# Supplementary material for: S100A5 Attenuates Efficiency of Anti‐PD‐L1/PD‐1 Immunotherapy by Inhibiting CD8+ T Cell‐Mediated Anti‐Cancer Immunity in Bladder Carcinoma
Source: Adv Sci (Weinh). 2023 Jul 6;10(25):2300110. doi: 10.1002/advs.202300110 (PMC10477882; doi:10.1002/advs.202300110)
Supplement: Supplementary file 2 — Supplemental Table 1 [file ADVS-10-2300110-s005.xlsx]

## Sheet: TIP
Correlation between S100A5 and cancer immune cycles in TCGA-BLCA cohort
TIPs	Gene Symbol	Spearman R	P value
Step1.Release.of.cancer.cell.antigens	S100A5	-0.441623	0
Step2.Cancer.antigen.presentation	S100A5	-0.141137	0.00428493
Step3.Priming.and.activation	S100A5	-0.0941261	0.0574804
Step4.T.cell.recruiting	S100A5	-0.291323	2.01063e-09
Step4.CD8.T.cell.recruiting	S100A5	-0.375714	3.9968e-15
Step4.Macrophage.recruiting	S100A5	-0.405515	0
Step4.NK.cell.recruiting	S100A5	-0.39143	2.22045e-16
Step4.Th1.cell.recruiting	S100A5	-0.366288	2.13163e-14
Step4.Dendritic.cell.recruiting	S100A5	-0.231652	2.25343e-06
Step4.Monocyte.recruiting	S100A5	-0.167956	0.000658352
Step4.Neutrophil.recruiting	S100A5	-0.36593	2.26485e-14
Step4.Eosinophil.recruiting	S100A5	-0.29473	1.2764e-09
Step4.MDSC.recruiting	S100A5	-0.212581	1.48878e-05
Step4.Basophil.recruiting	S100A5	-0.322328	2.56564e-11
Step4.Th17.cell.recruiting	S100A5	-0.174187	0.000408291
Step4.Th22.cell.recruiting	S100A5	-0.187839	0.00013533
Step4.CD4.T.cell.recruiting	S100A5	-0.0925888	0.0616954
Step4.B.cell.recruiting	S100A5	-0.00182959	0.970611
Step4.Th2.cell.recruiting	S100A5	0.0289681	0.559587
Step4.Treg.cell.recruiting	S100A5	0.0323496	0.514662
Step5.Infiltration.of.immune.cells.into.tumors	S100A5	0.0425682	0.391121
Step6.Recognition.of.cancer.cells.by.T.cells	S100A5	0.144245	0.00350077
Step7.Killing.of.cancer.cells	S100A5	-0.19726	6.02803e-05

## Sheet: ssGSEA
Correlation between S100A5 and infiltration of immune cells using ssGSEA algorithm in TCGA-BLCA cohort
TILs	Gene Symbol	Spearman R	P value
Activated B cell	S100A5	-0.17678	0.000333078
Activated CD4 T cell	S100A5	-0.223394	5.20878e-06
Activated CD8 T cell	S100A5	-0.190225	0.000110668
Activated dendritic cell	S100A5	-0.334564	3.9752e-12
CD56bright natural killer cell	S100A5	-0.0806319	0.103878
CD56dim natural killer cell	S100A5	0.109981	0.0263215
Central memory CD4 T cell	S100A5	-0.309615	1.63227e-10
Central memory CD8 T cell	S100A5	-0.163455	0.000920324
Effector memeory CD4 T cell	S100A5	-0.220827	6.71573e-06
Effector memeory CD8 T cell	S100A5	-0.301323	5.20694e-10
Eosinophil	S100A5	-0.11255	0.0229869
Gamma delta T cell	S100A5	-0.169276	0.000595789
Immature B cell	S100A5	-0.226982	3.63327e-06
Immature dendritic cell	S100A5	-0.266166	4.79961e-08
Macrophage	S100A5	-0.264384	5.9378e-08
Mast cell	S100A5	-0.151823	0.00210423
MDSC	S100A5	-0.312076	1.14865e-10
Memory B cell	S100A5	-0.189423	0.00011845
Monocyte	S100A5	0.193986	8.01904e-05
Natural killer cell	S100A5	-0.290976	2.1051e-09
Natural killer T cell	S100A5	-0.340082	1.66789e-12
Neutrophil	S100A5	-0.28258	6.27989e-09
Plasmacytoid dendritic cell	S100A5	-0.210933	1.73909e-05
Regulatory T cell	S100A5	-0.346193	6.2465e-13
T follicular helper cell	S100A5	-0.254329	1.91595e-07
Type 1 T helper cell	S100A5	-0.244912	5.49186e-07
Type 17 T helper cell	S100A5	-0.0033024	0.946979
Type 2 T helper cell	S100A5	-0.192847	8.84661e-05

## Sheet: CIBERSORT
Correlation between S100A5 and infiltration of immune cells using CIBERSORT algorithm in TCGA-BLCA cohort
TILs	Gene Symbol	Spearman R	P value
B cells memory	S100A5	0.0321761	0.516921
B cells naive	S100A5	0.160009	0.0011827
Dendritic cells activated	S100A5	0.215707	1.10494e-05
Dendritic cells resting	S100A5	0.0292717	0.555478
Eosinophils	S100A5	0.0247076	0.618756
Macrophages M0	S100A5	-0.198026	5.63466e-05
Macrophages M1	S100A5	-0.322619	2.45668e-11
Macrophages M2	S100A5	-0.0738829	0.136271
Mast cells activated	S100A5	-0.0864628	0.0810942
Mast cells resting	S100A5	0.159216	0.00125203
Monocytes	S100A5	0.199744	4.8391e-05
Neutrophils	S100A5	-0.210962	1.7344e-05
NK cells activated	S100A5	0.0240838	0.627643
NK cells resting	S100A5	-0.0913937	0.0651454
Plasma cells	S100A5	0.224167	4.82233e-06
T cells CD4 memory activated	S100A5	-0.289045	2.71524e-09
T cells CD4 memory resting	S100A5	0.0108132	0.827622
T cells CD4 naive	S100A5	0.265309	5.31804e-08
T cells CD8	S100A5	-0.0448842	0.365841
T cells follicular helper	S100A5	0.0236981	0.633165
T cells gamma delta	S100A5	-0.0341889	0.491035
T cells regulatory (Tregs)	S100A5	0.265899	4.95571e-08

## Sheet: EPIC
Correlation between S100A5 and infiltration of immune cells using EPIC algorithm in TCGA-BLCA cohort
TILs	Gene Symbol	Spearman R	P value
B.cell	S100A5	-0.070218	0.156854
Cancer.associated.fibroblast	S100A5	-0.259878	1.00989e-07
Endothelial.cell	S100A5	0.184575	0.000177497
Macrophage	S100A5	-0.421684	0
NK.cell	S100A5	-0.248609	3.65067e-07
T.cell.CD4.	S100A5	0.00623871	0.900024
T.cell.CD8.	S100A5	0.22468	4.58117e-06
uncharacterized.cell	S100A5	0.214141	1.28358e-05

## Sheet: mMCP-counter
Correlation between S100A5 and infiltration of immune cells using mMCP-counter algorithm in TCGA-BLCA cohort
TILs	Gene Symbol	Spearman R	P value
B lineage	S100A5	-0.0339462	0.494118
CD8 T cells	S100A5	-0.2946	1.29873e-09
Cytotoxic lymphocytes	S100A5	-0.470354	0
Endothelial cells	S100A5	0.120563	0.0148231
Fibroblasts	S100A5	-0.285025	4.58491e-09
Monocytic lineage	S100A5	-0.456864	0
Myeloid dendritic cells	S100A5	-0.322387	2.54328e-11
Neutrophils	S100A5	0.133541	0.0069085
NK cells	S100A5	-0.419258	0
T cells	S100A5	0.185628	0.000162714

## Sheet: quanTIseq
Correlation between S100A5 and infiltration of immune cells using quanTIseq algorithm in TCGA-BLCA cohort
TILs	Gene Symbol	Spearman R	P value
B.cell	S100A5	0.0134389	0.786673
Macrophage.M1	S100A5	-0.523828	0
Macrophage.M2	S100A5	-0.182177	0.000216021
Monocyte	S100A5	-0.182091	0.000217526
Myeloid.dendritic.cell	S100A5	0.355848	1.26565e-13
Neutrophil	S100A5	0.161638	0.00105107
NK.cell	S100A5	0.157708	0.00139443
T.cell.CD4.non.regulatory	S100A5	0.0991543	0.0453268
T.cell.CD8.	S100A5	-0.2267	3.7384e-06
T.cell.regulatory..Tregs	S100A5	-0.303136	4.05328e-10
uncharacterized.cell	S100A5	0.289166	2.67261e-09

## Sheet: TIMER
Correlation between S100A5 and infiltration of immune cells using TIMER algorithm in TCGA-BLCA cohort
TILs	Gene Symbol	Spearman R	P value
B.cell	S100A5	0.0993486	0.0449041
Macrophage	S100A5	-0.134439	0.00653694
Myeloid.dendritic.cell	S100A5	-0.504095	0
Neutrophil	S100A5	-0.569429	0
T.cell.CD4.	S100A5	-0.122776	0.0130745
T.cell.CD8.	S100A5	-0.372472	7.10543e-15

## Sheet: xCell
Correlation between S100A5 and infiltration of immune cells using xCell algorithm in TCGA-BLCA cohort
TILs	Gene Symbol	Spearman R	P value
B.cell	S100A5	-0.298135	8.05546e-10
B.cell.memory	S100A5	-0.259032	1.11448e-07
B.cell.naive	S100A5	-0.132864	0.00720078
B.cell.plasma	S100A5	0.144141	0.00352487
Cancer.associated.fibroblast	S100A5	-0.0542934	0.273905
Class.switched.memory.B.cell	S100A5	-0.0654144	0.187281
Common.lymphoid.progenitor	S100A5	-0.15669	0.00149889
Common.myeloid.progenitor	S100A5	-0.0806688	0.10372
Endothelial.cell	S100A5	0.104123	0.0355145
Eosinophil	S100A5	0.344744	7.90035e-13
Granulocyte.monocyte.progenitor	S100A5	-0.00395949	0.93645
Hematopoietic.stem.cell	S100A5	0.188265	0.000130577
immune.score	S100A5	-0.369669	1.15463e-14
Macrophage	S100A5	-0.422607	0
Macrophage.M1	S100A5	-0.387907	4.44089e-16
Macrophage.M2	S100A5	-0.125494	0.0111769
Mast.cell	S100A5	-0.2572	1.37824e-07
microenvironment.score	S100A5	-0.304911	3.16604e-10
Monocyte	S100A5	-0.408223	0
Myeloid.dendritic.cell	S100A5	-0.269706	3.13091e-08
Myeloid.dendritic.cell.activated	S100A5	-0.338992	1.98286e-12
Neutrophil	S100A5	-0.0705686	0.154789
NK.cell	S100A5	-0.0883473	0.0746612
Plasmacytoid.dendritic.cell	S100A5	-0.374995	4.44089e-15
stroma.score	S100A5	0.0130104	0.793321
T.cell.CD4...non.regulatory.	S100A5	-0.147945	0.0027383
T.cell.CD4..central.memory	S100A5	0.21496	1.18695e-05
T.cell.CD4..effector.memory	S100A5	-0.0372827	0.452637
T.cell.CD4..memory	S100A5	-0.378063	2.66454e-15
T.cell.CD4..naive	S100A5	0.0707557	0.153696
T.cell.CD4..Th1	S100A5	-0.291145	2.05856e-09
T.cell.CD4..Th2	S100A5	-0.514582	0
T.cell.CD8.	S100A5	-0.0672746	0.17502
T.cell.CD8..central.memory	S100A5	-0.34068	1.51656e-12
T.cell.CD8..effector.memory	S100A5	-0.274364	1.76749e-08
T.cell.CD8..naive	S100A5	0.00660948	0.894117
T.cell.gamma.delta	S100A5	0.0252684	0.610814
T.cell.NK	S100A5	0.0587028	0.236762
T.cell.regulatory..Tregs.	S100A5	-0.335385	3.49676e-12
