# Supplementary material for: S100A5 Attenuates Efficiency of Anti‐PD‐L1/PD‐1 Immunotherapy by Inhibiting CD8+ T Cell‐Mediated Anti‐Cancer Immunity in Bladder Carcinoma
Source: Adv Sci (Weinh). 2023 Jul 6;10(25):2300110. doi: 10.1002/advs.202300110 (PMC10477882; doi:10.1002/advs.202300110)
Supplement: Supplementary file 3 — Supplemental Table 2 [file ADVS-10-2300110-s002.xlsx]

## Sheet: TIP
Correlation between S100A5 and cancer immune cycles in Xiangya cohort
TIPs	Gene Symbol	Spearman R	P value
Step1.Release.of.cancer.cell.antigens	S100A5	-0.557423	6.66696e-06
Step2.Cancer.antigen.presentation	S100A5	0.357711	0.00629777
Step3.Priming.and.activation	S100A5	-0.110614	0.412709
Step4.T cell.recruiting	S100A5	-0.287511	0.0301143
Step4.CD4 T cell.recruiting	S100A5	-0.338297	0.0100564
Step4.CD8 T cell.recruiting	S100A5	-0.214779	0.108625
Step4.Th1 cell.recruiting	S100A5	-0.123578	0.35975
Step4.Dendritic cell.recruiting	S100A5	-0.310819	0.0186099
Step4.Th22 cell.recruiting	S100A5	0.28771	0.0299953
Step4.Macrophage.recruiting	S100A5	-0.309447	0.0191638
Step4.Monocyte.recruiting	S100A5	-0.413094	0.00140494
Step4.Neutrophil.recruiting	S100A5	0.0797602	0.555341
Step4.NK cell.recruiting	S100A5	-0.204991	0.126102
Step4.Eosinophil.recruiting	S100A5	-0.44577	0.000510722
Step4.Basophil.recruiting	S100A5	-0.528375	2.39443e-05
Step4.Th17 cell.recruiting	S100A5	0.135764	0.313954
Step4.B cell.recruiting	S100A5	0.0731486	0.58868
Step4.Th2 cell.recruiting	S100A5	0.268708	0.0432697
Step4.Treg cell.recruiting	S100A5	0.311684	0.0182675
Step4.MDSC.recruiting	S100A5	0.364511	0.00530931
Step5.Infiltration.of.immune.cells.into.tumors	S100A5	-0.177332	0.18695
Step6.Recognition.of.cancer.cells.by.T.cells	S100A5	-0.139102	0.302091
Step7.Killing.of.cancer.cells	S100A5	-0.0983957	0.466501

## Sheet: ssGSEA
Correlation between S100A5 and infiltration of immune cells using ssGSEA algorithm in Xiangya cohort
TILs	Gene Symbol	Spearman R	P value
Activated B cell	S100A5	-0.417436	0.00123521
Activated CD4 T cell	S100A5	0.0716578	0.59632
Activated CD8 T cell	S100A5	-0.0712688	0.59832
Activated dendritic cell	S100A5	-0.269421	0.0426964
CD56bright natural killer cell	S100A5	0.423659	0.00102405
CD56dim natural killer cell	S100A5	0.212154	0.113118
Central memory CD4 T cell	S100A5	-0.233738	0.0801321
Central memory CD8 T cell	S100A5	-0.039637	0.769722
Effector memeory CD4 T cell	S100A5	-0.391185	0.00262244
Effector memeory CD8 T cell	S100A5	-0.217501	0.104111
Eosinophil	S100A5	-0.0218765	0.871681
Gamma delta T cell	S100A5	-0.0685788	0.612235
Immature B cell	S100A5	-0.259958	0.0508344
Immature dendritic cell	S100A5	-0.153136	0.255431
Macrophage	S100A5	-0.45568	0.000368134
Mast cell	S100A5	-0.302155	0.0223502
MDSC	S100A5	-0.292368	0.0273218
Memory B cell	S100A5	0.021358	0.874697
Monocyte	S100A5	0.252893	0.0576993
Natural killer cell	S100A5	-0.392773	0.00250994
Natural killer T cell	S100A5	-0.455291	0.000372964
Neutrophil	S100A5	-0.146103	0.278167
Plasmacytoid dendritic cell	S100A5	-0.543931	1.22532e-05
Regulatory T cell	S100A5	-0.497521	8.23627e-05
T follicular helper cell	S100A5	-0.509966	5.07603e-05
Type 1 T helper cell	S100A5	-0.345292	0.00852359
Type 17 T helper cell	S100A5	0.0849781	0.529679
Type 2 T helper cell	S100A5	-0.0492951	0.715749

## Sheet: CIBERSORT
Correlation between S100A5 and infiltration of immune cells using CIBERSORT algorithm in Xiangya cohort
TILs	Gene Symbol	Spearman R	P value
B cells memory	S100A5	0.0894559	0.508136
B cells naive	S100A5	-0.280257	0.0347262
Dendritic cells activated	S100A5	0.624176	2.12675e-07
Dendritic cells resting	S100A5	-0.228893	0.0867795
Eosinophils	S100A5	-0.00534318	0.968534
Macrophages M0	S100A5	-0.236841	0.0760911
Macrophages M1	S100A5	-0.368333	0.00481586
Macrophages M2	S100A5	-0.446216	0.000503351
Mast cells activated	S100A5	0.0958012	0.478391
Mast cells resting	S100A5	-0.191341	0.153926
Monocytes	S100A5	-0.0857269	0.526046
Neutrophils	S100A5	0.10776	0.424942
NK cells activated	S100A5	-0.313455	0.0175832
NK cells resting	S100A5	0.222048	0.0968986
Plasma cells	S100A5	0.128617	0.340341
T cells CD4 memory activated	S100A5	-0.139937	0.29917
T cells CD4 memory resting	S100A5	-0.0664069	0.623571
T cells CD4 naive	S100A5	0.0967817	0.473879
T cells CD8	S100A5	0.198801	0.138206
T cells follicular helper	S100A5	0.485788	0.00012782
T cells gamma delta	S100A5	-0.173091	0.197886
T cells regulatory (Tregs)	S100A5	0.435488	0.000709928

## Sheet: EPIC
Correlation between S100A5 and infiltration of immune cells using EPIC algorithm in Xiangya cohort
TILs	Gene Symbol	Spearman R	P value
B.cell	S100A5	-0.240808	0.0711631
Cancer.associated.fibroblast	S100A5	-0.507908	5.50611e-05
Endothelial.cell	S100A5	-0.112175	0.406104
Macrophage	S100A5	-0.446742	0.000494794
NK.cell	S100A5	-0.327683	0.0128368
T.cell.CD4.	S100A5	0.439383	0.000627423
T.cell.CD8.	S100A5	0.016708	0.901825
uncharacterized.cell	S100A5	-0.0251179	0.852865

## Sheet: mMCP-counter
Correlation between S100A5 and infiltration of immune cells using mMCP-counter algorithm in Xiangya cohort
TILs	Gene Symbol	Spearman R	P value
B lineage	S100A5	-0.0101768	0.940109
CD8 T cells	S100A5	-0.016513	0.902965
Cytotoxic lymphocytes	S100A5	-0.304489	0.0212851
Endothelial cells	S100A5	-0.0289418	0.830773
Fibroblasts	S100A5	-0.493761	9.49836e-05
Monocytic lineage	S100A5	-0.343159	0.00896798
Myeloid dendritic cells	S100A5	-0.295122	0.0258367
Neutrophils	S100A5	0.378642	0.00368033
NK cells	S100A5	-0.360056	0.00594007
T cells	S100A5	0.339556	0.00976422

## Sheet: quanTIseq
Correlation between S100A5 and infiltration of immune cells using quanTIseq algorithm in Xiangya cohort
TILs	Gene Symbol	Spearman R	P value
B.cell	S100A5	-0.227321	0.0890259
Macrophage.M1	S100A5	-0.12743	0.344853
Macrophage.M2	S100A5	-0.416334	0.00127644
Monocyte	S100A5	-0.445717	0.000511601
Myeloid.dendritic.cell	S100A5	0.216051	0.106498
Neutrophil	S100A5	0.530681	2.17257e-05
NK.cell	S100A5	-0.306142	0.0205569
T.cell.CD4...non.regulatory.	S100A5	-0.26611	0.0454126
T.cell.CD8.	S100A5	-0.0496344	0.713876
T.cell.regulatory..Tregs.	S100A5	-0.206709	0.12289
uncharacterized.cell	S100A5	0.432474	0.000780362

## Sheet: TIMER
Correlation between S100A5 and infiltration of immune cells using TIMER algorithm in Xiangya cohort
TILs	Gene Symbol	Spearman R	P value
B.cell	S100A5	0.421001	0.0011099
Macrophage	S100A5	-0.112236	0.405847
Myeloid.dendritic.cell	S100A5	-0.544353	1.20272e-05
Neutrophil	S100A5	0.0719494	0.594822
T.cell.CD4.	S100A5	-0.0934695	0.489213
T.cell.CD8.	S100A5	-0.28864	0.0294444

## Sheet: xCell
Correlation between S100A5 and infiltration of immune cells using xCell algorithm in Xiangya cohort
TILs	Gene Symbol	Spearman R	P value
B.cell	S100A5	-0.160893	0.231847
B.cell.memory	S100A5	-0.141134	0.295014
B.cell.naive	S100A5	-0.190999	0.154677
B.cell.plasma	S100A5	0.142941	0.288814
Cancer.associated.fibroblast	S100A5	-0.438478	0.00064577
Class.switched.memory.B.cell	S100A5	0.0226262	0.867322
Common.lymphoid.progenitor	S100A5	0.176154	0.189944
Common.myeloid.progenitor	S100A5	-0.111471	0.409076
Endothelial.cell	S100A5	-0.145586	0.27989
Eosinophil	S100A5	-0.198895	0.138015
Granulocyte.monocyte.progenitor	S100A5	-0.247388	0.0635515
Hematopoietic.stem.cell	S100A5	-0.254059	0.0565166
immune.score	S100A5	-0.175239	0.192292
Macrophage	S100A5	-0.338088	0.0101059
Macrophage.M1	S100A5	-0.303882	0.0215579
Macrophage.M2	S100A5	-0.223999	0.0939241
Mast.cell	S100A5	-0.116201	0.389357
microenvironment.score	S100A5	-0.455809	0.000366537
Monocyte	S100A5	-0.22111	0.0983529
Myeloid.dendritic.cell	S100A5	0.00366348	0.978423
Myeloid.dendritic.cell.activated	S100A5	-0.297625	0.0245472
Neutrophil	S100A5	0.162756	0.226417
NK.cell	S100A5	-0.0726172	0.591398
Plasmacytoid.dendritic.cell	S100A5	-0.220126	0.0998978
stroma.score	S100A5	-0.315365	0.01687
T.cell.CD4...non.regulatory.	S100A5	-0.0748008	0.580265
T.cell.CD4..central.memory	S100A5	0.221172	0.0982574
T.cell.CD4..effector.memory	S100A5	0.101724	0.451486
T.cell.CD4..memory	S100A5	0.152041	0.258884
T.cell.CD4..naive	S100A5	-0.00814425	0.952055
T.cell.CD4..Th1	S100A5	0.201447	0.13293
T.cell.CD4..Th2	S100A5	-0.20895	0.118792
T.cell.CD8.	S100A5	0.099034	0.463601
T.cell.CD8..central.memory	S100A5	0.0487944	0.718516
T.cell.CD8..effector.memory	S100A5	0.00413757	0.975632
T.cell.CD8..naive	S100A5	0.318615	0.0157129
T.cell.gamma.delta	S100A5	0.13064	0.332737
T.cell.NK	S100A5	-0.0832604	0.538062
T.cell.regulatory..Tregs.	S100A5	0.0121036	0.928797
