# Supplementary material for: S100A5 Attenuates Efficiency of Anti‐PD‐L1/PD‐1 Immunotherapy by Inhibiting CD8+ T Cell‐Mediated Anti‐Cancer Immunity in Bladder Carcinoma
Source: Adv Sci (Weinh). 2023 Jul 6;10(25):2300110. doi: 10.1002/advs.202300110 (PMC10477882; doi:10.1002/advs.202300110)
Supplement: Supplementary file 4 — Supplemental Table 3 [file ADVS-10-2300110-s009.xlsx]

## Sheet: effector genes
Comparisons of the effector genes between S100A5 groups in TCGA-BLCA cohort
Gene Symbol	logFC	AveExpr	t	P.Value	adj.P.Val	B
FLT3LG	0.935055	12.5174	6.55457	1.66e-10	5.83e-09	13.3899
CCL4	-0.372011	12.909	-4.52099	8.05e-06	0.000139268	3.00455
CXCL10	-0.742627	14.8846	-4.43272	1.19e-05	0.000139268	2.53597
GZMM	0.447109	10.6231	4.32758	1.89e-05	0.000165623	2.28293
SLC15A3	0.376312	15.6137	4.25418	2.6e-05	0.000181815	1.75086
IL21R	-0.277102	11.8633	-3.25204	0.00123974	0.00703342	-1.66067
PRF1	-0.25827	13.5011	-3.21503	0.00140668	0.00703342	-1.85557
IFNG	-0.43308	8.63215	-3.09648	0.00209172	0.00813448	-2.00962
FGL2	0.29075	14.3796	3.12747	0.00188783	0.00813448	-2.17227
GZMA	-0.318378	12.5976	-2.95377	0.00331837	0.0100838	-2.59211
LILRB4	-0.252404	13.595	-2.94082	0.00345731	0.0100838	-2.67941
SPON2	0.403633	16.167	2.97667	0.00308519	0.0100838	-2.73084
NCR1	0.339763	8.20124	2.81162	0.00516387	0.0139027	-2.80588
GZMB	-0.3195	12.9948	-2.68269	0.00759604	0.0189901	-3.3559
C1QB	-0.174295	17.0393	-2.62965	0.00886618	0.0206878	-3.71982
PRR5L	0.338185	13.728	2.30705	0.0215452	0.0443578	-4.30766
MS4A6A	0.14402	14.9929	2.32974	0.0203007	0.0443578	-4.33688
TBX21	0.189807	10.1425	2.21619	0.0272223	0.0529323	-4.34182
CD8A	0.205273	13.4354	2.04691	0.0412981	0.0760754	-4.84776
CYBB	-0.145302	15.0838	-2.01875	0.0441582	0.0772769	-5.00632
CTLA4	-0.168577	11.7674	-1.85048	0.064958	0.103342	-5.14055
MARCO	-0.360498	11.5587	-1.78558	0.0748999	0.113978	-5.2456
CCL5	0.207795	15.6013	1.90789	0.0570979	0.0951631	-5.25678
CXCR3	0.134233	11.2904	1.65998	0.0976776	0.136749	-5.44797
CLEC5A	-0.226794	11.8531	-1.66818	0.0960369	0.136749	-5.45978
CRTAM	0.109141	10.0405	1.03275	0.302325	0.406976	-6.22502
SLAMF1	0.0604324	11.273	0.655838	0.512293	0.664083	-6.59389
MMP8	-0.000241662	7.34732	-0.00170669	0.998639	0.998639	-6.63177
LILRA2	0.056233	10.3317	0.490165	0.624277	0.704829	-6.64549
CD8B	0.0731163	11.5074	0.535106	0.592864	0.691675	-6.67636
SLAMF8	-0.0372841	13.9512	-0.613149	0.540115	0.675143	-6.76164
CSF1R	-0.0413364	15.5329	-0.577721	0.563767	0.680409	-6.88774
SIGLEC1	0.00750519	13.8508	0.0935916	0.925479	0.952699	-6.93781
IL7R	-0.0228124	14.3329	-0.197183	0.843781	0.89492	-6.95288
C1QA	-0.0151685	16.9896	-0.269516	0.787667	0.861511	-7.09843

## Sheet: ICI
Correlation between S100A5 and immune checkpoint inhibitors in TCGA-BLCA cohort
ICI Symbol	Gene Symbol	Spearman R	P value
ADORA2A	S100A5	-0.0555111	0.263272
BTLA	S100A5	-0.238738	1.07066e-06
C10orf54	S100A5	-0.11512	0.0200232
CD200	S100A5	-0.0995522	0.0444648
CD200R1	S100A5	-0.363647	3.35287e-14
CD274	S100A5	-0.441491	0
CD276	S100A5	-0.161403	0.00106917
CD80	S100A5	-0.498686	0
CD86	S100A5	-0.491064	0
CEACAM1	S100A5	0.285457	4.33573e-09
CTLA4	S100A5	-0.421741	0
HAVCR2	S100A5	-0.445849	0
IDO1	S100A5	-0.42989	0
KIR3DL1	S100A5	-0.165365	0.000799171
LAG3	S100A5	-0.435942	0
LAIR1	S100A5	-0.39382	0
LGALS3	S100A5	0.239839	9.51698e-07
PDCD1	S100A5	-0.347587	4.97824e-13
PVR	S100A5	-0.308784	1.83655e-10
PVRL2	S100A5	0.136317	0.00581737
TIGIT	S100A5	-0.340475	1.56675e-12
VTCN1	S100A5	0.1688	0.000617698

## Sheet: TIS
Correlation between S100A5 and T cell-inflamed genes in TCGA-BLCA cohort
TIS Symbol	Gene Symbol	Spearman R	P value
CCL5	S100A5	-0.308025	2.04471e-10
CD27	S100A5	-0.22811	3.24019e-06
CD274	S100A5	-0.441491	0
CD276	S100A5	-0.161403	0.00106917
CD8A	S100A5	-0.345177	7.36522e-13
CMKLR1	S100A5	-0.366984	1.86517e-14
CXCL9	S100A5	-0.377209	3.10862e-15
CXCR6	S100A5	-0.296983	9.41893e-10
HLA-DQA1	S100A5	-0.30362	3.78991e-10
HLA-DRB1	S100A5	-0.292344	1.75569e-09
HLA-E	S100A5	-0.245732	5.01895e-07
IDO1	S100A5	-0.42989	0
LAG3	S100A5	-0.435942	0
NKG7	S100A5	-0.379572	1.9984e-15
PDCD1LG2	S100A5	-0.494975	0
PSMB10	S100A5	-0.0456723	0.357476
STAT1	S100A5	-0.478544	0
TIGIT	S100A5	-0.340475	1.56675e-12
