# Supplementary material for: S100A5 Attenuates Efficiency of Anti‐PD‐L1/PD‐1 Immunotherapy by Inhibiting CD8+ T Cell‐Mediated Anti‐Cancer Immunity in Bladder Carcinoma
Source: Adv Sci (Weinh). 2023 Jul 6;10(25):2300110. doi: 10.1002/advs.202300110 (PMC10477882; doi:10.1002/advs.202300110)
Supplement: Supplementary file 5 — Supplemental Table 4 [file ADVS-10-2300110-s001.xlsx]

## Sheet: Sheet1
Comparisons of the enrichment score of bladder cancer related pathways between S100A5 groups in TCGA-BLCA cohort
Pathways	logFC	AveExpr	t	P.Value	adj.P.Val	B
Urothelial_differentiation	0.218306	0.598878	17.2356	2.06347e-50	2.47617e-49	103.812
Luminal_differentiation	0.299164	0.725453	15.2781	5.35807e-42	3.21484e-41	84.5108
Immune_differentiation	-0.163723	0.419023	-10.9785	9.59072e-25	3.83629e-24	45.0045
Keratinization	-0.208749	0.392316	-10.9273	1.48377e-24	4.45131e-24	44.5714
Interferon_response	-0.118788	0.595352	-10.5842	2.69657e-23	6.47176e-23	41.6944
EMT_differentiation	-0.0705909	0.620888	-9.93928	5.44923e-21	1.08985e-20	36.4319
Myofibroblasts	-0.115446	0.568732	-9.77709	2.00811e-20	3.44247e-20	35.1398
Ta_pathway	0.0982808	0.593691	9.177	2.23287e-18	3.34931e-18	30.4765
Basal_differentiation	-0.147742	0.49244	-8.36282	9.78191e-16	1.30425e-15	24.4663
Smooth_muscle	-0.0491821	0.405649	-4.63924	4.71753e-06	5.66103e-06	2.66127
Neuroendocrine_differentiation	-0.0150262	0.0902439	-2.85798	0.00448181	0.00488925	-3.78768
Mitochondria	-0.00113833	0.780128	-0.475586	0.634624	0.634624	-7.72184

## Sheet: Sheet2
Molecular subtype in TCGA-BLCA cohort
Patient.ID	consensusClass	Baylor.subtype	UNC.subtype	CIT.subtype	Lund.subtype	MDA.subtype	TCGA.subtype	S100A5.indicator
TCGA-FD-A6TF	Stroma-rich	Differentiated	Basal	MC4	GU-Inf	p53-like	Luminal_infiltrated	low S100A5
TCGA-XF-AAMR	Stroma-rich	Basal	Basal	MC4	Mes-like	p53-like	Luminal_infiltrated	high S100A5
TCGA-XF-A8HF	LumNS	Differentiated	Luminal	MC2	UroC	luminal	Luminal	high S100A5
TCGA-ZF-AA4U	LumP	Differentiated	Luminal	MC7	UroB	luminal	Luminal_papillary	high S100A5
TCGA-ZF-AA54	Ba/Sq	Basal	Basal	MC4	Mes-like	basal	Basal_squamous	high S100A5
TCGA-GU-A766	Ba/Sq	Basal	Basal	MC7	Ba/Sq	basal	Basal_squamous	low S100A5
TCGA-BL-A13I	Ba/Sq	Basal	Basal	MC4	Sc/NE-like	basal	Basal_squamous	low S100A5
TCGA-XF-AAML	LumU	Differentiated	Luminal	MC1	GU	luminal	Luminal_papillary	high S100A5
TCGA-ZF-AA58	Ba/Sq	Basal	Basal	MC7	Mes-like	basal	Basal_squamous	low S100A5
TCGA-G2-AA3B	LumP	Differentiated	Luminal	MC2	UroC	luminal	Luminal_papillary	high S100A5
TCGA-K4-A54R	Ba/Sq	Differentiated	Basal	MC5	Sc/NE-like	basal	Luminal_infiltrated	low S100A5
TCGA-DK-A1AA	LumP	Basal	Luminal	MC1	UroA-Prog	luminal	Luminal_papillary	low S100A5
TCGA-CU-A5W6	Ba/Sq	Differentiated	Luminal	MC7	UroB	luminal	Luminal_papillary	high S100A5
TCGA-DK-AA6R	Ba/Sq	Basal	Basal	MC7	Ba/Sq	basal	Basal_squamous	low S100A5
TCGA-BT-A3PH	LumNS	Differentiated	Luminal	MC7	UroA-Prog	luminal	Luminal	high S100A5
TCGA-DK-A3IQ	Stroma-rich	Basal	Basal	MC5	Mes-like	p53-like	Luminal_infiltrated	low S100A5
TCGA-E7-A4XJ	LumP	Differentiated	Luminal	MC2	UroC	luminal	Luminal	high S100A5
TCGA-XF-A9T6	Ba/Sq	Basal	Basal	MC7	Sc/NE-like	basal	Basal_squamous	low S100A5
TCGA-ZF-AA5H	Ba/Sq	Basal	Basal	MC7	GU-Inf	basal	Basal_squamous	low S100A5
TCGA-DK-A3WX	Ba/Sq	Basal	Basal	MC7	Ba/Sq	basal	Basal_squamous	low S100A5
TCGA-YF-AA3L	LumP	Differentiated	Luminal	MC1	UroA-Prog	luminal	Luminal_papillary	high S100A5
TCGA-BT-A2LA	NE-like	Basal	Basal	MC6	Sc/NE-like	basal	Neuronal	low S100A5
TCGA-4Z-AA87	LumU	Differentiated	Luminal	MC3	UroC	luminal	Luminal	high S100A5
TCGA-BT-A2LB	LumNS	Differentiated	Luminal	MC5	UroC	p53-like	Luminal	low S100A5
TCGA-XF-A8HB	LumP	Basal	Luminal	MC7	Sc/NE-like	luminal	Luminal_papillary	high S100A5
TCGA-DK-A2I6	Ba/Sq	Basal	Basal	MC7	Sc/NE-like	basal	Basal_squamous	low S100A5
TCGA-ZF-AA4X	LumU	Differentiated	Luminal	MC1	UroC	luminal	Luminal_papillary	high S100A5
TCGA-BT-A20P	LumP	Differentiated	Luminal	MC1	UroA-Prog	luminal	Luminal_papillary	high S100A5
TCGA-CF-A3MF	LumP	Differentiated	Luminal	MC2	UroA-Prog	luminal	Luminal_papillary	high S100A5
TCGA-CF-A47T	LumP	Differentiated	Luminal	MC1	UroA-Prog	luminal	Luminal_papillary	high S100A5
TCGA-YC-A8S6	LumP	Basal	Luminal	MC5	Mes-like	p53-like	Luminal_infiltrated	high S100A5
TCGA-DK-A3IS	LumP	Differentiated	Luminal	MC1	UroA-Prog	luminal	Luminal_papillary	high S100A5
TCGA-XF-A9SJ	NA	Differentiated	Luminal	MC7	UroB	basal	Luminal_infiltrated	high S100A5
TCGA-DK-AA6T	Stroma-rich	Basal	Basal	MC6	Sc/NE-like	basal	Neuronal	low S100A5
TCGA-E7-A5KE	LumP	Differentiated	Luminal	MC1	UroC	luminal	Luminal_papillary	high S100A5
TCGA-ZF-AA4V	Ba/Sq	Differentiated	Basal	MC7	Ba/Sq	basal	Basal_squamous	high S100A5
TCGA-ZF-AA53	Ba/Sq	Basal	Basal	MC7	Ba/Sq	basal	Basal_squamous	low S100A5
TCGA-ZF-A9RM	LumU	Differentiated	Luminal	MC1	UroC	luminal	Luminal_papillary	high S100A5
TCGA-CU-A72E	Ba/Sq	Basal	Basal	MC7	UroB	basal	Basal_squamous	low S100A5
TCGA-FD-A62O	LumP	Differentiated	Luminal	MC2	UroA-Prog	luminal	Luminal	high S100A5
TCGA-BL-A3JM	Ba/Sq	Basal	Basal	MC6	Sc/NE-like	basal	Neuronal	high S100A5
TCGA-FJ-A3ZF	LumNS	Differentiated	Luminal	MC2	UroC	luminal	Luminal	high S100A5
TCGA-CU-A0YO	LumP	Basal	Luminal	MC4	UroA-Prog	p53-like	Luminal_infiltrated	high S100A5
TCGA-CF-A5UA	LumP	Differentiated	Luminal	MC1	UroA-Prog	luminal	Luminal_papillary	high S100A5
TCGA-K4-AAQO	Stroma-rich	Differentiated	Luminal	MC4	UroC	p53-like	Luminal_infiltrated	high S100A5
TCGA-ZF-A9R7	LumP	Basal	Luminal	MC1	UroC	p53-like	Luminal_papillary	high S100A5
TCGA-FD-A3SO	Ba/Sq	Basal	Basal	MC7	Ba/Sq	basal	Basal_squamous	low S100A5
TCGA-E7-A97P	Ba/Sq	Basal	Basal	MC7	Ba/Sq	basal	Basal_squamous	low S100A5
TCGA-GU-A767	LumP	Differentiated	Luminal	MC2	UroC	luminal	Luminal	high S100A5
TCGA-4Z-AA81	Ba/Sq	Differentiated	Luminal	MC7	GU-Inf	basal	Luminal_papillary	high S100A5
TCGA-2F-A9KQ	LumP	Differentiated	Luminal	MC1	UroA-Prog	luminal	Luminal_papillary	high S100A5
TCGA-SY-A9G0	Stroma-rich	Basal	Basal	MC4	Mes-like	p53-like	Luminal_infiltrated	low S100A5
TCGA-GV-A40G	LumU	Differentiated	Luminal	MC1	GU	luminal	Luminal_papillary	high S100A5
TCGA-XF-A9SL	Stroma-rich	Basal	Luminal	MC4	Mes-like	p53-like	Luminal_infiltrated	high S100A5
TCGA-XF-AAN2	Ba/Sq	Differentiated	Basal	MC7	UroB	basal	Basal_squamous	high S100A5
TCGA-FD-A6TD	Ba/Sq	Basal	Basal	MC7	Ba/Sq-Inf	basal	Basal_squamous	low S100A5
TCGA-G2-AA3F	LumU	Differentiated	Luminal	MC2	UroC	luminal	Luminal	high S100A5
TCGA-FJ-A871	Ba/Sq	Basal	Basal	MC4	Mes-like	basal	Neuronal	high S100A5
TCGA-ZF-A9RN	Ba/Sq	Basal	Basal	MC6	Sc/NE-like	basal	Neuronal	low S100A5
TCGA-GC-A3RB	LumP	Basal	Luminal	MC7	Sc/NE-like	p53-like	Luminal_papillary	high S100A5
TCGA-UY-A9PF	LumNS	Differentiated	Luminal	MC2	UroC	luminal	Luminal	high S100A5
TCGA-YC-A89H	LumP	Differentiated	Luminal	MC7	UroA-Prog	luminal	Luminal_papillary	high S100A5
TCGA-XF-AAMQ	LumP	Basal	Luminal	MC1	UroA-Prog	luminal	Luminal_papillary	high S100A5
TCGA-CF-A1HR	LumP	Differentiated	Luminal	MC2	UroA-Prog	luminal	Luminal_papillary	high S100A5
TCGA-E7-A3X6	Ba/Sq	Basal	Basal	MC7	UroB	basal	Luminal_papillary	low S100A5
TCGA-E7-A97Q	LumNS	Differentiated	Luminal	MC2	UroC	p53-like	Luminal	high S100A5
TCGA-E7-A7DV	Ba/Sq	Basal	Basal	MC7	Mes-like	basal	Basal_squamous	high S100A5
TCGA-HQ-A2OF	LumP	Basal	Luminal	MC1	Sc/NE-like	p53-like	Luminal_papillary	low S100A5
TCGA-XF-AAN1	LumP	Differentiated	Luminal	MC1	UroA-Prog	luminal	Luminal_papillary	high S100A5
TCGA-DK-AA6P	LumP	Differentiated	Luminal	MC1	UroC	luminal	Luminal	high S100A5
TCGA-CF-A47Y	LumP	Differentiated	Luminal	MC1	UroA-Prog	luminal	Luminal_papillary	high S100A5
TCGA-CF-A3MI	LumP	Differentiated	Luminal	MC1	UroA-Prog	luminal	Luminal_papillary	high S100A5
TCGA-G2-A2EL	NE-like	Basal	Basal	MC6	Sc/NE-like	basal	Neuronal	low S100A5
TCGA-XF-AAMZ	LumP	Differentiated	Luminal	MC1	UroC	luminal	Luminal	high S100A5
TCGA-DK-AA6L	Ba/Sq	Basal	Basal	MC7	UroB	basal	Luminal_papillary	high S100A5
TCGA-XF-A9T4	Ba/Sq	Basal	Basal	MC7	Ba/Sq-Inf	basal	Basal_squamous	low S100A5
TCGA-K4-A6MB	LumU	Differentiated	Luminal	MC5	UroC	luminal	Luminal	high S100A5
TCGA-UY-A8OB	Ba/Sq	Basal	Basal	MC7	Ba/Sq-Inf	basal	Basal_squamous	low S100A5
TCGA-ZF-A9R5	LumP	Basal	Luminal	MC1	UroA-Prog	luminal	Luminal_papillary	low S100A5
TCGA-CU-A3KJ	NA	Basal	Basal	MC7	Ba/Sq	basal	Basal_squamous	low S100A5
TCGA-DK-AA6S	Ba/Sq	Basal	Basal	MC4	Ba/Sq-Inf	basal	Luminal_infiltrated	low S100A5
TCGA-E7-A85H	LumNS	Differentiated	Luminal	MC2	UroC	luminal	Luminal	high S100A5
TCGA-G2-AA3C	Ba/Sq	Basal	Basal	MC7	Mes-like	basal	Basal_squamous	low S100A5
TCGA-E7-A8O8	LumP	Differentiated	Luminal	MC1	UroC	luminal	Luminal_papillary	high S100A5
TCGA-XF-A9SM	Ba/Sq	Basal	Basal	MC7	Mes-like	basal	Basal_squamous	low S100A5
TCGA-DK-A3IN	Ba/Sq	Basal	Basal	MC7	Mes-like	basal	Luminal_infiltrated	low S100A5
TCGA-CF-A47W	LumP	Differentiated	Luminal	MC1	UroA-Prog	luminal	Luminal_papillary	high S100A5
TCGA-GC-A3I6	Ba/Sq	Basal	Basal	MC7	UroB	basal	Basal_squamous	low S100A5
TCGA-FD-A6TA	LumP	Differentiated	Luminal	MC7	UroB	luminal	Luminal	low S100A5
TCGA-GD-A3OP	LumNS	Differentiated	Luminal	MC2	UroC	luminal	Luminal	high S100A5
TCGA-KQ-A41P	LumP	Differentiated	Luminal	MC2	UroA-Prog	p53-like	Luminal	high S100A5
TCGA-UY-A9PH	LumP	Differentiated	Luminal	MC2	UroC	luminal	Luminal	high S100A5
TCGA-FD-A5BY	Ba/Sq	Basal	Basal	MC7	UroB	basal	Basal_squamous	low S100A5
TCGA-K4-A3WU	LumNS	Differentiated	Luminal	MC2	UroC	p53-like	Luminal	high S100A5
TCGA-FD-A3SJ	LumNS	Differentiated	Luminal	MC5	UroC	luminal	Luminal	high S100A5
TCGA-HQ-A5NE	Ba/Sq	Basal	Basal	MC7	Ba/Sq	basal	Basal_squamous	low S100A5
TCGA-XF-AAMT	Ba/Sq	Basal	Basal	MC7	Ba/Sq-Inf	basal	Basal_squamous	low S100A5
TCGA-XF-A9SU	LumNS	Differentiated	Luminal	MC5	UroC	p53-like	Luminal	high S100A5
TCGA-CF-A47S	LumP	Differentiated	Luminal	MC1	UroA-Prog	luminal	Luminal_papillary	high S100A5
TCGA-FD-A6TK	Ba/Sq	Differentiated	Basal	MC4	Ba/Sq-Inf	basal	Basal_squamous	low S100A5
TCGA-E7-A5KF	LumP	Differentiated	Luminal	MC1	UroA-Prog	luminal	Luminal_papillary	high S100A5
TCGA-UY-A78L	NA	Basal	Basal	MC7	UroB	basal	Basal_squamous	high S100A5
TCGA-S5-A6DX	LumNS	Differentiated	Luminal	MC2	UroC	luminal	Luminal	high S100A5
TCGA-XF-A8HI	LumP	Differentiated	Luminal	MC1	UroA-Prog	luminal	Luminal_papillary	high S100A5
TCGA-XF-A9T5	Ba/Sq	Basal	Basal	MC7	Sc/NE-like	basal	Basal_squamous	low S100A5
TCGA-XF-A9SX	Ba/Sq	Differentiated	Basal	MC4	GU-Inf	basal	Basal_squamous	low S100A5
TCGA-G2-A2EK	LumNS	Differentiated	Luminal	MC2	UroA-Prog	luminal	Luminal	high S100A5
TCGA-DK-A6AW	NA	Differentiated	Luminal	MC7	GU-Inf	luminal	Luminal_papillary	high S100A5
TCGA-GC-A3BM	LumP	Basal	Luminal	MC1	UroA-Prog	luminal	Luminal_papillary	low S100A5
TCGA-GV-A6ZA	LumP	Differentiated	Luminal	MC1	UroA-Prog	luminal	Luminal_papillary	high S100A5
TCGA-G2-A2EJ	NA	Basal	Basal	MC7	Ba/Sq	basal	Basal_squamous	low S100A5
TCGA-FD-A43N	LumNS	Differentiated	Luminal	MC2	UroC	luminal	Luminal	high S100A5
TCGA-GV-A3QH	LumU	Differentiated	Luminal	MC1	UroC	luminal	Luminal_papillary	high S100A5
TCGA-BT-A0YX	Ba/Sq	Basal	Basal	MC7	UroB	basal	Basal_squamous	low S100A5
TCGA-FT-A3EE	LumP	Basal	Luminal	MC7	Sc/NE-like	luminal	Luminal_infiltrated	low S100A5
TCGA-ZF-A9RL	LumP	Differentiated	Luminal	MC1	UroA-Prog	luminal	Luminal_papillary	high S100A5
TCGA-ZF-A9R9	Stroma-rich	Basal	Luminal	MC5	Mes-like	p53-like	Luminal_infiltrated	high S100A5
TCGA-FD-A5BX	NA	Basal	Basal	MC4	Mes-like	basal	Luminal_infiltrated	low S100A5
TCGA-BL-A13J	Ba/Sq	Basal	Luminal	MC7	UroB	basal	Luminal	high S100A5
TCGA-FT-A61P	Ba/Sq	Differentiated	Basal	MC4	Mes-like	basal	Luminal_infiltrated	high S100A5
TCGA-DK-AA77	LumP	Differentiated	Luminal	MC1	UroA-Prog	luminal	Luminal_papillary	high S100A5
TCGA-ZF-AA5N	Ba/Sq	Differentiated	Luminal	MC7	Ba/Sq-Inf	basal	Luminal	high S100A5
TCGA-DK-AA6U	LumU	Differentiated	Luminal	MC1	GU	luminal	Luminal	high S100A5
TCGA-BT-A20O	Ba/Sq	Basal	Basal	MC4	Mes-like	basal	Basal_squamous	low S100A5
TCGA-GD-A3OS	Ba/Sq	Basal	Basal	MC5	Mes-like	basal	Neuronal	low S100A5
TCGA-XF-A9SZ	LumNS	Basal	Basal	MC7	Uro-Inf	basal	Luminal_infiltrated	low S100A5
TCGA-4Z-AA82	Ba/Sq	Basal	Basal	MC7	Ba/Sq	basal	Basal_squamous	low S100A5
TCGA-DK-AA76	LumP	Differentiated	Luminal	MC1	UroA-Prog	luminal	Luminal_papillary	high S100A5
TCGA-DK-A3IL	LumU	Differentiated	Luminal	MC2	UroC	luminal	Luminal	low S100A5
TCGA-E7-A678	LumP	Basal	Luminal	MC1	UroA-Prog	luminal	Luminal_papillary	high S100A5
TCGA-ZF-A9R1	LumP	Differentiated	Luminal	MC1	UroA-Prog	luminal	Luminal	high S100A5
TCGA-XF-A9SH	LumP	Basal	Luminal	MC1	UroA-Prog	luminal	Luminal_papillary	high S100A5
TCGA-FD-A5BU	Ba/Sq	Basal	Basal	MC7	Ba/Sq	basal	Basal_squamous	low S100A5
TCGA-C4-A0F7	Ba/Sq	Basal	Basal	MC7	UroB	basal	Basal_squamous	low S100A5
TCGA-C4-A0F0	Ba/Sq	Basal	Basal	MC7	Ba/Sq-Inf	basal	Basal_squamous	low S100A5
TCGA-FD-A3N5	Ba/Sq	Basal	Basal	MC7	Ba/Sq	basal	Basal_squamous	low S100A5
TCGA-4Z-AA7S	LumP	Differentiated	Luminal	MC1	UroA-Prog	luminal	Luminal_papillary	high S100A5
TCGA-CF-A3MH	LumP	Differentiated	Luminal	MC1	UroA-Prog	luminal	Luminal_papillary	high S100A5
TCGA-DK-A6B2	LumU	Differentiated	Luminal	MC5	UroC	p53-like	Luminal	high S100A5
TCGA-4Z-AA86	Ba/Sq	Basal	Basal	MC7	Ba/Sq-Inf	basal	Basal_squamous	low S100A5
TCGA-BL-A0C8	LumNS	Basal	Luminal	MC1	Sc/NE-like	luminal	Luminal	high S100A5
TCGA-5N-A9KI	LumU	Differentiated	Luminal	MC7	GU-Inf	luminal	Luminal_infiltrated	low S100A5
TCGA-GU-AATO	Ba/Sq	Differentiated	Luminal	MC7	UroB	basal	Basal_squamous	low S100A5
TCGA-CF-A9FH	LumP	Differentiated	Luminal	MC1	UroA-Prog	luminal	Luminal_papillary	high S100A5
TCGA-FD-A6TG	Ba/Sq	Differentiated	Luminal	MC7	GU-Inf	luminal	Luminal_infiltrated	high S100A5
TCGA-4Z-AA7O	LumP	Basal	Luminal	MC1	UroA-Prog	luminal	Luminal_papillary	high S100A5
TCGA-GV-A3QI	LumP	Basal	Luminal	MC1	Sc/NE-like	luminal	Luminal_papillary	high S100A5
TCGA-DK-A6AV	LumP	Differentiated	Luminal	MC1	UroA-Prog	luminal	Luminal	high S100A5
TCGA-DK-A1A3	LumNS	Differentiated	Luminal	MC2	GU	luminal	Luminal	low S100A5
TCGA-GD-A6C6	LumP	Differentiated	Luminal	MC1	GU-Inf	p53-like	Luminal_papillary	high S100A5
TCGA-GC-A3RD	LumP	Differentiated	Luminal	MC7	UroC	luminal	Luminal	high S100A5
TCGA-BT-A20R	LumNS	Basal	Luminal	MC5	GU-Inf	p53-like	Luminal_infiltrated	low S100A5
TCGA-CF-A8HX	LumP	Differentiated	Luminal	MC1	UroA-Prog	luminal	Luminal_papillary	high S100A5
TCGA-PQ-A6FI	Ba/Sq	Basal	Basal	MC7	Ba/Sq	basal	Basal_squamous	low S100A5
TCGA-FJ-A3Z7	LumU	Differentiated	Luminal	MC2	GU	p53-like	Luminal	high S100A5
TCGA-FD-A3SP	Stroma-rich	Basal	Basal	MC4	Mes-like	basal	Luminal_infiltrated	low S100A5
TCGA-CF-A1HS	Ba/Sq	Basal	Basal	MC7	Ba/Sq	basal	Basal_squamous	low S100A5
TCGA-DK-AA71	LumP	Differentiated	Luminal	MC7	UroB	luminal	Luminal_papillary	high S100A5
TCGA-KQ-A41O	LumP	Differentiated	Luminal	MC1	UroA-Prog	luminal	Luminal_papillary	high S100A5
TCGA-E7-A677	LumP	Basal	Luminal	MC1	UroA-Prog	basal	Luminal_papillary	low S100A5
TCGA-DK-A1A5	Ba/Sq	Basal	Luminal	MC5	GU-Inf	basal	Luminal_infiltrated	low S100A5
TCGA-FD-A3B4	Ba/Sq	Basal	Basal	MC7	Ba/Sq	basal	Basal_squamous	low S100A5
TCGA-DK-A1AB	Ba/Sq	Basal	Basal	MC7	Ba/Sq-Inf	basal	Basal_squamous	low S100A5
TCGA-ZF-AA4N	Ba/Sq	Basal	Basal	MC7	Ba/Sq-Inf	basal	Basal_squamous	low S100A5
TCGA-BT-A20X	Ba/Sq	Basal	Basal	MC7	Ba/Sq	basal	Basal_squamous	low S100A5
TCGA-GV-A3JW	LumP	Differentiated	Luminal	MC1	UroC	luminal	Luminal	high S100A5
TCGA-UY-A78P	Ba/Sq	Basal	Basal	MC7	UroB	basal	Basal_squamous	low S100A5
TCGA-BT-A42C	LumP	Differentiated	Luminal	MC1	UroA-Prog	luminal	Luminal_papillary	high S100A5
TCGA-G2-A3IB	Ba/Sq	Basal	Basal	MC7	Ba/Sq	basal	Basal_squamous	low S100A5
TCGA-2F-A9KP	LumP	Differentiated	Luminal	MC1	UroC	luminal	Luminal_papillary	high S100A5
TCGA-DK-A3IT	LumNS	Differentiated	Luminal	MC2	UroC	luminal	Luminal	high S100A5
TCGA-FD-A43P	LumU	Differentiated	Luminal	MC1	GU	luminal	Luminal	low S100A5
TCGA-DK-A3IV	LumU	Differentiated	Luminal	MC1	GU	luminal	Luminal_papillary	high S100A5
TCGA-2F-A9KW	LumU	Differentiated	Luminal	MC2	GU-Inf	luminal	Luminal	low S100A5
TCGA-GU-A762	Ba/Sq	Basal	Basal	MC7	Ba/Sq-Inf	basal	Basal_squamous	low S100A5
TCGA-XF-AAME	Ba/Sq	Basal	Basal	MC7	Ba/Sq-Inf	p53-like	Basal_squamous	low S100A5
TCGA-XF-AAN0	NA	Basal	Basal	MC7	UroB	basal	Basal_squamous	low S100A5
TCGA-DK-A6B1	LumU	Differentiated	Luminal	MC2	GU	luminal	Luminal	high S100A5
TCGA-CF-A5U8	LumP	Differentiated	Luminal	MC1	UroA-Prog	luminal	Luminal_papillary	high S100A5
TCGA-XF-AAMW	Ba/Sq	Basal	Basal	MC7	Ba/Sq-Inf	basal	Basal_squamous	low S100A5
TCGA-BT-A3PJ	Ba/Sq	Basal	Basal	MC7	Ba/Sq	basal	Basal_squamous	low S100A5
TCGA-YC-A9TC	NA	Basal	Basal	MC6	Sc/NE-like	basal	Neuronal	low S100A5
TCGA-GV-A3QG	LumNS	Differentiated	Luminal	MC5	GU-Inf	basal	Luminal_infiltrated	low S100A5
TCGA-K4-A6FZ	Ba/Sq	Basal	Basal	MC7	UroB	basal	Basal_squamous	low S100A5
TCGA-KQ-A41R	LumU	Differentiated	Luminal	MC2	UroC	luminal	Luminal	high S100A5
TCGA-DK-AA6M	Ba/Sq	Basal	Basal	MC7	Ba/Sq	basal	Basal_squamous	low S100A5
TCGA-ZF-AA52	Stroma-rich	Basal	Basal	MC4	GU-Inf	p53-like	Luminal_infiltrated	low S100A5
TCGA-K4-A5RJ	Ba/Sq	Basal	Basal	MC7	Mes-like	basal	Basal_squamous	low S100A5
TCGA-HQ-A5ND	Ba/Sq	Basal	Basal	MC7	UroB	basal	Basal_squamous	low S100A5
TCGA-BT-A3PK	Ba/Sq	Basal	Basal	MC7	Ba/Sq	basal	Basal_squamous	low S100A5
TCGA-FD-A3N6	Ba/Sq	Basal	Basal	MC7	Ba/Sq	basal	Basal_squamous	low S100A5
TCGA-CF-A47X	LumP	Differentiated	Luminal	MC1	UroC	luminal	Luminal_papillary	high S100A5
TCGA-ZF-AA51	NA	Basal	Luminal	MC7	UroB	luminal	Luminal	low S100A5
TCGA-UY-A78O	LumP	Differentiated	Luminal	MC2	UroC	luminal	Luminal	high S100A5
TCGA-GC-A3OO	Stroma-rich	Basal	Luminal	MC4	GU-Inf	p53-like	Luminal_infiltrated	high S100A5
TCGA-FD-A43Y	Ba/Sq	Basal	Basal	MC7	Ba/Sq	basal	Basal_squamous	low S100A5
TCGA-S5-AA26	LumP	Differentiated	Luminal	MC1	UroA-Prog	luminal	Luminal_papillary	high S100A5
TCGA-BT-A42E	Ba/Sq	Basal	Basal	MC7	Ba/Sq	basal	Basal_squamous	low S100A5
TCGA-FD-A43X	LumP	Differentiated	Luminal	MC1	UroA-Prog	luminal	Luminal_papillary	low S100A5
TCGA-ZF-AA4R	Ba/Sq	Basal	Basal	MC5	Mes-like	basal	Luminal_infiltrated	low S100A5
TCGA-BT-A20T	Ba/Sq	Differentiated	Luminal	MC7	UroB	basal	Luminal	high S100A5
TCGA-E7-A7DU	LumP	Differentiated	Luminal	MC1	UroA-Prog	luminal	Luminal_papillary	high S100A5
TCGA-DK-A3WY	Stroma-rich	Basal	Basal	MC4	Sc/NE-like	basal	Luminal_infiltrated	low S100A5
TCGA-G2-A2EF	Ba/Sq	Basal	Basal	MC7	Sc/NE-like	basal	Basal_squamous	low S100A5
TCGA-C4-A0F6	LumP	Differentiated	Luminal	MC2	UroA-Prog	luminal	Luminal	high S100A5
TCGA-CF-A7I0	LumP	Differentiated	Luminal	MC2	UroA-Prog	luminal	Luminal	high S100A5
TCGA-FD-A3B6	Ba/Sq	Basal	Basal	MC7	Sc/NE-like	basal	Basal_squamous	low S100A5
TCGA-GC-A3YS	Ba/Sq	Basal	Basal	MC7	Mes-like	basal	Basal_squamous	low S100A5
TCGA-XF-A9T2	Ba/Sq	Differentiated	Basal	MC7	Sc/NE-like	basal	Neuronal	low S100A5
TCGA-XF-A9T0	LumP	Differentiated	Luminal	MC2	UroC	luminal	Luminal	low S100A5
TCGA-YF-AA3M	LumP	Basal	Luminal	MC7	UroA-Prog	basal	Luminal_papillary	low S100A5
TCGA-4Z-AA7Y	LumP	Differentiated	Luminal	MC1	UroA-Prog	luminal	Luminal_papillary	high S100A5
TCGA-E7-A6ME	LumU	Differentiated	Luminal	MC2	UroC	luminal	Luminal	low S100A5
TCGA-XF-AAN5	Ba/Sq	Basal	Basal	MC7	Ba/Sq-Inf	basal	Basal_squamous	low S100A5
TCGA-FD-A3SN	Ba/Sq	Basal	Basal	MC7	GU-Inf	basal	Luminal_infiltrated	high S100A5
TCGA-ZF-A9R2	LumP	Differentiated	Luminal	MC1	UroA-Prog	luminal	Luminal_papillary	high S100A5
TCGA-ZF-AA4T	LumU	Differentiated	Luminal	MC1	UroC	luminal	Luminal_papillary	low S100A5
TCGA-E7-A4IJ	LumU	Differentiated	Luminal	MC1	UroC	luminal	Luminal_papillary	high S100A5
TCGA-FD-A6TE	LumP	Basal	Luminal	MC7	GU	luminal	Luminal_papillary	high S100A5
TCGA-H4-A2HO	LumNS	Differentiated	Luminal	MC2	UroC	luminal	Luminal	high S100A5
TCGA-FD-A6TB	Stroma-rich	Basal	Basal	MC4	Sc/NE-like	p53-like	Luminal_infiltrated	low S100A5
TCGA-XF-AAN3	Ba/Sq	Basal	Basal	MC7	Sc/NE-like	basal	Luminal_infiltrated	low S100A5
TCGA-XF-AAMH	NA	Differentiated	Basal	MC7	Sc/NE-like	basal	Neuronal	low S100A5
TCGA-FD-A3B8	Ba/Sq	Basal	Basal	MC4	Mes-like	p53-like	Basal_squamous	low S100A5
TCGA-XF-A9SY	Ba/Sq	Basal	Basal	MC7	Mes-like	basal	Basal_squamous	low S100A5
TCGA-CF-A9FF	LumNS	Differentiated	Luminal	MC2	UroC	luminal	Luminal	high S100A5
TCGA-XF-A9ST	LumU	Differentiated	Luminal	MC7	Sc/NE-like	basal	Neuronal	low S100A5
TCGA-DK-A6B5	Ba/Sq	Basal	Basal	MC7	UroB	basal	Basal_squamous	low S100A5
TCGA-GC-A3RC	Ba/Sq	Basal	Basal	MC7	Ba/Sq	basal	Basal_squamous	low S100A5
TCGA-GV-A3QK	LumNS	Differentiated	Luminal	MC1	UroC	luminal	Luminal_papillary	high S100A5
TCGA-GU-A764	Ba/Sq	Basal	Basal	MC7	Ba/Sq	basal	Basal_squamous	low S100A5
TCGA-GU-A42R	LumP	Differentiated	Luminal	MC7	UroB	luminal	Luminal_papillary	low S100A5
TCGA-DK-A6B6	LumNS	Differentiated	Luminal	MC2	UroC	luminal	Luminal_papillary	low S100A5
TCGA-R3-A69X	LumNS	Basal	Luminal	MC4	UroC	p53-like	Luminal_infiltrated	high S100A5
TCGA-5N-A9KM	LumP	Basal	Luminal	MC2	UroC	luminal	Luminal	high S100A5
TCGA-4Z-AA7M	Ba/Sq	Differentiated	Luminal	MC7	UroB	luminal	Luminal	low S100A5
TCGA-ZF-AA56	Ba/Sq	Basal	Basal	MC7	UroB	basal	Basal_squamous	low S100A5
TCGA-XF-A8HH	LumNS	Differentiated	Luminal	MC2	UroC	p53-like	Luminal	high S100A5
TCGA-C4-A0EZ	NE-like	Basal	Basal	MC6	Sc/NE-like	basal	Neuronal	low S100A5
TCGA-UY-A8OD	LumNS	Differentiated	Luminal	MC5	Sc/NE-like	p53-like	Luminal	low S100A5
TCGA-2F-A9KT	Ba/Sq	Basal	Luminal	MC7	Ba/Sq	basal	Luminal	low S100A5
TCGA-BT-A20Q	LumP	Basal	Luminal	MC5	UroA-Prog	p53-like	Luminal_infiltrated	low S100A5
TCGA-CU-A0YR	LumNS	Differentiated	Luminal	MC2	UroC	luminal	Luminal	high S100A5
TCGA-SY-A9G5	Ba/Sq	Basal	Basal	MC7	Ba/Sq-Inf	basal	Luminal_infiltrated	high S100A5
TCGA-4Z-AA84	Ba/Sq	Basal	Basal	MC7	Sc/NE-like	basal	Luminal_infiltrated	low S100A5
TCGA-4Z-AA7Q	NA	Basal	Basal	MC7	UroB	basal	Basal_squamous	low S100A5
TCGA-FD-A5BT	Stroma-rich	Basal	Basal	MC5	Mes-like	basal	Luminal_infiltrated	low S100A5
TCGA-CF-A27C	LumP	Differentiated	Luminal	MC1	UroA-Prog	luminal	Luminal_papillary	high S100A5
TCGA-E7-A6MF	LumP	Basal	Luminal	MC1	UroA-Prog	p53-like	Luminal_papillary	low S100A5
TCGA-DK-A3WW	Ba/Sq	Basal	Basal	MC7	Ba/Sq	basal	Basal_squamous	low S100A5
TCGA-XF-AAMY	LumNS	Differentiated	Luminal	MC2	UroC	luminal	Luminal	high S100A5
TCGA-K4-A3WS	Stroma-rich	Basal	Luminal	MC5	Mes-like	p53-like	Luminal_infiltrated	low S100A5
TCGA-UY-A9PA	LumP	Basal	Luminal	MC1	UroA-Prog	luminal	Luminal_papillary	low S100A5
TCGA-2F-A9KR	Ba/Sq	Basal	Basal	MC7	UroB	basal	Luminal_papillary	high S100A5
TCGA-E5-A4U1	LumP	Differentiated	Luminal	MC1	UroA-Prog	luminal	Luminal_papillary	high S100A5
TCGA-E7-A3Y1	LumP	Differentiated	Luminal	MC1	UroA-Prog	luminal	Luminal_papillary	high S100A5
TCGA-FD-A6TC	Ba/Sq	Basal	Luminal	MC7	GU-Inf	basal	Luminal_infiltrated	low S100A5
TCGA-FD-A5BV	LumP	Differentiated	Luminal	MC1	UroC	luminal	Luminal	high S100A5
TCGA-DK-A2I4	Ba/Sq	Basal	Basal	MC4	Mes-like	basal	Basal_squamous	low S100A5
TCGA-UY-A78M	Ba/Sq	Differentiated	Luminal	MC7	UroC	luminal	Luminal	high S100A5
TCGA-4Z-AA7R	LumU	Basal	Luminal	MC3	Sc/NE-like	luminal	Neuronal	low S100A5
TCGA-FD-A62P	Ba/Sq	Basal	Luminal	MC7	UroB	basal	Luminal_infiltrated	high S100A5
TCGA-CF-A47V	LumP	Differentiated	Luminal	MC1	UroA-Prog	luminal	Luminal_papillary	high S100A5
TCGA-XF-A9SI	Stroma-rich	Basal	Basal	MC4	Sc/NE-like	p53-like	Luminal_infiltrated	low S100A5
TCGA-GU-A42Q	Ba/Sq	Basal	Basal	MC7	Ba/Sq	basal	Basal_squamous	low S100A5
TCGA-BT-A42F	NA	Basal	Basal	MC7	UroB	basal	Basal_squamous	low S100A5
TCGA-FD-A3B5	Ba/Sq	Basal	Basal	MC7	Ba/Sq	basal	Basal_squamous	low S100A5
TCGA-DK-A1A7	LumP	Differentiated	Luminal	MC2	UroC	luminal	Luminal	high S100A5
TCGA-FD-A3SR	LumU	Differentiated	Luminal	MC2	GU-Inf	luminal	Luminal_infiltrated	low S100A5
TCGA-GU-AATP	LumU	Differentiated	Luminal	MC2	GU-Inf	p53-like	Luminal_infiltrated	high S100A5
TCGA-DK-AA6X	LumP	Basal	Luminal	MC7	Sc/NE-like	basal	Luminal_infiltrated	low S100A5
TCGA-XF-A9T3	Stroma-rich	Basal	Basal	MC4	Mes-like	basal	Luminal_infiltrated	low S100A5
TCGA-PQ-A6FN	Ba/Sq	Basal	Basal	MC7	Ba/Sq	basal	Basal_squamous	low S100A5
TCGA-E7-A519	LumP	Differentiated	Luminal	MC1	UroA-Prog	luminal	Luminal_papillary	low S100A5
TCGA-DK-A3IU	Ba/Sq	Differentiated	Basal	MC4	Mes-like	basal	Basal_squamous	low S100A5
TCGA-FD-A3SM	LumNS	Differentiated	Luminal	MC7	UroA-Prog	basal	Luminal_infiltrated	low S100A5
TCGA-BL-A5ZZ	Ba/Sq	Basal	Basal	MC4	Mes-like	basal	Neuronal	low S100A5
TCGA-FD-A62N	Ba/Sq	Basal	Basal	MC7	Ba/Sq-Inf	basal	Basal_squamous	low S100A5
TCGA-BT-A20J	NA	Basal	Basal	MC7	Sc/NE-like	luminal	Basal_squamous	low S100A5
TCGA-K4-A3WV	Ba/Sq	Basal	Basal	MC7	Sc/NE-like	basal	Basal_squamous	low S100A5
TCGA-GU-AATQ	Ba/Sq	Basal	Basal	MC7	UroB	basal	Basal_squamous	low S100A5
TCGA-G2-A3VY	LumU	Differentiated	Luminal	MC2	UroC	luminal	Luminal_papillary	high S100A5
TCGA-XF-AAN8	Stroma-rich	Basal	Basal	MC5	Mes-like	p53-like	Luminal_infiltrated	low S100A5
TCGA-CU-A3QU	LumU	Differentiated	Luminal	MC1	GU	luminal	Luminal_papillary	high S100A5
TCGA-KQ-A41Q	LumU	Differentiated	Luminal	MC2	UroC	luminal	Luminal	high S100A5
TCGA-DK-A1AF	Stroma-rich	Basal	Luminal	MC5	Mes-like	p53-like	Luminal_infiltrated	high S100A5
TCGA-LT-A5Z6	LumU	Differentiated	Luminal	MC1	UroC	luminal	Luminal_papillary	high S100A5
TCGA-GC-A4ZW	LumP	Basal	Basal	MC1	Sc/NE-like	luminal	Luminal_papillary	low S100A5
TCGA-K4-A4AB	LumP	Basal	Luminal	MC7	Uro-Inf	p53-like	Luminal_infiltrated	low S100A5
TCGA-DK-AA74	Ba/Sq	Basal	Basal	MC7	Ba/Sq-Inf	basal	Basal_squamous	low S100A5
TCGA-G2-A2EO	LumP	Basal	Basal	MC5	UroC	p53-like	Luminal_infiltrated	low S100A5
TCGA-DK-A1AG	LumP	Basal	Luminal	MC1	UroA-Prog	luminal	Luminal_papillary	low S100A5
TCGA-GV-A3JZ	LumU	Differentiated	Luminal	MC3	Sc/NE-like	luminal	Luminal	high S100A5
TCGA-XF-A9SV	LumNS	Differentiated	Luminal	MC2	UroC	p53-like	Luminal	high S100A5
TCGA-UY-A78K	LumU	Differentiated	Luminal	MC2	GU	luminal	Luminal	high S100A5
TCGA-FD-A6TH	LumU	Differentiated	Luminal	MC7	GU-Inf	p53-like	Luminal_infiltrated	high S100A5
TCGA-DK-AA6W	NE-like	Basal	Basal	MC7	Sc/NE-like	basal	Neuronal	low S100A5
TCGA-CF-A3MG	LumP	Differentiated	Luminal	MC1	UroA-Prog	luminal	Luminal_papillary	high S100A5
TCGA-DK-A3X1	LumP	Basal	Luminal	MC2	UroC	luminal	Luminal	high S100A5
TCGA-DK-A1A6	NA	Differentiated	Luminal	MC1	GU	luminal	Luminal	low S100A5
TCGA-XF-AAMG	LumU	Basal	Luminal	MC3	Sc/NE-like	basal	Neuronal	high S100A5
TCGA-E7-A541	LumP	Differentiated	Luminal	MC1	UroA-Prog	luminal	Luminal_papillary	high S100A5
TCGA-XF-A8HE	Ba/Sq	Basal	Basal	MC7	UroB	basal	Basal_squamous	low S100A5
TCGA-DK-AA6Q	Ba/Sq	Basal	Basal	MC7	Ba/Sq	basal	Basal_squamous	low S100A5
TCGA-UY-A78N	LumP	Differentiated	Luminal	MC5	UroA-Prog	luminal	Luminal	low S100A5
TCGA-DK-AA75	LumU	Differentiated	Luminal	MC2	Sc/NE-like	luminal	Luminal	high S100A5
TCGA-ZF-AA5P	Stroma-rich	Basal	Basal	MC4	Mes-like	p53-like	Luminal_infiltrated	low S100A5
TCGA-GC-A3WC	Ba/Sq	Basal	Basal	MC7	UroB	basal	Basal_squamous	low S100A5
TCGA-K4-A4AC	Ba/Sq	Basal	Basal	MC7	Ba/Sq	basal	Basal_squamous	low S100A5
TCGA-FD-A3SL	LumNS	Differentiated	Luminal	MC5	UroC	p53-like	Luminal	low S100A5
TCGA-K4-A5RH	Ba/Sq	Basal	Basal	MC5	Mes-like	basal	Basal_squamous	high S100A5
TCGA-FD-A5C1	Ba/Sq	Basal	Basal	MC7	Ba/Sq	basal	Basal_squamous	low S100A5
TCGA-XF-AAN7	Stroma-rich	Basal	Basal	MC4	Sc/NE-like	p53-like	Neuronal	low S100A5
TCGA-2F-A9KO	LumP	Basal	Luminal	MC7	UroA-Prog	luminal	Luminal	high S100A5
TCGA-DK-A3IM	Ba/Sq	Basal	Basal	MC7	Ba/Sq	basal	Basal_squamous	low S100A5
TCGA-FD-A3SS	Ba/Sq	Differentiated	Luminal	MC7	GU-Inf	basal	Basal_squamous	low S100A5
TCGA-UY-A9PB	Ba/Sq	Basal	Basal	MC7	Mes-like	basal	Basal_squamous	low S100A5
TCGA-FD-A6TI	LumNS	Differentiated	Luminal	MC2	UroC	p53-like	Luminal	high S100A5
TCGA-XF-AAMJ	Stroma-rich	Basal	Luminal	MC5	Mes-like	p53-like	Luminal_infiltrated	high S100A5
TCGA-GU-A763	LumP	Basal	Luminal	MC1	UroA-Prog	luminal	Luminal_papillary	high S100A5
TCGA-G2-A2EC	LumNS	Differentiated	Luminal	MC5	UroC	p53-like	Luminal	high S100A5
TCGA-FD-A3B7	Ba/Sq	Basal	Basal	MC7	Ba/Sq-Inf	basal	Basal_squamous	high S100A5
TCGA-FD-A5C0	Ba/Sq	Differentiated	Luminal	MC7	UroB	basal	Luminal	low S100A5
TCGA-FD-A5BS	Stroma-rich	Basal	Basal	MC4	Sc/NE-like	basal	Basal_squamous	low S100A5
TCGA-CU-A0YN	Ba/Sq	Basal	Basal	MC7	Ba/Sq	basal	Basal_squamous	low S100A5
TCGA-FD-A5BZ	Stroma-rich	Basal	Luminal	MC5	UroC	p53-like	Luminal_infiltrated	high S100A5
TCGA-UY-A9PE	LumNS	Differentiated	Luminal	MC2	UroC	luminal	Luminal	high S100A5
TCGA-GV-A40E	Ba/Sq	Differentiated	Basal	MC7	Ba/Sq-Inf	basal	Basal_squamous	low S100A5
TCGA-BT-A2LD	Ba/Sq	Differentiated	Luminal	MC7	GU-Inf	basal	Luminal_infiltrated	low S100A5
TCGA-UY-A9PD	LumNS	Differentiated	Luminal	MC2	UroC	luminal	Luminal	high S100A5
TCGA-ZF-A9RF	Ba/Sq	Basal	Basal	MC7	Sc/NE-like	basal	Basal_squamous	high S100A5
TCGA-KQ-A41N	LumP	Differentiated	Luminal	MC2	UroC	luminal	Luminal	high S100A5
TCGA-GD-A3OQ	Ba/Sq	Basal	Luminal	MC7	UroB	basal	Luminal_papillary	high S100A5
TCGA-BT-A20U	Ba/Sq	Basal	Basal	MC7	UroB	basal	Basal_squamous	low S100A5
TCGA-XF-A9SW	Stroma-rich	Basal	Basal	MC4	Mes-like	p53-like	Luminal_infiltrated	low S100A5
TCGA-FD-A3B3	Ba/Sq	Basal	Basal	MC7	Ba/Sq	basal	Basal_squamous	low S100A5
TCGA-ZF-A9RC	Ba/Sq	Basal	Luminal	MC7	Mes-like	luminal	Luminal	high S100A5
TCGA-E7-A6MD	LumNS	Differentiated	Luminal	MC5	UroC	p53-like	Luminal	low S100A5
TCGA-E5-A4TZ	Ba/Sq	Basal	Luminal	MC7	UroB	basal	Luminal_papillary	low S100A5
TCGA-ZF-A9R4	LumP	Differentiated	Luminal	MC1	UroC	luminal	Luminal_papillary	low S100A5
TCGA-ZF-A9RE	Ba/Sq	Basal	Basal	MC7	UroB	basal	Basal_squamous	low S100A5
TCGA-BT-A20W	LumNS	Differentiated	Luminal	MC2	UroC	luminal	Luminal	high S100A5
TCGA-GC-A6I3	LumP	Differentiated	Luminal	MC2	Sc/NE-like	luminal	Luminal	high S100A5
TCGA-4Z-AA80	LumNS	Differentiated	Luminal	MC1	UroC	luminal	Luminal	high S100A5
TCGA-G2-A3IE	LumP	Differentiated	Luminal	MC1	UroC	luminal	Luminal	low S100A5
TCGA-ZF-A9R0	LumNS	Differentiated	Luminal	MC2	UroC	luminal	Luminal	high S100A5
TCGA-FD-A43S	Stroma-rich	Basal	Luminal	MC4	Mes-like	p53-like	Luminal_infiltrated	high S100A5
TCGA-XF-A8HG	LumNS	Differentiated	Luminal	MC1	UroA-Prog	luminal	Luminal	high S100A5
TCGA-K4-A83P	Stroma-rich	Basal	Basal	MC4	Sc/NE-like	p53-like	Luminal_infiltrated	high S100A5
TCGA-GD-A2C5	LumNS	Differentiated	Luminal	MC2	UroC	luminal	Luminal	high S100A5
TCGA-XF-AAMX	LumNS	Differentiated	Luminal	MC2	UroC	luminal	Luminal	high S100A5
TCGA-DK-A1AE	Ba/Sq	Basal	Basal	MC7	Sc/NE-like	basal	Basal_squamous	low S100A5
TCGA-FJ-A3ZE	LumP	Differentiated	Luminal	MC1	UroA-Prog	luminal	Luminal_papillary	high S100A5
TCGA-DK-A2I1	LumNS	Differentiated	Luminal	MC2	UroC	luminal	Luminal	high S100A5
TCGA-DK-A6B0	LumP	Differentiated	Luminal	MC1	UroA-Prog	luminal	Luminal_papillary	high S100A5
TCGA-FD-A5BR	LumP	Differentiated	Luminal	MC2	UroC	luminal	Luminal	low S100A5
TCGA-E7-A7PW	LumU	Differentiated	Luminal	MC2	UroC	luminal	Luminal_papillary	high S100A5
TCGA-LT-A8JT	LumP	Differentiated	Luminal	MC1	UroA-Prog	luminal	Luminal_papillary	high S100A5
TCGA-FJ-A3Z9	LumP	Differentiated	Luminal	MC1	UroA-Prog	luminal	Luminal_papillary	high S100A5
TCGA-DK-A1AC	LumU	Differentiated	Luminal	MC3	Sc/NE-like	luminal	Luminal	low S100A5
TCGA-C4-A0F1	Ba/Sq	Basal	Basal	MC7	Ba/Sq	basal	Basal_squamous	low S100A5
TCGA-G2-A2ES	Ba/Sq	Basal	Basal	MC7	Ba/Sq	basal	Basal_squamous	low S100A5
TCGA-XF-AAN4	Stroma-rich	Basal	Basal	MC4	Mes-like	p53-like	Luminal_infiltrated	low S100A5
TCGA-4Z-AA83	Ba/Sq	Basal	Luminal	MC7	UroA-Prog	basal	Luminal_papillary	high S100A5
TCGA-BT-A20V	Ba/Sq	Basal	Basal	MC7	Sc/NE-like	basal	Basal_squamous	low S100A5
TCGA-XF-A8HD	LumP	Basal	Luminal	MC7	GU-Inf	p53-like	Luminal_infiltrated	high S100A5
TCGA-GV-A3JX	LumU	Basal	Luminal	MC1	Sc/NE-like	basal	Luminal_papillary	high S100A5
TCGA-H4-A2HQ	LumP	Basal	Luminal	MC1	UroA-Prog	luminal	Luminal_papillary	high S100A5
TCGA-XF-A9SP	Stroma-rich	Basal	Luminal	MC4	Mes-like	p53-like	Luminal_infiltrated	high S100A5
TCGA-DK-A3IK	LumNS	Differentiated	Luminal	MC2	UroC	luminal	Luminal	high S100A5
TCGA-4Z-AA7N	Stroma-rich	Basal	Luminal	MC4	Sc/NE-like	p53-like	Luminal_infiltrated	high S100A5
TCGA-HQ-A2OE	LumP	Differentiated	Luminal	MC1	UroC	luminal	Luminal_papillary	high S100A5
TCGA-UY-A8OC	Ba/Sq	Basal	Basal	MC7	Ba/Sq-Inf	basal	Basal_squamous	low S100A5
TCGA-GV-A3JV	LumP	Differentiated	Luminal	MC2	UroA-Prog	luminal	Luminal	high S100A5
TCGA-XF-A9T8	Ba/Sq	Basal	Basal	MC7	UroB	basal	Basal_squamous	low S100A5
TCGA-KQ-A41S	LumNS	Basal	Luminal	MC2	Sc/NE-like	p53-like	Luminal_infiltrated	low S100A5
TCGA-CU-A3YL	LumP	Differentiated	Luminal	MC2	UroA-Prog	luminal	Luminal_papillary	high S100A5
TCGA-E7-A7XN	Ba/Sq	Basal	Basal	MC7	UroB	basal	Basal_squamous	low S100A5
TCGA-DK-A2HX	Stroma-rich	Basal	Luminal	MC4	GU-Inf	p53-like	Luminal_infiltrated	high S100A5
TCGA-CF-A8HY	Ba/Sq	Differentiated	Luminal	MC7	UroB	luminal	Luminal_papillary	high S100A5
TCGA-4Z-AA7W	NA	Basal	Basal	MC7	UroB	basal	Basal_squamous	low S100A5
TCGA-FD-A43U	Ba/Sq	Basal	Luminal	MC7	Mes-like	basal	Luminal_infiltrated	high S100A5
TCGA-BT-A0S7	NA	Basal	Basal	MC7	Ba/Sq	basal	Basal_squamous	low S100A5
TCGA-ZF-A9R3	LumNS	Differentiated	Luminal	MC2	UroC	luminal	Luminal_papillary	high S100A5
TCGA-4Z-AA89	LumP	Differentiated	Luminal	MC1	UroA-Prog	luminal	Luminal_papillary	high S100A5
TCGA-GU-A42P	LumU	Differentiated	Luminal	MC2	UroC	luminal	Luminal	high S100A5
TCGA-FD-A3NA	LumP	Differentiated	Luminal	MC7	UroC	luminal	Luminal	low S100A5
TCGA-BT-A20N	LumP	Basal	Luminal	MC7	Sc/NE-like	basal	Luminal	high S100A5
TCGA-XF-A8HC	LumU	Differentiated	Luminal	MC2	GU	luminal	Luminal_papillary	high S100A5
TCGA-ZF-AA4W	Ba/Sq	Basal	Basal	MC7	Ba/Sq	basal	Basal_squamous	low S100A5
TCGA-LC-A66R	Ba/Sq	Basal	Basal	MC7	Sc/NE-like	basal	Basal_squamous	low S100A5
TCGA-E7-A8O7	LumP	Basal	Luminal	MC1	UroA-Prog	luminal	Luminal_papillary	low S100A5
TCGA-CF-A9FL	LumP	Differentiated	Luminal	MC2	UroA-Prog	luminal	Luminal	high S100A5
TCGA-CF-A9FM	LumP	Basal	Luminal	MC1	UroA-Prog	luminal	Luminal_papillary	low S100A5
TCGA-ZF-A9RD	Ba/Sq	Basal	Basal	MC7	Ba/Sq	basal	Basal_squamous	low S100A5
TCGA-G2-AA3D	LumP	Differentiated	Luminal	MC1	UroA-Prog	luminal	Luminal_papillary	high S100A5
TCGA-DK-A2I2	Ba/Sq	Basal	Basal	MC7	Ba/Sq	basal	Basal_squamous	low S100A5
TCGA-FD-A62S	Ba/Sq	Basal	Basal	MC5	Mes-like	basal	Luminal_infiltrated	low S100A5
TCGA-MV-A51V	NA	Differentiated	Luminal	MC2	UroC	luminal	Luminal	high S100A5
TCGA-E5-A2PC	Ba/Sq	Basal	Basal	MC7	UroB	basal	Luminal_papillary	low S100A5
TCGA-DK-A3X2	Ba/Sq	Basal	Luminal	MC7	UroB	basal	Luminal_papillary	low S100A5
TCGA-GD-A76B	LumNS	Differentiated	Luminal	MC2	UroC	luminal	Luminal	high S100A5
TCGA-GC-A6I1	Ba/Sq	Basal	Basal	MC7	Ba/Sq	basal	Basal_squamous	low S100A5
TCGA-XF-A9SK	Ba/Sq	Basal	Luminal	MC7	GU-Inf	basal	Luminal_infiltrated	low S100A5
TCGA-DK-A1AD	LumNS	Differentiated	Luminal	MC2	UroC	luminal	Luminal	high S100A5
TCGA-K4-A5RI	Ba/Sq	Basal	Basal	MC7	UroB	basal	Basal_squamous	low S100A5
TCGA-FD-A3SQ	Stroma-rich	Basal	Luminal	MC5	Mes-like	p53-like	Luminal_infiltrated	high S100A5
TCGA-GV-A3QF	LumP	Basal	Luminal	MC1	UroC	luminal	Luminal_papillary	high S100A5

## Sheet: Sheet3
Binary subtype of BLCA in TCGA-BLCA cohort
Patient.ID	consensusClass	Baylor.subtype	UNC.subtype	CIT.subtype	Lund.subtype	MDA.subtype	TCGA.subtype	S100A5.indicator
TCGA-FD-A6TF	others	1	0	others	others	others	others	low S100A5
TCGA-XF-AAMR	others	0	0	others	others	others	others	high S100A5
TCGA-XF-A8HF	1	1	1	1	1	1	1	high S100A5
TCGA-ZF-AA4U	1	1	1	0	0	1	1	high S100A5
TCGA-ZF-AA54	0	0	0	others	others	0	0	high S100A5
TCGA-GU-A766	0	0	0	0	0	0	0	low S100A5
TCGA-BL-A13I	0	0	0	others	others	0	0	low S100A5
TCGA-XF-AAML	1	1	1	1	1	1	1	high S100A5
TCGA-ZF-AA58	0	0	0	0	others	0	0	low S100A5
TCGA-G2-AA3B	1	1	1	1	1	1	1	high S100A5
TCGA-K4-A54R	0	1	0	others	others	0	others	low S100A5
TCGA-DK-A1AA	1	0	1	1	1	1	1	low S100A5
TCGA-CU-A5W6	0	1	1	0	0	1	1	high S100A5
TCGA-DK-AA6R	0	0	0	0	0	0	0	low S100A5
TCGA-BT-A3PH	1	1	1	0	1	1	1	high S100A5
TCGA-DK-A3IQ	others	0	0	others	others	others	others	low S100A5
TCGA-E7-A4XJ	1	1	1	1	1	1	1	high S100A5
TCGA-XF-A9T6	0	0	0	0	others	0	0	low S100A5
TCGA-ZF-AA5H	0	0	0	0	others	0	0	low S100A5
TCGA-DK-A3WX	0	0	0	0	0	0	0	low S100A5
TCGA-YF-AA3L	1	1	1	1	1	1	1	high S100A5
TCGA-BT-A2LA	others	0	0	others	others	0	others	low S100A5
TCGA-4Z-AA87	1	1	1	1	1	1	1	high S100A5
TCGA-BT-A2LB	1	1	1	others	1	others	1	low S100A5
TCGA-XF-A8HB	1	0	1	0	others	1	1	high S100A5
TCGA-DK-A2I6	0	0	0	0	others	0	0	low S100A5
TCGA-ZF-AA4X	1	1	1	1	1	1	1	high S100A5
TCGA-BT-A20P	1	1	1	1	1	1	1	high S100A5
TCGA-CF-A3MF	1	1	1	1	1	1	1	high S100A5
TCGA-CF-A47T	1	1	1	1	1	1	1	high S100A5
TCGA-YC-A8S6	1	0	1	others	others	others	others	high S100A5
TCGA-DK-A3IS	1	1	1	1	1	1	1	high S100A5
TCGA-XF-A9SJ	NA	1	1	0	0	0	others	high S100A5
TCGA-DK-AA6T	others	0	0	others	others	0	others	low S100A5
TCGA-E7-A5KE	1	1	1	1	1	1	1	high S100A5
TCGA-ZF-AA4V	0	1	0	0	0	0	0	high S100A5
TCGA-ZF-AA53	0	0	0	0	0	0	0	low S100A5
TCGA-ZF-A9RM	1	1	1	1	1	1	1	high S100A5
TCGA-CU-A72E	0	0	0	0	0	0	0	low S100A5
TCGA-FD-A62O	1	1	1	1	1	1	1	high S100A5
TCGA-BL-A3JM	0	0	0	others	others	0	others	high S100A5
TCGA-FJ-A3ZF	1	1	1	1	1	1	1	high S100A5
TCGA-CU-A0YO	1	0	1	others	1	others	others	high S100A5
TCGA-CF-A5UA	1	1	1	1	1	1	1	high S100A5
TCGA-K4-AAQO	others	1	1	others	1	others	others	high S100A5
TCGA-ZF-A9R7	1	0	1	1	1	others	1	high S100A5
TCGA-FD-A3SO	0	0	0	0	0	0	0	low S100A5
TCGA-E7-A97P	0	0	0	0	0	0	0	low S100A5
TCGA-GU-A767	1	1	1	1	1	1	1	high S100A5
TCGA-4Z-AA81	0	1	1	0	others	0	1	high S100A5
TCGA-2F-A9KQ	1	1	1	1	1	1	1	high S100A5
TCGA-SY-A9G0	others	0	0	others	others	others	others	low S100A5
TCGA-GV-A40G	1	1	1	1	1	1	1	high S100A5
TCGA-XF-A9SL	others	0	1	others	others	others	others	high S100A5
TCGA-XF-AAN2	0	1	0	0	0	0	0	high S100A5
TCGA-FD-A6TD	0	0	0	0	0	0	0	low S100A5
TCGA-G2-AA3F	1	1	1	1	1	1	1	high S100A5
TCGA-FJ-A871	0	0	0	others	others	0	others	high S100A5
TCGA-ZF-A9RN	0	0	0	others	others	0	others	low S100A5
TCGA-GC-A3RB	1	0	1	0	others	others	1	high S100A5
TCGA-UY-A9PF	1	1	1	1	1	1	1	high S100A5
TCGA-YC-A89H	1	1	1	0	1	1	1	high S100A5
TCGA-XF-AAMQ	1	0	1	1	1	1	1	high S100A5
TCGA-CF-A1HR	1	1	1	1	1	1	1	high S100A5
TCGA-E7-A3X6	0	0	0	0	0	0	1	low S100A5
TCGA-E7-A97Q	1	1	1	1	1	others	1	high S100A5
TCGA-E7-A7DV	0	0	0	0	others	0	0	high S100A5
TCGA-HQ-A2OF	1	0	1	1	others	others	1	low S100A5
TCGA-XF-AAN1	1	1	1	1	1	1	1	high S100A5
TCGA-DK-AA6P	1	1	1	1	1	1	1	high S100A5
TCGA-CF-A47Y	1	1	1	1	1	1	1	high S100A5
TCGA-CF-A3MI	1	1	1	1	1	1	1	high S100A5
TCGA-G2-A2EL	others	0	0	others	others	0	others	low S100A5
TCGA-XF-AAMZ	1	1	1	1	1	1	1	high S100A5
TCGA-DK-AA6L	0	0	0	0	0	0	1	high S100A5
TCGA-XF-A9T4	0	0	0	0	0	0	0	low S100A5
TCGA-K4-A6MB	1	1	1	others	1	1	1	high S100A5
TCGA-UY-A8OB	0	0	0	0	0	0	0	low S100A5
TCGA-ZF-A9R5	1	0	1	1	1	1	1	low S100A5
TCGA-CU-A3KJ	NA	0	0	0	0	0	0	low S100A5
TCGA-DK-AA6S	0	0	0	others	0	0	others	low S100A5
TCGA-E7-A85H	1	1	1	1	1	1	1	high S100A5
TCGA-G2-AA3C	0	0	0	0	others	0	0	low S100A5
TCGA-E7-A8O8	1	1	1	1	1	1	1	high S100A5
TCGA-XF-A9SM	0	0	0	0	others	0	0	low S100A5
TCGA-DK-A3IN	0	0	0	0	others	0	others	low S100A5
TCGA-CF-A47W	1	1	1	1	1	1	1	high S100A5
TCGA-GC-A3I6	0	0	0	0	0	0	0	low S100A5
TCGA-FD-A6TA	1	1	1	0	0	1	1	low S100A5
TCGA-GD-A3OP	1	1	1	1	1	1	1	high S100A5
TCGA-KQ-A41P	1	1	1	1	1	others	1	high S100A5
TCGA-UY-A9PH	1	1	1	1	1	1	1	high S100A5
TCGA-FD-A5BY	0	0	0	0	0	0	0	low S100A5
TCGA-K4-A3WU	1	1	1	1	1	others	1	high S100A5
TCGA-FD-A3SJ	1	1	1	others	1	1	1	high S100A5
TCGA-HQ-A5NE	0	0	0	0	0	0	0	low S100A5
TCGA-XF-AAMT	0	0	0	0	0	0	0	low S100A5
TCGA-XF-A9SU	1	1	1	others	1	others	1	high S100A5
TCGA-CF-A47S	1	1	1	1	1	1	1	high S100A5
TCGA-FD-A6TK	0	1	0	others	0	0	0	low S100A5
TCGA-E7-A5KF	1	1	1	1	1	1	1	high S100A5
TCGA-UY-A78L	NA	0	0	0	0	0	0	high S100A5
TCGA-S5-A6DX	1	1	1	1	1	1	1	high S100A5
TCGA-XF-A8HI	1	1	1	1	1	1	1	high S100A5
TCGA-XF-A9T5	0	0	0	0	others	0	0	low S100A5
TCGA-XF-A9SX	0	1	0	others	others	0	0	low S100A5
TCGA-G2-A2EK	1	1	1	1	1	1	1	high S100A5
TCGA-DK-A6AW	NA	1	1	0	others	1	1	high S100A5
TCGA-GC-A3BM	1	0	1	1	1	1	1	low S100A5
TCGA-GV-A6ZA	1	1	1	1	1	1	1	high S100A5
TCGA-G2-A2EJ	NA	0	0	0	0	0	0	low S100A5
TCGA-FD-A43N	1	1	1	1	1	1	1	high S100A5
TCGA-GV-A3QH	1	1	1	1	1	1	1	high S100A5
TCGA-BT-A0YX	0	0	0	0	0	0	0	low S100A5
TCGA-FT-A3EE	1	0	1	0	others	1	others	low S100A5
TCGA-ZF-A9RL	1	1	1	1	1	1	1	high S100A5
TCGA-ZF-A9R9	others	0	1	others	others	others	others	high S100A5
TCGA-FD-A5BX	NA	0	0	others	others	0	others	low S100A5
TCGA-BL-A13J	0	0	1	0	0	0	1	high S100A5
TCGA-FT-A61P	0	1	0	others	others	0	others	high S100A5
TCGA-DK-AA77	1	1	1	1	1	1	1	high S100A5
TCGA-ZF-AA5N	0	1	1	0	0	0	1	high S100A5
TCGA-DK-AA6U	1	1	1	1	1	1	1	high S100A5
TCGA-BT-A20O	0	0	0	others	others	0	0	low S100A5
TCGA-GD-A3OS	0	0	0	others	others	0	others	low S100A5
TCGA-XF-A9SZ	1	0	0	0	others	0	others	low S100A5
TCGA-4Z-AA82	0	0	0	0	0	0	0	low S100A5
TCGA-DK-AA76	1	1	1	1	1	1	1	high S100A5
TCGA-DK-A3IL	1	1	1	1	1	1	1	low S100A5
TCGA-E7-A678	1	0	1	1	1	1	1	high S100A5
TCGA-ZF-A9R1	1	1	1	1	1	1	1	high S100A5
TCGA-XF-A9SH	1	0	1	1	1	1	1	high S100A5
TCGA-FD-A5BU	0	0	0	0	0	0	0	low S100A5
TCGA-C4-A0F7	0	0	0	0	0	0	0	low S100A5
TCGA-C4-A0F0	0	0	0	0	0	0	0	low S100A5
TCGA-FD-A3N5	0	0	0	0	0	0	0	low S100A5
TCGA-4Z-AA7S	1	1	1	1	1	1	1	high S100A5
TCGA-CF-A3MH	1	1	1	1	1	1	1	high S100A5
TCGA-DK-A6B2	1	1	1	others	1	others	1	high S100A5
TCGA-4Z-AA86	0	0	0	0	0	0	0	low S100A5
TCGA-BL-A0C8	1	0	1	1	others	1	1	high S100A5
TCGA-5N-A9KI	1	1	1	0	others	1	others	low S100A5
TCGA-GU-AATO	0	1	1	0	0	0	0	low S100A5
TCGA-CF-A9FH	1	1	1	1	1	1	1	high S100A5
TCGA-FD-A6TG	0	1	1	0	others	1	others	high S100A5
TCGA-4Z-AA7O	1	0	1	1	1	1	1	high S100A5
TCGA-GV-A3QI	1	0	1	1	others	1	1	high S100A5
TCGA-DK-A6AV	1	1	1	1	1	1	1	high S100A5
TCGA-DK-A1A3	1	1	1	1	1	1	1	low S100A5
TCGA-GD-A6C6	1	1	1	1	others	others	1	high S100A5
TCGA-GC-A3RD	1	1	1	0	1	1	1	high S100A5
TCGA-BT-A20R	1	0	1	others	others	others	others	low S100A5
TCGA-CF-A8HX	1	1	1	1	1	1	1	high S100A5
TCGA-PQ-A6FI	0	0	0	0	0	0	0	low S100A5
TCGA-FJ-A3Z7	1	1	1	1	1	others	1	high S100A5
TCGA-FD-A3SP	others	0	0	others	others	0	others	low S100A5
TCGA-CF-A1HS	0	0	0	0	0	0	0	low S100A5
TCGA-DK-AA71	1	1	1	0	0	1	1	high S100A5
TCGA-KQ-A41O	1	1	1	1	1	1	1	high S100A5
TCGA-E7-A677	1	0	1	1	1	0	1	low S100A5
TCGA-DK-A1A5	0	0	1	others	others	0	others	low S100A5
TCGA-FD-A3B4	0	0	0	0	0	0	0	low S100A5
TCGA-DK-A1AB	0	0	0	0	0	0	0	low S100A5
TCGA-ZF-AA4N	0	0	0	0	0	0	0	low S100A5
TCGA-BT-A20X	0	0	0	0	0	0	0	low S100A5
TCGA-GV-A3JW	1	1	1	1	1	1	1	high S100A5
TCGA-UY-A78P	0	0	0	0	0	0	0	low S100A5
TCGA-BT-A42C	1	1	1	1	1	1	1	high S100A5
TCGA-G2-A3IB	0	0	0	0	0	0	0	low S100A5
TCGA-2F-A9KP	1	1	1	1	1	1	1	high S100A5
TCGA-DK-A3IT	1	1	1	1	1	1	1	high S100A5
TCGA-FD-A43P	1	1	1	1	1	1	1	low S100A5
TCGA-DK-A3IV	1	1	1	1	1	1	1	high S100A5
TCGA-2F-A9KW	1	1	1	1	others	1	1	low S100A5
TCGA-GU-A762	0	0	0	0	0	0	0	low S100A5
TCGA-XF-AAME	0	0	0	0	0	others	0	low S100A5
TCGA-XF-AAN0	NA	0	0	0	0	0	0	low S100A5
TCGA-DK-A6B1	1	1	1	1	1	1	1	high S100A5
TCGA-CF-A5U8	1	1	1	1	1	1	1	high S100A5
TCGA-XF-AAMW	0	0	0	0	0	0	0	low S100A5
TCGA-BT-A3PJ	0	0	0	0	0	0	0	low S100A5
TCGA-YC-A9TC	NA	0	0	others	others	0	others	low S100A5
TCGA-GV-A3QG	1	1	1	others	others	0	others	low S100A5
TCGA-K4-A6FZ	0	0	0	0	0	0	0	low S100A5
TCGA-KQ-A41R	1	1	1	1	1	1	1	high S100A5
TCGA-DK-AA6M	0	0	0	0	0	0	0	low S100A5
TCGA-ZF-AA52	others	0	0	others	others	others	others	low S100A5
TCGA-K4-A5RJ	0	0	0	0	others	0	0	low S100A5
TCGA-HQ-A5ND	0	0	0	0	0	0	0	low S100A5
TCGA-BT-A3PK	0	0	0	0	0	0	0	low S100A5
TCGA-FD-A3N6	0	0	0	0	0	0	0	low S100A5
TCGA-CF-A47X	1	1	1	1	1	1	1	high S100A5
TCGA-ZF-AA51	NA	0	1	0	0	1	1	low S100A5
TCGA-UY-A78O	1	1	1	1	1	1	1	high S100A5
TCGA-GC-A3OO	others	0	1	others	others	others	others	high S100A5
TCGA-FD-A43Y	0	0	0	0	0	0	0	low S100A5
TCGA-S5-AA26	1	1	1	1	1	1	1	high S100A5
TCGA-BT-A42E	0	0	0	0	0	0	0	low S100A5
TCGA-FD-A43X	1	1	1	1	1	1	1	low S100A5
TCGA-ZF-AA4R	0	0	0	others	others	0	others	low S100A5
TCGA-BT-A20T	0	1	1	0	0	0	1	high S100A5
TCGA-E7-A7DU	1	1	1	1	1	1	1	high S100A5
TCGA-DK-A3WY	others	0	0	others	others	0	others	low S100A5
TCGA-G2-A2EF	0	0	0	0	others	0	0	low S100A5
TCGA-C4-A0F6	1	1	1	1	1	1	1	high S100A5
TCGA-CF-A7I0	1	1	1	1	1	1	1	high S100A5
TCGA-FD-A3B6	0	0	0	0	others	0	0	low S100A5
TCGA-GC-A3YS	0	0	0	0	others	0	0	low S100A5
TCGA-XF-A9T2	0	1	0	0	others	0	others	low S100A5
TCGA-XF-A9T0	1	1	1	1	1	1	1	low S100A5
TCGA-YF-AA3M	1	0	1	0	1	0	1	low S100A5
TCGA-4Z-AA7Y	1	1	1	1	1	1	1	high S100A5
TCGA-E7-A6ME	1	1	1	1	1	1	1	low S100A5
TCGA-XF-AAN5	0	0	0	0	0	0	0	low S100A5
TCGA-FD-A3SN	0	0	0	0	others	0	others	high S100A5
TCGA-ZF-A9R2	1	1	1	1	1	1	1	high S100A5
TCGA-ZF-AA4T	1	1	1	1	1	1	1	low S100A5
TCGA-E7-A4IJ	1	1	1	1	1	1	1	high S100A5
TCGA-FD-A6TE	1	0	1	0	1	1	1	high S100A5
TCGA-H4-A2HO	1	1	1	1	1	1	1	high S100A5
TCGA-FD-A6TB	others	0	0	others	others	others	others	low S100A5
TCGA-XF-AAN3	0	0	0	0	others	0	others	low S100A5
TCGA-XF-AAMH	NA	1	0	0	others	0	others	low S100A5
TCGA-FD-A3B8	0	0	0	others	others	others	0	low S100A5
TCGA-XF-A9SY	0	0	0	0	others	0	0	low S100A5
TCGA-CF-A9FF	1	1	1	1	1	1	1	high S100A5
TCGA-XF-A9ST	1	1	1	0	others	0	others	low S100A5
TCGA-DK-A6B5	0	0	0	0	0	0	0	low S100A5
TCGA-GC-A3RC	0	0	0	0	0	0	0	low S100A5
TCGA-GV-A3QK	1	1	1	1	1	1	1	high S100A5
TCGA-GU-A764	0	0	0	0	0	0	0	low S100A5
TCGA-GU-A42R	1	1	1	0	0	1	1	low S100A5
TCGA-DK-A6B6	1	1	1	1	1	1	1	low S100A5
TCGA-R3-A69X	1	0	1	others	1	others	others	high S100A5
TCGA-5N-A9KM	1	0	1	1	1	1	1	high S100A5
TCGA-4Z-AA7M	0	1	1	0	0	1	1	low S100A5
TCGA-ZF-AA56	0	0	0	0	0	0	0	low S100A5
TCGA-XF-A8HH	1	1	1	1	1	others	1	high S100A5
TCGA-C4-A0EZ	others	0	0	others	others	0	others	low S100A5
TCGA-UY-A8OD	1	1	1	others	others	others	1	low S100A5
TCGA-2F-A9KT	0	0	1	0	0	0	1	low S100A5
TCGA-BT-A20Q	1	0	1	others	1	others	others	low S100A5
TCGA-CU-A0YR	1	1	1	1	1	1	1	high S100A5
TCGA-SY-A9G5	0	0	0	0	0	0	others	high S100A5
TCGA-4Z-AA84	0	0	0	0	others	0	others	low S100A5
TCGA-4Z-AA7Q	NA	0	0	0	0	0	0	low S100A5
TCGA-FD-A5BT	others	0	0	others	others	0	others	low S100A5
TCGA-CF-A27C	1	1	1	1	1	1	1	high S100A5
TCGA-E7-A6MF	1	0	1	1	1	others	1	low S100A5
TCGA-DK-A3WW	0	0	0	0	0	0	0	low S100A5
TCGA-XF-AAMY	1	1	1	1	1	1	1	high S100A5
TCGA-K4-A3WS	others	0	1	others	others	others	others	low S100A5
TCGA-UY-A9PA	1	0	1	1	1	1	1	low S100A5
TCGA-2F-A9KR	0	0	0	0	0	0	1	high S100A5
TCGA-E5-A4U1	1	1	1	1	1	1	1	high S100A5
TCGA-E7-A3Y1	1	1	1	1	1	1	1	high S100A5
TCGA-FD-A6TC	0	0	1	0	others	0	others	low S100A5
TCGA-FD-A5BV	1	1	1	1	1	1	1	high S100A5
TCGA-DK-A2I4	0	0	0	others	others	0	0	low S100A5
TCGA-UY-A78M	0	1	1	0	1	1	1	high S100A5
TCGA-4Z-AA7R	1	0	1	1	others	1	others	low S100A5
TCGA-FD-A62P	0	0	1	0	0	0	others	high S100A5
TCGA-CF-A47V	1	1	1	1	1	1	1	high S100A5
TCGA-XF-A9SI	others	0	0	others	others	others	others	low S100A5
TCGA-GU-A42Q	0	0	0	0	0	0	0	low S100A5
TCGA-BT-A42F	NA	0	0	0	0	0	0	low S100A5
TCGA-FD-A3B5	0	0	0	0	0	0	0	low S100A5
TCGA-DK-A1A7	1	1	1	1	1	1	1	high S100A5
TCGA-FD-A3SR	1	1	1	1	others	1	others	low S100A5
TCGA-GU-AATP	1	1	1	1	others	others	others	high S100A5
TCGA-DK-AA6X	1	0	1	0	others	0	others	low S100A5
TCGA-XF-A9T3	others	0	0	others	others	0	others	low S100A5
TCGA-PQ-A6FN	0	0	0	0	0	0	0	low S100A5
TCGA-E7-A519	1	1	1	1	1	1	1	low S100A5
TCGA-DK-A3IU	0	1	0	others	others	0	0	low S100A5
TCGA-FD-A3SM	1	1	1	0	1	0	others	low S100A5
TCGA-BL-A5ZZ	0	0	0	others	others	0	others	low S100A5
TCGA-FD-A62N	0	0	0	0	0	0	0	low S100A5
TCGA-BT-A20J	NA	0	0	0	others	1	0	low S100A5
TCGA-K4-A3WV	0	0	0	0	others	0	0	low S100A5
TCGA-GU-AATQ	0	0	0	0	0	0	0	low S100A5
TCGA-G2-A3VY	1	1	1	1	1	1	1	high S100A5
TCGA-XF-AAN8	others	0	0	others	others	others	others	low S100A5
TCGA-CU-A3QU	1	1	1	1	1	1	1	high S100A5
TCGA-KQ-A41Q	1	1	1	1	1	1	1	high S100A5
TCGA-DK-A1AF	others	0	1	others	others	others	others	high S100A5
TCGA-LT-A5Z6	1	1	1	1	1	1	1	high S100A5
TCGA-GC-A4ZW	1	0	0	1	others	1	1	low S100A5
TCGA-K4-A4AB	1	0	1	0	others	others	others	low S100A5
TCGA-DK-AA74	0	0	0	0	0	0	0	low S100A5
TCGA-G2-A2EO	1	0	0	others	1	others	others	low S100A5
TCGA-DK-A1AG	1	0	1	1	1	1	1	low S100A5
TCGA-GV-A3JZ	1	1	1	1	others	1	1	high S100A5
TCGA-XF-A9SV	1	1	1	1	1	others	1	high S100A5
TCGA-UY-A78K	1	1	1	1	1	1	1	high S100A5
TCGA-FD-A6TH	1	1	1	0	others	others	others	high S100A5
TCGA-DK-AA6W	others	0	0	0	others	0	others	low S100A5
TCGA-CF-A3MG	1	1	1	1	1	1	1	high S100A5
TCGA-DK-A3X1	1	0	1	1	1	1	1	high S100A5
TCGA-DK-A1A6	NA	1	1	1	1	1	1	low S100A5
TCGA-XF-AAMG	1	0	1	1	others	0	others	high S100A5
TCGA-E7-A541	1	1	1	1	1	1	1	high S100A5
TCGA-XF-A8HE	0	0	0	0	0	0	0	low S100A5
TCGA-DK-AA6Q	0	0	0	0	0	0	0	low S100A5
TCGA-UY-A78N	1	1	1	others	1	1	1	low S100A5
TCGA-DK-AA75	1	1	1	1	others	1	1	high S100A5
TCGA-ZF-AA5P	others	0	0	others	others	others	others	low S100A5
TCGA-GC-A3WC	0	0	0	0	0	0	0	low S100A5
TCGA-K4-A4AC	0	0	0	0	0	0	0	low S100A5
TCGA-FD-A3SL	1	1	1	others	1	others	1	low S100A5
TCGA-K4-A5RH	0	0	0	others	others	0	0	high S100A5
TCGA-FD-A5C1	0	0	0	0	0	0	0	low S100A5
TCGA-XF-AAN7	others	0	0	others	others	others	others	low S100A5
TCGA-2F-A9KO	1	0	1	0	1	1	1	high S100A5
TCGA-DK-A3IM	0	0	0	0	0	0	0	low S100A5
TCGA-FD-A3SS	0	1	1	0	others	0	0	low S100A5
TCGA-UY-A9PB	0	0	0	0	others	0	0	low S100A5
TCGA-FD-A6TI	1	1	1	1	1	others	1	high S100A5
TCGA-XF-AAMJ	others	0	1	others	others	others	others	high S100A5
TCGA-GU-A763	1	0	1	1	1	1	1	high S100A5
TCGA-G2-A2EC	1	1	1	others	1	others	1	high S100A5
TCGA-FD-A3B7	0	0	0	0	0	0	0	high S100A5
TCGA-FD-A5C0	0	1	1	0	0	0	1	low S100A5
TCGA-FD-A5BS	others	0	0	others	others	0	0	low S100A5
TCGA-CU-A0YN	0	0	0	0	0	0	0	low S100A5
TCGA-FD-A5BZ	others	0	1	others	1	others	others	high S100A5
TCGA-UY-A9PE	1	1	1	1	1	1	1	high S100A5
TCGA-GV-A40E	0	1	0	0	0	0	0	low S100A5
TCGA-BT-A2LD	0	1	1	0	others	0	others	low S100A5
TCGA-UY-A9PD	1	1	1	1	1	1	1	high S100A5
TCGA-ZF-A9RF	0	0	0	0	others	0	0	high S100A5
TCGA-KQ-A41N	1	1	1	1	1	1	1	high S100A5
TCGA-GD-A3OQ	0	0	1	0	0	0	1	high S100A5
TCGA-BT-A20U	0	0	0	0	0	0	0	low S100A5
TCGA-XF-A9SW	others	0	0	others	others	others	others	low S100A5
TCGA-FD-A3B3	0	0	0	0	0	0	0	low S100A5
TCGA-ZF-A9RC	0	0	1	0	others	1	1	high S100A5
TCGA-E7-A6MD	1	1	1	others	1	others	1	low S100A5
TCGA-E5-A4TZ	0	0	1	0	0	0	1	low S100A5
TCGA-ZF-A9R4	1	1	1	1	1	1	1	low S100A5
TCGA-ZF-A9RE	0	0	0	0	0	0	0	low S100A5
TCGA-BT-A20W	1	1	1	1	1	1	1	high S100A5
TCGA-GC-A6I3	1	1	1	1	others	1	1	high S100A5
TCGA-4Z-AA80	1	1	1	1	1	1	1	high S100A5
TCGA-G2-A3IE	1	1	1	1	1	1	1	low S100A5
TCGA-ZF-A9R0	1	1	1	1	1	1	1	high S100A5
TCGA-FD-A43S	others	0	1	others	others	others	others	high S100A5
TCGA-XF-A8HG	1	1	1	1	1	1	1	high S100A5
TCGA-K4-A83P	others	0	0	others	others	others	others	high S100A5
TCGA-GD-A2C5	1	1	1	1	1	1	1	high S100A5
TCGA-XF-AAMX	1	1	1	1	1	1	1	high S100A5
TCGA-DK-A1AE	0	0	0	0	others	0	0	low S100A5
TCGA-FJ-A3ZE	1	1	1	1	1	1	1	high S100A5
TCGA-DK-A2I1	1	1	1	1	1	1	1	high S100A5
TCGA-DK-A6B0	1	1	1	1	1	1	1	high S100A5
TCGA-FD-A5BR	1	1	1	1	1	1	1	low S100A5
TCGA-E7-A7PW	1	1	1	1	1	1	1	high S100A5
TCGA-LT-A8JT	1	1	1	1	1	1	1	high S100A5
TCGA-FJ-A3Z9	1	1	1	1	1	1	1	high S100A5
TCGA-DK-A1AC	1	1	1	1	others	1	1	low S100A5
TCGA-C4-A0F1	0	0	0	0	0	0	0	low S100A5
TCGA-G2-A2ES	0	0	0	0	0	0	0	low S100A5
TCGA-XF-AAN4	others	0	0	others	others	others	others	low S100A5
TCGA-4Z-AA83	0	0	1	0	1	0	1	high S100A5
TCGA-BT-A20V	0	0	0	0	others	0	0	low S100A5
TCGA-XF-A8HD	1	0	1	0	others	others	others	high S100A5
TCGA-GV-A3JX	1	0	1	1	others	0	1	high S100A5
TCGA-H4-A2HQ	1	0	1	1	1	1	1	high S100A5
TCGA-XF-A9SP	others	0	1	others	others	others	others	high S100A5
TCGA-DK-A3IK	1	1	1	1	1	1	1	high S100A5
TCGA-4Z-AA7N	others	0	1	others	others	others	others	high S100A5
TCGA-HQ-A2OE	1	1	1	1	1	1	1	high S100A5
TCGA-UY-A8OC	0	0	0	0	0	0	0	low S100A5
TCGA-GV-A3JV	1	1	1	1	1	1	1	high S100A5
TCGA-XF-A9T8	0	0	0	0	0	0	0	low S100A5
TCGA-KQ-A41S	1	0	1	1	others	others	others	low S100A5
TCGA-CU-A3YL	1	1	1	1	1	1	1	high S100A5
TCGA-E7-A7XN	0	0	0	0	0	0	0	low S100A5
TCGA-DK-A2HX	others	0	1	others	others	others	others	high S100A5
TCGA-CF-A8HY	0	1	1	0	0	1	1	high S100A5
TCGA-4Z-AA7W	NA	0	0	0	0	0	0	low S100A5
TCGA-FD-A43U	0	0	1	0	others	0	others	high S100A5
TCGA-BT-A0S7	NA	0	0	0	0	0	0	low S100A5
TCGA-ZF-A9R3	1	1	1	1	1	1	1	high S100A5
TCGA-4Z-AA89	1	1	1	1	1	1	1	high S100A5
TCGA-GU-A42P	1	1	1	1	1	1	1	high S100A5
TCGA-FD-A3NA	1	1	1	0	1	1	1	low S100A5
TCGA-BT-A20N	1	0	1	0	others	0	1	high S100A5
TCGA-XF-A8HC	1	1	1	1	1	1	1	high S100A5
TCGA-ZF-AA4W	0	0	0	0	0	0	0	low S100A5
TCGA-LC-A66R	0	0	0	0	others	0	0	low S100A5
TCGA-E7-A8O7	1	0	1	1	1	1	1	low S100A5
TCGA-CF-A9FL	1	1	1	1	1	1	1	high S100A5
TCGA-CF-A9FM	1	0	1	1	1	1	1	low S100A5
TCGA-ZF-A9RD	0	0	0	0	0	0	0	low S100A5
TCGA-G2-AA3D	1	1	1	1	1	1	1	high S100A5
TCGA-DK-A2I2	0	0	0	0	0	0	0	low S100A5
TCGA-FD-A62S	0	0	0	others	others	0	others	low S100A5
TCGA-MV-A51V	NA	1	1	1	1	1	1	high S100A5
TCGA-E5-A2PC	0	0	0	0	0	0	1	low S100A5
TCGA-DK-A3X2	0	0	1	0	0	0	1	low S100A5
TCGA-GD-A76B	1	1	1	1	1	1	1	high S100A5
TCGA-GC-A6I1	0	0	0	0	0	0	0	low S100A5
TCGA-XF-A9SK	0	0	1	0	others	0	others	low S100A5
TCGA-DK-A1AD	1	1	1	1	1	1	1	high S100A5
TCGA-K4-A5RI	0	0	0	0	0	0	0	low S100A5
TCGA-FD-A3SQ	others	0	1	others	others	others	others	high S100A5
TCGA-GV-A3QF	1	0	1	1	1	1	1	high S100A5

## Sheet: Sheet4
Comparisons of the enrichment score of bladder cancer related pathways between S100A5 groups in Xiangya cohort
Pathways	logFC	AveExpr	t	P.Value	adj.P.Val	B
Urothelial_differentiation	0.214348	0.573873	7.38968	7.23588e-10	5.06624e-09	12.2567
Myofibroblasts	-0.18379	0.508021	-7.34941	8.44374e-10	5.06624e-09	12.1048
Luminal_differentiation	0.387383	0.680058	7.06372	2.52449e-09	1.00979e-08	11.0276
Smooth_muscle	-0.215606	0.414536	-5.70488	4.38633e-07	1.3159e-06	5.97097
EMT_differentiation	-0.0870382	0.571494	-5.56884	7.27604e-07	1.74625e-06	5.47697
Ta_pathway	0.175764	0.617795	5.21065	2.71704e-06	5.43409e-06	4.19363
Immune_differentiation	-0.0954907	0.341257	-3.07218	0.00325901	0.00558687	-2.5803
Neuroendocrine_differentiation	-0.0623328	0.0925695	-2.78685	0.00722254	0.0108338	-3.31197
Interferon_response	-0.0629047	0.569194	-2.25176	0.0282181	0.0376241	-4.53317
Basal_differentiation	0.0551077	0.393877	0.909966	0.366683	0.440019	-6.56788
Mitochondria	-0.00361431	0.803934	-0.567717	0.572463	0.624505	-6.82045
Keratinization	-0.00281952	0.3061	-0.0445107	0.964653	0.964653	-6.98159

## Sheet: Sheet5
Molecular subtype in Xiangya cohort
Patient.ID	consensusClass	Baylor.subtype	UNC.subtype	CIT.subtype	Lund.subtype	MDA.subtype	TCGA.subtype	S100A5.indicator
tpm_CA1	Ba/Sq	Basal	Basal	MC7	GU-Inf	basal	Basal_squamous	low S100A5
tpm_CA2	Ba/Sq	Basal	Basal	MC7	Ba/Sq	basal	Basal_squamous	high S100A5
tpm_CA3	LumP	Differentiated	Luminal	MC1	UroA-Prog	luminal	Luminal_papillary	high S100A5
tpm_CA4	LumP	Basal	Luminal	MC1	UroA-Prog	luminal	Luminal_papillary	high S100A5
tpm_CA5	NE-like	Basal	Basal	MC6	Sc/NE-like	basal	Neuronal	low S100A5
tpm_CA6	LumP	Differentiated	Luminal	MC1	UroA-Prog	luminal	Luminal_papillary	high S100A5
tpm_CA7	LumP	Basal	Luminal	MC1	UroB	basal	Luminal_papillary	high S100A5
tpm_CA8	Ba/Sq	Differentiated	Luminal	MC7	Ba/Sq	basal	Luminal_papillary	high S100A5
tpm_CA9	LumP	Differentiated	Luminal	MC1	GU-Inf	p53-like	Luminal_papillary	high S100A5
tpm_CA10	LumP	Differentiated	Luminal	MC1	UroA-Prog	luminal	Luminal_papillary	high S100A5
tpm_CA11	Stroma-rich	Basal	Basal	MC4	Mes-like	p53-like	Luminal_infiltrated	low S100A5
tpm_CA12	Stroma-rich	Basal	Basal	MC4	Mes-like	p53-like	Luminal_infiltrated	low S100A5
tpm_CA13	Ba/Sq	Basal	Basal	MC7	Ba/Sq	basal	Basal_squamous	low S100A5
tpm_CA14	Ba/Sq	Basal	Basal	MC7	Mes-like	basal	Basal_squamous	low S100A5
tpm_CA15	LumP	Differentiated	Luminal	MC1	UroA-Prog	p53-like	Luminal_papillary	high S100A5
tpm_CA16	LumP	Differentiated	Luminal	MC1	GU	luminal	Luminal_papillary	low S100A5
tpm_CA17	LumP	Differentiated	Luminal	MC1	UroA-Prog	luminal	Luminal_papillary	high S100A5
tpm_CA18	LumP	Basal	Luminal	MC1	UroB	basal	Luminal_papillary	high S100A5
tpm_CA19	Ba/Sq	Basal	Basal	MC7	Ba/Sq-Inf	basal	Basal_squamous	low S100A5
tpm_CA20	Ba/Sq	Basal	Basal	MC7	GU-Inf	basal	Basal_squamous	low S100A5
tpm_CA21	Stroma-rich	Basal	Basal	MC4	Mes-like	p53-like	Luminal_infiltrated	low S100A5
tpm_CA22	Ba/Sq	Basal	Basal	MC7	Ba/Sq	basal	Basal_squamous	low S100A5
tpm_CA23	LumP	Basal	Luminal	MC4	Ba/Sq-Inf	p53-like	Luminal_infiltrated	low S100A5
tpm_CA24	LumP	Differentiated	Luminal	MC1	Ba/Sq	basal	Luminal_papillary	high S100A5
tpm_CA25	LumP	Differentiated	Luminal	MC1	GU	luminal	Luminal_papillary	high S100A5
tpm_CA26	LumP	Differentiated	Luminal	MC1	UroA-Prog	luminal	Luminal_papillary	high S100A5
tpm_CA27	LumP	Differentiated	Luminal	MC1	GU	luminal	Luminal_papillary	high S100A5
tpm_CA28	LumP	Differentiated	Luminal	MC1	UroA-Prog	luminal	Luminal_papillary	high S100A5
tpm_CA29	Stroma-rich	Basal	Basal	MC4	Uro-Inf	p53-like	Luminal_infiltrated	low S100A5
tpm_CA30	Stroma-rich	Basal	Basal	MC4	Mes-like	p53-like	Luminal_infiltrated	low S100A5
tpm_CA31	Ba/Sq	Basal	Basal	MC7	Ba/Sq	basal	Basal_squamous	low S100A5
tpm_CA32	LumP	Differentiated	Luminal	MC1	UroA-Prog	luminal	Luminal_papillary	high S100A5
tpm_CA33	LumP	Basal	Luminal	MC1	UroB	basal	Luminal_papillary	low S100A5
tpm_CA34	LumNS	Differentiated	Luminal	MC1	UroC	p53-like	Luminal	high S100A5
tpm_CA35	LumP	Differentiated	Luminal	MC1	UroA-Prog	p53-like	Luminal_papillary	high S100A5
tpm_CA36	NE-like	Basal	Basal	MC4	Mes-like	p53-like	Neuronal	low S100A5
tpm_CA37	Stroma-rich	Basal	Basal	MC4	Mes-like	p53-like	Luminal_infiltrated	low S100A5
tpm_CA38	Stroma-rich	Basal	Basal	MC4	Mes-like	p53-like	Luminal_infiltrated	low S100A5
tpm_CA39	LumP	Differentiated	Luminal	MC1	UroA-Prog	p53-like	Luminal_papillary	high S100A5
tpm_CA41	LumP	Basal	Luminal	MC1	UroA-Prog	luminal	Luminal_papillary	low S100A5
tpm_CA42	LumP	Differentiated	Luminal	MC1	UroA-Prog	luminal	Luminal_papillary	high S100A5
tpm_CA43	Ba/Sq	Basal	Basal	MC7	Ba/Sq	basal	Basal_squamous	low S100A5
tpm_CA44	LumP	Differentiated	Luminal	MC1	UroA-Prog	luminal	Luminal_papillary	high S100A5
tpm_CA45	LumU	Differentiated	Luminal	MC3	GU	p53-like	Luminal_papillary	high S100A5
tpm_CA46	LumU	Basal	Luminal	MC3	GU	luminal	Luminal_papillary	low S100A5
tpm_CA47	Stroma-rich	Basal	Basal	MC4	Mes-like	p53-like	Luminal_infiltrated	low S100A5
tpm_CA48	Stroma-rich	Basal	Basal	MC4	Mes-like	p53-like	Basal_squamous	low S100A5
tpm_CA49	Stroma-rich	Basal	Luminal	MC4	Uro-Inf	p53-like	Luminal_infiltrated	low S100A5
tpm_CA50	LumP	Differentiated	Luminal	MC1	UroA-Prog	luminal	Luminal_papillary	high S100A5
tpm_CA51	LumP	Basal	Luminal	MC1	GU	p53-like	Luminal_papillary	high S100A5
tpm_CA52	LumP	Basal	Luminal	MC1	UroA-Prog	p53-like	Luminal_papillary	low S100A5
tpm_CA53	LumP	Differentiated	Luminal	MC1	UroA-Prog	p53-like	Luminal_papillary	low S100A5
tpm_CA54	LumP	Differentiated	Luminal	MC1	GU	luminal	Luminal_papillary	high S100A5
tpm_CA55	LumP	Basal	Luminal	MC1	UroA-Prog	p53-like	Luminal_papillary	high S100A5
tpm_CA56	Ba/Sq	Basal	Basal	MC3	Sc/NE-like	p53-like	Neuronal	low S100A5
tpm_CA57	Ba/Sq	Basal	Basal	MC7	Ba/Sq	basal	Basal_squamous	low S100A5

## Sheet: Sheet6
Binary subtype of BLCA in Xiangya cohort
Patient.ID	consensusClass	Baylor.subtype	UNC.subtype	CIT.subtype	Lund.subtype	MDA.subtype	TCGA.subtype	S100A5.indicator
tpm_CA1	0	0	0	0	others	0	0	low S100A5
tpm_CA2	0	0	0	0	0	0	0	high S100A5
tpm_CA3	1	1	1	1	1	1	1	high S100A5
tpm_CA4	1	0	1	1	1	1	1	high S100A5
tpm_CA5	others	0	0	others	others	0	others	low S100A5
tpm_CA6	1	1	1	1	1	1	1	high S100A5
tpm_CA7	1	0	1	1	0	0	1	high S100A5
tpm_CA8	0	1	1	0	0	0	1	high S100A5
tpm_CA9	1	1	1	1	others	others	1	high S100A5
tpm_CA10	1	1	1	1	1	1	1	high S100A5
tpm_CA11	others	0	0	others	others	others	others	low S100A5
tpm_CA12	others	0	0	others	others	others	others	low S100A5
tpm_CA13	0	0	0	0	0	0	0	low S100A5
tpm_CA14	0	0	0	0	others	0	0	low S100A5
tpm_CA15	1	1	1	1	1	others	1	high S100A5
tpm_CA16	1	1	1	1	1	1	1	low S100A5
tpm_CA17	1	1	1	1	1	1	1	high S100A5
tpm_CA18	1	0	1	1	0	0	1	high S100A5
tpm_CA19	0	0	0	0	0	0	0	low S100A5
tpm_CA20	0	0	0	0	others	0	0	low S100A5
tpm_CA21	others	0	0	others	others	others	others	low S100A5
tpm_CA22	0	0	0	0	0	0	0	low S100A5
tpm_CA23	1	0	1	others	0	others	others	low S100A5
tpm_CA24	1	1	1	1	0	0	1	high S100A5
tpm_CA25	1	1	1	1	1	1	1	high S100A5
tpm_CA26	1	1	1	1	1	1	1	high S100A5
tpm_CA27	1	1	1	1	1	1	1	high S100A5
tpm_CA28	1	1	1	1	1	1	1	high S100A5
tpm_CA29	others	0	0	others	others	others	others	low S100A5
tpm_CA30	others	0	0	others	others	others	others	low S100A5
tpm_CA31	0	0	0	0	0	0	0	low S100A5
tpm_CA32	1	1	1	1	1	1	1	high S100A5
tpm_CA33	1	0	1	1	0	0	1	low S100A5
tpm_CA34	1	1	1	1	1	others	1	high S100A5
tpm_CA35	1	1	1	1	1	others	1	high S100A5
tpm_CA36	others	0	0	others	others	others	others	low S100A5
tpm_CA37	others	0	0	others	others	others	others	low S100A5
tpm_CA38	others	0	0	others	others	others	others	low S100A5
tpm_CA39	1	1	1	1	1	others	1	high S100A5
tpm_CA41	1	0	1	1	1	1	1	low S100A5
tpm_CA42	1	1	1	1	1	1	1	high S100A5
tpm_CA43	0	0	0	0	0	0	0	low S100A5
tpm_CA44	1	1	1	1	1	1	1	high S100A5
tpm_CA45	1	1	1	1	1	others	1	high S100A5
tpm_CA46	1	0	1	1	1	1	1	low S100A5
tpm_CA47	others	0	0	others	others	others	others	low S100A5
tpm_CA48	others	0	0	others	others	others	0	low S100A5
tpm_CA49	others	0	1	others	others	others	others	low S100A5
tpm_CA50	1	1	1	1	1	1	1	high S100A5
tpm_CA51	1	0	1	1	1	others	1	high S100A5
tpm_CA52	1	0	1	1	1	others	1	low S100A5
tpm_CA53	1	1	1	1	1	others	1	low S100A5
tpm_CA54	1	1	1	1	1	1	1	high S100A5
tpm_CA55	1	0	1	1	1	others	1	high S100A5
tpm_CA56	0	0	0	1	others	others	others	low S100A5
tpm_CA57	0	0	0	0	0	0	0	low S100A5
