# Supplementary material for: S100A5 Attenuates Efficiency of Anti‐PD‐L1/PD‐1 Immunotherapy by Inhibiting CD8+ T Cell‐Mediated Anti‐Cancer Immunity in Bladder Carcinoma
Source: Adv Sci (Weinh). 2023 Jul 6;10(25):2300110. doi: 10.1002/advs.202300110 (PMC10477882; doi:10.1002/advs.202300110)
Supplement: Supplementary file 6 — Supplemental Table 5 [file ADVS-10-2300110-s010.xlsx]

## Sheet: Common genes
Gene Symbol
S100A5
HID1
ACSM6
PPARG
FAM174B
WFDC13
TBX3
DHRS2
RNF128
VSIG2
UPK2
PSCA
TEKT5
PHGR1
SRCIN1
PLA2G2F
SRMS
CHST15
GDF7
MFAP3L
KLHDC7A
PPFIBP2
FAM3B
FXYD4
TMEM45B
MSN
KSR2
HPGD
BCAS1
CAPS
SIGLEC15
KIAA1244
TM7SF2
VIPR1
DSE
GATA3
CYP4F22
SGK2
TMPRSS2
ANXA5
LRFN2
SLC5A7
TOX3
SPINK1
GNB4
MT1X
SCNN1B
ACSBG1
BNC1
ACER2
SMIM6
SLC16A1
ACOXL
DEGS2
PDZD3
OR10H1
OVGP1
SLC14A1
ZBTB8B
EPS8L3
TMC7
MAGIX
ALDH1L2
SLC9A2
PTPRR
ADCY7
OSMR
CRACR2B
CYP4F12
PRR15
CD109
C19orf45
LYPD6B
MT2A
GOLT1A
CHST11
LYPD6
ARSJ
FKBP5
TNIP3
SCNN1G
SIRPA
AOC2
GDF15
TLR6
CYP4F8
GCOM1
RHBG
SULF2
ARSI
BACH2
HMGCS2
KRTAP5-10
RHPN1
TENM2
RAB31
ZBTB7C
TTC23L
ZNF440
SNX31
FOXO6
LEAP2
NCF2
BTBD16
SPIRE2
OSBPL6
BMP3
CACNA1D
AHNAK2
CNGA1
CCSER1
UPK1A
CRH
PLEKHH1
PRR36
VWA5B1
KIAA0226L
PIK3CD
THEMIS2
WSCD2
CYP4B1
TH
TLR1
NEK6
MMEL1
TYMP
GLB1L2
ZFP92
KANK4
GPX8
SULT2A1
PALLD
FA2H
CCL15
TGFBI
CCDC160
RBBP8NL
SPTSSB
SPHK1
SNTG1
HNF1B
ELF5
TNC
MKRN2OS
TMEM184A
PLIN5
VSNL1
BHMT
PDCD1LG2
ERICH5
ATP1A4
TJP3
S100P
PLSCR4
UGT1A1
CTB-50L17.14
SLC6A4
GGT6
HAPLN3
AADAT
WARS
TNFAIP6
CYP2J2
BCL2A1
SMIM22
KRT20
HS3ST3A1
DPYD
KRTAP5-7
BAIAP3
CDK3
CREB5
FOXH1
GPRC5C
KRTAP5-8
CD80
EPHB6
CHAD
STEAP1B
MN1
GPR68
IGF2BP2
HS3ST5
RAP1GAP
C20orf195
GLIPR1
TUBB6
FUT9
LOX
CCDC64B
FOXQ1
SMAD6
CLIC4
EVX1
PACRG
IFITM3
EVA1A
HCK
HMGA2
TENM3
HS3ST6
ROR2
CYP4F2
RNF223
MTUS2
SUGCT
CD300E
FCGR2A
B3GALT5
KRTAP5-9
SAA2-SAA4
SHOX2
FLNA
OR13A1
CXorf57
STX16-NPEPL1
CSF1
GPR176
KRT12
FYB
FCGR3A
CCL3
PCP2
TTC6
PNMT
CYP3A5
TRPS1
TMEM178A
GXYLT2
CASP5
TSPAN12
F3
WNT8B
KLF15
LILRA6
SULT1A2
DNAJB5
TM4SF19
CCL4
CTHRC1
CXorf21
RUNX3
RASEF
REG4
PTRF
TSPAN8
MEFV
FLRT2
ICAM1
HS3ST3B1
TMC4
CD14
KIF5C
PLAUR
DLEC1
LRRC25
CAPN9
HOXB3
ATOH8
IFITM1
FAM47E
FAM227A
ELF3
FOXA1
MRO
FAP
SERPINB9
C17orf50
TNFAIP8L3
ACTBL2
KAL1
TRHDE
GUCA1A
C3orf80
FREM2
PIK3AP1
INHBA
STX1B
GCNT1
HRH3
IL15RA
GPR97
IGSF5
KIRREL
PRRX1
SPINK4
LILRB2
SIGLEC7
STK32A
ZFHX2
KRT33A
FTCDNL1
APCDD1L
LRIG1
CD38
UGT2B28
MMP9
CD86
TLR8
ITGA5
C1QC
EMR1
ERBB3
POF1B
ADAM19
THRB
CLEC5A
NRP2
ALOX5AP
EPN3
HK3
GLT1D1
PARVB
TNFRSF9
CACNA1I
DOCK10
SERPINB7
SAMD13
TMEM150B
PTGS1
CCDC183
FGF5
SIGLEC9
LILRA1
ADAMTS12
GFPT2
MNDA
HS6ST3
C3AR1
FCER1G
PDE4C
MT1G
FPR3
PAEP
PRR16
TMEM45A
IDS
PTGDR
CD300A
NXN
HAVCR2
ITGB2
TGFB3
GRM3
FAM3D
GPR141
ASTL
RGS4
EVPLL
MFAP5
MOGAT2
PPAPDC1A
MAF
CSF1R
IL31RA
STAT4
HOXB8
CXCL5
CCIN
GGT2
DPP4
GRHL3
EFEMP1
C1QB
GLIPR2
SYTL5
RPS6KA6
MAOA
SAA2
POSTN
GLOD5
CD300C
SAA1
DOCK2
PSMB9
SYNC
MSMB
CAV1
RIPPLY3
GRID2IP
SAMSN1
FOLR3
INA
CYP2C8
OSCAR
FPR1
IGSF21
LILRA5
ROS1
KCNQ5
PRF1
COL9A1
HSD17B2
MT1H
TNFAIP3
ZNF385B
DOK2
CYTH4
IYD
BMP5
TTR
DTX1
GPX2
SLAMF8
OSM
COL16A1
GBP5
CAV2
GAS1
TNFRSF8
CRTAC1
ITGAX
ANKRD29
IL21R
LILRA2
PI15
NTN1
CCL7
COL5A2
PM20D1
C1QA
FN1
FAM20A
HTRA3
P2RX7
EMP3
WISP1
LGALS4
PPP1R9A
SBK1
CAPN13
CDH26
GNAT1
IL2RA
FCGR1B
TRPV6
CD300LF
KCNJ12
RGS18
ITGA4
EEF1A2
FMO1
XIRP1
SERPING1
PCSK1
IL22RA2
ERMN
FPR2
PRICKLE1
TLL1
SPI1
SUSD3
GJB1
CYP3A7
PLEK
TMEM255A
MYO1G
CAMK2A
AOAH
C14orf105
NCAM2
NLRP3
SFRP2
CYSLTR2
TFEC
FAM101A
SLC7A7
NFAM1
GPR1
GAS2
COPZ2
STAC
FMN1
C1S
MRC2
COL5A3
PTPN22
FSIP2
LAMA1
RHOH
FAM167A
LCP2
S100A8
HOXB5
SHH
C5AR2
PODNL1
SEMA6A
CASKIN1
ICOS
TNFSF4
CYBB
TREML2
TREM1
ITGAM
LAG3
GBP1
RBP1
RNASE2
C4orf19
GREM1
ZNF469
BIN1
C1R
CD163
CYBRD1
LCP1
FSTL4
GDPD2
C5AR1
PRR15L
TFF2
CD53
TBC1D3B
CTLA4
FNDC1
CEACAM3
SULF1
LILRB4
SIGLEC10
UNC5A
VSIG4
AXL
DNASE1L2
FCGR1A
AIF1
ZBED2
TBX1
IFIT3
SLC22A3
CXCL2
GPR183
VNN1
FADS6
TYROBP
SIGLEC1
CAPN8
RAPGEFL1
CCL24
SRPX
OR5M11
CCL4L1
CD209
NCKAP1L
ANXA6
CLEC4E
COL10A1
SRGN
MS4A4A
MYBPC1
CCDC80
EPSTI1
CDX1
ADAMTS2
ADH6
LRRC15
BTK
LAPTM5
CEACAM4
IL32
PMEPA1
SLA
EVI2A
IL7R
IFNG
SAMD12
CCL26
RIMKLA
PDE4B
CD84
ARHGAP9
PLA2G4F
GZMA
LCE1E
NPHS2
FMO2
ADAMTS14
TAGAP
SERPINA1
FIBIN
SOST
KLK5
IL12RB1
MSR1
COLEC10
SPTA1
RNASE6
CXADR
UGT2B15
SPP1
SLC16A8
TNFSF13B
CCL8
CXCL10
TWIST1
GABRP
SCN5A
TRIM22
PTPN7
2021-12-01
CEBPE
CD70
SIGLEC12
NCF1
GAP43
MT1M
IGF2BP3
MS4A6A
CCNA1
IL2RB
PDLIM4
GPR84
ADAMTS19
DACH2
S100A10
SASH3
CPA4
MT1E
CD7
TUBB8
CYTIP
IL10
GNLY
ADAD2
HDAC9
ADAMTS15
PCDH7
SCN3B
ADAM12
FAM150A
FAM20C
SUCNR1
KIR2DL4
TFF1
SLCO2B1
KLHL4
CHI3L1
COL8A2
RSPO3
SLITRK6
CCDC8
SLC10A1
SPATC1
SLC44A4
P2RY6
FCAR
PDCD1
VSTM2A
LAIR1
L1CAM
FAM84A
HOXB6
PDPN
SELPLG
LAIR2
GZMB
RGS1
IDO1
NNMT
S100B
IRF8
CAPN14
TOX
WFIKKN1
MAPK10
FABP6
DIRC1
SCN2B
GPC6
ALOX15
SLA2
TREM2
VSTM1
IFIT1
NAV3
CLMP
ALPK2
MMP3
MPEG1
CACNA2D1
HSD3B1
G0S2
CLEC4D
AEBP1
HLA-DOB
AQP9
NFE2
COL6A1
COL6A2
PTPRC
MYT1
IFI44L
CMKLR1
COL5A1
CXCL11
SP140
IL2RG
UGT2B11
KIAA1755
ZSCAN4
COL1A2
SYNDIG1
LTA
SNX20
CYP4A11
MSC
NTRK1
CNTN1
EVI2B
PLAU
CCR5
DIRAS2
TNFSF14
IFIT2
SPEG
SLC26A5
LRRC31
MARCO
JAKMIP1
C20orf141
C5orf46
DCLK1
COL12A1
CRTAM
VCAN
FBN1
TDO2
ADH1A
AXDND1
SV2C
FAM180A
FBP2
ZPLD1
CYP2C9
TBC1D3L
IFI6
FUT7
OXGR1
KLRD1
SSTR3
SPERT
FAM26F
GPR114
TIGIT
PNCK
AGR2
DCSTAMP
BPIFA2
CCL18
COL1A1
CXCL9
FOXJ1
MCEMP1
WDFY4
WT1
LRTM1
SLC7A4
WNT5B
KRT81
P2RY10
COL11A1
ALDH1L1
EOMES
ST6GALNAC5
NKG7
COL3A1
HRH2
PPP1R1B
IRG1
MMP11
IL4I1
BCAT1
SIT1
BATF2
KLRC2
NT5E
STRC
MRC1
GLI2
MDGA1
MEOX2
ZNF804A
GLIS1
SLAMF1
BNC2
MMP12
HS6ST2
CD8A
CXCL13
ANPEP
HOXB1
VNN2
FASLG
PTGER3
SECTM1
AZGP1
CCR8
CECR2
SSTR5
C5orf58
HLA-DRA
TLX1
THEMIS
LILRB5
DPT
MCHR1
HLA-DQB1
UBD
EPYC
ISLR
CR1
C2orf66
SLC19A3
OVOL1
ROPN1B
MPPED2
C10orf99
IL6
OMD
NMUR2
MS4A8
TRPM5
HLA-DQA1
SGCD
GNG4
MGC50722
ABO
FAM196B
HLA-DPA1
MUC16
ANXA13
LCN15
ASPN
RP11-766F14.2
HLA-DRB1
SERPINE2
CCL3L3
TWIST2
ANK2
DKK4
KLK6
CDA
SLAMF6
ABCA10
SYN2
CD2
HTR2A
INSRR
GPR110
ONECUT2
ADAMDEC1
ANXA10
GPR174
TBX18
ERBB4
LAMP5
FCRL3
CYP4Z1
IGFN1
HAS1
DTHD1
FBLL1
MFSD6L
CYP4F3
MKX
IGFBP6
CYP1A1
SH2D1A
PLXNA4
CALHM3
BICC1
PADI3
CRISP3
RIPPLY2
CALB2
CD8B
CSF3
PTPRD
MYRFL
FAIM2
SV2B
RGS6
COLEC12
ERN2
AKR1C2
RIMBP2
KLF17
PCP4L1
SLIT2
CPNE4
CCL13
CLEC4G
UGT1A6
TRAT1
SFRP4
ADH1C
NPAP1
CCL5
CHRDL2
MROH2A
NELL1
SPAG17
LUZP2
ALDH1A1
SPIB
CADM3
LGALS12
GZMH
RRAD
ADAMTS16
LPA
CXorf22
FLNC
SLC28A3
PTX3
KLHDC7B
NGFR
LEFTY2
CCL11
CHP2
RP11-35N6.1
ASIC5
SORCS2
CPLX2
ATP10B
MT1A
C9orf152
SYT10
FUT6
GZMK
DLX3
CES1
CDX2
CCBE1
GABRQ
FGFR3
CILP
SPINK7
FDCSP
BMP7
CCL21
EPHX3
FAM155B
MMP7
PTPRQ
SIX3
GDA
FGF7
GTSF1
TBL1Y
CDH19
DPP10
IVL
ACTC1
SFRP1
CR2
GSTA1
KPRP
SPRR1A
TFAP2B
CYP2C18
COMP
CLCA4
ASB5
TMPRSS4
BPIFB1
FAM83C

## Sheet: S100A5 High-vs-Low
Differentially expressed genes between S100A5 groups
Gene Symbol	logFC	AveExpr	t	P.Value	adj.P.Val	B
S100A5	3.33757	-0.135649	25.9233	2.85503e-88	5.54931e-84	185.763
HID1	2.4713	5.75065	15.4015	1.61639e-42	1.57089e-38	85.8905
S100A6	1.75011	10.962	15.3158	3.73452e-42	2.4196e-38	85.0516
ACSM6	4.39931	-1.53629	15.089	3.40762e-41	1.65585e-37	81.9387
PPARG	2.6794	6.16564	14.9487	1.33099e-40	5.17409e-37	81.5175
RAB15	1.8245	5.93863	14.4847	1.1748e-38	3.80576e-35	77.0741
FBP1	2.46485	5.62838	14.4117	2.36857e-38	6.57684e-35	76.384
FAM174B	2.30039	5.55318	14.2526	1.08678e-37	2.34709e-34	74.8747
WFDC13	3.07365	-2.96404	14.3201	5.69893e-38	1.38463e-34	74.5986
CAPN5	2.12427	5.52332	14.1357	3.31997e-37	6.45302e-34	73.7681
TBX3	2.59197	6.46878	14.0461	7.79294e-37	1.37701e-33	72.9117
TRAK1	1.3207	7.20801	13.7386	1.43737e-35	2.32818e-32	70.0061
DHRS2	4.52591	7.22004	13.6577	3.08248e-35	4.60878e-32	69.2682
BCAT2	1.46717	6.73254	13.6231	4.27043e-35	5.92889e-32	68.931
RHOU	2.01268	5.56494	13.3291	6.72457e-34	8.16909e-31	66.2242
RNF128	2.79295	5.35775	13.1666	3.05398e-33	3.21773e-30	64.7367
ACSF2	1.46387	6.04664	13.1692	2.98189e-33	3.21773e-30	64.7327
VSIG2	3.76027	5.1409	13.1634	3.14539e-33	3.21773e-30	64.7097
UPK2	4.76311	5.63873	13.056	8.52004e-33	8.2802e-30	63.7252
PIK3C2B	1.29304	5.95937	13.0138	1.25935e-32	1.15251e-29	63.3058
PSCA	4.48781	7.53615	12.9697	1.89388e-32	1.60049e-29	62.8969
ST3GAL4	1.57715	6.09095	12.9397	2.49643e-32	2.02179e-29	62.6267
TEKT5	2.71465	-0.881307	13.01	1.30448e-32	1.15251e-29	62.6085
SGTB	-1.00901	2.39328	-12.7257	1.78689e-31	1.38927e-28	60.5619
ACP6	1.30633	5.07601	12.6675	3.04677e-31	2.27769e-28	60.176
ZNF823	1.25661	3.31786	12.6004	5.62455e-31	3.90444e-28	59.5512
PHGR1	4.07028	-2.80042	12.6394	3.9388e-31	2.8355e-28	59.4259
KIAA0922	-1.27243	3.46554	-12.539	9.83903e-31	6.59453e-28	59.0113
SRCIN1	2.20896	3.50846	12.4422	2.37198e-30	1.5368e-27	58.1373
TLE2	1.98716	5.12693	12.4353	2.52615e-30	1.54022e-27	58.0874
PLA2G2F	4.63571	4.15121	12.4288	2.67942e-30	1.57818e-27	58.0081
ACOX1	1.22254	7.20136	12.4179	2.95927e-30	1.69175e-27	57.8728
SRMS	2.27669	1.3619	12.4349	2.53573e-30	1.54022e-27	57.7844
TBX2	2.32009	5.85324	12.2789	1.04046e-29	5.77813e-27	56.6661
CYB5A	1.49487	6.16004	12.2391	1.48953e-29	7.82484e-27	56.2914
CHST15	-1.86444	3.84317	-12.2284	1.64004e-29	8.3888e-27	56.2516
GDF7	2.48229	1.80032	12.2509	1.3389e-29	7.22895e-27	56.2394
MFAP3L	2.03029	3.82774	12.2224	1.73113e-29	8.62766e-27	56.197
MSX2	2.06686	4.26071	12.2023	2.07545e-29	1.00851e-26	56.024
KLHDC7A	4.3422	2.84963	12.1654	2.89121e-29	1.37064e-26	55.5894
MYZAP	1.83005	2.46822	12.1487	3.35854e-29	1.55429e-26	55.4413
PPFIBP2	1.74167	5.69329	12.1071	4.87842e-29	2.20516e-26	55.1346
BHLHE41	1.75424	5.66134	12.1018	5.11829e-29	2.261e-26	55.0882
FAM3B	3.85164	3.71286	12.0714	6.71767e-29	2.83851e-26	54.8354
SEMA5A	2.19142	5.65366	12.0416	8.77443e-29	3.5531e-26	54.5609
DAPK1	1.66379	6.08712	12.038	9.05856e-29	3.59329e-26	54.5072
FXYD4	4.07181	-0.209583	12.0445	8.54994e-29	3.53585e-26	54.2516
TMEM45B	2.34482	4.44286	11.9285	2.40757e-28	8.99922e-26	53.6045
MSN	-1.50044	7.53114	-11.934	2.29191e-28	8.73487e-26	53.5599
KSR2	2.74834	0.585342	11.9466	2.04907e-28	7.96557e-26	53.3932
THEM6	1.33553	6.3009	11.908	2.88954e-28	1.0597e-25	53.3493
HPGD	3.41515	5.92212	11.8852	3.53727e-28	1.27322e-25	53.1911
SLC44A3	1.47945	5.04754	11.8468	4.97718e-28	1.75893e-25	52.8594
KLHL5	-1.09933	4.24398	-11.8253	6.02106e-28	2.08985e-25	52.6976
BCAS1	3.5847	4.43539	11.7752	9.38269e-28	3.09104e-25	52.2645
CAPS	1.98473	6.38491	11.7443	1.23334e-27	3.9299e-25	51.9159
NPAS2	1.35795	5.54339	11.7349	1.34069e-27	4.20307e-25	51.8563
FAM126A	-1.34075	3.98271	-11.7198	1.53184e-27	4.62214e-25	51.7812
RALGPS1	1.25796	3.51396	11.7188	1.54571e-27	4.62214e-25	51.7685
SIGLEC15	2.43863	1.68366	11.7276	1.42998e-27	4.41183e-25	51.6662
KIAA1244	1.80623	4.66969	11.6701	2.37465e-27	6.88895e-25	51.3345
TM7SF2	1.58199	4.99948	11.6239	3.5654e-27	1.00436e-24	50.916
VIPR1	2.22689	3.72228	11.6086	4.07951e-27	1.12648e-24	50.8136
DSE	-1.43586	4.61897	-11.606	4.17279e-27	1.12648e-24	50.7754
GATA3	2.37464	7.17911	11.6074	4.12182e-27	1.12648e-24	50.7066
ENGASE	1.1221	5.74009	11.5915	4.74234e-27	1.2627e-24	50.595
CYP4F22	3.8011	2.80092	11.5047	1.01469e-26	2.62968e-24	49.8552
GPR160	1.82306	4.28243	11.478	1.28179e-26	3.23562e-24	49.6822
SGK2	2.98033	1.26514	11.5001	1.05694e-26	2.70314e-24	49.6626
ICA1	1.45745	5.01794	11.4739	1.32879e-26	3.31125e-24	49.6127
SAMD10	1.17856	3.9828	11.4553	1.56251e-26	3.79632e-24	49.491
TMPRSS2	3.54066	4.64706	11.4483	1.66159e-26	3.9872e-24	49.4309
ANXA5	-1.10621	7.42783	-11.4424	1.74963e-26	4.14725e-24	49.2652
TMEM97	1.76302	6.47041	11.4069	2.38495e-26	5.51862e-24	48.9785
EPB41L1	1.19212	6.60508	11.4043	2.4394e-26	5.5782e-24	48.9483
VSIG10	1.05	5.40402	11.3939	2.67104e-26	5.89966e-24	48.8982
MYO1B	-1.25684	6.05255	-11.3954	2.63632e-26	5.89966e-24	48.8868
LRFN2	3.05826	-1.3923	11.4217	2.09609e-26	4.90865e-24	48.8205
KATNAL1	-1.38819	2.6507	-11.3783	3.05848e-26	6.67951e-24	48.7875
SLC5A7	3.46049	-1.73979	11.3943	2.65971e-26	5.89966e-24	48.6159
TGFBR3	1.58045	4.81455	11.353	3.81263e-26	8.23401e-24	48.5824
TOX3	5.09216	1.19706	11.3329	4.53691e-26	9.69054e-24	48.2682
SPINK1	5.53405	4.84881	11.2973	6.1841e-26	1.29248e-23	48.1367
DGAT2	1.63737	5.25633	11.2998	6.0515e-26	1.27851e-23	48.1049
GNB4	-1.40137	4.00162	-11.2874	6.73433e-26	1.3925e-23	48.051
FMNL2	-1.22517	4.61387	-11.2838	6.94854e-26	1.42167e-23	47.9957
MT1X	-1.90508	4.70375	-11.2394	1.02036e-25	2.02374e-23	47.6205
PBX4	1.23337	2.05433	11.2416	1.00102e-25	2.02374e-23	47.5687
SCNN1B	3.22667	4.64833	11.215	1.26038e-25	2.42554e-23	47.4312
IFT140	1.02454	4.96512	11.2192	1.21496e-25	2.36153e-23	47.4229
OGFRL1	-1.37067	3.85466	-11.2051	1.37324e-25	2.61019e-23	47.3515
ACSBG1	2.40386	-0.0798912	11.2406	1.01029e-25	2.02374e-23	47.2991
BNC1	-4.24726	-1.46764	-11.2217	1.18984e-25	2.33605e-23	47.2063
ACER2	2.52874	3.5705	11.1815	1.68245e-25	3.1444e-23	47.1505
TSPAN6	1.09904	6.73936	11.1736	1.80216e-25	3.30752e-23	46.9653
SMIM6	2.39177	-0.620566	11.2042	1.38319e-25	2.61019e-23	46.9603
DTX4	1.35464	6.30433	11.16	2.02557e-25	3.67954e-23	46.8619
P4HTM	1.05493	5.35613	11.1537	2.13898e-25	3.84956e-23	46.843
SLC16A1	-2.15984	4.70816	-11.0875	3.77874e-25	6.73829e-23	46.3326
ACOXL	2.88646	1.70135	11.0779	4.10378e-25	7.25137e-23	46.1513
REEP6	1.98057	4.73685	11.0385	5.75488e-25	9.8989e-23	45.9122
ANKDD1A	1.0236	3.28334	11.0339	5.98386e-25	1.01138e-22	45.9025
DEGS2	2.6348	3.08329	11.0342	5.96901e-25	1.01138e-22	45.8918
SNCG	2.52788	7.28058	11.0416	5.60509e-25	9.72734e-23	45.8422
EMX2	3.37217	0.489729	11.0161	6.96801e-25	1.16756e-22	45.5117
NR3C1	-1.24251	4.68938	-10.9858	9.03347e-25	1.4632e-22	45.459
SHROOM1	1.3446	4.94919	10.9864	8.98634e-25	1.4632e-22	45.4503
PDZD3	2.84158	-1.6673	11.0109	7.28933e-25	1.21096e-22	45.3752
OR10H1	2.52789	-3.02084	10.9942	8.40954e-25	1.38522e-22	45.2614
OVGP1	1.71524	1.67242	10.9587	1.13812e-24	1.80584e-22	45.1533
DNAJA4	1.05602	6.1692	10.9583	1.14276e-24	1.80584e-22	45.1515
TNFAIP2	1.51829	8.72168	10.9617	1.11013e-24	1.78327e-22	45.1504
PLEKHA6	1.4766	5.49344	10.9422	1.31028e-24	2.03127e-22	45.0495
SLC14A1	3.83608	4.14081	10.9286	1.47206e-24	2.25295e-22	45.0191
ZBTB8B	2.48232	0.138958	10.9459	1.2703e-24	1.99119e-22	44.8732
EPS8L3	3.47569	-0.425855	10.9417	1.31677e-24	2.03127e-22	44.858
PLEKHG6	1.56543	5.11533	10.9099	1.72527e-24	2.61984e-22	44.8
TMC7	1.65093	3.74885	10.9017	1.85114e-24	2.77343e-22	44.7924
FRY	1.50564	4.73884	10.8812	2.20328e-24	3.21993e-22	44.579
SSH3	1.2194	7.17577	10.8858	2.11794e-24	3.11867e-22	44.5202
MAGIX	1.55548	2.98945	10.8649	2.53149e-24	3.67199e-22	44.4765
ZNF552	1.20226	3.88846	10.8336	3.30206e-24	4.70871e-22	44.2174
ALDH1L2	-1.79992	1.97284	-10.833	3.3189e-24	4.70871e-22	44.1411
GRIK4	1.85592	-1.32135	10.8555	2.74017e-24	3.94524e-22	44.0334
MAP7D3	-1.21513	3.05586	-10.7946	4.59415e-24	6.42421e-22	43.8948
SLC9A4	3.34928	0.336688	10.8211	3.67116e-24	5.17076e-22	43.887
SLC9A2	2.89227	2.3864	10.7895	4.79502e-24	6.6572e-22	43.8116
HPSE	-1.59376	2.06791	-10.782	5.10953e-24	7.04354e-22	43.729
PTPRR	2.96969	1.85568	10.7696	5.67675e-24	7.66243e-22	43.6047
CAMK2N1	1.69073	6.71776	10.7733	5.50343e-24	7.48044e-22	43.5863
ADCY7	-1.60549	2.36592	-10.7588	6.2168e-24	8.27644e-22	43.5619
OSMR	-1.66272	5.15769	-10.7469	6.87875e-24	9.09539e-22	43.4333
CDH23	2.08684	3.3124	10.7246	8.30453e-24	1.0761e-21	43.3166
SPAG4	1.33535	4.09361	10.7219	8.49005e-24	1.09286e-21	43.2804
CRACR2B	1.82443	4.43399	10.6876	1.13401e-23	1.44064e-21	42.9832
CYP4F12	3.33984	3.22217	10.6801	1.20791e-23	1.51472e-21	42.9415
LARGE	1.2685	4.21368	10.6752	1.25916e-23	1.56887e-21	42.8851
PRR15	2.3354	3.64183	10.6176	2.04249e-23	2.52866e-21	42.4328
SCCPDH	1.24901	6.90362	10.6021	2.32638e-23	2.86189e-21	42.1533
TNNC1	2.61782	1.51307	10.5933	2.50344e-23	3.04121e-21	42.1272
RALGAPA2	1.26017	6.05343	10.5923	2.52564e-23	3.04912e-21	42.0956
S100A4	1.74842	7.18062	10.5692	3.06323e-23	3.6753e-21	41.8794
KRT6C	-4.24508	-1.27529	-10.568	3.09593e-23	3.69175e-21	41.8189
CD109	-2.0125	4.27013	-10.5368	4.01938e-23	4.73483e-21	41.748
MCF2L	1.43241	4.7205	10.5221	4.54266e-23	5.28717e-21	41.5913
FAM221A	1.22754	2.9179	10.515	4.81899e-23	5.5754e-21	41.5852
C19orf45	2.33677	-0.0945294	10.5334	4.13415e-23	4.84069e-21	41.4816
LYPD6B	1.7742	4.66961	10.4967	5.61718e-23	6.46043e-21	41.3914
CDK6	-1.65309	4.35315	-10.4764	6.65222e-23	7.56135e-21	41.2417
MT2A	-1.92953	6.59663	-10.4902	5.92702e-23	6.77667e-21	41.2409
GOLT1A	2.44336	2.81734	10.4546	7.97648e-23	8.91671e-21	41.0844
UPK3A	4.5686	2.79862	10.4545	7.98224e-23	8.91671e-21	41.0676
CHST11	-1.5619	4.57213	-10.4321	9.61448e-23	1.06787e-20	40.8643
PLCE1	1.3636	4.39259	10.4271	1.00254e-22	1.10719e-20	40.831
LYPD6	1.68219	3.34179	10.4189	1.07271e-22	1.17137e-20	40.8042
GATA2	1.67804	4.83823	10.422	1.0454e-22	1.148e-20	40.7652
ARSJ	-1.81895	1.13078	-10.4031	1.22338e-22	1.32105e-20	40.5435
FKBP5	-1.40646	5.16334	-10.3862	1.40679e-22	1.5107e-20	40.4475
TNIP3	-2.14677	-1.73473	-10.4087	1.16718e-22	1.2674e-20	40.4305
SCNN1G	3.47516	3.36872	10.3691	1.6215e-22	1.6854e-20	40.3965
SARM1	1.07512	2.46739	10.3711	1.5946e-22	1.66636e-20	40.3956
SIRPA	-1.37646	4.8786	-10.3774	1.51388e-22	1.59055e-20	40.3928
SLC29A3	1.09642	4.61973	10.3605	1.74111e-22	1.78116e-20	40.2678
AOC2	1.62508	1.28735	10.3629	1.70595e-22	1.75442e-20	40.2359
CGN	1.85834	5.83335	10.3637	1.69519e-22	1.75263e-20	40.2325
IL12RB2	-2.05987	-0.417808	-10.3806	1.47434e-22	1.55743e-20	40.2178
ZNF682	1.49334	2.56482	10.3432	2.00897e-22	2.02323e-20	40.1734
GDF15	2.31062	6.25054	10.358	1.77771e-22	1.80908e-20	40.1733
SLC37A1	1.03069	5.40617	10.3509	1.88499e-22	1.90826e-20	40.1373
ODF4	2.20942	-3.98845	10.341	2.04545e-22	2.04935e-20	40.0287
TLR6	-1.49132	0.874817	-10.3158	2.51925e-22	2.51111e-20	39.8146
DENND2D	1.0157	5.85502	10.304	2.77691e-22	2.75382e-20	39.7312
CYP4F8	5.01407	1.23329	10.2908	3.09726e-22	3.05591e-20	39.6739
RGL3	2.47406	3.47353	10.271	3.64502e-22	3.54241e-20	39.603
GCOM1	1.89277	-0.568487	10.2803	3.37555e-22	3.31367e-20	39.4088
RHBG	2.97366	1.59591	10.2422	4.62136e-22	4.4249e-20	39.2963
RASSF9	-2.13848	-0.418147	-10.2582	4.04931e-22	3.89635e-20	39.2456
MYCL	1.89564	6.11275	10.2376	4.79615e-22	4.56974e-20	39.1922
SULF2	-1.85071	5.73055	-10.2312	5.05685e-22	4.75077e-20	39.1578
SLC30A2	3.57618	1.3251	10.2165	5.70797e-22	5.33393e-20	39.0721
GPD1L	1.25537	5.6248	10.2134	5.85319e-22	5.44347e-20	39.0087
ARSI	-2.35307	1.54841	-10.1897	7.1121e-22	6.55155e-20	38.8721
BACH2	-1.7314	0.30229	-10.18	7.69501e-22	7.05509e-20	38.6769
IDH1	1.17492	7.88519	10.1691	8.42019e-22	7.577e-20	38.5925
HMGCS2	5.64059	3.59474	10.1393	1.07371e-21	9.48625e-20	38.5359
KRTAP5-10	2.52688	-1.84198	10.1455	1.02126e-21	9.06403e-20	38.3604
RHPN1	1.50367	4.8166	10.1154	1.30522e-21	1.14794e-19	38.2731
TENM2	-3.38928	-0.697904	-10.1107	1.35693e-21	1.18805e-19	38.1228
GDPD3	1.99498	4.071	10.0766	1.79204e-21	1.54123e-19	38.0172
CTSH	1.28893	8.32935	10.095	1.54213e-21	1.34414e-19	37.9922
RAB31	-1.21547	6.15496	-10.0848	1.67552e-21	1.45389e-19	37.9444
ZBTB7C	2.08252	4.5638	10.068	1.92158e-21	1.64537e-19	37.9223
TTC23L	1.58021	-0.415405	10.0839	1.68782e-21	1.45806e-19	37.857
CHADL	1.17645	2.14235	10.0556	2.12667e-21	1.78944e-19	37.8463
ZNF440	1.11582	4.99475	10.0637	1.991e-21	1.69733e-19	37.8377
SNX31	4.33712	3.24093	10.0451	2.31471e-21	1.91451e-19	37.786
FOXO6	1.90523	2.28899	10.0325	2.56407e-21	2.11177e-19	37.6703
LEAP2	1.74449	0.66241	10.0452	2.31321e-21	1.91451e-19	37.6461
TOB1	1.08954	6.68236	10.0491	2.24146e-21	1.86984e-19	37.6402
NCF2	-1.55623	3.10877	-10.0196	2.84887e-21	2.32661e-19	37.5864
RNF217	-1.40375	3.68315	-10.0115	3.04133e-21	2.46115e-19	37.5089
BTBD16	3.96682	2.38847	10.0101	3.07651e-21	2.471e-19	37.4881
SPIRE2	1.61082	4.37998	10.0111	3.05159e-21	2.46115e-19	37.4686
OSBPL6	-1.88857	-0.00589336	-10.0224	2.78414e-21	2.28335e-19	37.4083
SORL1	1.68342	6.33368	10.0155	2.94367e-21	2.39398e-19	37.3869
BMP3	3.70976	2.8023	9.98119	3.88932e-21	3.09823e-19	37.2735
TBC1D30	1.23273	3.44397	9.97859	3.97224e-21	3.15137e-19	37.2542
CACNA1D	2.62696	1.29849	9.98398	3.80263e-21	3.04163e-19	37.2226
AHNAK2	-2.67836	4.31099	-9.97704	4.02247e-21	3.16537e-19	37.2201
ST3GAL6	-1.1456	1.27887	-9.97737	4.01167e-21	3.16537e-19	37.1653
CNGA1	2.20524	2.66714	9.9602	4.60968e-21	3.59832e-19	37.1093
GPR37	-2.26815	-0.357241	-9.96385	4.47577e-21	3.50788e-19	36.9332
CCSER1	2.05156	1.85828	9.93476	5.66266e-21	4.38506e-19	36.8736
UPK1A	4.6993	4.10054	9.91958	6.40095e-21	4.87903e-19	36.7915
SACS	-1.33216	3.32531	-9.91763	6.5023e-21	4.90723e-19	36.7736
ZNF69	1.28816	2.49595	9.91742	6.51369e-21	4.90723e-19	36.7681
FSD1L	-1.31406	1.02507	-9.92049	6.35385e-21	4.86219e-19	36.6971
ANXA9	1.6396	4.1495	9.91067	6.8781e-21	5.14191e-19	36.6839
CRH	4.41563	-1.12849	9.91333	6.732e-21	5.05212e-19	36.6252
PLEKHH1	1.4285	4.00247	9.90177	7.38997e-21	5.4824e-19	36.6207
PRR36	2.27875	2.4448	9.89875	7.57225e-21	5.59626e-19	36.6176
VWA5B1	2.96683	-1.72417	9.91772	6.49774e-21	4.90723e-19	36.5904
PKD1L1	1.81857	0.744298	9.90253	7.34482e-21	5.46978e-19	36.5343
KIAA0226L	-1.56704	0.577733	-9.88922	8.17648e-21	6.01994e-19	36.4143
PIK3CD	-1.19055	3.68414	-9.87	9.54505e-21	6.92265e-19	36.3831
BAMBI	2.13294	4.74748	9.86793	9.70517e-21	7.01262e-19	36.3119
ZNF44	1.0644	3.98055	9.85917	1.04139e-20	7.44171e-19	36.2798
THEMIS2	-1.27768	3.96056	-9.85259	1.09794e-20	7.806e-19	36.2313
ACSL5	1.51585	6.57736	9.86684	9.79075e-21	7.04825e-19	36.1894
PTPRZ1	-3.42556	-1.12253	-9.86404	1.0014e-20	7.18239e-19	36.188
WSCD2	2.99942	0.881483	9.85232	1.1004e-20	7.806e-19	36.1623
CYP4B1	3.38476	5.27388	9.83971	1.21771e-20	8.54466e-19	36.0869
ST3GAL5	1.60675	4.64912	9.83812	1.23335e-20	8.62321e-19	36.0731
TH	3.20415	0.420439	9.84183	1.19714e-20	8.43073e-19	36.0528
ZNF66	1.78922	1.00749	9.83283	1.28688e-20	8.93323e-19	36.0125
LLGL2	1.07734	6.75884	9.84225	1.19313e-20	8.43073e-19	35.9862
TLR1	-1.40457	1.2113	-9.82562	1.36352e-20	9.36493e-19	35.9717
NEK6	-1.13427	4.28822	-9.82051	1.42063e-20	9.72279e-19	35.9542
MMEL1	1.90231	0.830461	9.82629	1.35629e-20	9.34828e-19	35.9476
TYMP	-1.53743	6.5537	-9.83222	1.29322e-20	8.94534e-19	35.9151
C9orf116	1.0414	2.02012	9.80238	1.64288e-20	1.11264e-18	35.8448
TLE6	1.84627	1.52368	9.79315	1.76909e-20	1.18982e-18	35.7424
GLB1L2	2.14032	2.74183	9.77695	2.01404e-20	1.34525e-18	35.6682
ZFP92	-1.47403	-0.869006	-9.79377	1.76027e-20	1.188e-18	35.5692
KANK4	-2.73359	-1.28855	-9.78416	1.90115e-20	1.27423e-18	35.5406
GPX8	-1.18597	4.17426	-9.76541	2.20882e-20	1.46528e-18	35.5281
SULT2A1	3.81209	-1.58883	9.77245	2.08778e-20	1.38974e-18	35.5
SLC45A3	1.18409	3.75703	9.75423	2.41533e-20	1.5807e-18	35.467
PALLD	-1.19347	6.68486	-9.76155	2.27803e-20	1.50095e-18	35.3493
FA2H	1.99936	3.02736	9.72978	2.93596e-20	1.90857e-18	35.3004
CCL15	3.00232	-1.88018	9.73336	2.85335e-20	1.86109e-18	35.1652
TGFBI	-1.72191	7.05782	-9.71556	3.28859e-20	2.1236e-18	34.9824
UPK3B	2.70596	5.94904	9.69823	3.77543e-20	2.40756e-18	34.9064
CCDC160	2.02638	-1.27465	9.69815	3.77787e-20	2.40756e-18	34.8526
MYLIP	1.01694	5.15594	9.66678	4.84847e-20	3.05973e-18	34.6738
RBBP8NL	2.24846	3.10626	9.633	6.3402e-20	3.91221e-18	34.5459
SPTSSB	2.82039	4.50435	9.63771	6.10753e-20	3.80487e-18	34.5348
SPHK1	-1.68311	4.2793	-9.63328	6.3259e-20	3.91221e-18	34.492
ATP8B1	1.16181	6.50159	9.65028	5.52762e-20	3.47704e-18	34.4789
SNTG1	2.99644	-1.90804	9.63802	6.09252e-20	3.80487e-18	34.4298
HNF1B	3.27262	1.85913	9.61678	7.20986e-20	4.40686e-18	34.3937
ZNF763	1.08417	0.876911	9.61592	7.25919e-20	4.4231e-18	34.3222
ELF5	2.65791	2.19171	9.60017	8.22326e-20	4.96384e-18	34.2794
TNC	-1.95791	5.85081	-9.61217	7.4781e-20	4.54224e-18	34.2203
RNF186	2.77727	-2.86169	9.5997	8.2538e-20	4.96685e-18	34.1437
MKRN2OS	1.44734	2.00158	9.5765	9.91624e-20	5.88196e-18	34.0909
TMEM184A	1.66378	5.63653	9.58336	9.3928e-20	5.61747e-18	34.0026
PLIN5	2.24459	2.13953	9.56284	1.10456e-19	6.49277e-18	33.9905
VSNL1	-2.64112	0.829003	-9.56271	1.10568e-19	6.49277e-18	33.9169
BHMT	4.34068	1.14883	9.54839	1.23802e-19	7.1831e-18	33.8392
PDCD1LG2	-1.85471	0.703013	-9.55307	1.19308e-19	6.96395e-18	33.8303
METTL7A	1.52019	6.51394	9.56547	1.08188e-19	6.39162e-18	33.8186
PCSK9	-2.63086	0.346772	-9.54577	1.26385e-19	7.31117e-18	33.7551
ERICH5	2.26571	1.6549	9.53258	1.40235e-19	8.04054e-18	33.7366
ATP1A4	3.31709	0.834169	9.53332	1.39412e-19	8.01702e-18	33.699
TJP3	1.9534	4.13913	9.52388	1.50182e-19	8.51048e-18	33.6554
CARD17	-2.16199	-3.31944	-9.50324	1.76666e-19	9.92445e-18	33.4294
KRT6B	-4.88972	0.431488	-9.49417	1.8972e-19	1.05342e-17	33.4071
CHSY3	-1.25128	0.851884	-9.49383	1.9023e-19	1.05342e-17	33.387
RAB11FIP4	1.10276	5.63195	9.50539	1.73708e-19	9.78659e-18	33.3854
S100P	2.50318	8.10827	9.50643	1.72293e-19	9.73503e-18	33.3371
PLSCR4	-1.14807	2.62728	-9.47589	2.19023e-19	1.1992e-17	33.3333
UGT1A1	2.84428	-1.28086	9.47	2.29384e-19	1.2524e-17	33.1458
CTB-50L17.14	2.15328	-2.05326	9.46273	2.42844e-19	1.31848e-17	33.0694
SLC27A2	1.57276	3.09901	9.43647	2.98355e-19	1.57871e-17	33.0269
SLC6A4	1.79173	-0.939026	9.4559	2.56215e-19	1.37951e-17	33.0004
TMEM163	1.96087	2.35295	9.43194	3.09108e-19	1.61944e-17	32.9926
GGT6	2.55522	4.87484	9.44223	2.85177e-19	1.5228e-17	32.9861
HAPLN3	-1.38986	3.89775	-9.43589	2.99709e-19	1.57871e-17	32.9847
AADAT	1.15216	2.99745	9.4291	3.1607e-19	1.65146e-17	32.9719
GAREM	1.16836	5.00313	9.44461	2.79919e-19	1.49884e-17	32.9603
CTSC	-1.07237	7.54524	-9.45689	2.54229e-19	1.37263e-17	32.9526
TEAD4	-1.19015	3.68076	-9.42033	3.38511e-19	1.76398e-17	32.8768
CASQ1	2.59814	1.10796	9.41505	3.52779e-19	1.82366e-17	32.8098
WARS	-1.27252	7.36873	-9.43681	2.97564e-19	1.57871e-17	32.7998
TNFAIP6	-1.88152	1.28772	-9.40904	3.69762e-19	1.90638e-17	32.7729
IL1RAP	-1.35819	4.05107	-9.40361	3.85796e-19	1.96817e-17	32.7246
PPAP2A	1.00898	5.70318	9.41897	3.42143e-19	1.77814e-17	32.7108
CYP2J2	1.83321	4.11295	9.39705	4.06072e-19	2.05542e-17	32.6786
FMO5	1.21496	2.03955	9.37893	4.67779e-19	2.3555e-17	32.5804
SMIM5	1.95025	2.71183	9.37548	4.80515e-19	2.40716e-17	32.5652
BCL2A1	-1.74705	0.992618	-9.37506	4.82109e-19	2.40893e-17	32.4967
PALM3	2.74462	3.01661	9.36389	5.25973e-19	2.60136e-17	32.4757
SMIM22	2.09498	4.81223	9.37326	4.88911e-19	2.43666e-17	32.4476
KRT20	5.24117	3.43375	9.35778	5.51594e-19	2.70059e-17	32.4303
HS3ST3A1	-2.38825	-1.5511	-9.37698	4.74932e-19	2.38534e-17	32.4229
DPYD	-1.62466	3.68053	-9.35857	5.48213e-19	2.69081e-17	32.4073
MAGI1	1.09252	4.30539	9.36276	5.3061e-19	2.61763e-17	32.3865
KRTAP5-7	2.02869	-3.59313	9.36125	5.36893e-19	2.64192e-17	32.3706
BAIAP3	1.6693	3.09377	9.34919	5.89753e-19	2.87294e-17	32.36
CDK3	1.01375	-0.0649204	9.36533	5.20084e-19	2.57879e-17	32.3467
CREB5	-1.32113	1.12267	-9.34454	6.1152e-19	2.96412e-17	32.2735
EFCC1	1.2002	0.889534	9.346	6.04584e-19	2.93782e-17	32.2692
SCUBE2	2.53607	4.22553	9.32814	6.94696e-19	3.33403e-17	32.1541
FOXH1	1.84212	-1.05871	9.34071	6.29992e-19	3.04606e-17	32.135
CD44	-1.40276	7.99137	-9.34976	5.87181e-19	2.8676e-17	32.1234
GPRC5C	1.69883	5.75653	9.33415	6.62989e-19	3.18973e-17	32.0671
EIF5A2	-1.33512	2.21936	-9.30868	8.08108e-19	3.83102e-17	32.0523
KRTAP5-8	2.25755	-2.68696	9.3231	7.22488e-19	3.44191e-17	32.0353
CD80	-1.64538	-1.05639	-9.3235	7.20234e-19	3.4396e-17	31.9967
NUAK2	-1.28857	2.86862	-9.28977	9.35793e-19	4.40412e-17	31.9116
EPHB6	1.84458	5.5315	9.29788	8.78733e-19	4.1557e-17	31.8069
CHAD	1.55333	-0.249307	9.2876	9.51704e-19	4.46285e-17	31.7572
GCNT4	1.65066	3.24431	9.27042	1.08724e-18	5.0436e-17	31.7561
STEAP1B	-2.03992	-1.58127	-9.28744	9.52865e-19	4.46285e-17	31.7402
MN1	-1.5796	1.55998	-9.26408	1.14188e-18	5.28448e-17	31.6918
VGLL1	2.64951	4.69441	9.25555	1.21981e-18	5.63171e-17	31.5709
GPR68	-1.49379	3.12244	-9.24434	1.33034e-18	6.0699e-17	31.5616
IGF2BP2	-2.37498	3.29578	-9.23789	1.39833e-18	6.33549e-17	31.5115
HS3ST5	2.6811	-1.83759	9.25121	1.26149e-18	5.79657e-17	31.4952
RAP1GAP	1.68479	4.2321	9.23906	1.38575e-18	6.2932e-17	31.4603
C20orf195	1.55652	0.627364	9.23935	1.38258e-18	6.2932e-17	31.4521
GLIPR1	-1.1203	3.78257	-9.23453	1.43505e-18	6.48674e-17	31.4507
PPP1R3C	1.99182	3.50965	9.22705	1.52037e-18	6.82482e-17	31.4191
TUBB6	-1.46863	5.73104	-9.24901	1.2831e-18	5.88197e-17	31.4128
FUT9	2.94197	0.649075	9.23007	1.4854e-18	6.69876e-17	31.3926
MOB3B	-1.26134	3.42979	-9.21851	1.62404e-18	7.25667e-17	31.3524
LOX	-1.43064	4.00708	-9.21575	1.65898e-18	7.37886e-17	31.2952
CCDC64B	1.91558	5.24319	9.22728	1.51768e-18	6.82482e-17	31.2927
C9orf66	1.42671	-0.248907	9.21671	1.64671e-18	7.34107e-17	31.2273
PTPRM	1.17479	5.78042	9.22418	1.55443e-18	6.96163e-17	31.216
IL9R	1.91189	0.41637	9.20064	1.86401e-18	8.23427e-17	31.1516
FOXQ1	2.21299	4.84822	9.195	1.94669e-18	8.52079e-17	31.0863
SMAD6	1.32116	3.25242	9.17533	2.26513e-18	9.80563e-17	31.0348
KIFC2	1.101	5.31109	9.19507	1.94566e-18	8.52079e-17	31.0239
CLIC4	-1.07826	6.65236	-9.18017	2.1822e-18	9.46771e-17	30.8454
EVX1	3.12953	0.456564	9.1549	2.65036e-18	1.13469e-16	30.8254
ME3	1.10821	3.93082	9.14431	2.87489e-18	1.22542e-16	30.7564
PACRG	2.21553	-1.13629	9.14721	2.8115e-18	1.20103e-16	30.7058
CDCA7L	-1.7535	2.37169	-9.12069	3.44595e-18	1.45606e-16	30.6395
IFITM3	-1.24902	8.09823	-9.15521	2.64407e-18	1.1345e-16	30.6372
CAB39L	1.46439	5.07798	9.1252	3.32871e-18	1.40959e-16	30.5195
EVA1A	-1.80751	1.10014	-9.10492	3.88832e-18	1.63942e-16	30.479
HCK	-1.4535	3.09739	-9.0828	4.6053e-18	1.92501e-16	30.3464
HMGA2	-3.2895	0.182412	-9.08494	4.53058e-18	1.89787e-16	30.2949
KRT7	2.47927	9.99934	9.09699	4.13182e-18	1.73831e-16	30.1958
TENM3	-2.40837	0.887966	-9.05769	5.57883e-18	2.32196e-16	30.1195
IGFBP3	1.61696	9.30436	9.0857	4.50429e-18	1.89093e-16	30.1091
CABP1	1.28206	-0.418104	9.06426	5.30615e-18	2.21321e-16	30.0893
FCRLB	1.89747	2.83731	9.03938	6.41508e-18	2.63059e-16	30.0301
HS3ST6	3.02513	-0.311864	9.04164	6.30552e-18	2.59662e-16	29.9626
DSC2	-1.85732	5.00419	-9.0447	6.1598e-18	2.5474e-16	29.9294
LIMCH1	1.35093	5.32445	9.04929	5.94791e-18	2.47029e-16	29.9258
CCDC88A	-1.00057	4.32056	-9.03202	6.78504e-18	2.77644e-16	29.877
CFAP44	1.01357	3.54776	9.01805	7.54603e-18	3.07489e-16	29.8369
EVPL	1.46331	7.77901	9.04019	6.37531e-18	2.61981e-16	29.7719
ROR2	-1.88523	2.56648	-8.98106	9.9953e-18	4.04747e-16	29.6
AQP7	2.22045	-0.23166	8.97768	1.02552e-17	4.14409e-16	29.475
DMBX1	2.51716	0.339984	8.96767	1.1064e-17	4.45241e-16	29.4311
FAS	-1.12988	3.44766	-8.95546	1.21368e-17	4.84399e-16	29.3778
CYP4F2	2.4083	-2.58115	8.95786	1.19176e-17	4.76631e-16	29.3294
NAALADL2	1.46978	2.97688	8.93425	1.425e-17	5.65261e-16	29.2448
IFI16	-1.3215	6.59644	-8.96065	1.16685e-17	4.67631e-16	29.1952
RNF223	1.9517	2.35405	8.92209	1.56224e-17	6.15669e-16	29.1647
MTUS2	2.74659	-0.0416363	8.92188	1.56475e-17	6.15669e-16	29.0825
SUGCT	-1.49122	0.961504	-8.91128	1.69511e-17	6.61602e-16	29.0443
CD300E	-1.82749	0.188326	-8.91361	1.66556e-17	6.51434e-16	29.0219
FCGR2A	-1.47536	4.1967	-8.90221	1.81525e-17	7.00061e-16	28.9301
B3GALT5	2.72469	1.25492	8.88751	2.02811e-17	7.72949e-16	28.8858
KRT5	-3.60981	7.19811	-8.9136	1.6657e-17	6.51434e-16	28.8575
KRTAP5-9	2.28138	-0.779091	8.89213	1.95863e-17	7.50887e-16	28.8404
SAA2-SAA4	-2.45053	-3.28181	-8.88617	2.0487e-17	7.79267e-16	28.8323
SHOX2	-1.87314	-0.238584	-8.88193	2.11522e-17	8.03e-16	28.7706
DUSP7	-1.05419	5.63674	-8.88857	2.012e-17	7.68315e-16	28.6979
DSG3	-4.72579	1.31756	-8.85418	2.6065e-17	9.78042e-16	28.6481
FLNA	-1.16101	9.47692	-8.8899	1.99184e-17	7.62113e-16	28.6422
PPP4R4	-2.29111	-2.25908	-8.85109	2.66768e-17	9.97149e-16	28.5446
OR13A1	2.00031	-0.548312	8.84771	2.73633e-17	1.02085e-15	28.5152
CXorf57	1.76887	3.44713	8.83366	3.041e-17	1.12631e-15	28.4837
STX16-NPEPL1	1.18793	0.134846	8.83997	2.90021e-17	1.07785e-15	28.4803
CSF1	-1.13478	4.91556	-8.84479	2.79706e-17	1.0415e-15	28.4307
GPR176	-1.26085	2.9416	-8.82329	3.2871e-17	1.20778e-15	28.428
LIPE	1.13575	3.49517	8.826	3.22096e-17	1.18572e-15	28.418
KRT12	2.15941	-2.26901	8.833	3.05612e-17	1.12931e-15	28.4116
RASL10A	1.40602	0.263839	8.8184	3.40978e-17	1.24813e-15	28.3321
FYB	-1.76686	3.42093	-8.80778	3.69249e-17	1.33905e-15	28.2948
BEND5	1.58816	1.65598	8.8031	3.82434e-17	1.38167e-15	28.2825
CLDN23	1.29361	3.75721	8.8096	3.64249e-17	1.32582e-15	28.2791
ABCC3	1.57611	5.71964	8.83059	3.11179e-17	1.1477e-15	28.2728
FCGR3A	-1.7642	4.45864	-8.80621	3.73627e-17	1.35236e-15	28.2046
KCNN4	1.49086	5.8563	8.82252	3.30609e-17	1.21246e-15	28.2033
CCL3	-1.62978	1.29662	-8.7804	4.53239e-17	1.61644e-15	28.1059
PCP2	1.49497	-0.287035	8.76473	5.09557e-17	1.80735e-15	27.9186
TTC6	2.00332	0.48712	8.75477	5.48873e-17	1.92919e-15	27.8862
ZNF439	1.21223	3.01553	8.74798	5.77395e-17	2.01849e-15	27.8739
PNMT	2.3264	0.613484	8.75135	5.63059e-17	1.97192e-15	27.8686
CYP3A5	2.35275	2.94083	8.74044	6.10826e-17	2.13153e-15	27.826
TRPS1	-1.46335	2.6178	-8.73	6.60212e-17	2.27527e-15	27.7558
TMEM178A	1.5505	0.206607	8.73756	6.2405e-17	2.17377e-15	27.7465
GXYLT2	-1.72475	1.05606	-8.72545	6.82992e-17	2.34132e-15	27.6991
CASP5	-1.73853	-2.94628	-8.72827	6.6877e-17	2.30069e-15	27.6754
SLC2A10	1.08994	4.87728	8.73709	6.26253e-17	2.17755e-15	27.6398
PYROXD2	1.17073	3.04829	8.7152	7.37151e-17	2.51369e-15	27.6334
TSPAN12	1.44757	3.76531	8.72079	7.07108e-17	2.41973e-15	27.6298
F3	-1.7526	4.87257	-8.73147	6.53052e-17	2.25459e-15	27.6156
WNT8B	1.89359	-2.8043	8.71844	7.19593e-17	2.45813e-15	27.5989
PLIN4	1.78634	3.87272	8.71233	7.53049e-17	2.5634e-15	27.564
KLF15	1.58147	1.26755	8.70097	8.19445e-17	2.75563e-15	27.5304
LILRA6	-1.45861	-0.262762	-8.70934	7.70011e-17	2.61199e-15	27.5205
SULT1A2	1.93868	-0.112698	8.70043	8.22733e-17	2.76191e-15	27.4688
ZNF737	1.9019	2.78342	8.69051	8.85675e-17	2.93269e-15	27.4658
DNAJB5	-1.03511	3.12309	-8.6914	8.79798e-17	2.92319e-15	27.456
TM4SF19	-2.04203	-1.42238	-8.69829	8.35905e-17	2.80129e-15	27.4309
DFNA5	-1.38124	3.5544	-8.69081	8.83655e-17	2.93099e-15	27.4263
CCL4	-1.65923	1.79915	-8.67222	1.01444e-16	3.33069e-15	27.3375
CTHRC1	-1.65967	4.73805	-8.6899	8.89687e-17	2.94096e-15	27.3215
FGD3	1.10564	5.00995	8.6946	8.59154e-17	2.86439e-15	27.3168
CXorf21	-1.36023	-0.648054	-8.68251	9.39851e-17	3.09101e-15	27.3124
RUNX3	-1.44859	2.74468	-8.66251	1.09017e-16	3.54343e-15	27.263
RASEF	1.63748	4.01168	8.6649	1.07099e-16	3.48691e-15	27.2058
REG4	2.24441	-1.8687	8.66543	1.06682e-16	3.48501e-15	27.2054
PTRF	-1.19616	7.37449	-8.69323	8.67965e-17	2.88881e-15	27.2003
TSPAN8	2.70252	-0.16076	8.65964	1.11356e-16	3.6134e-15	27.1847
OSBP2	1.22416	3.60819	8.65159	1.18197e-16	3.80993e-15	27.1359
MEFV	-1.49851	-0.901106	-8.65786	1.12838e-16	3.6554e-15	27.132
TNFRSF21	1.10912	8.43726	8.68432	9.2732e-17	3.05497e-15	27.1272
FLRT2	-1.77942	1.77793	-8.64041	1.28401e-16	4.11159e-15	27.108
ICAM1	-1.40325	5.11928	-8.66501	1.07012e-16	3.48691e-15	27.0987
HS3ST3B1	-1.37906	0.830002	-8.64068	1.28138e-16	4.10992e-15	27.0799
TMC4	1.34302	6.31033	8.66799	1.04672e-16	3.43089e-15	27.0435
CD14	-1.42089	5.15797	-8.65549	1.14833e-16	3.71382e-15	27.0261
KIF5C	1.68542	2.705	8.6254	1.43472e-16	4.54921e-15	26.9964
PLAUR	-1.11297	5.30177	-8.65387	1.1622e-16	3.75244e-15	26.9956
DLEC1	1.16873	0.0773162	8.63329	1.35345e-16	4.29854e-15	26.9915
LRRC25	-1.32235	1.51149	-8.61888	1.50547e-16	4.73493e-15	26.9477
CARD18	-2.03605	-4.47486	-8.61275	1.57518e-16	4.90654e-15	26.8993
ALDH5A1	1.05685	5.30366	8.63737	1.31317e-16	4.19113e-15	26.8745
CAPN9	2.38079	-0.696538	8.61752	1.52072e-16	4.76745e-15	26.8693
HOXB3	1.33234	4.3318	8.62283	1.46217e-16	4.61367e-15	26.8641
ATOH8	1.94803	2.00661	8.5995	1.73701e-16	5.38472e-15	26.8168
PTTG2	1.41017	-3.69535	8.59701	1.76928e-16	5.45864e-15	26.7658
IFITM1	-1.39872	5.88993	-8.62408	1.44881e-16	4.58641e-15	26.7442
FAM47E	1.1748	0.0600644	8.59746	1.76336e-16	5.44904e-15	26.7356
GUCA2A	2.93166	-2.56742	8.59428	1.80522e-16	5.56069e-15	26.7174
SH2D5	-1.89117	-0.922079	-8.59847	1.7503e-16	5.4173e-15	26.7168
FAM227A	1.07042	1.39151	8.58575	1.92227e-16	5.87472e-15	26.7072
PLK2	-1.0193	5.57606	-8.61449	1.55514e-16	4.85188e-15	26.6874
OXCT1	-1.35857	3.99644	-8.59217	1.83347e-16	5.62987e-15	26.6747
ELF3	1.72284	8.29843	8.61835	1.51138e-16	4.74582e-15	26.6475
FBLN1	1.51866	8.84586	8.61673	1.52963e-16	4.78358e-15	26.6334
FOXA1	2.28181	5.30462	8.58817	1.8883e-16	5.77999e-15	26.5463
KISS1	2.08099	-0.20416	8.57121	2.13962e-16	6.49112e-15	26.5453
MRO	-1.53088	-1.84307	-8.56201	2.28928e-16	6.89873e-15	26.4546
KLK10	-3.19493	-0.205166	-8.55116	2.47944e-16	7.44867e-15	26.4171
SCD5	-1.34872	3.23227	-8.54208	2.65049e-16	7.93798e-15	26.3723
FAP	-1.78238	2.83494	-8.53894	2.71218e-16	8.0978e-15	26.3708
MAN1C1	1.9075	4.37156	8.55263	2.45287e-16	7.38025e-15	26.3629
KRT8	1.33429	10.4393	8.57438	2.09013e-16	6.35774e-15	26.3264
SERPINB9	-1.20797	4.09154	-8.54088	2.67398e-16	7.99603e-15	26.292
C17orf50	1.63527	-2.95911	8.53357	2.82121e-16	8.37749e-15	26.2872
TNFAIP8L3	-1.36035	1.04203	-8.52469	3.01109e-16	8.88111e-15	26.2612
SLC6A17	-1.638	-1.9517	-8.53317	2.82957e-16	8.38388e-15	26.2546
ACTBL2	-1.92879	-3.96241	-8.52054	3.10407e-16	9.11386e-15	26.2296
CHN2	1.15868	2.68927	8.51854	3.15009e-16	9.20726e-15	26.2281
TESC	2.23923	2.59513	8.51679	3.19056e-16	9.29464e-15	26.2202
KAL1	-1.3358	1.49814	-8.51663	3.19433e-16	9.29464e-15	26.2173
TRHDE	2.69589	0.297951	8.51917	3.13556e-16	9.19244e-15	26.1998
GUCA1A	-1.91181	-3.1914	-8.51627	3.20277e-16	9.30526e-15	26.1738
SYNGR1	1.24495	4.34822	8.52272	3.05499e-16	8.99695e-15	26.136
C3orf80	-1.20831	0.335125	-8.49339	3.787e-16	1.09373e-14	26.0109
CPNE8	-1.38115	2.4583	-8.48455	4.03977e-16	1.16155e-14	25.9917
FREM2	3.32795	0.305894	8.48138	4.13452e-16	1.18704e-14	25.9387
PIK3AP1	-1.31623	2.71133	-8.47616	4.29522e-16	1.22774e-14	25.9251
INHBA	-1.75586	4.24412	-8.47989	4.17958e-16	1.19821e-14	25.8497
STX1B	-1.28477	-1.08642	-8.47186	4.43214e-16	1.26316e-14	25.8108
GCNT1	-1.4826	2.33002	-8.44729	5.30201e-16	1.49572e-14	25.729
DAB1	2.73085	-0.229951	8.44692	5.31634e-16	1.49759e-14	25.6769
HRH3	2.22214	-3.47772	8.44298	5.47128e-16	1.53678e-14	25.6664
C9orf171	1.79297	-3.23727	8.44224	5.50075e-16	1.54283e-14	25.6535
IL15RA	-1.21283	3.74324	-8.4389	5.63628e-16	1.57403e-14	25.5933
GPR97	-1.42199	-0.566962	-8.43245	5.90715e-16	1.64731e-14	25.5474
IGSF5	1.91765	-2.71104	8.42809	6.09779e-16	1.68836e-14	25.536
KIRREL	-1.0633	4.4967	-8.43939	5.61603e-16	1.57063e-14	25.5196
PRRX1	-1.73619	3.72024	-8.42594	6.19396e-16	1.71011e-14	25.5111
ANXA1	-1.36615	7.91006	-8.46079	4.80507e-16	1.36345e-14	25.5094
SPINK4	2.52776	-2.34765	8.41864	6.53141e-16	1.79817e-14	25.4694
PSD2	1.76872	-1.78069	8.41142	6.88374e-16	1.88982e-14	25.4004
LILRB2	-1.48121	1.9498	-8.39677	7.65638e-16	2.0872e-14	25.3737
SIGLEC7	-1.40735	-0.73274	-8.40746	7.0843e-16	1.94214e-14	25.368
ALOX5	1.24107	5.93708	8.43016	6.00677e-16	1.67029e-14	25.3388
STK32A	2.14894	1.23142	8.3829	8.46657e-16	2.30483e-14	25.2663
ZFHX2	1.08324	1.5334	8.38204	8.51984e-16	2.31285e-14	25.266
KRT75	-2.63018	-3.31163	-8.3692	9.3504e-16	2.52072e-14	25.1436
AQP12B	1.29484	-5.40633	8.3584	1.01105e-15	2.69202e-14	25.1034
KRT33A	2.12231	-2.24173	8.3658	9.58291e-16	2.57269e-14	25.0926
FTCDNL1	-1.45031	-1.4875	-8.36662	9.52618e-16	2.561e-14	25.0781
APCDD1L	-2.2507	-0.43711	-8.36228	9.83051e-16	2.6319e-14	25.0711
MB21D1	-1.00697	3.50935	-8.36066	9.94621e-16	2.65556e-14	25.0552
LRIG1	-1.3248	3.6692	-8.35653	1.02483e-15	2.72126e-14	25.0161
TAF4B	-1.0045	2.24764	-8.33991	1.15563e-15	3.0644e-14	24.9712
KHDC1L	-1.80766	-4.3818	-8.33731	1.17758e-15	3.11835e-14	24.9475
CD38	-1.67606	1.5296	-8.33225	1.22139e-15	3.22995e-14	24.9166
BTG2	1.11176	7.63473	8.37403	9.02864e-16	2.44415e-14	24.89
UGT2B28	2.29137	-3.34766	8.3286	1.25398e-15	3.29819e-14	24.8613
CARD11	1.32078	5.72704	8.35782	1.01532e-15	2.6997e-14	24.836
STAT1	-1.00328	7.83655	-8.36099	9.92305e-16	2.65302e-14	24.7948
ELAVL4	-1.49336	-3.08597	-8.31816	1.35212e-15	3.53242e-14	24.7809
MMP9	-2.03941	3.95321	-8.32446	1.29207e-15	3.39377e-14	24.7767
IFIH1	-1.04062	4.42014	-8.33164	1.22674e-15	3.2397e-14	24.7602
HERC5	-1.26354	3.11292	-8.3076	1.45903e-15	3.7964e-14	24.7113
CD86	-1.21963	2.68594	-8.30411	1.49615e-15	3.87741e-14	24.708
TLR8	-1.74512	-0.530604	-8.30582	1.47785e-15	3.84023e-14	24.67
ITGA5	-1.11948	6.62936	-8.33106	1.23194e-15	3.24902e-14	24.6017
C1QC	-1.5171	5.75078	-8.32297	1.30601e-15	3.42115e-14	24.5912
EMR1	-1.71458	-0.690231	-8.2928	1.62313e-15	4.1621e-14	24.5758
ERBB3	1.28959	7.27926	8.32891	1.25124e-15	3.29543e-14	24.574
POF1B	2.20122	4.07632	8.29555	1.5913e-15	4.09129e-14	24.5667
ADAM19	-1.40152	4.39875	-8.2959	1.58733e-15	4.09129e-14	24.5172
THRB	1.25325	4.51138	8.29557	1.5911e-15	4.09129e-14	24.4997
B4GALNT1	-1.62977	1.17607	-8.27256	1.87743e-15	4.76392e-14	24.4932
ISYNA1	1.14614	6.41738	8.30937	1.44058e-15	3.75343e-14	24.4552
CLEC5A	-1.45354	0.717351	-8.26458	1.9882e-15	5.02531e-14	24.4248
NRP2	-1.23301	4.74208	-8.28648	1.69862e-15	4.34421e-14	24.4113
SERPINB1	-1.05245	6.36753	-8.30187	1.52053e-15	3.93013e-14	24.4026
ALOX5AP	-1.45096	2.78201	-8.25551	2.1218e-15	5.34908e-14	24.3638
POU5F1	1.60522	2.32172	8.25131	2.18679e-15	5.49866e-14	24.3492
EPN3	1.44272	5.77724	8.28858	1.67317e-15	4.28478e-14	24.3444
HK3	-1.48357	1.52474	-8.24936	2.21762e-15	5.56179e-14	24.338
SP6	1.44295	4.67221	8.26755	1.94626e-15	4.9257e-14	24.289
UBXN10	1.46744	2.7415	8.24296	2.32167e-15	5.79286e-14	24.2776
GLT1D1	-1.38196	-2.0732	-8.24173	2.34229e-15	5.82934e-14	24.2207
PLS1	1.12474	4.56898	8.25712	2.09756e-15	5.29484e-14	24.2194
PARVB	-1.05115	4.08908	-8.24114	2.35215e-15	5.84638e-14	24.1561
TNFRSF9	-1.40072	0.561477	-8.226	2.62147e-15	6.48264e-14	24.1526
EVC	-1.21774	2.95065	-8.22121	2.71285e-15	6.69158e-14	24.1145
CACNA1I	2.14951	-0.262296	8.22161	2.70518e-15	6.68113e-14	24.1004
DOCK10	-1.11812	2.50903	-8.21522	2.8316e-15	6.9668e-14	24.0922
SERPINB7	-2.75372	-1.47072	-8.21663	2.8033e-15	6.90592e-14	24.065
SAMD13	1.31188	1.09667	8.20647	3.01443e-15	7.38858e-14	24.0328
ERBB2	1.08325	8.57955	8.24866	2.22879e-15	5.5826e-14	23.9948
TMEM150B	-1.56261	-0.793993	-8.20777	2.98654e-15	7.32947e-14	23.9859
PTGS1	-1.65125	3.85383	-8.20475	3.05159e-15	7.47024e-14	23.9358
CCDC183	1.08171	0.294425	8.19523	3.26637e-15	7.96591e-14	23.9307
FGF5	-1.97164	-3.30152	-8.19139	3.35712e-15	8.17698e-14	23.91
AK4	-1.61159	3.64885	-8.19115	3.36289e-15	8.18079e-14	23.8573
SIGLEC9	-1.25851	0.212561	-8.17872	3.67459e-15	8.86141e-14	23.8147
LILRA1	-1.27953	-1.69131	-8.18005	3.63982e-15	8.78846e-14	23.7898
ADA	-1.06132	3.70447	-8.18172	3.59675e-15	8.71695e-14	23.7787
ADAMTS12	-1.51658	3.03317	-8.17247	3.84184e-15	9.25328e-14	23.7714
GFPT2	-1.96475	2.3185	-8.16589	4.02628e-15	9.67353e-14	23.7553
CXCL3	-1.76823	-0.0354026	-8.15769	4.26832e-15	1.0192e-13	23.664
MNDA	-1.40849	1.54921	-8.14986	4.5128e-15	1.071e-13	23.6492
HS6ST3	2.96222	-0.512673	8.14762	4.5851e-15	1.08684e-13	23.6002
C3AR1	-1.4338	2.25845	-8.14274	4.74696e-15	1.12247e-13	23.596
FCER1G	-1.33172	3.9688	-8.15393	4.384e-15	1.04426e-13	23.564
PDE4C	1.44957	0.685829	8.1364	4.96593e-15	1.16997e-13	23.5397
MT1G	-1.61321	0.819795	-8.13557	4.99529e-15	1.17547e-13	23.5378
FPR3	-1.5174	2.86955	-8.12895	5.23565e-15	1.23054e-13	23.4784
PAEP	-2.09674	-3.57694	-8.12534	5.37145e-15	1.25638e-13	23.4633
MLIP	-1.67555	-3.16704	-8.11908	5.61548e-15	1.30873e-13	23.4103
PRR16	-1.12372	0.726687	-8.10803	6.07309e-15	1.40862e-13	23.346
TMEM45A	-1.78584	4.48428	-8.12593	5.34882e-15	1.25259e-13	23.3255
KRT6A	-4.4764	4.92575	-8.11459	5.79681e-15	1.34615e-13	23.3031
C19orf18	1.29772	-0.500603	8.10402	6.24783e-15	1.44227e-13	23.2815
SNAI2	-1.33556	4.61349	-8.12329	5.45028e-15	1.27175e-13	23.2811
IDS	1.17104	-0.264822	8.10212	6.33242e-15	1.46006e-13	23.2747
PTGDR	-1.41001	-2.48869	-8.10195	6.34032e-15	1.46015e-13	23.2736
CD300A	-1.07553	2.44142	-8.09554	6.63444e-15	1.52427e-13	23.2649
MPP6	-1.1749	2.76667	-8.09472	6.67295e-15	1.53047e-13	23.2457
CCL15-CCL14	1.77821	-4.5443	8.08232	7.28493e-15	1.65999e-13	23.1836
NXN	-1.15513	5.40391	-8.11469	5.79303e-15	1.34615e-13	23.1431
HAVCR2	-1.28169	2.79121	-8.07221	7.82429e-15	1.76838e-13	23.0897
CTD-3105H18.14	1.05708	-2.61886	8.07442	7.70321e-15	1.74711e-13	23.0894
CA4	2.44389	-1.45347	8.07318	7.77098e-15	1.75941e-13	23.081
TXK	1.11432	0.548151	8.06809	8.05541e-15	1.8185e-13	23.0683
PPM1J	-1.01662	0.800633	-8.06616	8.16578e-15	1.84128e-13	23.0619
ITGB2	-1.39633	5.01808	-8.09441	6.68803e-15	1.53116e-13	23.0421
TGFB3	-1.14108	3.88871	-8.07741	7.54206e-15	1.71256e-13	23.0367
GRM3	1.79627	-2.67906	8.0579	8.65607e-15	1.94058e-13	22.9801
FAM3D	2.71072	1.21534	8.05197	9.02607e-15	2.01655e-13	22.9744
GPR141	-1.42726	-2.58335	-8.05589	8.77987e-15	1.96606e-13	22.9631
ME1	-1.1184	3.73499	-8.06458	8.25751e-15	1.8598e-13	22.963
SAMD9	-1.3144	4.76851	-8.0731	7.77556e-15	1.75941e-13	22.9162
ASTL	1.58787	-2.41822	8.04939	9.1914e-15	2.04643e-13	22.9154
RGS4	-1.50283	1.31674	-8.04313	9.60643e-15	2.12908e-13	22.9147
ENKUR	-1.2764	-1.75071	-8.0507	9.10732e-15	2.03236e-13	22.9097
EVPLL	2.0484	-1.89556	8.04545	9.45052e-15	2.09938e-13	22.8873
MFAP5	-2.54333	1.16069	-8.035	1.01724e-14	2.24682e-13	22.8578
MOGAT2	2.63406	-0.947989	8.0296	1.05661e-14	2.31799e-13	22.7893
SGK1	-1.10662	6.00273	-8.05939	8.56592e-15	1.92258e-13	22.7187
TBX6	1.22448	2.83836	8.01767	1.14916e-14	2.50968e-13	22.7122
PPAPDC1A	-2.12862	0.159012	-8.01674	1.15666e-14	2.52323e-13	22.711
MAF	-1.07141	4.81233	-8.04138	9.72505e-15	2.15225e-13	22.6865
CSF1R	-1.33906	4.44027	-8.03392	1.02503e-14	2.26147e-13	22.6819
LMO1	-1.62989	-4.36947	-8.00525	1.25397e-14	2.72024e-13	22.6563
CMYA5	1.3422	3.86249	8.01396	1.1795e-14	2.5673e-13	22.6042
IL31RA	-1.8288	-3.00931	-7.99623	1.33589e-14	2.88507e-13	22.5708
STAT4	-1.04734	1.08738	-7.99152	1.38076e-14	2.96551e-13	22.5603
HOXB8	1.90131	1.61558	7.98711	1.42412e-14	3.04516e-13	22.5351
GRAMD1C	1.03318	3.07476	7.99356	1.3612e-14	2.93322e-13	22.5309
CXCL5	-2.57364	-0.0373232	-7.98898	1.40557e-14	3.00883e-13	22.521
CCIN	-1.42834	-3.42815	-7.98646	1.43068e-14	3.05584e-13	22.515
ITPRIPL1	-1.22302	0.581489	-7.98571	1.4382e-14	3.06516e-13	22.51
KIAA1683	1.25058	1.26251	7.96754	1.63345e-14	3.45853e-13	22.4002
GGT2	2.08527	-3.16912	7.9687	1.62024e-14	3.4343e-13	22.3886
DPP4	-1.65336	1.69117	-7.96464	1.66687e-14	3.50638e-13	22.3824
GRHL3	2.09844	5.46873	8.00079	1.29386e-14	2.80053e-13	22.3753
RIIAD1	1.56528	-3.3495	7.95899	1.73414e-14	3.63607e-13	22.3276
DDAH1	1.01548	5.07624	7.99225	1.37373e-14	2.95368e-13	22.3201
EFEMP1	-1.9764	4.15219	-7.97441	1.55676e-14	3.30696e-13	22.319
PVRL4	1.3825	7.27948	8.00477	1.25813e-14	2.72623e-13	22.3033
PIGZ	1.09093	3.22679	7.95995	1.72252e-14	3.61952e-13	22.2898
C1QB	-1.5382	5.91829	-7.99409	1.35615e-14	2.92559e-13	22.2795
GLIPR2	-1.06834	3.85253	-7.96649	1.64552e-14	3.46522e-13	22.2756
CXCL1	-2.18054	3.06539	-7.95305	1.80762e-14	3.78199e-13	22.2618
SYTL5	2.20635	1.6773	7.9416	1.95822e-14	4.07078e-13	22.2262
ACSM3	1.38841	2.22331	7.93779	2.01103e-14	4.17166e-13	22.1924
RPS6KA6	1.71748	1.99785	7.93703	2.02167e-14	4.18925e-13	22.1922
MAOA	1.59219	6.43059	7.97674	1.53151e-14	3.25689e-13	22.1349
CTB-55O6.8	1.11809	2.74854	7.93209	2.09272e-14	4.32725e-13	22.1321
SAA2	-2.36579	-0.347118	-7.92812	2.15143e-14	4.44012e-13	22.104
POSTN	-2.05257	6.14364	-7.96717	1.63768e-14	3.4587e-13	22.0913
ZNF681	1.11921	2.70829	7.92525	2.19485e-14	4.51443e-13	22.0879
GLOD5	1.38107	-2.54949	7.92086	2.2632e-14	4.65008e-13	22.0514
CD300C	-1.36655	-0.521497	-7.92067	2.26614e-14	4.6512e-13	22.0426
PLCD1	1.0557	5.35933	7.95503	1.78288e-14	3.73424e-13	22.0408
SAA1	-2.75811	1.33515	-7.91228	2.40254e-14	4.90527e-13	22.0276
DOCK2	-1.2766	2.88199	-7.9134	2.38385e-14	4.87222e-13	21.9981
PSMB9	-1.31186	5.31609	-7.94246	1.94648e-14	4.05505e-13	21.9632
SYNC	-1.25528	0.0708132	-7.90085	2.60158e-14	5.25098e-13	21.9251
MSMB	2.59421	-1.06064	7.89945	2.62695e-14	5.29119e-13	21.9115
CAV1	-1.30045	6.42476	-7.94169	1.957e-14	4.07078e-13	21.8898
RIPPLY3	1.50732	1.86593	7.89116	2.78296e-14	5.5708e-13	21.8837
GRID2IP	1.10695	0.202956	7.89288	2.74981e-14	5.5101e-13	21.8752
TPD52L1	-1.1619	4.52918	-7.91487	2.35958e-14	4.8277e-13	21.8491
SAMSN1	-1.26767	2.07483	-7.88186	2.96869e-14	5.92428e-13	21.8174
PTHLH	-2.38528	2.64959	-7.88138	2.97864e-14	5.93804e-13	21.7969
GALNT6	-1.07537	4.38155	-7.90261	2.56997e-14	5.19798e-13	21.7811
FOLR3	-1.59719	-4.11248	-7.87456	3.12307e-14	6.1942e-13	21.7713
CEBPA	1.23523	4.95308	7.9087	2.4633e-14	5.01352e-13	21.7637
ADAP1	1.04594	3.38448	7.8827	2.95149e-14	5.90206e-13	21.7495
INA	2.64879	3.13683	7.87138	3.19285e-14	6.3218e-13	21.7087
CYP2C8	1.65907	-1.57112	7.87089	3.20362e-14	6.33456e-13	21.707
OSCAR	-1.17184	1.43822	-7.86014	3.45177e-14	6.80446e-13	21.677
ZNF43	1.0582	4.03283	7.87858	3.03712e-14	6.04223e-13	21.655
FPR1	-1.53941	1.55337	-7.84538	3.82353e-14	7.49174e-13	21.5779
IGSF21	-1.38362	-0.323589	-7.84478	3.83941e-14	7.51526e-13	21.5408
SEMA3A	-1.35312	1.95113	-7.82886	4.28649e-14	8.27374e-13	21.4632
LILRA5	-1.45875	0.109921	-7.82576	4.37911e-14	8.41074e-13	21.4255
PPM1H	1.30648	3.88708	7.84172	3.92146e-14	7.66044e-13	21.4242
PKIA	1.31975	4.29979	7.84627	3.79999e-14	7.45311e-13	21.4108
RGMA	-1.61169	1.17747	-7.81879	4.59536e-14	8.79134e-13	21.3987
ROS1	-2.16758	-2.94438	-7.81913	4.58448e-14	8.77916e-13	21.3822
CASP1	-1.21084	4.12298	-7.83613	4.07621e-14	7.92293e-13	21.3594
LRMP	1.44371	3.78829	7.82715	4.33738e-14	8.35537e-13	21.3392
KCNQ5	-1.91248	-2.23689	-7.81391	4.75266e-14	9.07441e-13	21.3354
ATF7IP2	1.10896	4.00586	7.8276	4.324e-14	8.33786e-13	21.3129
NDRG2	1.16959	6.51096	7.85591	3.55434e-14	6.98541e-13	21.2993
PRF1	-1.52281	2.30921	-7.80563	5.0322e-14	9.57991e-13	21.2981
COL9A1	2.08095	-1.9062	7.8017	5.17065e-14	9.79551e-13	21.254
HSD17B2	2.45954	3.69206	7.80427	5.07962e-14	9.65128e-13	21.2159
MT1H	-1.77204	-1.72215	-7.79443	5.4363e-14	1.02687e-12	21.2004
KITLG	-1.10571	3.83396	-7.80542	5.0397e-14	9.5848e-13	21.1824
TNFAIP3	-1.01828	5.4435	-7.82072	4.53456e-14	8.70071e-13	21.116
ZNF385B	-1.87352	-2.42465	-7.77729	6.11738e-14	1.14994e-12	21.0948
DOK2	-1.27742	2.17881	-7.7645	6.67974e-14	1.23769e-12	21.0269
PDE9A	1.41127	3.4079	7.77343	6.28185e-14	1.17517e-12	21.0128
AQP12A	1.09726	-5.62708	7.76106	6.83972e-14	1.26372e-12	21.0056
CYTH4	-1.21252	2.9132	-7.76354	6.72383e-14	1.24468e-12	20.9847
IYD	2.17747	-1.27095	7.75658	7.0536e-14	1.2983e-12	20.9556
BMP5	2.18887	-1.05482	7.7562	7.07194e-14	1.30045e-12	20.9534
TTR	2.75338	-2.81589	7.74611	7.57876e-14	1.38578e-12	20.8983
DTX1	-1.21981	1.01214	-7.74244	7.77212e-14	1.41714e-12	20.8892
GPX2	2.73652	6.03957	7.77818	6.08023e-14	1.14406e-12	20.8293
TRIM36	-1.2911	-0.519033	-7.73771	8.02828e-14	1.4611e-12	20.8273
NIPAL1	1.22492	4.40541	7.75311	7.22352e-14	1.32581e-12	20.7685
SLAMF8	-1.3105	2.91529	-7.73035	8.44377e-14	1.52956e-12	20.7629
KLHDC9	1.27658	1.87056	7.72357	8.84496e-14	1.59185e-12	20.7617
OSM	-1.34261	0.989873	-7.71978	9.07762e-14	1.62769e-12	20.739
SLC2A6	1.08535	4.09965	7.7404	7.88157e-14	1.43575e-12	20.7136
COL16A1	-1.28633	5.59956	-7.76139	6.82418e-14	1.26205e-12	20.7081
SFTPA2	2.26297	-2.49579	7.71652	9.28235e-14	1.66287e-12	20.6972
DOCK3	1.4566	2.32964	7.71365	9.46648e-14	1.69118e-12	20.683
GBP5	-2.02887	3.1601	-7.72014	9.05569e-14	1.62526e-12	20.6829
CAV2	-1.0097	5.67534	-7.75879	6.94735e-14	1.2813e-12	20.6801
GAS1	-1.84166	2.24139	-7.71062	9.66475e-14	1.72185e-12	20.6664
TNFRSF8	-1.21212	-0.388886	-7.71092	9.64534e-14	1.71997e-12	20.6537
CRTAC1	2.94562	1.07687	7.70576	9.99169e-14	1.77847e-12	20.6476
TNFRSF18	-1.31135	1.89359	-7.70466	1.00668e-13	1.7902e-12	20.6358
ITGAX	-1.11723	3.39806	-7.71635	9.29361e-14	1.66335e-12	20.6286
ANKRD29	-1.52637	0.136274	-7.70305	1.01786e-13	1.80511e-12	20.6146
IL21R	-1.47456	0.685962	-7.69809	1.05289e-13	1.85708e-12	20.5921
CNTNAP3	-1.82213	-0.685557	-7.7005	1.03571e-13	1.8301e-12	20.5837
SLC16A5	1.25282	4.56134	7.72662	8.66258e-14	1.56482e-12	20.5718
MMRN2	1.17248	5.48856	7.73375	8.24915e-14	1.49849e-12	20.5277
NOD2	-1.26987	1.62112	-7.68524	1.14942e-13	2.01454e-12	20.5112
LILRA2	-1.10199	-0.839218	-7.68358	1.16257e-13	2.03392e-12	20.4653
PI15	-1.59	1.09696	-7.67625	1.22216e-13	2.1267e-12	20.4526
BATF	1.03834	4.20115	7.69948	1.04296e-13	1.84124e-12	20.4265
ASTN2	1.30103	2.17037	7.67229	1.25559e-13	2.18095e-12	20.4141
NTN1	-1.45682	1.95309	-7.66638	1.30713e-13	2.26442e-12	20.3812
CCL7	-1.75739	-3.0215	-7.64876	1.47364e-13	2.53255e-12	20.2596
PCOLCE2	-1.63807	0.528783	-7.64724	1.48894e-13	2.55433e-12	20.2558
ERP27	1.75854	3.79729	7.66465	1.32268e-13	2.28728e-12	20.2538
COL5A2	-1.2533	6.91291	-7.70206	1.02475e-13	1.81568e-12	20.2476
PM20D1	3.68772	1.4573	7.63416	1.62737e-13	2.77955e-12	20.1755
PRNP	-1.04787	7.059	-7.68897	1.12058e-13	1.96755e-12	20.1555
C1QA	-1.45303	5.90263	-7.68168	1.17769e-13	2.05675e-12	20.1554
SLCO1B3	-2.56963	-3.47323	-7.62888	1.68673e-13	2.86833e-12	20.136
PI3	-3.81279	2.32367	-7.63006	1.67329e-13	2.84796e-12	20.1348
FN1	-1.60281	9.65803	-7.68067	1.18589e-13	2.06727e-12	20.0858
FAM20A	-1.33304	2.58956	-7.62042	1.78641e-13	3.01935e-12	20.0532
SH3GL3	-2.08707	-2.88282	-7.61735	1.82397e-13	3.0748e-12	20.0523
HTRA3	-1.5525	4.87637	-7.65222	1.43941e-13	2.47591e-12	20.048
DEPDC7	-1.38945	0.910505	-7.61453	1.85925e-13	3.13156e-12	20.0461
SLC47A2	-1.75357	-2.06972	-7.61227	1.88787e-13	3.17702e-12	20.0079
SOWAHA	1.43196	0.140556	7.6101	1.91585e-13	3.22131e-12	20.0059
P2RX7	-1.01213	0.99902	-7.6063	1.96581e-13	3.29495e-12	19.9929
PPP1R14D	1.99173	-0.83597	7.60625	1.96643e-13	3.29495e-12	19.9696
EMP3	-1.13513	4.26274	-7.62572	1.72334e-13	2.92036e-12	19.9306
CLDN4	1.46435	8.93359	7.65535	1.40904e-13	2.42798e-12	19.9166
SLC2A12	-1.57564	0.0368762	-7.59364	2.14174e-13	3.57331e-12	19.897
WISP1	-1.49351	2.09787	-7.5934	2.14517e-13	3.57596e-12	19.8965
SIDT1	1.2847	3.05715	7.60004	2.05092e-13	3.43061e-12	19.8869
LGALS4	2.29607	0.895865	7.57687	2.39867e-13	3.95445e-12	19.8005
SERPINB2	-2.75259	0.483507	-7.57382	2.44868e-13	4.03006e-12	19.7772
PPP1R9A	1.85146	2.24948	7.57412	2.44374e-13	4.02534e-12	19.765
SBK1	1.69534	3.22415	7.58161	2.32307e-13	3.83959e-12	19.7552
CAPN13	2.40951	1.32991	7.56396	2.61706e-13	4.27819e-12	19.7168
IHH	2.1984	-2.51334	7.56592	2.58282e-13	4.22809e-12	19.7137
CDH26	1.81248	2.65932	7.56801	2.54652e-13	4.17694e-12	19.7063
GNAT1	1.32645	-4.20639	7.5577	2.72991e-13	4.43285e-12	19.6764
MYO16	-1.50205	-2.74714	-7.55986	2.69042e-13	4.37971e-12	19.6759
DRD1	2.04159	-0.662725	7.56008	2.68649e-13	4.37698e-12	19.6714
IL2RA	-1.40583	1.51163	-7.55612	2.75927e-13	4.47306e-12	19.6644
FCGR1B	-1.39982	-1.84256	-7.55896	2.70693e-13	4.39921e-12	19.6573
TRPV6	2.04313	2.35769	7.55642	2.75361e-13	4.46761e-12	19.6451
CD300LF	-1.20431	0.405257	-7.55332	2.81167e-13	4.5489e-12	19.6411
KCNJ12	-1.57987	-1.41453	-7.54932	2.8886e-13	4.66327e-12	19.5943
RGS18	-1.1049	-0.670975	-7.54907	2.89337e-13	4.66709e-12	19.5935
TPPP2	1.60775	-3.77352	7.54172	3.04019e-13	4.87961e-12	19.5711
ITGA4	-1.08234	1.94877	-7.54284	3.01748e-13	4.85519e-12	19.5698
BMPR1B	-1.99767	-0.719148	-7.54193	3.03603e-13	4.87961e-12	19.5524
EEF1A2	2.66585	3.2176	7.54812	2.91197e-13	4.6932e-12	19.5489
PVALB	2.46223	-1.07759	7.5402	3.07141e-13	4.92565e-12	19.5464
FMO1	-1.36062	0.0665717	-7.53942	3.08767e-13	4.94765e-12	19.5454
XIRP1	-1.82012	-1.46237	-7.53925	3.09113e-13	4.94912e-12	19.5322
TTC39A	1.02729	4.56678	7.56584	2.58423e-13	4.22809e-12	19.4955
APOL4	1.27829	5.15662	7.57137	2.48956e-13	4.08695e-12	19.4745
SERPING1	-1.19493	7.18316	-7.5837	2.29061e-13	3.78915e-12	19.4518
PCSK1	-1.36191	-0.831738	-7.51963	3.52717e-13	5.61028e-12	19.4028
TMPRSS11F	-1.59853	-4.77153	-7.51546	3.62731e-13	5.74605e-12	19.3991
NR1H4	2.45296	-2.40572	7.51708	3.58791e-13	5.69757e-12	19.3986
IL22RA2	-1.69218	-2.96438	-7.5092	3.78286e-13	5.97785e-12	19.3518
PAQR8	1.08622	3.7853	7.52265	3.45634e-13	5.51114e-12	19.3035
ERMN	-1.21239	-1.29806	-7.50186	3.97389e-13	6.25936e-12	19.2849
FPR2	-1.61892	-1.36954	-7.49939	4.04018e-13	6.34834e-12	19.2729
PRICKLE1	-1.17235	1.69416	-7.4963	4.12456e-13	6.47047e-12	19.2727
TLR2	-1.07326	3.6302	-7.51186	3.716e-13	5.87697e-12	19.2504
TLL1	-1.57862	-0.168876	-7.4933	4.20845e-13	6.58612e-12	19.2442
SPI1	-1.17421	3.59117	-7.50873	3.79495e-13	5.99207e-12	19.2357
SLMO1	-1.09673	0.665808	-7.48954	4.31567e-13	6.74305e-12	19.2317
SUSD3	-1.12791	1.13896	-7.47744	4.67983e-13	7.24796e-12	19.1558
GJB1	2.15672	-2.45263	7.47904	4.62991e-13	7.17636e-12	19.1523
CYP3A7	1.39325	-0.99782	7.47908	4.62869e-13	7.17636e-12	19.1416
PLEK	-1.31536	3.01822	-7.48365	4.48942e-13	6.98086e-12	19.1272
TMEM255A	-1.27978	-1.27869	-7.47432	4.77844e-13	7.38304e-12	19.1086
CD82	-1.03429	6.21108	-7.52728	3.3503e-13	5.35524e-12	19.1059
MYO1G	-1.15903	2.64144	-7.4749	4.75998e-13	7.36036e-12	19.0963
CAMK2A	-1.49551	-2.0932	-7.46801	4.98442e-13	7.65867e-12	19.0747
ANXA3	-1.53473	3.89121	-7.48564	4.43011e-13	6.89416e-12	19.0596
AOAH	-1.34699	1.43242	-7.4624	5.17471e-13	7.93224e-12	19.057
SPRR2A	-2.84045	-1.2553	-7.46309	5.15095e-13	7.90206e-12	19.0514
EPHA10	1.71822	0.234046	7.46055	5.23918e-13	8.02474e-12	19.0403
HCAR1	1.64858	3.22655	7.46843	4.97038e-13	7.64315e-12	19.0133
C14orf105	2.58538	-3.27246	7.45241	5.53183e-13	8.45301e-12	18.9899
KLK9	-1.96395	-4.51844	-7.45168	5.55868e-13	8.48736e-12	18.9882
NCAM2	-1.91871	-1.74686	-7.45259	5.52498e-13	8.44917e-12	18.977
NLRP3	-1.12503	0.652342	-7.44878	5.66754e-13	8.64678e-12	18.969
SFRP2	-2.9759	4.08518	-7.46619	5.04549e-13	7.74639e-12	18.9517
CYSLTR2	-1.0832	-0.733016	-7.44781	5.70427e-13	8.68917e-12	18.9417
TFEC	-1.30009	0.85693	-7.43727	6.11918e-13	9.24153e-12	18.8965
FAM101A	-1.83324	-0.231451	-7.43847	6.07077e-13	9.17555e-12	18.8922
SLC7A7	-1.06033	3.07804	-7.44037	5.99414e-13	9.06677e-12	18.8389
NFAM1	-1.1097	2.04463	-7.4293	6.45285e-13	9.70775e-12	18.8297
MECOM	1.14002	5.88442	7.48186	4.54343e-13	7.05357e-12	18.8261
HOXD11	-1.99074	-0.384963	-7.42816	6.50234e-13	9.75954e-12	18.8247
GPR1	-1.69632	-0.94583	-7.42349	6.70733e-13	1.00285e-11	18.7883
GAS2	1.51866	-0.98091	7.42206	6.77161e-13	1.01091e-11	18.7782
COPZ2	-1.06399	3.16118	-7.43197	6.33948e-13	9.56681e-12	18.7765
GPLD1	1.23889	0.573884	7.41709	6.99903e-13	1.04086e-11	18.7651
STAC	-1.48397	-0.50661	-7.41901	6.91026e-13	1.03002e-11	18.7626
FMN1	-1.20569	1.72392	-7.41733	6.98819e-13	1.04004e-11	18.7616
WDR66	-1.45953	2.21874	-7.41791	6.96088e-13	1.03677e-11	18.7495
C1S	-1.35974	7.2087	-7.47648	4.71012e-13	7.28907e-12	18.7445
MRC2	-1.00295	6.23727	-7.47003	4.91762e-13	7.568e-12	18.7277
COL5A3	-1.10616	4.43387	-7.44283	5.89673e-13	8.93333e-12	18.7043
PTPN22	-1.20703	0.853275	-7.4069	7.48981e-13	1.10577e-11	18.7016
FSIP2	1.615	0.930697	7.40351	7.66006e-13	1.12709e-11	18.6802
LAMA1	-1.722	1.12059	-7.40178	7.74864e-13	1.13582e-11	18.6689
RHOH	-1.28641	1.20304	-7.39296	8.21577e-13	1.19977e-11	18.6121
FAM167A	-1.0984	-0.336125	-7.39422	8.14754e-13	1.1907e-11	18.6061
LCP2	-1.00214	3.58192	-7.40943	7.36465e-13	1.09097e-11	18.5872
CTSE	2.96432	1.69292	7.38679	8.55906e-13	1.24523e-11	18.5659
PLCD3	1.06915	6.21093	7.44432	5.83832e-13	8.86558e-12	18.5619
S100A8	-2.56947	5.48459	-7.42704	6.55071e-13	9.82454e-12	18.5376
HOXB5	1.41522	2.09435	7.3831	8.77104e-13	1.27226e-11	18.5304
SHH	3.06291	0.72879	7.37933	8.99313e-13	1.3035e-11	18.5253
RGS20	-1.60171	0.452255	-7.37523	9.24038e-13	1.33436e-11	18.4967
C5AR2	-1.19285	0.0245629	-7.36935	9.60728e-13	1.38426e-11	18.4536
MUC20	1.72538	4.89609	7.40762	7.45369e-13	1.10173e-11	18.4399
TMEM63C	-1.63469	-1.2526	-7.36608	9.81743e-13	1.4114e-11	18.4217
PODNL1	-1.1826	2.32987	-7.36776	9.70905e-13	1.39789e-11	18.4212
SEMA6A	1.49636	4.51486	7.3882	8.47951e-13	1.23458e-11	18.3505
GULP1	-1.02673	2.07684	-7.35329	1.0684e-12	1.52695e-11	18.3396
TAP1	-1.01616	7.12821	-7.41397	7.14582e-13	1.06106e-11	18.3351
CASKIN1	1.54677	-1.1285	7.34741	1.11072e-12	1.58162e-11	18.3037
ICOS	-1.43587	-0.289487	-7.34426	1.13407e-12	1.61015e-11	18.2903
LIPH	1.60198	3.93134	7.36358	9.9813e-13	1.43073e-11	18.2608
SPTBN5	1.04877	2.92995	7.34535	1.12588e-12	1.60008e-11	18.2372
WNT7B	1.18813	5.82739	7.38319	8.7658e-13	1.27226e-11	18.1861
TNFSF4	-1.09361	1.11203	-7.3245	1.2919e-12	1.81829e-11	18.1756
CYBB	-1.34658	3.9707	-7.35033	1.0895e-12	1.55482e-11	18.1671
TREML2	-1.35227	-2.60927	-7.31843	1.34464e-12	1.88298e-11	18.1284
HEPHL1	-2.09687	-0.470146	-7.31824	1.34632e-12	1.88398e-11	18.126
TREM1	-1.651	1.20216	-7.31452	1.37971e-12	1.92239e-11	18.1115
ITGAM	-1.1872	2.5498	-7.31945	1.33563e-12	1.87306e-11	18.0992
LAG3	-1.37483	1.99561	-7.31293	1.39424e-12	1.94125e-11	18.0847
GBP1	-1.12941	5.90575	-7.36727	9.74075e-13	1.40141e-11	18.0762
RBP1	-1.33366	3.73362	-7.33113	1.23665e-12	1.74306e-11	18.069
RNASE2	-1.36275	-1.45191	-7.30852	1.43521e-12	1.99117e-11	18.0561
C4orf19	1.50709	2.57434	7.30921	1.42879e-12	1.98367e-11	18.0327
PIFO	1.35359	1.68941	7.29833	1.53466e-12	2.11405e-11	18.001
GREM1	-2.32116	3.97601	-7.31154	1.407e-12	1.95684e-11	17.9395
ZNF469	-1.19823	2.71211	-7.29267	1.5929e-12	2.18962e-11	17.9169
BIN1	-1.03961	4.29384	-7.31854	1.34362e-12	1.8829e-11	17.9154
C1R	-1.09935	7.50568	-7.34874	1.10097e-12	1.57003e-11	17.9058
CD163	-1.5876	4.04129	-7.30609	1.45834e-12	2.01893e-11	17.8802
CYBRD1	-1.03347	5.11942	-7.32298	1.30488e-12	1.83391e-11	17.8502
LCP1	-1.11539	6.62824	-7.33492	1.20616e-12	1.70132e-11	17.8342
RAB39A	-1.36841	-3.19127	-7.26841	1.86768e-12	2.54572e-11	17.8188
FSTL4	2.03323	2.2895	7.2679	1.87392e-12	2.55066e-11	17.7864
GDPD2	2.06687	0.809879	7.26217	1.9456e-12	2.63714e-11	17.7815
C5AR1	-1.0587	3.09879	-7.26792	1.87366e-12	2.55066e-11	17.7267
PRR15L	1.80122	2.51176	7.25793	2.00026e-12	2.70745e-11	17.7106
ANGPT4	1.38865	-1.79954	7.25008	2.1057e-12	2.83831e-11	17.6909
TFF2	2.43994	-1.63928	7.24542	2.17094e-12	2.91412e-11	17.6685
SLC38A5	-1.63452	3.56728	-7.25523	2.03602e-12	2.75395e-11	17.6039
SGSM1	1.49372	0.764194	7.22981	2.40394e-12	3.20916e-11	17.5777
SH3TC2	1.22018	2.78763	7.23959	2.25514e-12	3.02089e-11	17.5735
CD53	-1.2205	3.9106	-7.25452	2.04546e-12	2.76287e-11	17.5556
TBC1D3B	1.14094	-2.78569	7.22354	2.50433e-12	3.3249e-11	17.5334
CTLA4	-1.37622	0.600636	-7.22049	2.55463e-12	3.38707e-11	17.5189
FNDC1	-2.0359	2.21752	-7.22005	2.56193e-12	3.39443e-11	17.4864
CEACAM3	-1.33013	-2.89623	-7.21366	2.67093e-12	3.52203e-11	17.4727
SULF1	-1.54263	5.48726	-7.26745	1.87943e-12	2.55636e-11	17.4709
KCNH4	1.40577	-0.698059	7.21026	2.73077e-12	3.59384e-11	17.4433
LILRB4	-1.47471	2.53246	-7.21379	2.66868e-12	3.52147e-11	17.4287
TGM1	-1.7748	1.85933	-7.20559	2.81496e-12	3.69941e-11	17.409
SIGLEC10	-1.2268	1.83763	-7.20186	2.88417e-12	3.7827e-11	17.3862
UNC5A	-1.34761	-2.36347	-7.19935	2.93163e-12	3.83976e-11	17.3779
B3GNT3	1.53054	5.60704	7.24823	2.13138e-12	2.86697e-11	17.3377
VSIG4	-1.49937	2.7004	-7.19858	2.94652e-12	3.85666e-11	17.3215
PPP1R3G	1.01583	2.21581	7.18361	3.24758e-12	4.21383e-11	17.2554
MAL	2.43155	2.58161	7.18476	3.22343e-12	4.19402e-11	17.2462
AXL	-1.07374	4.86241	-7.22364	2.5026e-12	3.32488e-11	17.24
DNASE1L2	1.01435	0.249241	7.17257	3.4889e-12	4.5149e-11	17.2171
KLK7	-2.7286	-2.64178	-7.17264	3.48733e-12	4.5149e-11	17.2162
ID1	1.21326	7.4231	7.24	2.2491e-12	3.01488e-11	17.2071
FCGR1A	-1.25213	0.87209	-7.16613	3.63766e-12	4.68868e-11	17.1785
ABAT	1.18808	4.16072	7.1964	2.98844e-12	3.90628e-11	17.1533
RAD51AP2	-1.49662	-3.75887	-7.16162	3.74551e-12	4.81491e-11	17.1505
AIF1	-1.14873	3.43973	-7.18138	3.29496e-12	4.27245e-11	17.1433
MYLPF	1.16545	-1.06025	7.16176	3.74213e-12	4.81375e-11	17.138
CYP26B1	-1.37832	1.366	-7.15917	3.80567e-12	4.88256e-11	17.1299
ZBED2	-1.92356	0.473507	-7.15199	3.98672e-12	5.09467e-11	17.0904
RSPH1	1.14557	0.0820299	7.15103	4.01166e-12	5.12304e-11	17.0818
TBX1	1.9776	3.23605	7.16437	3.67936e-12	4.73927e-11	17.0672
IFIT3	-1.2221	4.90787	-7.19107	3.0939e-12	4.03869e-11	17.0316
SCIN	1.40395	3.0263	7.15492	3.91169e-12	5.00536e-11	17.019
SLC22A3	-1.78165	0.433921	-7.137	4.39277e-12	5.56599e-11	16.997
PTCHD1	2.39395	0.230978	7.13347	4.49418e-12	5.68707e-11	16.9747
CXCL2	-1.58673	1.39438	-7.12756	4.66907e-12	5.87875e-11	16.9319
ANKRD65	1.28944	5.4558	7.17731	3.38323e-12	4.38399e-11	16.8919
GPR183	-1.15869	2.41626	-7.12623	4.70923e-12	5.92066e-11	16.8839
VNN1	-1.49869	-0.803478	-7.11785	4.97093e-12	6.22551e-11	16.8688
FADS6	2.21909	-1.54011	7.11507	5.0608e-12	6.32583e-11	16.8554
TYROBP	-1.13481	4.44569	-7.14747	4.10518e-12	5.22543e-11	16.8067
SAMD9L	-1.14348	4.25998	-7.13734	4.38318e-12	5.55746e-11	16.7657
SIGLEC1	-1.28339	2.8328	-7.10897	5.2638e-12	6.55429e-11	16.7464
PTGDR2	1.26645	-1.74133	7.09666	5.69824e-12	7.05906e-11	16.7368
CAPN8	2.53637	1.50323	7.09616	5.71682e-12	7.07757e-11	16.7337
RAPGEFL1	1.23447	6.4076	7.16101	3.76043e-12	4.8309e-11	16.7294
CCL24	-1.66266	-2.3487	-7.09109	5.90621e-12	7.28882e-11	16.707
MFI2	-1.33701	3.88035	-7.11537	5.05112e-12	6.3178e-11	16.6786
SRPX	-1.30988	2.79086	-7.09575	5.73179e-12	7.09159e-11	16.6671
OR5M11	1.4406	-4.38718	7.0828	6.22949e-12	7.65376e-11	16.6554
CCL4L1	-1.48629	0.57413	-7.08148	6.28275e-12	7.70946e-11	16.6531
CD209	-1.38695	1.69221	-7.08332	6.20877e-12	7.63796e-11	16.6492
NCKAP1L	-1.19685	3.50704	-7.10292	5.47309e-12	6.80617e-11	16.6421
ANXA6	-1.00614	5.89042	-7.14219	4.24784e-12	5.3929e-11	16.6319
SOX7	-1.23736	2.3108	-7.08304	6.22026e-12	7.64726e-11	16.6202
BCO1	1.43887	-1.12531	7.06987	6.76912e-12	8.26453e-11	16.5721
CLEC4E	-1.43061	-0.498207	-7.06788	6.85612e-12	8.34815e-11	16.5629
DSC3	-3.31544	3.73247	-7.07853	6.40286e-12	7.84199e-11	16.5083
COL10A1	-2.3215	2.16949	-7.06273	7.08655e-12	8.60346e-11	16.503
SRGN	-1.12121	5.47957	-7.11445	5.08103e-12	6.34704e-11	16.4882
MS4A4A	-1.22882	2.37075	-7.06114	7.15927e-12	8.67548e-11	16.4805
MYBPC1	2.65494	-1.04859	7.05311	7.5373e-12	9.09388e-11	16.4757
CCDC80	-1.41243	5.11223	-7.10237	5.49252e-12	6.82597e-11	16.4536
CNTLN	-1.03549	2.37407	-7.0565	7.37555e-12	8.932e-11	16.4511
AGPAT9	-1.09615	0.929075	-7.04456	7.96135e-12	9.57579e-11	16.4238
TMEM105	1.43735	0.301871	7.04336	8.02287e-12	9.64382e-11	16.4177
RS1	1.20915	-3.31845	7.04288	8.04774e-12	9.66773e-11	16.415
EPSTI1	-1.15348	4.52391	-7.08629	6.09129e-12	7.50294e-11	16.4125
SERPINB10	-1.33083	-4.75554	-7.0427	8.05695e-12	9.67282e-11	16.4013
TTYH1	1.00904	0.760192	7.0349	8.46925e-12	1.00868e-10	16.3654
BTNL9	1.39989	1.35134	7.03565	8.42861e-12	1.00507e-10	16.3627
GPRIN1	-1.00671	2.80763	-7.04587	7.89519e-12	9.50798e-11	16.353
CDX1	-1.45188	-2.28999	-7.03241	8.60539e-12	1.02302e-10	16.3456
ADAMTS2	-1.29167	4.52465	-7.07444	6.57328e-12	8.03047e-11	16.3401
C11orf87	-1.67003	-4.36432	-7.03163	8.6482e-12	1.02748e-10	16.3393
ADH6	1.55487	-0.217826	7.02865	8.8145e-12	1.04532e-10	16.3248
AIFM3	1.21432	2.51178	7.03676	8.3692e-12	9.99829e-11	16.3199
LRRC15	-2.21371	1.63819	-7.0296	8.76135e-12	1.03965e-10	16.3179
STX19	-1.41851	-1.56553	-7.02841	8.82822e-12	1.04631e-10	16.3177
KHDC1	-1.17409	0.129057	-7.02556	8.99033e-12	1.06415e-10	16.3076
RAB17	1.173	3.22834	7.0411	8.14012e-12	9.76664e-11	16.2842
BTK	-1.05006	1.47739	-7.02118	9.24536e-12	1.09109e-10	16.2707
LAPTM5	-1.05806	6.62288	-7.08933	5.97362e-12	7.36734e-11	16.2656
GPR82	-1.11146	-1.69709	-7.01888	9.38211e-12	1.10454e-10	16.2585
ATAD3C	1.05417	2.32607	7.01986	9.3234e-12	1.0983e-10	16.2269
ZNF610	1.01002	1.48436	7.01315	9.73143e-12	1.14152e-10	16.221
CEACAM4	-1.37214	-1.97403	-7.00334	1.03602e-11	1.21016e-10	16.166
IL32	-1.21515	5.05831	-7.05634	7.38308e-12	8.93554e-11	16.1634
PDE10A	1.53617	3.14766	7.01794	9.43857e-12	1.11052e-10	16.1525
PMEPA1	-1.16612	5.97103	-7.06166	7.13531e-12	8.65724e-11	16.1215
SLA	-1.12784	3.10076	-7.01263	9.76391e-12	1.14415e-10	16.1206
NUDT11	-1.44525	-0.671721	-6.99022	1.12632e-11	1.30654e-10	16.0864
EVI2A	-1.06465	1.5759	-6.99098	1.12082e-11	1.30139e-10	16.0821
IL7R	-1.39311	3.26225	-7.00701	1.01204e-11	1.18429e-10	16.0717
PPP2R2B	1.59633	2.04025	6.99018	1.12659e-11	1.30654e-10	16.0594
IFNG	-1.72569	-2.61713	-6.98128	1.19216e-11	1.37757e-10	16.0355
PIK3C2G	-1.83169	-3.76041	-6.97298	1.2568e-11	1.44206e-10	15.9851
SAMD12	1.17809	3.63322	6.99835	1.06947e-11	1.24475e-10	15.9732
CCL26	-1.35785	-2.68969	-6.96916	1.28764e-11	1.47309e-10	15.9619
RIMKLA	1.37451	0.696692	6.96634	1.3109e-11	1.49794e-10	15.9454
PDE4B	-1.00011	2.66037	-6.97706	1.22459e-11	1.41093e-10	15.9389
CD84	-1.2273	1.9955	-6.96582	1.31527e-11	1.50205e-10	15.9115
ARHGAP9	-1.07611	2.54352	-6.96934	1.28616e-11	1.47226e-10	15.9004
B3GNT7	-1.06644	2.67008	-6.97031	1.27829e-11	1.46499e-10	15.8966
PLA2G4F	1.68068	3.38904	6.97595	1.23329e-11	1.42011e-10	15.8708
GSTM4	1.22298	5.12845	7.00682	1.01324e-11	1.18498e-10	15.8469
SIM2	1.07035	3.39629	6.97357	1.2521e-11	1.43751e-10	15.8462
ENTPD3	1.5319	3.88908	6.97992	1.20259e-11	1.38805e-10	15.8355
SOX9	-1.4426	4.38403	-6.98711	1.14878e-11	1.33068e-10	15.817
ESRP2	1.02531	6.35328	7.01495	9.62028e-12	1.12984e-10	15.809
SERPINB4	-3.08516	0.140687	-6.94142	1.53525e-11	1.72789e-10	15.7945
GZMA	-1.56543	1.45926	-6.94081	1.54121e-11	1.73259e-10	15.7777
LCE1E	1.5772	-4.36226	6.93894	1.55955e-11	1.75017e-10	15.7706
NPHS2	1.67101	-4.61513	6.93932	1.55587e-11	1.74706e-10	15.7687
FMO2	-1.51394	-0.697807	-6.92569	1.69593e-11	1.88884e-10	15.6947
ADAMTS14	-1.02056	2.4415	-6.93345	1.61467e-11	1.8052e-10	15.6869
SLC15A5	1.3454	-4.85482	6.92562	1.69672e-11	1.88884e-10	15.68
TAGAP	-1.05084	1.54234	-6.92404	1.71369e-11	1.90555e-10	15.6732
TRIM15	-1.62117	-3.85668	-6.92025	1.75522e-11	1.9495e-10	15.6629
SERPINA1	-1.6003	4.54965	-6.96182	1.34904e-11	1.5352e-10	15.6442
UCHL1	-1.74815	2.82098	-6.93003	1.65004e-11	1.8432e-10	15.64
MLPH	1.33022	4.88671	6.96774	1.29932e-11	1.48558e-10	15.6316
FIBIN	-1.56119	1.26342	-6.91322	1.83493e-11	2.03338e-10	15.6142
HRK	-1.6827	-2.79625	-6.91009	1.87147e-11	2.06916e-10	15.6039
SPRR2E	-2.47436	-2.94747	-6.90885	1.88625e-11	2.08313e-10	15.5968
SOST	-1.77444	-4.22137	-6.90762	1.90093e-11	2.09695e-10	15.582
KLK5	-2.81427	-2.72167	-6.90193	1.97033e-11	2.16858e-10	15.5548
IL12RB1	-1.22268	1.21866	-6.90149	1.97584e-11	2.17343e-10	15.544
MSR1	-1.12642	3.25457	-6.91866	1.773e-11	1.96812e-10	15.5244
COLEC10	1.32985	-2.82076	6.89615	2.04344e-11	2.24018e-10	15.5197
SPTA1	-1.31406	-3.8442	-6.89228	2.0939e-11	2.2929e-10	15.4931
UBE2E2	-1.03276	3.36847	-6.9114	1.85612e-11	2.05453e-10	15.4659
RNASE6	-1.07443	2.35183	-6.89568	2.04947e-11	2.24553e-10	15.462
CXADR	1.07795	6.48356	6.95988	1.36576e-11	1.55332e-10	15.4614
TCHH	-1.55687	-0.595826	-6.88564	2.18333e-11	2.38144e-10	15.4535
UGT2B15	2.19538	-2.27124	6.87672	2.30931e-11	2.50789e-10	15.4016
IL20RB	-1.80126	2.42726	-6.88517	2.18978e-11	2.3858e-10	15.394
SPP1	-1.48242	5.98933	-6.94096	1.53977e-11	1.73197e-10	15.3736
SPANXB2	-1.5388	-5.2306	-6.8767	2.30958e-11	2.50789e-10	15.3727
SLC16A8	1.01263	-0.189223	6.87002	2.40855e-11	2.60083e-10	15.3612
PPM1N	1.25748	1.78542	6.87402	2.34879e-11	2.54305e-10	15.3601
AC093323.1	1.0224	-5.06787	6.87326	2.36012e-11	2.55279e-10	15.3559
TNFSF13B	-1.10628	2.02837	-6.87476	2.33796e-11	2.53447e-10	15.3534
MYC	-1.02808	6.11218	-6.93395	1.60963e-11	1.80117e-10	15.3154
CCL8	-1.46236	0.181419	-6.85954	2.57249e-11	2.75946e-10	15.2992
LGALS7B	-2.30083	-1.78843	-6.85693	2.6149e-11	2.80032e-10	15.2822
CLVS1	1.1082	-1.69901	6.85229	2.69205e-11	2.87818e-10	15.2507
CXCL10	-1.95638	3.72437	-6.87017	2.40628e-11	2.59983e-10	15.1894
GFI1	-1.05457	0.755315	-6.83938	2.91889e-11	3.10194e-10	15.1754
TWIST1	-1.32414	1.9669	-6.83995	2.90861e-11	3.0927e-10	15.1453
BBOX1	-1.54376	-1.03839	-6.83205	3.056e-11	3.23527e-10	15.1304
GABRP	-2.54114	-0.0491401	-6.83038	3.08802e-11	3.26551e-10	15.124
SCN5A	1.55016	0.829454	6.8303	3.08961e-11	3.26551e-10	15.1197
TRIM22	-1.00436	5.16711	-6.88829	2.14724e-11	2.34867e-10	15.104
PTPN7	-1.1448	2.32553	-6.83302	3.03748e-11	3.21741e-10	15.0827
2021-12-01	-1.44529	-3.79349	-6.81939	3.30769e-11	3.48276e-10	15.0538
VNN3	-1.49465	-2.9637	-6.81587	3.38126e-11	3.55444e-10	15.037
ANKFN1	1.87677	-1.57536	6.80916	3.52577e-11	3.69636e-10	14.9951
DSP	-1.24582	8.21229	-6.88751	2.15774e-11	2.35751e-10	14.9845
CEBPE	-1.12361	-3.90881	-6.80699	3.57402e-11	3.73723e-10	14.978
EVC2	-1.13069	1.37546	-6.80846	3.54134e-11	3.71067e-10	14.9779
OAT	-1.07335	5.03761	-6.86168	2.53805e-11	2.73006e-10	14.9551
PGLYRP2	1.46076	-2.69399	6.8003	3.72618e-11	3.87926e-10	14.9437
CD70	-1.4674	-1.06891	-6.79857	3.7666e-11	3.91714e-10	14.9304
SLC26A8	1.02216	-2.16097	6.79578	3.83257e-11	3.98149e-10	14.9147
AIM2	-2.00958	2.516	-6.80442	3.63161e-11	3.78892e-10	14.8987
SIGLEC12	-1.53881	-1.21541	-6.7927	3.907e-11	4.05448e-10	14.8955
NCF1	-1.19314	0.334559	-6.79204	3.92291e-11	4.06882e-10	14.8942
RASGRP1	-1.06339	1.57892	-6.79292	3.90164e-11	4.05108e-10	14.878
GAP43	-1.6951	-1.66682	-6.78669	4.05595e-11	4.20008e-10	14.8606
ROBO1	-1.05836	4.9633	-6.84328	2.84859e-11	3.03719e-10	14.8501
MT1M	-1.48815	-0.359587	-6.78405	4.12317e-11	4.26515e-10	14.8461
METTL11B	-1.21768	-3.93204	-6.77921	4.24914e-11	4.39078e-10	14.8113
IGF2BP3	-2.18008	0.393463	-6.7757	4.34302e-11	4.47795e-10	14.7959
MS4A6A	-1.10358	3.93634	-6.80697	3.57437e-11	3.73723e-10	14.7594
DNAH11	-1.71085	-1.75935	-6.76895	4.52883e-11	4.65505e-10	14.7552
CCNA1	-1.96473	-2.37511	-6.76602	4.6121e-11	4.73562e-10	14.7391
LAMC2	-1.46617	6.71973	-6.84211	2.86943e-11	3.05606e-10	14.7301
CLEC2B	-1.16564	3.68207	-6.79081	3.95328e-11	4.09813e-10	14.6932
TAGLN3	-1.6041	-2.955	-6.757	4.87778e-11	4.98735e-10	14.6857
IL2RB	-1.10634	3.04415	-6.77733	4.29921e-11	4.4378e-10	14.6851
CCL20	-1.8617	1.04661	-6.75356	4.98304e-11	5.08961e-10	14.6563
PDLIM4	-1.19887	3.58808	-6.77562	4.34502e-11	4.47795e-10	14.6135
SNAP91	1.95644	-1.24148	6.74448	5.27137e-11	5.35924e-10	14.6106
TAC3	2.69065	-0.670222	6.74121	5.37933e-11	5.45425e-10	14.592
GPR84	-1.05499	-0.043802	-6.73863	5.46583e-11	5.5333e-10	14.5768
SVOPL	1.34011	-0.117531	6.73199	5.69514e-11	5.75644e-10	14.5374
ADAMTS19	1.78357	-2.58222	6.72963	5.77907e-11	5.83521e-10	14.5233
DACH2	1.97497	-2.10004	6.72685	5.87916e-11	5.92703e-10	14.5066
GPR156	-1.30607	-0.937599	-6.72608	5.9073e-11	5.94923e-10	14.5002
S100A10	-1.00865	7.90868	-6.80799	3.55175e-11	3.71758e-10	14.4982
SASH3	-1.13308	2.74189	-6.74123	5.37855e-11	5.45425e-10	14.4969
CPA4	-2.01343	0.774149	-6.72449	5.96547e-11	6.0016e-10	14.4877
DNAJB13	1.44202	-0.994527	6.72359	5.99893e-11	6.03214e-10	14.4859
MT1E	-1.44662	3.5756	-6.75224	5.02381e-11	5.12587e-10	14.4777
CD7	-1.22634	2.41531	-6.72934	5.78934e-11	5.83951e-10	14.4521
ZNF536	1.48568	-3.02195	6.70941	6.54785e-11	6.53339e-10	14.4033
TUBB8	1.28376	-1.99814	6.7065	6.66667e-11	6.63832e-10	14.3853
LAMA3	-1.77498	4.947	-6.76025	4.78035e-11	4.89288e-10	14.3694
S100A7A	-2.60656	-2.87625	-6.70314	6.80603e-11	6.76323e-10	14.3664
CYTIP	-1.06417	2.29993	-6.70988	6.52885e-11	6.5212e-10	14.3436
IL10	-1.14559	-1.0682	-6.699	6.9819e-11	6.92383e-10	14.3401
GKN1	1.8634	-3.96583	6.69773	7.03687e-11	6.97123e-10	14.3258
GNLY	-1.52712	1.92924	-6.70305	6.80973e-11	6.76345e-10	14.3252
ADAD2	1.36853	-0.670157	6.69252	7.26669e-11	7.16604e-10	14.3032
HDAC9	-1.12594	1.77307	-6.6946	7.17414e-11	7.09276e-10	14.2824
ARL14	1.84644	1.4598	6.6905	7.35757e-11	7.24463e-10	14.2701
ADAMTS15	-1.38199	1.51978	-6.68343	7.68468e-11	7.5476e-10	14.2264
PCDH7	-1.48546	3.64021	-6.70989	6.5284e-11	6.5212e-10	14.2154
C11orf88	-1.01609	-3.96398	-6.67712	7.9887e-11	7.83433e-10	14.2036
SLC46A2	1.49692	-1.65267	6.65649	9.06807e-11	8.80272e-10	14.0912
SPTLC3	1.02756	3.84948	6.69374	7.21193e-11	7.12288e-10	14.0835
SCN3B	-1.10561	-2.07261	-6.65482	9.16118e-11	8.87666e-10	14.0816
TGFB2	-1.12162	1.38115	-6.65654	9.06478e-11	8.80272e-10	14.0721
ADAM12	-1.19037	4.1169	-6.69531	7.14254e-11	7.06512e-10	14.0616
FAM150A	1.55527	-0.808447	6.64895	9.49688e-11	9.17905e-10	14.0474
FAM20C	-1.10026	4.32993	-6.69402	7.1997e-11	7.11442e-10	14.0242
SUCNR1	-1.32647	-0.549717	-6.63551	1.03115e-10	9.89873e-10	13.9689
KIR2DL4	-1.55873	-2.17314	-6.63439	1.03826e-10	9.96083e-10	13.9624
TFF1	2.54544	-0.51584	6.62824	1.07806e-10	1.03172e-09	13.9264
ZFPM2	-1.01174	1.16329	-6.62804	1.07935e-10	1.03194e-09	13.9105
SLCO2B1	-1.12514	4.06349	-6.6662	8.5432e-11	8.33605e-10	13.8942
KREMEN2	-1.17631	0.779827	-6.62361	1.10896e-10	1.05817e-09	13.8925
KLHL4	-1.39494	-1.99751	-6.62011	1.13293e-10	1.07892e-09	13.8787
NECAB2	-1.31894	-2.82518	-6.61943	1.13766e-10	1.08237e-09	13.8747
CHI3L1	-1.87564	4.12317	-6.65619	9.0845e-11	8.81115e-10	13.8465
SOWAHB	1.24641	3.39629	6.64078	9.98431e-11	9.60243e-10	13.8289
COL8A2	-1.10601	3.45476	-6.6417	9.92842e-11	9.55814e-10	13.8254
RSPO3	-1.74934	-0.504216	-6.60941	1.20941e-10	1.14391e-09	13.8167
SLITRK6	2.01278	4.49074	6.65517	9.14126e-11	8.86178e-10	13.8017
CCDC8	-1.33148	1.86967	-6.61135	1.19516e-10	1.13263e-09	13.7851
SPANXC	-1.09069	-5.7181	-6.6133	1.18105e-10	1.1209e-09	13.7786
SLC10A1	1.45529	-3.41589	6.59776	1.29848e-10	1.22102e-09	13.7441
SPATC1	-1.01269	-2.81729	-6.59554	1.31615e-10	1.23704e-09	13.7352
SLC44A4	1.95354	4.37839	6.64199	9.91049e-11	9.5456e-10	13.7292
PTK6	1.25844	5.75304	6.66806	8.44614e-11	8.24963e-10	13.7218
KCNJ15	1.39215	5.32693	6.66061	8.8417e-11	8.61003e-10	13.7161
KCNG1	1.67541	3.81685	6.62724	1.08465e-10	1.0365e-09	13.7036
P2RY6	-1.22348	2.51521	-6.60272	1.25976e-10	1.18922e-09	13.6918
ZNF726	1.03508	2.20641	6.59856	1.29216e-10	1.21625e-09	13.6897
FCAR	-1.16444	-3.10204	-6.58734	1.38352e-10	1.29557e-09	13.6859
PDCD1	-1.37428	-0.00229209	-6.5816	1.43269e-10	1.33945e-09	13.6541
ZNF486	1.59129	4.08047	6.62338	1.11057e-10	1.05919e-09	13.6463
VSTM2A	1.38658	-4.55154	6.58187	1.43033e-10	1.33853e-09	13.6314
LAIR1	-1.05187	3.38601	-6.59934	1.28597e-10	1.21161e-09	13.5822
HLA-F	-1.01392	5.97448	-6.64091	9.97654e-11	9.5997e-10	13.539
L1CAM	-1.97234	1.05572	-6.55635	1.67004e-10	1.55017e-09	13.4928
ELOVL4	-1.23748	0.864255	-6.55347	1.69943e-10	1.57519e-09	13.481
FAM84A	1.43208	5.88719	6.62824	1.07802e-10	1.03172e-09	13.4774
SLC6A15	-1.99369	-3.67864	-6.54889	1.74723e-10	1.61795e-09	13.4563
CD274	-1.28018	2.34391	-6.53998	1.84414e-10	1.6988e-09	13.3364
MRGPRX3	-1.3016	-4.9776	-6.53247	1.9298e-10	1.76931e-09	13.3307
CXCL8	-1.59746	4.02364	-6.56848	1.55157e-10	1.44572e-09	13.3277
RNF224	1.0881	-1.16792	6.52221	2.05326e-10	1.87104e-09	13.3104
TMPRSS12	1.00786	-3.4222	6.50992	2.21134e-10	2.0085e-09	13.2333
HOXB6	1.13496	2.81841	6.52742	1.98968e-10	1.81907e-09	13.2215
PDPN	-1.18864	4.59229	-6.56134	1.62026e-10	1.50684e-09	13.1997
SELPLG	-1.01536	3.39408	-6.52994	1.95951e-10	1.79487e-09	13.1716
LAIR2	-1.25063	-2.45571	-6.49634	2.39984e-10	2.16755e-09	13.1617
GZMB	-1.55503	1.81588	-6.49495	2.42007e-10	2.18177e-09	13.1073
IFI44	-1.09611	4.91531	-6.54625	1.77546e-10	1.64253e-09	13.0706
RGS1	-1.18797	4.80235	-6.54344	1.80589e-10	1.6683e-09	13.0695
IDO1	-1.95139	2.7586	-6.49658	2.39631e-10	2.16537e-09	13.0524
ZFHX4	-1.39607	1.41579	-6.47882	2.66658e-10	2.39291e-09	13.0319
ACY3	-1.17765	-0.826913	-6.47368	2.75009e-10	2.46216e-09	13.0318
VILL	1.22323	4.09943	6.51897	2.09386e-10	1.90535e-09	13.0164
NNMT	-1.36966	5.32673	-6.54174	1.82457e-10	1.68396e-09	13.0068
S100B	-1.20858	0.915188	-6.4646	2.90414e-10	2.58816e-09	12.9654
SERPINB13	-2.83514	0.244544	-6.45973	2.99015e-10	2.66115e-09	12.9463
IRF8	-1.17011	2.40152	-6.47378	2.74851e-10	2.46188e-09	12.946
POPDC3	-1.81678	-0.769868	-6.45269	3.11905e-10	2.76574e-09	12.9116
CAPN14	1.37378	-0.0141632	6.45279	3.11705e-10	2.76523e-09	12.9104
FAM221B	1.09623	-3.36007	6.45298	3.11356e-10	2.76339e-09	12.9061
TOX	-1.15261	0.627755	-6.44831	3.20194e-10	2.83407e-09	12.8777
WFIKKN1	1.136	-0.565989	6.4442	3.28165e-10	2.8967e-09	12.8632
GABRR3	1.44019	-4.24798	6.4465	3.23674e-10	2.85836e-09	12.8531
MAPK10	1.07069	3.86401	6.48601	2.55375e-10	2.29483e-09	12.8528
FABP6	1.87548	2.092	6.45157	3.13989e-10	2.78168e-09	12.8406
DIRC1	-1.20198	-4.36151	-6.43207	3.52846e-10	3.09908e-09	12.7673
PCDH9	-1.4372	-1.2806	-6.42449	3.69185e-10	3.228e-09	12.7509
IGDCC3	1.92452	-1.49442	6.42257	3.73438e-10	3.26372e-09	12.7397
TRNP1	1.18982	3.89504	6.46574	2.88436e-10	2.57289e-09	12.7339
SCN2B	-1.31004	-3.60904	-6.42185	3.75051e-10	3.27488e-09	12.7242
GPC6	-1.37276	2.2717	-6.43073	3.55678e-10	3.12114e-09	12.7071
ALOX15	1.528	0.764046	6.41586	3.88696e-10	3.38338e-09	12.6888
SLA2	-1.06145	0.487116	-6.40762	4.08246e-10	3.54402e-09	12.6472
TREM2	-1.03702	2.34694	-6.42117	3.76565e-10	3.28418e-09	12.6458
VSTM1	-1.1534	-4.37264	-6.40736	4.08887e-10	3.54801e-09	12.6253
IFIT1	-1.27757	3.97114	-6.44797	3.20846e-10	2.83755e-09	12.6216
VSTM5	-1.10955	-0.885367	-6.39917	4.29312e-10	3.71529e-09	12.607
NAV3	-1.19942	-0.185872	-6.39818	4.31849e-10	3.73392e-09	12.5999
CLMP	-1.23512	3.50486	-6.43274	3.51443e-10	3.08815e-09	12.5934
ANKRD33B	-1.14667	1.09119	-6.39966	4.28075e-10	3.70623e-09	12.5881
BEAN1	1.14934	0.497117	6.39468	4.40925e-10	3.8088e-09	12.5732
MYCN	1.75971	0.871339	6.39255	4.46547e-10	3.85414e-09	12.5529
ALPK2	-1.41274	0.354813	-6.38436	4.6883e-10	4.02176e-09	12.5163
MMP8	-1.20443	-4.31567	-6.38456	4.68283e-10	4.02033e-09	12.4964
MMP3	-1.85344	1.45677	-6.38435	4.68864e-10	4.02176e-09	12.487
MPEG1	-1.0293	3.50652	-6.41129	3.99423e-10	3.47072e-09	12.4662
CACNA2D1	-1.09771	2.15771	-6.38588	4.64614e-10	3.99589e-09	12.457
FKBP10	-1.0304	6.23702	-6.45851	3.01203e-10	2.6794e-09	12.4465
HSD3B1	2.28006	-2.66119	6.37002	5.10469e-10	4.35748e-09	12.4389
G0S2	-1.26985	3.15128	-6.39462	4.41098e-10	3.8088e-09	12.4152
CLEC4D	-1.22953	-3.46217	-6.36071	5.39426e-10	4.58053e-09	12.3781
MAP2	-1.1682	1.47171	-6.36291	5.32436e-10	4.5271e-09	12.3644
AEBP1	-1.30579	7.10863	-6.44343	3.29668e-10	2.90865e-09	12.3325
HLA-DOB	-1.04021	0.849461	-6.35241	5.66612e-10	4.79462e-09	12.3258
AQP9	-1.31744	0.915583	-6.34918	5.7753e-10	4.88275e-09	12.3055
NFE2	-1.27766	-1.19733	-6.3455	5.90225e-10	4.97494e-09	12.3036
COL6A1	-1.05822	8.11762	-6.44024	3.36034e-10	2.96078e-09	12.3007
COL6A2	-1.12778	8.41648	-6.43658	3.43462e-10	3.02076e-09	12.278
PTPRC	-1.20022	3.72823	-6.38204	4.75341e-10	4.07193e-09	12.2707
GAL	-1.93849	-1.32435	-6.33594	6.24527e-10	5.23908e-09	12.249
MYT1	2.03777	-1.05417	6.33123	6.42139e-10	5.35906e-09	12.2221
UGT8	-2.07154	-0.403794	-6.3314	6.4151e-10	5.35841e-09	12.2221
IFI44L	-1.33257	4.38929	-6.38839	4.57742e-10	3.94377e-09	12.2211
CMKLR1	-1.10161	2.36056	-6.34721	5.84314e-10	4.93153e-09	12.2204
CCDC169	1.20096	0.88223	6.33293	6.35737e-10	5.31934e-09	12.2144
IL36G	-1.7797	-2.12133	-6.32865	6.52005e-10	5.42974e-09	12.2075
IFITM10	1.19257	4.69604	6.39172	4.48753e-10	3.86803e-09	12.1958
CRB3	1.06742	4.03578	6.37563	4.93768e-10	4.22606e-09	12.1887
COL5A1	-1.18333	7.38107	-6.41813	3.83469e-10	3.34087e-09	12.1795
NRG1	-1.67951	0.680861	-6.32279	6.74923e-10	5.60858e-09	12.1614
CXCL11	-1.89565	1.82318	-6.32971	6.47914e-10	5.40262e-09	12.1578
SP140	-1.1181	1.19349	-6.32066	6.83432e-10	5.66568e-09	12.1355
RHCG	-2.11862	2.36882	-6.33176	6.40148e-10	5.35163e-09	12.1337
IL2RG	-1.16511	3.89158	-6.36188	5.35722e-10	4.55305e-09	12.131
UGT2B11	1.32522	-4.70707	6.31447	7.0885e-10	5.86794e-09	12.0866
KIAA1755	-1.3665	0.847718	-6.30616	7.44363e-10	6.14099e-09	12.0639
PRKCQ	-1.27571	0.617253	-6.30324	7.57254e-10	6.24205e-09	12.0529
HECW1	-1.08429	0.00686653	-6.30076	7.68375e-10	6.32032e-09	12.0482
TMEM125	1.12366	3.01903	6.32085	6.82703e-10	5.66568e-09	12.0061
ZSCAN4	1.68112	-1.44744	6.28966	8.20198e-10	6.72382e-09	11.9894
COL1A2	-1.167	10.0003	-6.38503	4.66973e-10	4.01217e-09	11.9771
SYNDIG1	-1.56626	-0.37512	-6.28618	8.37092e-10	6.84212e-09	11.9686
PHEX	-1.1049	0.195877	-6.28569	8.39526e-10	6.85912e-09	11.9614
LTA	-1.03917	-1.50289	-6.2813	8.6143e-10	7.02332e-09	11.9435
SNX20	-1.06311	1.57473	-6.28825	8.27016e-10	6.76898e-09	11.9361
CYP4A11	1.10125	-4.21288	6.28494	8.43211e-10	6.88634e-09	11.9341
KRT14	-2.96755	4.69669	-6.3276	6.56058e-10	5.46116e-09	11.8909
CDH3	-1.34085	6.38423	-6.36148	5.36993e-10	4.56186e-09	11.8794
ARHGEF4	-1.47417	2.83373	-6.29397	7.9967e-10	6.56107e-09	11.8749
GAST	-1.23896	-4.70233	-6.27685	8.84214e-10	7.19099e-09	11.8741
TMEM139	1.65061	2.01919	6.27991	8.68458e-10	7.07173e-09	11.8636
MSC	-1.1927	2.7136	-6.28924	8.22193e-10	6.73734e-09	11.8587
NTRK1	-1.06264	-1.95949	-6.26318	9.57898e-10	7.74165e-09	11.8419
CNTN1	-1.81758	1.35214	-6.26324	9.57532e-10	7.74165e-09	11.8049
EVI2B	-1.02309	2.19333	-6.27156	9.1204e-10	7.39254e-09	11.8036
PLAU	-1.01977	6.99346	-6.34875	5.79013e-10	4.89316e-09	11.7836
MCOLN2	-1.00635	0.578368	-6.2529	1.01728e-09	8.18752e-09	11.7713
CCR5	-1.12676	1.55465	-6.25797	9.87569e-10	7.95828e-09	11.7665
C1orf116	1.26163	5.71208	6.32928	6.49571e-10	5.41179e-09	11.7338
DIRAS2	1.96191	-2.07801	6.24381	1.07273e-09	8.56995e-09	11.7322
TNFSF14	-1.03536	-0.557171	-6.24024	1.09528e-09	8.725e-09	11.7136
IFIT2	-1.02994	3.50914	-6.27534	8.92072e-10	7.24883e-09	11.6858
SPEG	-1.21237	2.79217	-6.25739	9.90891e-10	7.98174e-09	11.6706
MYH14	1.2828	7.49287	6.33031	6.45629e-10	5.38588e-09	11.6704
SLC26A5	1.1608	-2.44063	6.22418	1.2028e-09	9.52292e-09	11.6229
LRRC31	1.37679	-3.21424	6.21682	1.25543e-09	9.90336e-09	11.5734
MARCO	-1.7453	0.381588	-6.21596	1.26179e-09	9.94138e-09	11.5681
JAKMIP1	-1.24095	-1.193	-6.20972	1.3084e-09	1.02836e-08	11.5453
REN	1.57288	-0.751374	6.20846	1.31804e-09	1.03468e-08	11.5369
C20orf141	-1.26602	-4.93241	-6.21674	1.25602e-09	9.90395e-09	11.5284
C5orf46	-1.68033	-1.51259	-6.20478	1.34652e-09	1.05576e-08	11.517
SPSB4	-1.32444	-2.94254	-6.19529	1.42274e-09	1.11238e-08	11.4577
DCLK1	-1.2917	0.734919	-6.19705	1.40834e-09	1.10157e-08	11.4559
TMEM171	-1.2659	0.0169811	-6.19161	1.45348e-09	1.13277e-08	11.4391
PDZK1IP1	-1.94783	2.85515	-6.2142	1.27472e-09	1.00392e-08	11.4259
MCOLN3	-1.41376	0.11201	-6.18691	1.4936e-09	1.16264e-08	11.4116
PPEF1	-1.00978	-1.45266	-6.18353	1.52317e-09	1.18376e-08	11.4008
ICAM5	-1.12876	-0.0132573	-6.18043	1.55073e-09	1.2023e-08	11.3777
HSPA4L	-1.02097	3.04698	-6.20924	1.31207e-09	1.03083e-08	11.3692
TMEM178B	1.42475	1.86147	6.18197	1.53701e-09	1.19266e-08	11.3238
SLC36A2	1.24633	-3.98714	6.1731	1.61799e-09	1.24996e-08	11.3146
COL12A1	-1.02761	7.04417	-6.26434	9.51397e-10	7.70513e-09	11.2983
CRTAM	-1.12032	-1.11294	-6.16415	1.70391e-09	1.31112e-08	11.2939
CDH18	-1.51555	-4.5639	-6.17114	1.63647e-09	1.26272e-08	11.2872
VCAN	-1.16554	6.18928	-6.24852	1.04365e-09	8.37202e-09	11.2387
SPRR2F	-1.59913	-4.07756	-6.15778	1.76782e-09	1.35869e-08	11.2276
FBN1	-1.05374	5.2587	-6.23355	1.13888e-09	9.0353e-09	11.2214
TDO2	-1.00444	1.80051	-6.1578	1.7676e-09	1.35869e-08	11.193
ALDH1A2	1.22114	2.48195	6.16459	1.6996e-09	1.30832e-08	11.1793
SPRR2D	-2.30618	-1.03504	-6.14359	1.91865e-09	1.46822e-08	11.1777
NPTXR	1.28191	3.93607	6.1928	1.44351e-09	1.12636e-08	11.1634
ADH1A	1.27762	-3.71938	6.14397	1.91446e-09	1.46559e-08	11.1599
HMSD	-1.23975	-2.73049	-6.14033	1.95506e-09	1.49373e-08	11.1568
AXDND1	1.46829	-1.57863	6.13819	1.97933e-09	1.5105e-08	11.1503
SV2C	1.33327	-1.32611	6.13161	2.05572e-09	1.56387e-08	11.1149
TFPI2	-1.6365	2.39197	-6.14516	1.90133e-09	1.45669e-08	11.0802
BARX2	-1.85256	1.56348	-6.13333	2.03549e-09	1.54909e-08	11.0705
FAM180A	-1.32229	-1.88623	-6.12115	2.18318e-09	1.65631e-08	11.057
SLC47A1	-1.02958	-0.397893	-6.12103	2.18473e-09	1.65683e-08	11.0546
FBP2	1.20637	-2.30347	6.11768	2.22714e-09	1.68702e-08	11.0364
PACSIN1	1.18513	0.985624	6.12048	2.1916e-09	1.66139e-08	11.0249
ZPLD1	-1.32117	-3.44307	-6.11487	2.26341e-09	1.70983e-08	11.0056
CYP2C9	1.75872	-2.9684	6.113	2.28792e-09	1.72633e-08	11.0038
FAM69C	-1.28739	-3.89761	-6.11637	2.24405e-09	1.69785e-08	11.0035
HOXD13	-1.73624	-0.511159	-6.10654	2.37435e-09	1.78669e-08	10.9749
SAMD11	1.04716	1.17661	6.11066	2.31878e-09	1.74826e-08	10.9638
TNF	-1.12711	-0.514795	-6.10373	2.41287e-09	1.81217e-08	10.9607
TBC1D3L	1.42799	0.192237	6.10472	2.39927e-09	1.80404e-08	10.9576
FREM1	1.32386	0.554716	6.10216	2.43477e-09	1.82579e-08	10.9365
ITGB8	-1.09657	4.29192	-6.15639	1.78206e-09	1.36909e-08	10.9044
CPAMD8	1.14565	2.88914	6.11755	2.22887e-09	1.68768e-08	10.8759
PRAP1	1.89627	-0.399914	6.08282	2.7198e-09	2.02314e-08	10.8439
WFDC12	-1.39702	-4.65812	-6.09005	2.60968e-09	1.94869e-08	10.8358
IFI6	-1.15065	7.20729	-6.18074	1.54795e-09	1.20062e-08	10.8215
FUT7	-1.10211	-1.69307	-6.07767	2.80117e-09	2.08049e-08	10.8206
OXGR1	1.51554	-0.545422	6.0768	2.81511e-09	2.08845e-08	10.8132
KLRD1	-1.10048	0.569116	-6.0735	2.86876e-09	2.12419e-08	10.7796
SSTR3	-1.15539	-3.48553	-6.05907	3.11496e-09	2.29339e-08	10.6992
SPERT	1.23767	-0.044314	6.05664	3.15835e-09	2.32361e-08	10.6991
FAM26F	-1.0901	2.13731	-6.06935	2.93751e-09	2.16851e-08	10.6807
NCMAP	1.33309	-0.33679	6.05086	3.26426e-09	2.39273e-08	10.6709
SLAMF9	-1.25826	-2.21319	-6.04295	3.41447e-09	2.49313e-08	10.6299
GPR114	-1.17124	0.0661133	-6.04337	3.40638e-09	2.49002e-08	10.6256
CDH2	-1.31584	0.781466	-6.04557	3.36405e-09	2.46094e-08	10.6212
FAM189A1	1.75877	-0.43985	6.03998	3.47283e-09	2.53288e-08	10.6118
C6orf141	-1.58805	0.79714	-6.04317	3.41038e-09	2.49201e-08	10.6072
HES2	-1.84525	3.11813	-6.06992	2.92796e-09	2.16391e-08	10.592
SERPINA7	1.20009	-5.24528	6.04531	3.36894e-09	2.46359e-08	10.5673
KRT19	1.20825	11.0302	6.13523	2.01328e-09	1.53399e-08	10.5558
DDN	-1.11555	-1.23478	-6.02514	3.77823e-09	2.73714e-08	10.5365
EMX1	1.54399	-1.67579	6.02477	3.78619e-09	2.74188e-08	10.5325
TIGIT	-1.06801	1.65016	-6.03543	3.56369e-09	2.59526e-08	10.528
SERPINB3	-2.97488	1.46301	-6.02206	3.84489e-09	2.77922e-08	10.4638
PNCK	1.87692	2.47207	6.03249	3.62384e-09	2.63314e-08	10.4531
AGR2	1.83238	5.94095	6.1039	2.41046e-09	1.81106e-08	10.4525
DCSTAMP	-1.30187	-3.31046	-6.01119	4.08938e-09	2.94827e-08	10.4428
BPIFA2	1.36651	-4.51502	6.01095	4.0949e-09	2.95115e-08	10.4084
CCL18	-1.76705	2.4974	-6.01186	4.07382e-09	2.93814e-08	10.3373
COL1A1	-1.15982	10.7249	-6.08694	2.65653e-09	1.98215e-08	10.2844
CXCL9	-1.81652	3.63444	-6.02335	3.81692e-09	2.76311e-08	10.2768
ZSCAN5D	1.0682	-3.65464	5.98007	4.87645e-09	3.45295e-08	10.2666
SLC35F3	-1.4852	-2.84786	-5.96712	5.24567e-09	3.68486e-08	10.2137
SOX30	-1.03794	-2.42657	-5.96465	5.31923e-09	3.7271e-08	10.2063
FOXJ1	2.12473	1.39184	5.9654	5.29672e-09	3.71401e-08	10.1609
L3MBTL4	-1.2047	0.142089	-5.95554	5.59919e-09	3.90357e-08	10.1503
MCEMP1	-1.11543	-1.65952	-5.94858	5.82268e-09	4.03909e-08	10.1249
WDFY4	-1.01689	1.76596	-5.95826	5.51392e-09	3.85102e-08	10.1016
WT1	-1.68657	-2.62975	-5.94283	6.0136e-09	4.15522e-08	10.0865
LRTM1	1.40421	-4.59714	5.95122	5.73685e-09	3.9881e-08	10.0821
LRRIQ4	1.27261	-1.81378	5.94067	6.08715e-09	4.20455e-08	10.0816
SLC7A4	1.74024	1.24481	5.94617	5.902e-09	4.0912e-08	10.0646
ASB12	1.0698	-2.70811	5.93616	6.24317e-09	4.30467e-08	10.0501
WNT5B	-1.20545	2.76538	-5.96153	5.41354e-09	3.78772e-08	10.0334
KRT81	-1.74041	-0.196173	-5.93105	6.42471e-09	4.42199e-08	10.0236
P2RY10	-1.17453	-1.34295	-5.92534	6.63379e-09	4.55944e-08	10.0012
COL11A1	-1.82295	2.86639	-5.95508	5.6135e-09	3.91214e-08	9.99119
CXCL6	-1.68449	0.524886	-5.92538	6.63203e-09	4.55944e-08	9.97919
KRT32	-1.14675	-4.6524	-5.93223	6.38236e-09	4.39596e-08	9.97761
ALDH1L1	1.70123	3.95441	5.97376	5.05317e-09	3.56639e-08	9.95856
UPK1B	2.50042	5.56053	6.00326	4.27739e-09	3.05886e-08	9.95231
EOMES	-1.15477	-1.02257	-5.91277	7.11731e-09	4.86596e-08	9.93409
ZNF90	1.13835	2.16521	5.9291	6.49521e-09	4.46735e-08	9.91479
ST6GALNAC5	-1.01306	1.15945	-5.90814	7.30398e-09	4.98131e-08	9.86519
FOXD1	-1.74454	-0.27975	-5.90093	7.60393e-09	5.17318e-08	9.86414
SDCBP2	1.03996	4.47495	5.9731	5.0718e-09	3.57511e-08	9.86338
GSTM2	1.55407	3.85855	5.95437	5.63607e-09	3.92084e-08	9.86293
NKG7	-1.17689	1.92439	-5.90677	7.36012e-09	5.01608e-08	9.81329
COL3A1	-1.146	9.89746	-6.00014	4.35339e-09	3.10749e-08	9.8013
HRH2	-1.04417	-1.39842	-5.88689	8.22371e-09	5.56753e-08	9.79754
KLK8	-2.20184	-2.78307	-5.88892	8.13106e-09	5.5125e-08	9.79632
ADD2	-1.36748	0.184185	-5.88453	8.33269e-09	5.62956e-08	9.77017
NAT8	1.16235	-3.51962	5.88646	8.24349e-09	5.57511e-08	9.76832
SDR16C5	-2.09878	-0.663903	-5.87397	8.83725e-09	5.94564e-08	9.72306
IFI27	-1.27378	7.27238	-5.98257	4.80802e-09	3.40823e-08	9.71751
PPP1R1B	1.91109	1.70625	5.88105	8.4957e-09	5.72973e-08	9.69032
KRT33B	1.61295	-2.5182	5.86743	9.16462e-09	6.1532e-08	9.68667
IRG1	-1.02073	-4.9427	-5.87708	8.68551e-09	5.84963e-08	9.67009
MNX1	1.27977	-0.034754	5.84243	1.05286e-08	6.98206e-08	9.55153
CYP3A43	1.03026	-4.37243	5.84745	1.02399e-08	6.80453e-08	9.53494
MMP11	-1.30775	5.85819	-5.93279	6.36245e-09	4.3838e-08	9.50159
IL4I1	-1.03082	2.49148	-5.85769	9.67402e-09	6.46387e-08	9.50145
BCAT1	-1.16317	4.32619	-5.89993	7.64691e-09	5.20059e-08	9.48953
SIT1	-1.12372	-0.050964	-5.83022	1.12648e-08	7.40206e-08	9.48788
TRIML2	-1.54125	-4.24357	-5.83658	1.08751e-08	7.18733e-08	9.48216
BATF2	-1.13857	2.47946	-5.85249	9.95758e-09	6.63282e-08	9.47506
KLRC2	-1.32094	-3.48422	-5.8309	1.12228e-08	7.38195e-08	9.47473
NT5E	-1.16707	3.93212	-5.88666	8.23415e-09	5.57074e-08	9.47433
PQLC2L	-1.34131	-0.884691	-5.82585	1.15403e-08	7.57036e-08	9.4738
GPR78	1.65655	1.3221	5.83526	1.09548e-08	7.23264e-08	9.46855
STRC	1.14944	-2.49955	5.82568	1.15513e-08	7.57497e-08	9.46734
COL6A5	1.42315	-1.61944	5.81812	1.20438e-08	7.86347e-08	9.433
SH3RF2	-1.27169	2.41379	-5.84172	1.05704e-08	7.00499e-08	9.42411
DAW1	-1.21361	-4.66107	-5.82737	1.14436e-08	7.50941e-08	9.41756
GALNT5	-1.25436	2.21708	-5.83427	1.10153e-08	7.26765e-08	9.40248
LIPC	1.3082	0.872166	5.81599	1.21862e-08	7.95113e-08	9.38723
S100A9	-1.6866	7.8537	-5.91876	6.88282e-09	4.72392e-08	9.3625
OSR1	1.21908	3.47787	5.85351	9.90103e-09	6.60193e-08	9.36116
MRC1	-1.129	3.06113	-5.8425	1.05243e-08	6.98157e-08	9.35703
GLI2	-1.02742	0.570053	-5.80637	1.28506e-08	8.33421e-08	9.34746
MDGA1	-1.01579	2.18138	-5.8213	1.18342e-08	7.74746e-08	9.33638
FGFBP1	-2.40133	1.69653	-5.81437	1.22958e-08	8.00918e-08	9.33616
C12orf54	-1.35191	-1.55805	-5.79479	1.36969e-08	8.833e-08	9.31158
GABBR2	2.13792	1.11901	5.80344	1.30599e-08	8.46152e-08	9.30937
MEOX2	-1.35747	-1.55653	-5.79303	1.38305e-08	8.90441e-08	9.30229
ZNF804A	-1.0527	-2.24618	-5.79356	1.37904e-08	8.88444e-08	9.30216
GUCA2B	1.04298	-5.29064	5.80953	1.26286e-08	8.2067e-08	9.29535
EYA1	-1.15835	-1.32332	-5.79114	1.39748e-08	8.98537e-08	9.29374
LGALS9B	-1.31333	-3.91901	-5.79804	1.34543e-08	8.69387e-08	9.28914
GLIS1	-1.02406	-0.795852	-5.78523	1.44371e-08	9.25814e-08	9.26156
SLAMF1	-1.07556	0.109229	-5.78296	1.46178e-08	9.35548e-08	9.2367
BNC2	-1.08714	1.66639	-5.79167	1.39344e-08	8.9624e-08	9.21852
OTOF	1.21817	0.05326	5.77007	1.56899e-08	9.98902e-08	9.17015
MMP12	-1.65621	2.97992	-5.8021	1.31565e-08	8.51556e-08	9.15583
SLPI	-1.68996	5.32023	-5.85743	9.68812e-09	6.47107e-08	9.15172
HS6ST2	1.4586	2.87098	5.7964	1.35762e-08	8.75804e-08	9.13672
CD8A	-1.10612	2.22423	-5.78412	1.4525e-08	9.30339e-08	9.13582
CXCL13	-1.73223	2.12887	-5.78211	1.46863e-08	9.39622e-08	9.13432
TAC1	1.60129	-3.73816	5.75878	1.66923e-08	1.05787e-07	9.08891
BNIPL	1.27335	2.99358	5.78821	1.42024e-08	9.11364e-08	9.07772
ANPEP	-1.10084	3.57308	-5.80227	1.31443e-08	8.51052e-08	9.07225
HOXB1	1.37885	-2.97675	5.75055	1.7461e-08	1.1037e-07	9.06555
POU3F1	1.60224	0.822937	5.75251	1.72753e-08	1.09374e-07	9.05522
IL1R2	-1.08723	1.25196	-5.74657	1.78453e-08	1.1258e-07	9.0058
IQSEC3	1.01592	0.365411	5.73124	1.94044e-08	1.21705e-07	8.96059
VNN2	-1.0305	-0.210752	-5.72761	1.97916e-08	1.23974e-07	8.95474
FASLG	-1.23626	-1.65193	-5.72328	2.02654e-08	1.26622e-07	8.94007
PTGER3	-1.24885	0.325718	-5.72562	2.00084e-08	1.2521e-07	8.93216
DSCAM	-1.25133	-4.3641	-5.72506	2.00688e-08	1.25507e-07	8.89144
SECTM1	-1.12956	3.92843	-5.77466	1.52998e-08	9.76314e-08	8.87561
CT62	-1.21236	-3.45946	-5.71541	2.1153e-08	1.31695e-07	8.87063
AZGP1	1.67944	0.597729	5.7101	2.17722e-08	1.35203e-07	8.84247
CCR8	-1.10533	-2.56255	-5.70594	2.22712e-08	1.38081e-07	8.84207
NIPAL4	1.28566	4.61114	5.78058	1.48105e-08	9.46636e-08	8.81545
CECR2	1.67143	1.01955	5.70457	2.24371e-08	1.39022e-07	8.79727
DHRS9	-1.57866	0.861394	-5.70311	2.26163e-08	1.40087e-07	8.79673
SSTR5	1.40797	-4.38142	5.70631	2.22258e-08	1.37888e-07	8.79321
ADRB1	1.31506	0.174895	5.69661	2.34294e-08	1.44754e-07	8.78564
HOXA13	1.10493	3.16389	5.7343	1.90827e-08	1.19842e-07	8.76853
C5orf58	-1.20034	-2.60333	-5.68679	2.47113e-08	1.52239e-07	8.74248
ITLN1	1.98141	-1.70668	5.68369	2.51304e-08	1.54332e-07	8.73032
IFNK	-1.07186	-5.41961	-5.70202	2.27501e-08	1.40826e-07	8.72374
HLA-DRA	-1.06826	8.09395	-5.7986	1.34128e-08	8.66992e-08	8.71019
TLX1	1.65295	-3.08244	5.67995	2.56451e-08	1.57195e-07	8.69734
THEMIS	-1.17773	-1.34836	-5.67524	2.63066e-08	1.60894e-07	8.69356
SYT8	1.69908	5.26272	5.76633	1.60153e-08	1.01795e-07	8.67129
SLC6A20	-1.09535	-2.90799	-5.67283	2.66524e-08	1.62725e-07	8.6644
LILRB5	-1.00464	0.994629	-5.67623	2.61663e-08	1.60238e-07	8.65259
DPT	-1.80445	0.742982	-5.66641	2.75941e-08	1.67975e-07	8.61107
MCHR1	-1.09553	-2.31929	-5.65891	2.87358e-08	1.74488e-07	8.60384
C3orf67	-1.18763	1.16988	-5.66718	2.74794e-08	1.67487e-07	8.59729
HAVCR1	1.84258	-2.67205	5.65829	2.88331e-08	1.7497e-07	8.59393
CFB	-1.01838	2.82749	-5.69114	2.41351e-08	1.48925e-07	8.58425
BEST2	-1.0708	-4.29045	-5.65739	2.89723e-08	1.7576e-07	8.54309
KIAA1045	-1.02933	-2.7462	-5.64456	3.10497e-08	1.87252e-07	8.52272
SYT6	-1.01111	-3.89776	-5.64675	3.06847e-08	1.8528e-07	8.50224
GSDMC	-1.52129	1.63742	-5.65365	2.95637e-08	1.78845e-07	8.49968
GBP6	-1.70774	0.696992	-5.63557	3.25895e-08	1.96051e-07	8.45459
LCE3D	-1.48326	-4.75484	-5.6351	3.26728e-08	1.9637e-07	8.40923
HLA-DQB1	-1.0768	5.84567	-5.72639	1.99241e-08	1.24763e-07	8.39028
UBD	-1.64125	0.825562	-5.62142	3.51666e-08	2.10383e-07	8.37688
SPRR2G	-1.6855	-4.15854	-5.62271	3.49239e-08	2.08995e-07	8.37004
DNASE1L3	-1.15919	-0.657981	-5.60847	3.76983e-08	2.24012e-07	8.34916
EPYC	-1.71121	-2.85627	-5.61091	3.7209e-08	2.21443e-07	8.34826
TRIM31	1.87138	2.64574	5.63563	3.25801e-08	1.96051e-07	8.32179
OTOP3	-1.1146	-5.11863	-5.61828	3.57657e-08	2.13507e-07	8.30513
ISLR	-1.3311	4.83663	-5.68484	2.49737e-08	1.53563e-07	8.27722
UGT1A9	1.35647	-3.73143	5.60135	3.91649e-08	2.32159e-07	8.2752
CR1	-1.18285	-0.624361	-5.59097	4.14033e-08	2.44607e-07	8.25969
GSTM3	1.30999	5.30088	5.6871	2.46699e-08	1.52032e-07	8.23447
HAS2	-1.17024	2.65996	-5.61421	3.65547e-08	2.17748e-07	8.20467
PPP1R14C	-1.65336	1.98788	-5.59901	3.96593e-08	2.34803e-07	8.19233
C2orf66	1.11373	-2.18747	5.57696	4.46227e-08	2.61718e-07	8.1879
LRRN2	-1.04892	0.371707	-5.57998	4.39073e-08	2.57988e-07	8.18299
ARSH	1.07212	-3.493	5.57989	4.39282e-08	2.58033e-07	8.17316
ZNF541	1.09653	-1.01106	5.56868	4.66371e-08	2.72709e-07	8.15032
SLC19A3	-1.11738	-1.06489	-5.56341	4.79662e-08	2.79976e-07	8.12405
OVOL1	1.19162	4.66127	5.64849	3.03985e-08	1.83724e-07	8.10837
PPBP	-1.30978	-3.53641	-5.56572	4.73784e-08	2.76794e-07	8.09996
ROPN1B	1.01663	-2.09575	5.55599	4.98988e-08	2.90471e-07	8.08334
LRRC26	1.16621	-3.57138	5.55698	4.96361e-08	2.89028e-07	8.05444
MPPED2	1.31164	1.15962	5.55989	4.88727e-08	2.85096e-07	8.04777
TMEM191B	1.11608	-1.97215	5.54646	5.24935e-08	3.04028e-07	8.03617
C10orf99	2.51596	2.88333	5.58221	4.33872e-08	2.55087e-07	8.03208
IL6	-1.53109	1.12166	-5.55157	5.10858e-08	2.9667e-07	8.00715
OMD	-1.52462	-2.11268	-5.53372	5.61683e-08	3.23671e-07	7.96885
NGF	-1.03508	-1.1966	-5.53237	5.65724e-08	3.25614e-07	7.96851
NMUR2	1.08648	-4.38786	5.53863	5.47222e-08	3.16088e-07	7.93173
TM4SF4	1.4213	-3.99835	5.533	5.63827e-08	3.2481e-07	7.9186
SCG2	-1.03495	-0.21275	-5.52373	5.92215e-08	3.38855e-07	7.91391
MS4A8	1.66071	-3.78507	5.52824	5.78246e-08	3.31838e-07	7.90235
TRPM5	1.36801	-2.24397	5.51889	6.07613e-08	3.46645e-07	7.89357
OVCH2	1.29156	-1.25362	5.51675	6.14518e-08	3.50173e-07	7.8885
DGKK	1.4601	-4.2997	5.52791	5.7925e-08	3.32316e-07	7.88126
HLA-DQA1	-1.12636	5.38752	-5.6192	3.55885e-08	2.1258e-07	7.86702
SGCD	-1.23426	1.04056	-5.51359	6.24885e-08	3.55663e-07	7.81957
GNG4	-1.4741	0.919697	-5.50117	6.67279e-08	3.78352e-07	7.7625
MGC50722	1.34626	-2.36281	5.48854	7.13245e-08	4.01952e-07	7.74006
G6PC	1.0385	-4.9092	5.50428	6.56387e-08	3.72502e-07	7.73439
ABO	1.37699	3.27892	5.53375	5.61577e-08	3.23671e-07	7.71615
TCHHL1	-1.24373	-4.93134	-5.49626	6.84781e-08	3.87372e-07	7.6929
FAM196B	-1.02497	-4.30254	-5.4899	7.0815e-08	3.99197e-07	7.68913
B3GAT1	1.46079	0.142898	5.47943	7.48289e-08	4.20483e-07	7.68198
HLA-DPA1	-1.02846	6.60013	-5.59575	4.0357e-08	2.38788e-07	7.66665
GRP	-1.50267	-3.25105	-5.47734	7.56597e-08	4.25028e-07	7.66346
SULT1C2	1.26077	-0.294194	5.47246	7.76266e-08	4.3432e-07	7.65794
ZIC5	-1.70254	-2.47182	-5.47165	7.79583e-08	4.35925e-07	7.65298
CAGE1	-1.10255	-3.12089	-5.47264	7.7551e-08	4.34147e-07	7.64343
MUC16	-2.02002	0.206275	-5.47095	7.82433e-08	4.37142e-07	7.63603
ANXA13	-1.14671	-3.7124	-5.47166	7.79534e-08	4.35925e-07	7.61985
LCN15	1.363	-4.57745	5.46634	8.01642e-08	4.46974e-07	7.55911
TREH	1.03415	-3.10603	5.45001	8.73318e-08	4.83471e-07	7.53099
SPRR2B	-1.23312	-5.07675	-5.46096	8.24585e-08	4.58976e-07	7.50802
ASPN	-1.12557	2.94779	-5.48152	7.40102e-08	4.16123e-07	7.49148
RP11-766F14.2	-1.24483	-3.77578	-5.44339	9.04166e-08	4.99411e-07	7.47649
SYNE4	1.07951	3.29715	5.48735	7.17717e-08	4.04356e-07	7.47386
GHRHR	1.08835	-5.08142	5.45088	8.69353e-08	4.8155e-07	7.45733
CTSV	-1.21001	2.83789	-5.47015	7.85739e-08	4.38736e-07	7.44834
UGT2B7	1.96696	-0.949231	5.41907	1.02667e-07	5.62598e-07	7.39595
PLCH1	1.10541	1.28893	5.41785	1.03322e-07	5.65707e-07	7.32647
IGSF10	-1.36209	-1.30705	-5.39843	1.14323e-07	6.21567e-07	7.30109
HLA-DRB1	-1.00721	7.57675	-5.52297	5.94601e-08	3.39819e-07	7.26995
SERPINE2	-1.10546	3.87918	-5.45716	8.41182e-08	4.67411e-07	7.23548
LHX1	-1.68449	-2.89188	-5.38502	1.2257e-07	6.64175e-07	7.21536
S100A7	-2.65642	0.924886	-5.38211	1.24435e-07	6.73153e-07	7.16598
CCL3L3	-1.02805	-0.505392	-5.37009	1.32436e-07	7.14051e-07	7.15687
TWIST2	-1.13432	-0.0181531	-5.36586	1.35365e-07	7.29035e-07	7.12499
NTRK2	-1.33051	0.933662	-5.35569	1.42674e-07	7.66275e-07	7.03835
ANK2	-1.09972	1.12827	-5.35498	1.43202e-07	7.68897e-07	7.02475
CHGB	-1.26356	-2.05547	-5.33847	1.55934e-07	8.31294e-07	7.0039
DKK4	1.68024	-1.32082	5.33647	1.5755e-07	8.38988e-07	6.99414
KLK6	-2.20092	-1.19639	-5.33007	1.62832e-07	8.65453e-07	6.9588
CHIA	1.12504	-4.83968	5.34207	1.53064e-07	8.17338e-07	6.9291
CDA	-1.07927	1.82602	-5.34528	1.50551e-07	8.04803e-07	6.92897
SLAMF6	-1.05337	0.457434	-5.32265	1.69162e-07	8.9616e-07	6.89814
ABCA10	1.10525	1.37361	5.32938	1.6341e-07	8.68054e-07	6.88401
SYN2	1.04653	-0.00794664	5.30849	1.81926e-07	9.58034e-07	6.84468
CD2	-1.0163	2.3768	-5.33506	1.58697e-07	8.44168e-07	6.82663
PLA2G2A	1.75274	3.58343	5.36268	1.37614e-07	7.40735e-07	6.81754
RPE65	-1.24354	-4.53433	-5.31232	1.78384e-07	9.41422e-07	6.798
HTR2A	-1.1206	-3.10443	-5.29472	1.95226e-07	1.02216e-06	6.76746
INSRR	-1.0165	-4.03013	-5.30013	1.89889e-07	9.96455e-07	6.76039
GPR110	1.67677	4.23446	5.36729	1.34365e-07	7.2385e-07	6.74828
KIRREL2	-1.08213	-3.49521	-5.29325	1.96702e-07	1.02915e-06	6.74723
ONECUT2	1.45514	0.820702	5.28786	2.02196e-07	1.05619e-06	6.71216
ADAMDEC1	-1.29532	0.824089	-5.28763	2.02443e-07	1.05699e-06	6.71111
ANXA10	2.42037	0.310599	5.27306	2.18085e-07	1.13219e-06	6.65686
MGAT4C	-1.17362	-3.99634	-5.27324	2.17876e-07	1.13171e-06	6.63111
GPR174	-1.12892	-3.18453	-5.25937	2.33836e-07	1.20655e-06	6.59374
C1orf68	-1.02229	-5.22104	-5.27659	2.14187e-07	1.11403e-06	6.5879
CYP1A2	1.66951	-3.95264	5.26078	2.3217e-07	1.19859e-06	6.5729
TBX18	-1.40847	0.440013	-5.25181	2.43013e-07	1.2499e-06	6.55447
ERBB4	1.4165	-1.77115	5.24092	2.56839e-07	1.31512e-06	6.53326
ADH4	1.23442	-3.04071	5.24173	2.55787e-07	1.31042e-06	6.5135
SERPINB12	-1.07693	-5.03528	-5.25787	2.35634e-07	1.21454e-06	6.50709
MGAT3	1.05128	2.17964	5.26322	2.29301e-07	1.18535e-06	6.49484
AKNAD1	-1.00955	-2.91402	-5.23162	2.69254e-07	1.37326e-06	6.46861
LAMP5	-1.07168	0.188944	-5.22677	2.75942e-07	1.40442e-06	6.4439
C11orf86	1.43788	-3.68551	5.22616	2.76799e-07	1.40841e-06	6.41615
GBX1	1.21796	-4.26714	5.22296	2.81328e-07	1.42996e-06	6.37639
UGT2A3	1.51411	-4.58594	5.22575	2.77384e-07	1.41102e-06	6.37518
DNAJC6	-1.01956	-0.480005	-5.20601	3.06498e-07	1.54738e-06	6.36287
FCRL3	-1.18678	-1.18118	-5.20083	3.14625e-07	1.58347e-06	6.3455
NKX1-2	-1.48018	-3.5177	-5.20341	3.10545e-07	1.56578e-06	6.31335
CYP4Z1	1.27677	-2.15064	5.19481	3.24321e-07	1.62848e-06	6.31027
ABCA12	-1.29758	1.58869	-5.2121	2.9722e-07	1.50484e-06	6.29874
AR	1.2995	2.498	5.22803	2.74189e-07	1.3966e-06	6.29034
KLK11	-1.83746	-1.40084	-5.18961	3.32928e-07	1.66867e-06	6.2863
KRT34	-1.39949	-3.29406	-5.19606	3.22281e-07	1.61907e-06	6.28617
IGFN1	-1.26038	-3.20137	-5.19447	3.24879e-07	1.63086e-06	6.28156
HAS1	-1.29568	-1.4731	-5.18196	3.46004e-07	1.73064e-06	6.25467
DTHD1	-1.05282	-3.06025	-5.18065	3.48281e-07	1.74159e-06	6.22024
FBLL1	1.26839	-1.42162	5.15924	3.87826e-07	1.92104e-06	6.14712
TNNI2	1.56327	3.18572	5.21492	2.93003e-07	1.48426e-06	6.14576
MFSD6L	1.33804	-0.410144	5.15957	3.87167e-07	1.91827e-06	6.13907
CYP4F3	1.5256	2.14652	5.18746	3.3655e-07	1.68596e-06	6.13232
HAS3	1.12115	6.38038	5.28761	2.02457e-07	1.05699e-06	6.11631
GPR144	-1.08826	-3.92365	-5.1627	3.81145e-07	1.89229e-06	6.10257
MKX	-1.15757	-1.48466	-5.1441	4.18361e-07	2.06022e-06	6.07701
KLK13	-1.60539	-2.82177	-5.14718	4.11953e-07	2.03124e-06	6.0689
SAA4	-1.07669	-4.39727	-5.15916	3.87977e-07	1.9213e-06	6.06458
CABP4	1.04423	1.32591	5.1568	3.9258e-07	1.94113e-06	6.05281
IGFBP6	-1.00623	4.00588	-5.21792	2.88592e-07	1.4642e-06	6.02485
FOXD3	-1.07601	-3.92588	-5.14063	4.25688e-07	2.09284e-06	5.9975
CYP1A1	2.45649	-0.325646	5.13083	4.4704e-07	2.19256e-06	5.99161
SH2D1A	-1.02347	-0.346358	-5.11459	4.84714e-07	2.36125e-06	5.92696
PLXNA4	-1.04581	-0.470946	-5.11041	4.94904e-07	2.40727e-06	5.91007
GJB2	-1.17602	6.47237	-5.2422	2.55172e-07	1.30796e-06	5.88807
LONRF2	1.43179	-0.0799698	5.10209	5.15814e-07	2.49711e-06	5.85946
CALHM3	1.38399	-2.08289	5.09848	5.25136e-07	2.53971e-06	5.85551
BICC1	-1.01237	2.37246	-5.1191	4.73949e-07	2.31229e-06	5.78069
PADI3	2.01357	4.63818	5.17329	3.61421e-07	1.80034e-06	5.75107
CRISP3	1.75307	-0.716185	5.07608	5.86779e-07	2.81125e-06	5.74887
ATP4A	1.14291	-3.95916	5.07898	5.78422e-07	2.7751e-06	5.70512
RIPPLY2	1.35261	-1.93392	5.06293	6.2618e-07	2.98383e-06	5.69149
CALB2	-1.39083	-0.0962675	-5.06579	6.17413e-07	2.94567e-06	5.69042
CD8B	-1.04813	0.339025	-5.0678	6.11319e-07	2.91803e-06	5.68535
CSF3	-1.65599	-0.73076	-5.05806	6.41424e-07	3.04926e-06	5.6664
BCHE	-1.17952	-0.754588	-5.05508	6.50907e-07	3.09105e-06	5.65654
PTPRD	-1.12134	0.131012	-5.05805	6.41447e-07	3.04926e-06	5.64766
NLRP10	-1.02398	-4.50345	-5.07133	6.00731e-07	2.87172e-06	5.64375
MYRFL	1.06675	-1.81743	5.04434	6.86277e-07	3.24597e-06	5.60878
KLK12	-1.3139	-4.29349	-5.06055	6.33575e-07	3.01611e-06	5.60365
FAIM2	-1.04121	-1.11077	-5.0382	7.0731e-07	3.33123e-06	5.5825
SV2B	-1.17232	-1.7652	-5.03675	7.12385e-07	3.35188e-06	5.57326
GPC3	1.05594	2.38055	5.06848	6.09251e-07	2.90959e-06	5.5399
RGS6	1.22204	-0.190066	5.028	7.43668e-07	3.48653e-06	5.5178
COLEC12	-1.0575	2.46599	-5.06326	6.25176e-07	2.98051e-06	5.50581
ERN2	1.89296	0.866849	5.02698	7.47394e-07	3.50219e-06	5.46766
SCN11A	1.01159	-1.88315	5.01316	7.99786e-07	3.72524e-06	5.46408
SFTPD	-1.03974	-1.39104	-5.00819	8.19501e-07	3.80886e-06	5.44465
AKR1C2	1.55458	5.7426	5.13683	4.33845e-07	2.12999e-06	5.42871
PTPRN	-1.13699	-1.11449	-5.00112	8.48313e-07	3.93055e-06	5.41084
RIMBP2	-1.06347	-2.89888	-5.00289	8.40993e-07	3.89849e-06	5.3919
CNTN3	1.37501	0.142258	4.99027	8.94486e-07	4.1307e-06	5.33225
CNTNAP3B	-1.06981	-1.5456	-4.98295	9.26986e-07	4.26963e-06	5.32777
SLC10A6	-1.06836	-1.34174	-4.97844	9.47542e-07	4.35296e-06	5.30788
C10orf67	-1.16898	-2.4769	-4.97804	9.49394e-07	4.35735e-06	5.29036
IRX3	-1.27075	2.76847	-5.02458	7.5626e-07	3.53862e-06	5.28743
ZP1	1.01295	-1.72348	4.96861	9.93961e-07	4.54793e-06	5.26121
SLC5A1	-1.42843	-3.05434	-4.97113	9.81847e-07	4.49992e-06	5.24051
KLF17	-1.03398	-4.08998	-4.97826	9.48377e-07	4.35474e-06	5.23028
SLC1A7	1.07993	-0.0497493	4.96635	1.00494e-06	4.59491e-06	5.23002
AKR1C3	1.22828	5.81868	5.09259	5.40712e-07	2.60596e-06	5.20242
IGFL1	2.0143	1.82194	4.98274	9.27931e-07	4.27297e-06	5.1958
FOXC2	-1.03964	-1.14737	-4.95105	1.0824e-06	4.91788e-06	5.18235
PF4V1	-1.00033	-4.30668	-4.9688	9.9304e-07	4.54479e-06	5.1763
PCP4L1	1.56683	2.49758	4.98895	9.00229e-07	4.15328e-06	5.15643
SLIT2	-1.03895	1.52031	-4.96265	1.02318e-06	4.67172e-06	5.12824
TMEM40	1.04143	4.63279	5.04571	6.81663e-07	3.22764e-06	5.10554
CPNE4	1.34741	-1.20803	4.93182	1.18799e-06	5.36124e-06	5.09141
NELL2	-1.19082	1.55501	-4.94951	1.09051e-06	4.95238e-06	5.06489
CCL13	-1.14226	0.616418	-4.92988	1.19919e-06	5.40806e-06	5.03531
CLEC4G	-1.20345	-2.13173	-4.92026	1.25618e-06	5.64019e-06	5.03418
NRXN3	1.25095	1.47413	4.93903	1.14731e-06	5.19394e-06	5.02301
CHRNA9	-1.0308	-4.31505	-4.93445	1.17299e-06	5.29894e-06	5.01796
FXYD3	1.04214	8.71289	5.06116	6.31664e-07	3.00849e-06	4.97912
UGT1A6	1.49931	2.0825	4.93971	1.14351e-06	5.18038e-06	4.97244
PPP2R2C	-1.42785	0.474491	-4.89775	1.39991e-06	6.23228e-06	4.89548
GSTM5	1.04246	0.816633	4.89754	1.40134e-06	6.23578e-06	4.87754
FST	-1.01872	3.80667	-4.96998	9.87385e-07	4.52317e-06	4.87374
TRAT1	-1.06046	-1.97027	-4.87832	1.53662e-06	6.77487e-06	4.84814
PKHD1	1.40265	-0.22978	4.88097	1.51728e-06	6.7026e-06	4.84579
EPGN	-1.43815	-1.65987	-4.87732	1.54404e-06	6.79918e-06	4.8438
SPOCD1	1.14105	3.76784	4.96016	1.03563e-06	4.72081e-06	4.83933
EREG	-1.73475	1.00148	-4.89161	1.44179e-06	6.39525e-06	4.83849
S100A12	-1.34455	-0.260043	-4.8677	1.61676e-06	7.09046e-06	4.78771
SFRP4	-1.93887	2.94472	-4.91717	1.27499e-06	5.71539e-06	4.77461
CSF2	-1.17605	-1.7916	-4.85637	1.70666e-06	7.43442e-06	4.75075
IGFL3	-1.23987	-4.35996	-4.87512	1.56036e-06	6.86168e-06	4.74543
RBP3	1.12212	-3.1453	4.85766	1.69618e-06	7.39706e-06	4.72073
SERPIND1	1.11094	-1.85013	4.84545	1.7978e-06	7.79302e-06	4.70153
KRT84	-1.02912	-4.8874	-4.86806	1.61393e-06	7.08043e-06	4.68441
TMPRSS11D	-1.56296	-2.81697	-4.84629	1.79065e-06	7.76546e-06	4.68175
EFNA2	1.21793	-3.13977	4.83038	1.93141e-06	8.3202e-06	4.59858
ADH1C	1.56775	-0.0417089	4.82205	2.00929e-06	8.62893e-06	4.57463
NPAP1	1.30653	-3.9955	4.83181	1.9183e-06	8.26923e-06	4.56794
SH3GL2	1.57298	-1.60014	4.80712	2.15657e-06	9.20447e-06	4.52755
SYT12	-1.08002	1.55192	-4.82406	1.99028e-06	8.55673e-06	4.49442
DNER	-1.41089	-2.06044	-4.79444	2.28981e-06	9.71133e-06	4.46927
SLC38A4	1.52388	0.935607	4.77969	2.45464e-06	1.03494e-05	4.33947
CCL5	-1.02099	4.4851	-4.87499	1.56133e-06	6.86286e-06	4.33017
WNT11	-1.14298	0.410191	-4.76749	2.59964e-06	1.0897e-05	4.31518
CHRDL2	-1.50814	1.05299	-4.77457	2.51461e-06	1.05725e-05	4.30937
MROH2A	1.48693	-0.509731	4.75702	2.73062e-06	1.1414e-05	4.29932
ATP2C2	1.02375	3.31331	4.8236	1.99461e-06	8.57156e-06	4.28213
GLP1R	1.08156	-3.64238	4.74864	2.84008e-06	1.18283e-05	4.21343
MMP28	1.07512	4.22228	4.83779	1.86458e-06	8.06448e-06	4.20205
SYT16	1.17332	0.192972	4.73606	3.01218e-06	1.24779e-05	4.18606
NELL1	1.28068	-3.44238	4.73859	2.97683e-06	1.23476e-05	4.17814
SPAG17	1.06898	1.56508	4.74779	2.85134e-06	1.18726e-05	4.15272
SLC7A11	-1.04287	2.75433	-4.77612	2.49631e-06	1.05092e-05	4.14868
CHST8	1.30892	-1.69244	4.71048	3.39393e-06	1.38995e-05	4.1044
FRMPD2	1.13786	-2.30159	4.69332	3.67562e-06	1.49713e-05	4.02161
LUZP2	1.44185	-0.425403	4.68194	3.87467e-06	1.57293e-05	3.96925
SYT9	1.14032	-2.94659	4.67685	3.9669e-06	1.60768e-05	3.9284
ALDH1A1	-1.13869	3.43437	-4.7455	2.88208e-06	1.19827e-05	3.91325
SPIB	-1.1277	-0.598446	-4.66566	4.17755e-06	1.68708e-05	3.90553
KRT16	-1.68377	5.64887	-4.8089	2.13844e-06	9.13712e-06	3.90444
CACNG4	1.56211	1.19502	4.6795	3.91858e-06	1.5891e-05	3.88056
CADM3	-1.2724	-1.4759	-4.64774	4.53712e-06	1.81644e-05	3.83459
LGALS12	-1.00567	-3.2898	-4.65509	4.38626e-06	1.76135e-05	3.8193
TNNT1	-1.29481	1.55085	-4.66814	4.13002e-06	1.66892e-05	3.80326
PAGE5	1.11819	-3.37074	4.63479	4.81542e-06	1.91876e-05	3.72812
GZMH	-1.03636	0.211864	-4.62799	4.96808e-06	1.97474e-05	3.71518
RRAD	-1.04248	2.48751	-4.65518	4.38439e-06	1.76109e-05	3.64816
UGT1A10	2.15559	0.899752	4.62173	5.11278e-06	2.02728e-05	3.64715
CLDN10	-1.15927	-2.68246	-4.60397	5.54538e-06	2.18455e-05	3.62371
ALX1	-1.24162	-3.65685	-4.61064	5.37895e-06	2.12552e-05	3.61098
B4GALNT2	-1.21121	-3.79321	-4.6119	5.34798e-06	2.11411e-05	3.60982
ADAMTS16	-1.09057	0.152549	-4.5944	5.7929e-06	2.27303e-05	3.57335
DPPA2	-1.0488	-5.2651	-4.62228	5.09994e-06	2.02301e-05	3.57072
TUBAL3	-1.01326	-2.76077	-4.57639	6.28776e-06	2.44822e-05	3.50292
ZNF626	1.15391	2.86379	4.62115	5.12643e-06	2.03186e-05	3.44977
TMPRSS11A	-1.27854	-2.51175	-4.55621	6.89015e-06	2.65722e-05	3.42568
RAET1L	-1.18296	-1.67266	-4.53814	7.47678e-06	2.86526e-05	3.36702
CDH16	-1.20112	-4.03322	-4.55399	6.95992e-06	2.67987e-05	3.3496
LEMD1	-1.27125	-2.05839	-4.53264	7.66431e-06	2.9302e-05	3.33769
SOSTDC1	-1.25846	-2.81664	-4.53171	7.69678e-06	2.94145e-05	3.31116
NPY1R	1.09053	-0.522676	4.51588	8.26476e-06	3.13938e-05	3.26432
LPA	1.21875	-2.95224	4.51925	8.14056e-06	3.09705e-05	3.25316
KISS1R	1.0375	-2.58208	4.50925	8.5149e-06	3.22494e-05	3.22564
CXorf22	1.30011	-1.04954	4.49748	8.9762e-06	3.37794e-05	3.19477
FLNC	-1.11736	3.83749	-4.59108	5.8811e-06	2.30512e-05	3.16737
SPRR1B	-1.87678	1.83251	-4.52369	7.97954e-06	3.04055e-05	3.15483
SLC28A3	-1.19672	0.982559	-4.50422	8.70892e-06	3.28882e-05	3.14339
KRT74	-1.0873	-3.51599	-4.49797	8.95669e-06	3.3719e-05	3.13796
SLC30A8	-1.10218	-3.97182	-4.50127	8.82511e-06	3.32817e-05	3.12923
PTX3	-1.0584	0.144877	-4.47761	9.81014e-06	3.66692e-05	3.07971
ARHGAP40	1.10206	2.96959	4.53747	7.49915e-06	2.8727e-05	3.07352
LINGO2	-1.13126	-3.4332	-4.47938	9.73287e-06	3.64154e-05	3.06386
KRT1	-1.77492	-0.65416	-4.46697	1.02869e-05	3.82526e-05	3.05811
F2	1.08101	-3.58622	4.47779	9.80219e-06	3.66465e-05	3.04983
LCE3E	-1.02217	-5.023	-4.48764	9.38032e-06	3.51708e-05	3.01046
KLHDC7B	-1.37596	4.56448	-4.57729	6.26184e-06	2.43862e-05	2.99889
NGFR	-1.04016	1.57502	-4.47631	9.86723e-06	3.68613e-05	2.97889
KLK3	1.23037	-4.65166	4.47136	1.00873e-05	3.75822e-05	2.9654
LEFTY2	-1.20581	-3.18971	-4.45222	1.09839e-05	4.06657e-05	2.96174
SCGB1A1	-1.61496	-3.44829	-4.44553	1.13154e-05	4.17575e-05	2.92248
ZSCAN1	1.10693	-2.94816	4.43806	1.16964e-05	4.29842e-05	2.91358
CCL11	-1.13674	1.20547	-4.44465	1.13595e-05	4.18726e-05	2.87722
CHP2	1.63816	0.67883	4.43426	1.18947e-05	4.3622e-05	2.86855
CCR7	1.16648	2.75983	4.47701	9.83642e-06	3.67533e-05	2.8464
RP11-35N6.1	1.35713	-2.79004	4.41683	1.28472e-05	4.68238e-05	2.83256
SBSN	-1.71164	0.773312	-4.41876	1.2738e-05	4.64608e-05	2.79899
FAT2	-1.43772	4.33906	-4.52242	8.02553e-06	3.05687e-05	2.79458
FLG	-1.19714	-1.99333	-4.38943	1.44941e-05	5.22675e-05	2.74392
SCEL	-1.50974	0.592289	-4.39699	1.40205e-05	5.07385e-05	2.72033
ASIC5	1.0332	-4.48841	4.4029	1.36609e-05	4.95017e-05	2.68949
SORCS2	-1.03942	1.15828	-4.3945	1.41747e-05	5.12297e-05	2.67285
HBE1	-1.02422	-4.59673	-4.39661	1.40441e-05	5.08049e-05	2.65699
C6orf15	-1.25319	-4.19365	-4.38152	1.50055e-05	5.39017e-05	2.61839
FAM133A	-1.41431	-2.98852	-4.35119	1.71331e-05	6.10031e-05	2.55483
GPR12	1.06905	-4.46652	4.36743	1.59603e-05	5.70468e-05	2.54456
PRSS21	-1.40036	-1.01982	-4.32707	1.90273e-05	6.71082e-05	2.4932
CGB8	-1.01499	-4.42524	-4.34931	1.7274e-05	6.14484e-05	2.47262
CPLX2	1.17184	-3.54387	4.33725	1.82049e-05	6.44532e-05	2.4714
SPINK6	-1.05747	-4.28381	-4.33964	1.80167e-05	6.38334e-05	2.44139
LGALS7	-1.42653	-3.48137	-4.31914	1.96931e-05	6.92302e-05	2.40133
CHGA	-1.0862	-3.09221	-4.30605	2.08404e-05	7.28797e-05	2.3666
SULT1E1	1.57787	-0.173288	4.29503	2.18551e-05	7.62106e-05	2.3411
ATP10B	1.2484	1.67382	4.32411	1.92731e-05	6.78889e-05	2.33916
PGLYRP3	-1.44904	-1.79138	-4.28275	2.30422e-05	8.00056e-05	2.31182
MT1A	-1.05189	-2.06124	-4.27595	2.37265e-05	8.21759e-05	2.28446
MMP1	-1.25516	4.48986	-4.40609	1.34702e-05	4.88654e-05	2.27411
ZFP42	-1.01833	-4.72706	-4.3005	2.13459e-05	7.45553e-05	2.25528
OLFM4	-1.8889	0.29132	-4.27435	2.38891e-05	8.26802e-05	2.23601
PLEKHS1	1.28864	0.399792	4.2727	2.40592e-05	8.32096e-05	2.22662
ITLN2	1.11608	-3.24242	4.27248	2.40825e-05	8.32755e-05	2.22445
ADRA2C	1.02486	0.208239	4.26475	2.48939e-05	8.58066e-05	2.20567
C9orf152	1.13419	-0.266528	4.24798	2.67461e-05	9.1493e-05	2.15935
CLCA2	-1.89273	3.72475	-4.34451	1.76386e-05	6.26164e-05	2.15744
ZIC2	-1.28866	0.259857	-4.24654	2.6911e-05	9.19764e-05	2.12949
SRD5A2	1.06505	-2.51516	4.23655	2.80831e-05	9.55453e-05	2.11334
SYT10	1.14434	-3.63418	4.23989	2.76868e-05	9.44285e-05	2.07438
FAM25A	1.21811	-1.67776	4.20488	3.21296e-05	0.000108064	2.00657
FUT6	1.35383	0.130942	4.2126	3.10946e-05	0.000104928	2.00063
GZMK	-1.01807	-0.448664	-4.20224	3.24904e-05	0.000109108	1.98542
CNTNAP2	-1.38809	-1.4974	-4.18843	3.44451e-05	0.000115155	1.94155
DLX3	1.03543	0.86709	4.18849	3.44367e-05	0.000115147	1.86265
DEFB126	1.11345	-2.97001	4.17772	3.60373e-05	0.000119982	1.86131
CES1	-1.32435	1.99654	-4.21304	3.10364e-05	0.000104768	1.85771
SLC1A6	1.9156	0.6803	4.18216	3.53689e-05	0.000117898	1.84702
CCDC60	1.31826	-1.93196	4.15971	3.88741e-05	0.000128634	1.82473
CDX2	1.46349	-1.64306	4.1528	4.00166e-05	0.00013201	1.79878
CCBE1	-1.05469	-0.511149	-4.15108	4.03069e-05	0.000132923	1.78693
PGLYRP4	-1.28373	-0.828693	-4.14581	4.12066e-05	0.000135682	1.7735
HTR7	-1.11717	0.240433	-4.15481	3.96804e-05	0.000131034	1.7692
GABRQ	-1.27366	-0.856198	-4.12211	4.54956e-05	0.000148	1.6819
FGFR3	1.16404	6.56822	4.3097	2.05138e-05	7.18944e-05	1.67584
SLITRK3	-1.02849	-3.85392	-4.12359	4.52158e-05	0.000147213	1.60415
CILP	-1.19437	1.37258	-4.12913	4.41817e-05	0.000144427	1.5889
LHX2	-1.04869	-2.3033	-4.08948	5.20994e-05	0.000166912	1.54633
CD177	-1.04694	-0.368273	-4.0856	5.29428e-05	0.000169391	1.52894
CD1A	-1.00241	-0.545913	-4.08383	5.33309e-05	0.000170492	1.52868
C6orf222	1.02761	-2.50816	4.08387	5.33239e-05	0.000170492	1.51734
CXCL17	1.30186	4.33251	4.20929	3.15347e-05	0.000106229	1.49475
SPINK7	1.09827	-3.46982	4.06834	5.68536e-05	0.000180507	1.41149
FDCSP	-1.48587	-1.93086	-4.04741	6.19654e-05	0.000195523	1.39002
ZNF812	1.13134	1.75755	4.07307	5.57551e-05	0.000177425	1.33417
MMP13	-1.37768	2.1468	-4.08073	5.40188e-05	0.000172351	1.32011
CLDN9	1.13897	-0.132711	4.02342	6.8362e-05	0.000213729	1.28135
DCDC2	1.14355	-0.942008	4.01153	7.17607e-05	0.000223384	1.26138
BMP7	1.35074	2.58943	4.07844	5.4534e-05	0.000173909	1.25478
CCL21	-1.47847	0.88202	-4.01762	7.00007e-05	0.00021829	1.19856
CCK	1.06914	-2.69426	3.99386	7.71083e-05	0.000238465	1.1672
CIDEA	1.0558	-2.0822	3.9849	7.99647e-05	0.000246397	1.15571
AMTN	-1.20931	-3.40254	-3.98643	7.94682e-05	0.000245062	1.10377
PADI1	1.16876	2.25504	4.02652	6.7502e-05	0.000211448	1.09789
TEPP	1.35178	-0.753287	3.95948	8.86148e-05	0.000270904	1.0599
ZFP57	-1.18513	-3.13024	-3.96887	8.53203e-05	0.000261449	1.05206
EPHX3	1.18916	2.63882	4.01357	7.11661e-05	0.000221711	0.997339
FAM155B	1.09652	-0.0156716	3.92747	0.000100777	0.000304516	0.916505
UNC13C	1.27927	-3.33159	3.93282	9.86405e-05	0.000298641	0.90705
MMP7	-1.2158	3.52706	-4.02179	6.88202e-05	0.000215058	0.891215
FEZF1	-1.13277	-2.65681	-3.89962	0.000112632	0.000337062	0.817784
PTPRQ	1.24095	-0.949119	3.8854	0.000119179	0.000355015	0.791282
MISP	1.04613	4.32291	4.02307	6.84602e-05	0.000214001	0.753556
SIX3	1.21938	-1.35678	3.8587	0.00013246	0.000391222	0.696409
SLC34A2	-1.24175	-2.5966	-3.85765	0.000133012	0.000392782	0.666616
GDA	1.1755	0.254098	3.85437	0.000134743	0.00039742	0.632941
FGF7	-1.01618	1.62687	-3.87549	0.000123954	0.000368203	0.602053
FBN2	-1.01195	3.02139	-3.90645	0.000109606	0.000328664	0.532764
CALML5	-1.68228	0.474332	-3.82534	0.000151026	0.00044091	0.512236
GTSF1	-1.267	-0.721154	-3.78932	0.000173823	0.000500458	0.439874
PROM1	1.09055	0.0471768	3.76653	0.000189887	0.00054277	0.328229
SLC6A14	-1.1938	0.150113	-3.73784	0.000212099	0.000599647	0.220344
LGR5	1.09736	-1.2188	3.71328	0.000233033	0.000653161	0.179158
TBL1Y	1.08888	-3.79133	3.71512	0.000231402	0.000649027	0.0913783
CDH19	-1.10532	-2.57898	-3.66749	0.000277367	0.000765684	-0.0094173
DPP10	1.01986	-4.26131	3.68937	0.000255276	0.000709323	-0.0287397
MSLN	-1.20487	0.891138	-3.67329	0.000271343	0.000750333	-0.0573614
IVL	1.22247	4.65178	3.76544	0.000190689	0.00054482	-0.249576
GABRB3	1.18113	-0.156112	3.59658	0.000361956	0.000976859	-0.255284
ACTC1	-1.41695	0.546689	-3.59324	0.000366487	0.000988097	-0.309094
KRTDAP	-1.42691	-0.919438	-3.57106	0.000397926	0.00106536	-0.31731
C1orf110	-1.1548	-2.85358	-3.56395	0.000408539	0.00109076	-0.378325
SFRP1	-1.00828	1.62386	-3.59479	0.000364378	0.000982713	-0.397379
TENM1	-1.0659	-1.41265	-3.53836	0.000448926	0.00118993	-0.419926
CALML3	-1.62047	2.48457	-3.60249	0.000354073	0.000957313	-0.47696
IGF2	1.336	7.33198	3.75902	0.00019548	0.000557446	-0.477348
ADH1B	1.18714	-0.28684	3.52874	0.000465057	0.00122884	-0.478548
CR2	-1.17785	-1.52883	-3.51431	0.000490288	0.0012878	-0.50274
GSTA1	1.40841	-0.306197	3.51302	0.000492606	0.00129319	-0.532391
SFTA2	1.08298	-2.41789	3.50867	0.00050048	0.00131103	-0.542823
FSTL5	-1.0212	-3.38674	-3.52132	0.000477872	0.00125893	-0.552171
KPRP	1.02349	-3.53138	3.49333	0.000529247	0.0013808	-0.654483
MYEOV	-1.11318	2.42082	-3.52542	0.000470763	0.00124273	-0.733284
CLIC6	1.00183	2.53957	3.51388	0.000491055	0.00128964	-0.78939
CLDN3	1.14419	2.08947	3.45526	0.000607416	0.00156272	-0.923459
SPRR1A	1.1567	2.59716	3.473	0.000569744	0.00147674	-0.933752
MUC4	-1.09597	2.66624	-3.46469	0.000587103	0.00151688	-0.973619
NEFM	1.06872	-2.52643	3.35874	0.000856604	0.00213678	-1.03732
TFAP2B	1.02034	-3.32626	3.344	0.000902154	0.00223949	-1.12934
FOXE1	-1.13754	-1.15817	-3.31851	0.000986238	0.00242898	-1.13692
CYP2C18	1.00727	-1.36277	3.30092	0.00104848	0.00257022	-1.19075
COMP	-1.09811	3.35956	-3.4032	0.000731892	0.00185304	-1.29002
UGT1A8	1.25409	-2.01877	3.27054	0.00116458	0.00283021	-1.2988
CLCA4	1.49672	1.76285	3.31844	0.00098649	0.00242929	-1.32862
MKRN3	-1.09507	-1.71511	-3.25377	0.00123369	0.00298175	-1.3421
CEACAM7	1.26601	-0.978528	3.22744	0.00134986	0.00324076	-1.42624
MMP10	-1.10845	1.35365	-3.23	0.00133814	0.00321423	-1.56185
NCCRP1	1.04517	3.72745	3.33529	0.000930095	0.00230296	-1.57723
CASP14	-1.51051	2.08861	-3.22606	0.00135623	0.00325526	-1.65959
FAM83A	-1.08662	5.05112	-3.34571	0.000896739	0.00222747	-1.75955
KRT4	-1.43131	1.88238	-3.17456	0.00161444	0.00381394	-1.79241
MAGEA4	-1.51572	-1.13656	-3.08882	0.00214696	0.00493735	-1.8456
ASB5	-1.01646	-3.23385	-3.09709	0.00208935	0.00481854	-1.88489
TMPRSS4	1.02973	5.85921	3.25224	0.00124018	0.00299632	-2.14053
BPIFB1	1.14632	-0.632774	2.95755	0.00328128	0.00724505	-2.23103
EN1	-1.01817	-1.6609	-2.94681	0.0033949	0.00746286	-2.24847
GSTM1	1.43858	1.65363	2.97572	0.0030969	0.0068668	-2.35487
FAM83C	1.00281	1.98382	2.93837	0.00348678	0.00765186	-2.50233
IGF2BP1	-1.01249	-0.909886	-2.84422	0.00467613	0.009989	-2.535

## Sheet: Stromal High-vs-Low
Differentially expressed genes between stromalscore groups
Gene Symbol	logFC	AveExpr	t	P.Value	adj.P.Val	B
AEBP1	3.34511	7.10863	25.0503	1.5463e-84	3.00555e-80	182.147
COL6A3	2.96674	8.13131	24.8933	7.30831e-84	7.10258e-80	180.596
EMILIN1	2.90807	5.56554	24.7662	2.5727e-83	1.66685e-79	179.335
PDGFRB	2.28169	5.97755	24.6306	9.874e-83	4.79802e-79	178.004
COL1A2	2.98589	10.0003	24.4494	5.96128e-82	2.31739e-78	176.206
COL3A1	3.0644	9.89746	23.7189	8.62936e-79	2.62132e-75	168.949
COL1A1	3.06113	10.7249	23.7099	9.44036e-79	2.62132e-75	168.859
ADAMTS2	2.98049	4.52465	23.2593	8.5588e-77	1.9629e-73	164.34
SULF1	3.48277	5.48726	23.2533	9.08892e-77	1.9629e-73	164.313
SPARC	2.08744	9.60738	23.0897	4.68519e-76	9.10661e-73	162.668
CTSK	2.67726	5.57311	23.0125	1.01605e-75	1.79536e-72	161.914
POSTN	4.17302	6.14364	22.974	1.4946e-75	2.42088e-72	161.529
COL5A1	2.92963	7.38107	22.8959	3.2748e-75	4.89633e-72	160.735
FBN1	2.67335	5.2587	22.6251	4.97399e-74	6.4453e-71	158.037
CDH11	2.77216	4.54773	22.6255	4.95284e-74	6.4453e-71	158.02
COL6A2	2.75383	8.41648	22.3185	1.08795e-72	1.32165e-69	154.94
ANXA6	2.23546	5.89042	22.2301	2.64996e-72	3.02984e-69	154.072
DCN	3.07198	6.933	22.2099	3.24605e-72	3.50519e-69	153.861
CCDC80	3.16313	5.11223	22.0587	1.48946e-71	1.52372e-68	152.355
BGN	2.45805	7.96419	22.0496	1.63354e-71	1.58755e-68	152.24
THY1	2.19288	6.24835	21.8299	1.49719e-70	1.38576e-67	150.046
DDR2	2.41411	3.70936	21.6242	1.19349e-69	1.05445e-66	147.941
COL5A2	2.57018	6.91291	21.5966	1.57768e-69	1.33328e-66	147.691
PRRX1	3.25371	3.72024	21.1923	9.37532e-68	7.59284e-65	143.587
TIMP2	2.42776	7.13443	21.0945	2.5221e-67	1.96088e-64	142.628
TAGLN	2.8498	7.32254	21.0071	6.10126e-67	4.56116e-64	141.747
OLFML1	1.90638	1.77376	20.8344	3.50137e-66	2.5206e-63	139.744
VIM	2.04176	8.23479	20.7555	7.78036e-66	5.40096e-63	139.2
COL15A1	2.17517	5.65873	20.7004	1.35858e-65	8.99283e-63	138.68
CTGF	2.64463	6.28906	20.6983	1.388e-65	8.99283e-63	138.648
ISLR	3.57294	4.83663	20.6685	1.87685e-65	1.17678e-62	138.37
CTHRC1	2.98974	4.73805	20.5855	4.3434e-65	2.63821e-62	137.537
GPC6	3.24654	2.2717	20.4713	1.38106e-64	8.13443e-62	136.188
LUM	2.81475	7.37594	20.4532	1.65768e-64	9.47659e-62	136.158
GLT8D2	2.23784	2.6095	20.4449	1.80379e-64	1.00172e-61	135.988
ZEB2	1.85007	3.95613	20.2962	8.12662e-64	4.3877e-61	134.615
WIPF1	1.83195	4.88733	20.2445	1.37142e-63	7.2044e-61	134.097
CPXM1	3.01561	3.74443	20.1963	2.23309e-63	1.14222e-60	133.586
CALD1	2.09085	7.16496	20.147	3.68018e-63	1.83414e-60	133.066
C1S	2.75174	7.2087	20.1269	4.51137e-63	2.19219e-60	132.866
NNMT	3.10866	5.32673	20.1008	5.87255e-63	2.71773e-60	132.65
BNC2	2.82758	1.66639	20.1094	5.38199e-63	2.55146e-60	132.471
SERPINF1	2.48172	5.83413	20.0811	7.16861e-63	3.24038e-60	132.432
OLFML2B	2.3763	4.32427	20.0218	1.30672e-62	5.7173e-60	131.858
FMOD	2.42721	4.52529	20.0205	1.32365e-62	5.7173e-60	131.846
FAP	3.17416	2.83494	20.003	1.5807e-62	6.67915e-60	131.566
ADAM12	2.70915	4.1169	19.9743	2.11359e-62	8.7408e-60	131.373
COL6A1	2.43463	8.11762	19.7307	2.48956e-61	9.87541e-59	128.858
KIAA1755	3.15446	0.847718	19.7337	2.41449e-61	9.77719e-59	128.578
CRISPLD2	2.10866	5.34551	19.6175	7.8288e-61	3.04337e-58	127.766
RSPO3	3.87708	-0.504216	19.6023	9.13034e-61	3.47973e-58	127.186
VCAN	2.73409	6.18928	19.5169	2.16647e-60	8.098e-58	126.734
GFPT2	3.57599	2.3185	19.5084	2.35996e-60	8.65483e-58	126.543
ADAMTS12	2.87421	3.03317	19.4976	2.63383e-60	9.48031e-58	126.518
CD248	2.0975	4.83116	19.4556	4.02754e-60	1.42333e-57	126.15
FNDC1	4.48977	2.21752	19.3359	1.3529e-59	4.69576e-57	124.789
ITGA11	2.84351	3.86149	19.3161	1.65256e-59	5.53805e-57	124.744
GYPC	2.18103	3.09713	19.3165	1.64559e-59	5.53805e-57	124.715
TMEM176B	2.25504	5.05576	19.2481	3.28837e-59	1.08332e-56	124.054
GAS7	2.37368	3.46395	19.2291	3.98527e-59	1.29103e-56	123.858
SSC5D	2.76587	2.83039	19.1773	6.72514e-59	2.10833e-56	123.29
SGCD	3.24472	1.04056	19.1896	5.9413e-59	1.89313e-56	123.179
TGFB3	2.18582	3.88871	19.1459	9.23693e-59	2.84981e-56	123.039
PLXNC1	1.72228	3.38119	19.1226	1.16952e-58	3.55187e-56	122.791
OLFML3	2.58517	3.78319	19.0875	1.66748e-58	4.98627e-56	122.447
PDLIM3	2.99394	4.11797	18.977	5.09743e-58	1.50119e-55	121.341
SFRP2	5.94779	4.08518	18.9562	6.28758e-58	1.82406e-55	121.085
OMD	3.93772	-2.11268	18.9031	1.07532e-57	3.07368e-55	120.194
SPON2	2.19233	5.13565	18.8563	1.72635e-57	4.86306e-55	120.107
LRRC32	1.91891	4.48836	18.7856	3.52449e-57	9.78651e-55	119.414
FIBIN	3.34944	1.26342	18.7695	4.14913e-57	1.13587e-54	119.02
IFFO1	1.60969	2.62021	18.7169	7.05794e-57	1.90535e-54	118.669
FAM20C	2.39179	4.32993	18.7084	7.68587e-57	2.04644e-54	118.643
HTRA3	3.02713	4.87637	18.6825	9.98793e-57	2.62345e-54	118.377
SLCO2B1	2.47495	4.06349	18.5614	3.39044e-56	8.78666e-54	117.169
ACTA2	2.46896	7.2466	18.5475	3.90142e-56	9.97788e-54	116.94
TYROBP	2.33422	4.44569	18.5148	5.4249e-56	1.3694e-53	116.697
GGT5	1.97825	4.3848	18.5095	5.72215e-56	1.42592e-53	116.643
PCOLCE	2.04637	5.45195	18.5028	6.12575e-56	1.50717e-53	116.537
MSRB3	2.36904	3.82515	18.4456	1.09088e-55	2.65042e-53	116.006
C1R	2.15522	7.50568	18.3855	1.99833e-55	4.79526e-53	115.307
WISP1	2.87231	2.09787	18.3525	2.78765e-55	6.60775e-53	114.965
FAM26E	1.85059	1.84321	18.3331	3.38941e-55	7.93734e-53	114.746
C1QA	2.75343	5.90263	18.2851	5.49911e-55	1.25748e-52	114.345
FN1	3.02791	9.65803	18.2899	5.24125e-55	1.21279e-52	114.339
COLEC12	3.0764	2.46599	18.2832	5.60941e-55	1.26779e-52	114.306
ANGPTL2	2.02981	5.03035	18.2467	8.10258e-55	1.81023e-52	113.983
GREM1	4.56297	3.97601	18.2412	8.56181e-55	1.89109e-52	113.946
THBS2	2.9747	6.38802	18.2162	1.10146e-54	2.40551e-52	113.638
C1QC	2.66553	5.75078	18.1763	1.64702e-54	3.55702e-52	113.257
NRP2	2.16291	4.74208	18.1683	1.7844e-54	3.81137e-52	113.211
ZNF469	2.42902	2.71211	18.1652	1.8408e-54	3.88909e-52	113.154
KCNE4	2.25732	1.90612	18.1442	2.2752e-54	4.75516e-52	112.869
MXRA8	2.18458	5.50613	18.0454	6.15077e-54	1.27184e-51	111.946
ITGB2	2.5218	5.01808	18.0348	6.84333e-54	1.38556e-51	111.867
C1QB	2.78821	5.91829	18.036	6.76311e-54	1.38373e-51	111.845
MYL9	2.37621	7.26885	18.0161	8.25854e-54	1.65486e-51	111.601
PXDN	2.05542	5.60644	17.9487	1.62739e-53	3.22772e-51	110.971
EVI2A	2.18525	1.5759	17.934	1.88642e-53	3.70368e-51	110.738
TMEM176A	2.1361	4.26808	17.8719	3.52562e-53	6.85275e-51	110.257
RARRES2	2.49117	5.0275	17.8637	3.82911e-53	7.36896e-51	110.151
CD163	3.199	4.04129	17.852	4.30715e-53	8.20766e-51	110.064
GAS1	3.43426	2.24139	17.8329	5.21513e-53	9.8414e-51	109.796
GPR124	1.8854	4.40488	17.8234	5.73694e-53	1.0722e-50	109.766
FILIP1L	1.95576	4.58962	17.7715	9.66559e-53	1.78924e-50	109.241
MMP2	2.32968	7.94023	17.7591	1.09531e-52	2.00845e-50	109.017
FCGR2A	2.42959	4.1967	17.7344	1.40394e-52	2.52671e-50	108.886
COL16A1	2.35835	5.59956	17.7373	1.36337e-52	2.47662e-50	108.859
LMCD1	1.90596	4.61666	17.7272	1.50881e-52	2.69052e-50	108.796
DPT	4.53855	0.742982	17.7227	1.57833e-52	2.78891e-50	108.576
CD14	2.39317	5.15797	17.6926	2.13484e-52	3.73828e-50	108.434
MS4A4A	2.5395	2.37075	17.6915	2.15871e-52	3.74632e-50	108.406
HTR2A	2.94309	-3.10443	17.6899	2.19508e-52	3.77574e-50	108.125
GXYLT2	2.83883	1.05606	17.6305	3.98476e-52	6.79402e-50	107.663
TNFAIP6	2.90783	1.28772	17.5974	5.55228e-52	9.38431e-50	107.363
ENTPD1	1.05769	5.43429	17.5655	7.65312e-52	1.28236e-49	107.128
ZNF521	1.89309	1.82783	17.545	9.40064e-52	1.56171e-49	106.902
MS4A6A	2.33051	3.93634	17.4933	1.57848e-51	2.57824e-49	106.484
ECM2	1.8342	1.73415	17.4941	1.56642e-51	2.57824e-49	106.387
FGF7	3.68752	1.62687	17.4595	2.21481e-51	3.58744e-49	106.032
SFRP4	5.78801	2.94472	17.4485	2.47428e-51	3.94202e-49	105.984
FBLN5	1.92484	3.94353	17.4296	2.9895e-51	4.72413e-49	105.848
FAM180A	2.97609	-1.88623	17.4558	2.2983e-51	3.69191e-49	105.785
CSF1R	2.41111	4.44027	17.4201	3.28701e-51	5.15239e-49	105.743
FCGR3A	2.93462	4.45864	17.401	3.98187e-51	6.19165e-49	105.558
PLEKHO2	1.16149	4.96221	17.3798	4.92341e-51	7.59495e-49	105.299
MSR1	2.34769	3.25457	17.3238	8.63176e-51	1.32107e-48	104.794
HEPH	2.22139	3.09613	17.3115	9.76226e-51	1.48241e-48	104.669
MYLK	2.28009	5.73511	17.2965	1.13436e-50	1.70919e-48	104.447
HIC1	1.56524	2.87582	17.2851	1.2715e-50	1.90109e-48	104.402
FCER1G	2.34492	3.9688	17.2613	1.61297e-50	2.3751e-48	104.174
TNFSF4	2.11464	1.11203	17.2646	1.56049e-50	2.31536e-48	104.045
C5AR1	2.08394	3.09879	17.2409	1.97856e-50	2.89153e-48	103.968
LAIR1	2.2413	3.38601	17.2036	2.87468e-50	4.16979e-48	103.602
PTRF	1.95718	7.37449	17.1742	3.85731e-50	5.55367e-48	103.176
CYR61	2.08724	6.65487	17.1569	4.58587e-50	6.55408e-48	103.018
P4HA3	2.18854	1.66	17.0945	8.55628e-50	1.21393e-47	102.423
RAB3IL1	1.80411	2.65805	16.9037	5.74615e-49	8.09333e-47	100.612
C3AR1	2.51564	2.25845	16.8625	8.66661e-49	1.20323e-46	100.18
KCNJ8	1.83516	2.06565	16.8634	8.59108e-49	1.20133e-46	100.177
CLMP	2.51934	3.50486	16.8067	1.51183e-48	2.08408e-46	99.6677
NEXN	2.01471	2.97632	16.771	2.15818e-48	2.93346e-46	99.3098
ZCCHC5	2.08263	-4.80709	16.7763	2.0467e-48	2.80153e-46	99.2593
DACT1	2.19051	2.40286	16.7591	2.42887e-48	3.27847e-46	99.1692
SPI1	2.18273	3.59117	16.7312	3.20611e-48	4.29773e-46	98.9201
COL8A1	2.4189	4.60072	16.7288	3.2856e-48	4.37412e-46	98.8659
LHFP	1.51449	4.1995	16.6936	4.66308e-48	6.16573e-46	98.5241
VCAM1	2.25601	3.83563	16.6888	4.89111e-48	6.42354e-46	98.4966
FPR1	2.77899	1.55337	16.687	4.97941e-48	6.49563e-46	98.3954
SELPLG	2.15097	3.39408	16.6305	8.7362e-48	1.13204e-45	97.9259
MSC	2.53404	2.7136	16.5786	1.46409e-47	1.87345e-45	97.4014
ATP10A	1.8876	1.9882	16.5785	1.46506e-47	1.87345e-45	97.3639
ADAMTS4	2.12298	4.26289	16.5567	1.82026e-47	2.31245e-45	97.1746
FBLN2	2.50457	4.99894	16.5531	1.88716e-47	2.38187e-45	97.1067
LY96	1.93428	1.4404	16.5355	2.24718e-47	2.81724e-45	96.8953
PALLD	1.73864	6.68486	16.5349	2.2611e-47	2.81724e-45	96.836
COL8A2	2.25685	3.45476	16.5149	2.75657e-47	3.41271e-45	96.7848
ROR2	2.84715	2.56648	16.4974	3.28156e-47	4.03694e-45	96.5943
MPEG1	2.21897	3.50652	16.4621	4.65998e-47	5.67059e-45	96.2628
PMP22	1.93993	5.20217	16.4619	4.66787e-47	5.67059e-45	96.1809
MRC2	1.82105	6.23727	16.4346	6.12239e-47	7.34574e-45	95.8581
FAM20A	2.40695	2.58956	16.4208	7.01536e-47	8.3655e-45	95.8444
TWIST2	2.73398	-0.0181531	16.4366	6.00055e-47	7.24427e-45	95.799
ITGAX	1.98878	3.39806	16.3538	1.36333e-46	1.60601e-44	95.1974
ANTXR1	1.63056	6.51127	16.3646	1.2256e-46	1.45256e-44	95.1556
ALDH1L2	2.3513	1.97284	16.347	1.45911e-46	1.69825e-44	95.0872
RCN3	2.03616	4.88276	16.3472	1.4566e-46	1.69825e-44	95.0695
VSIG4	2.93179	2.7004	16.3377	1.60004e-46	1.85119e-44	95.0286
RNASE6	2.15007	2.35183	16.3216	1.87659e-46	2.1583e-44	94.8601
EDNRA	1.76067	3.03785	16.2838	2.73054e-46	3.10372e-44	94.5085
LAMA4	1.57324	5.6481	16.2858	2.67596e-46	3.05957e-44	94.4107
BOC	2.3074	2.3804	16.2434	4.07178e-46	4.57475e-44	94.0936
HEG1	1.56185	5.34466	16.2453	3.99607e-46	4.51579e-44	94.0275
FPR3	2.59239	2.86955	16.2209	5.08625e-46	5.6817e-44	93.8877
GLIPR2	1.82923	3.85253	16.2048	5.96815e-46	6.55384e-44	93.7187
FSTL1	1.55798	7.63624	16.2184	5.21504e-46	5.79227e-44	93.6937
NTM	2.20084	2.62574	16.1944	6.61333e-46	7.22153e-44	93.6225
LAPTM5	1.99625	6.62288	16.2083	5.76316e-46	6.36469e-44	93.614
PODN	2.53292	3.89759	16.1888	6.99428e-46	7.59485e-44	93.5656
TMEM119	2.25416	3.39721	16.1773	7.83676e-46	8.46239e-44	93.4615
NCKAP1L	2.32761	3.50704	16.1751	8.00875e-46	8.60033e-44	93.4388
AIF1	2.20581	3.43973	16.17	8.41691e-46	8.98898e-44	93.39
CXCL12	2.60986	3.84097	16.1418	1.11333e-45	1.1825e-43	93.1059
CD53	2.30683	3.9106	16.1335	1.20837e-45	1.27647e-43	93.0197
NID2	2.01744	3.14166	16.1313	1.23411e-45	1.29661e-43	93.0119
SERPING1	2.10952	7.18316	16.1151	1.44948e-45	1.5147e-43	92.6838
FBXL7	1.55301	2.26066	16.0981	1.71362e-45	1.78116e-43	92.6664
ARHGAP31	1.33967	3.87121	16.095	1.76745e-45	1.82733e-43	92.6348
KIAA0226L	2.23408	0.577733	16.0931	1.80054e-45	1.8517e-43	92.4885
THBS1	1.9647	7.67943	16.0892	1.87186e-45	1.91491e-43	92.4217
MFAP5	4.35029	1.16069	16.0749	2.15618e-45	2.19423e-43	92.3726
SLA	2.18303	3.10076	16.0546	2.63492e-45	2.66745e-43	92.2592
LOX	2.13044	4.00708	16.0409	3.01666e-45	3.03759e-43	92.1056
PLN	3.65333	0.851274	16.0404	3.0318e-45	3.03759e-43	92.0103
CD84	2.37865	1.9955	16.0255	3.51238e-45	3.48317e-43	91.9404
CYBRD1	1.85904	5.11942	16.0233	3.58722e-45	3.53933e-43	91.8624
C3orf80	1.93238	0.335125	16.028	3.42663e-45	3.41556e-43	91.8296
CYBB	2.52721	3.9707	16.012	4.0115e-45	3.91817e-43	91.8277
SLAMF8	2.34577	2.91529	16.003	4.38475e-45	4.24012e-43	91.7526
PPAPDC3	2.01328	-0.0287312	16.0161	3.8524e-45	3.78177e-43	91.6838
APOE	2.38927	6.62459	16.0063	4.24248e-45	4.12305e-43	91.6307
CPXM2	2.61377	2.88576	15.9805	5.47304e-45	5.26631e-43	91.5318
TWIST1	2.52615	1.9669	15.9665	6.28579e-45	6.01856e-43	91.3625
AXL	1.97546	4.86241	15.959	6.76889e-45	6.44936e-43	91.2499
STAB1	1.71201	5.52762	15.9357	8.51832e-45	8.07661e-43	90.9733
EMP3	1.99391	4.26274	15.9012	1.19638e-44	1.11798e-42	90.7209
TLR8	2.84788	-0.530604	15.9168	1.02605e-44	9.68126e-43	90.7158
SRGN	2.08921	5.47957	15.9017	1.19096e-44	1.11798e-42	90.6508
C1QTNF1	2.07047	4.36769	15.8743	1.56001e-44	1.45081e-42	90.4521
ITGA5	1.81322	6.62936	15.8703	1.623e-44	1.5022e-42	90.2871
EPYC	3.88602	-2.85627	15.8672	1.67348e-44	1.54159e-42	90.2637
HSPA12B	1.35381	2.20105	15.8485	2.01176e-44	1.83581e-42	90.2247
TPM2	2.03492	7.07158	15.8633	1.73884e-44	1.59424e-42	90.2102
PILRA	1.88125	1.66106	15.8424	2.13562e-44	1.93972e-42	90.1344
VSTM4	1.63116	2.88479	15.8136	2.83436e-44	2.56239e-42	89.9019
RGS1	2.37198	4.80235	15.8127	2.85993e-44	2.57354e-42	89.8284
COL18A1	1.5149	6.80967	15.7937	3.44824e-44	3.08864e-42	89.5293
SCARF2	1.8688	3.04776	15.7744	4.16994e-44	3.71794e-42	89.5191
LRRC15	4.43734	1.63819	15.7598	4.81609e-44	4.25502e-42	89.3274
NTNG2	1.61971	0.324	15.7609	4.76231e-44	4.22671e-42	89.2321
PRKG1	1.8011	1.83415	15.7294	6.49377e-44	5.71128e-42	89.0453
SYNDIG1	3.19699	-0.37512	15.7172	7.32198e-44	6.41069e-42	88.7997
C1orf162	1.73108	2.7434	15.6947	9.12653e-44	7.95482e-42	88.741
IL16	1.81248	2.71783	15.6749	1.1095e-43	9.62742e-42	88.547
MPP1	1.71734	3.33574	15.6684	1.18214e-43	1.02121e-41	88.4808
SLIT2	2.67198	1.52031	15.6562	1.33246e-43	1.14597e-41	88.3151
ZEB1	1.53217	3.72665	15.6464	1.46774e-43	1.25125e-41	88.2511
TENM3	3.482	0.887966	15.651	1.40289e-43	1.20123e-41	88.2255
MRC1	2.58404	3.06113	15.6398	1.56517e-43	1.32848e-41	88.2071
PARVG	1.94462	2.72289	15.5868	2.63402e-43	2.22597e-41	87.6897
MOXD1	2.60934	2.84206	15.5709	3.07818e-43	2.57891e-41	87.5356
LILRB4	2.78377	2.53246	15.5696	3.11554e-43	2.599e-41	87.5186
PLA2G5	2.46423	-0.447442	15.5778	2.87565e-43	2.41966e-41	87.4231
HTRA1	1.73358	6.34134	15.5687	3.14408e-43	2.61161e-41	87.3431
CNRIP1	1.51076	2.17671	15.5363	4.31888e-43	3.57217e-41	87.1869
SLC7A7	1.92132	3.07804	15.5261	4.77543e-43	3.91646e-41	87.0998
FERMT2	1.64396	4.52442	15.5327	4.47532e-43	3.68588e-41	87.0962
LRRC25	2.06884	1.51149	15.5094	5.62552e-43	4.59425e-41	86.8905
FCGR1A	2.31227	0.87209	15.505	5.8692e-43	4.77321e-41	86.8042
EVI2B	2.12614	2.19333	15.4319	1.20051e-42	9.7226e-41	86.1745
IL10RA	2.02504	3.3637	15.4267	1.26383e-42	1.01508e-40	86.1291
DIRC1	2.4012	-4.36151	15.4311	1.21073e-42	9.76473e-41	86.104
COL10A1	4.60474	2.16949	15.4249	1.28602e-42	1.02866e-40	86.0978
BICC1	2.44777	2.37246	15.4007	1.62921e-42	1.29253e-40	85.8768
ADAMTS16	2.9716	0.152549	15.4008	1.62872e-42	1.29253e-40	85.7549
GEM	2.21662	3.16719	15.3754	2.08616e-42	1.64832e-40	85.6364
LY86	1.99102	1.16363	15.3666	2.27461e-42	1.78994e-40	85.4869
HAVCR2	2.12342	2.79121	15.3549	2.54902e-42	1.99779e-40	85.4397
FGFR1	1.95578	4.65861	15.3484	2.71724e-42	2.12108e-40	85.2986
LILRB2	2.38679	1.9498	15.3375	3.02239e-42	2.3312e-40	85.2508
TSPAN4	1.42799	4.4771	15.3333	3.14741e-42	2.41803e-40	85.1555
TNS1	1.92715	5.96853	15.3419	2.89396e-42	2.25e-40	85.1515
ITGAM	2.12578	2.5498	15.3216	3.5295e-42	2.7009e-40	85.115
MFGE8	1.47583	6.18778	15.3388	2.98534e-42	2.31179e-40	85.1042
CELF2	1.8514	3.0498	15.3064	4.09635e-42	3.12238e-40	84.9677
SIGLEC7	2.21006	-0.73274	15.2946	4.59359e-42	3.48772e-40	84.6772
ASPN	2.80431	2.94779	15.2531	6.89002e-42	5.19075e-40	84.4538
FAM198B	1.44863	4.87194	15.2577	6.58952e-42	4.98368e-40	84.3912
DOCK2	2.17592	2.88199	15.2459	7.39349e-42	5.5272e-40	84.3838
TPM1	1.50627	7.2194	15.2517	6.98391e-42	5.24117e-40	84.2325
GPR183	2.11815	2.41626	15.2142	1.00712e-41	7.50013e-40	84.0739
CYTH4	2.07233	2.9132	15.1873	1.30874e-41	9.67223e-40	83.8172
CSDC2	2.90946	0.42549	15.195	1.21389e-41	9.00546e-40	83.7897
TREM2	2.08386	2.34694	15.1531	1.82577e-41	1.34422e-39	83.4833
COL5A3	1.93057	4.43387	15.1291	2.30633e-41	1.69163e-39	83.1877
BTK	1.94789	1.47739	15.1031	2.97139e-41	2.1631e-39	82.9675
IFITM2	1.59118	5.53565	15.1132	2.6929e-41	1.96774e-39	82.9479
MRGPRF	2.26465	2.79292	15.0809	3.68743e-41	2.67435e-39	82.7908
ZCCHC24	1.57564	3.98239	15.0743	3.92978e-41	2.829e-39	82.6825
CHI3L1	3.67371	4.12317	15.0674	4.20215e-41	3.01392e-39	82.6411
MEOX2	2.9429	-1.55653	15.0799	3.72117e-41	2.68878e-39	82.6394
CMKLR1	2.27469	2.36056	15.0515	4.90552e-41	3.50546e-39	82.5044
RUNX1T1	1.88631	0.46574	15.0366	5.66885e-41	4.0361e-39	82.2638
CXCR4	1.65544	4.87628	15.033	5.87284e-41	4.16607e-39	82.2184
MYADM	1.8404	5.82254	15.0115	7.23346e-41	5.11261e-39	81.9532
PDZRN3	2.15582	2.59367	14.981	9.72674e-41	6.84995e-39	81.8291
MAFB	1.73296	4.76439	14.9719	1.06319e-40	7.46034e-39	81.6384
HLA-DPB1	2.11295	6.6562	14.9622	1.16741e-40	8.16221e-39	81.4455
APCDD1L	3.4658	-0.43711	14.9502	1.31208e-40	9.14082e-39	81.4253
THEMIS2	1.73049	3.96056	14.9383	1.47221e-40	1.02197e-38	81.374
KIAA1644	2.49683	0.346443	14.928	1.62789e-40	1.12603e-38	81.2205
MAP1A	1.75266	3.13541	14.8956	2.22688e-40	1.53489e-38	81.0016
SPON1	2.50984	3.77527	14.8813	2.55809e-40	1.75695e-38	80.8459
ARSI	3.0215	1.54841	14.8657	2.97553e-40	2.03646e-38	80.694
XIRP1	3.09869	-1.46237	14.8645	3.00988e-40	2.05274e-38	80.5858
PLXDC2	1.7782	4.79164	14.8482	3.52484e-40	2.38719e-38	80.4456
CAMK2A	2.5798	-2.0932	14.8509	3.43496e-40	2.33445e-38	80.4387
CHRDL2	4.12541	1.05299	14.835	4.00747e-40	2.70462e-38	80.3814
WNT2	2.66392	1.77302	14.7975	5.75828e-40	3.85944e-38	80.0502
CD93	1.37381	5.38986	14.8124	4.98686e-40	3.35397e-38	80.0482
MRVI1	1.85117	3.85745	14.7673	7.70889e-40	5.14906e-38	79.7366
C4B	2.62279	1.30312	14.7652	7.8724e-40	5.24027e-38	79.721
ADAMTS10	1.32997	1.67573	14.7499	9.12387e-40	6.03199e-38	79.5917
HSD11B1	2.08533	0.583798	14.7511	9.02214e-40	5.9851e-38	79.5439
COL14A1	2.01232	4.40087	14.7283	1.12453e-39	7.40931e-38	79.327
CCIN	2.31495	-3.42815	14.6934	1.57509e-39	1.03429e-37	78.9792
MYO1F	1.57429	3.67261	14.667	2.0308e-39	1.32458e-37	78.7823
RAB31	1.59191	6.15496	14.6702	1.96941e-39	1.28887e-37	78.6438
GPX8	1.58801	4.17426	14.6477	2.44634e-39	1.57972e-37	78.5638
TNC	2.65746	5.85081	14.657	2.23735e-39	1.44958e-37	78.556
PECAM1	1.31139	6.31657	14.6589	2.19614e-39	1.42764e-37	78.5255
FGL2	2.16166	3.40886	14.6372	2.70834e-39	1.74311e-37	78.5153
PIK3R5	1.69222	1.96458	14.6131	3.41494e-39	2.19063e-37	78.2958
FOLR2	2.23727	2.53912	14.5943	4.09476e-39	2.61809e-37	78.1232
CCL2	2.11996	3.6976	14.5658	5.38956e-39	3.43465e-37	77.8182
TGFB1I1	1.47333	4.69933	14.5455	6.54918e-39	4.16001e-37	77.5398
OSCAR	1.90686	1.43822	14.5312	7.51464e-39	4.74227e-37	77.4975
HS3ST3A1	3.31474	-1.5511	14.5343	7.29828e-39	4.62074e-37	77.4508
HCK	2.08135	3.09739	14.5058	9.59164e-39	6.01396e-37	77.2711
CD300LB	1.93943	-1.39416	14.5097	9.24091e-39	5.8128e-37	77.1769
SIGLEC9	1.9552	0.212561	14.4745	1.29602e-38	8.07395e-37	76.8939
NFAM1	1.92827	2.04463	14.4609	1.47657e-38	9.16936e-37	76.8487
LGALS1	1.71975	7.66442	14.4787	1.24554e-38	7.78443e-37	76.7737
GAS6	1.85011	5.95411	14.4523	1.6042e-38	9.93021e-37	76.5696
LCP2	1.71365	3.58192	14.4347	1.90052e-38	1.169e-36	76.5686
DPYSL3	2.10796	6.08106	14.4396	1.81234e-38	1.1183e-36	76.4474
SELM	1.7612	5.11135	14.4304	1.97903e-38	1.21345e-36	76.4135
PTGER3	2.65715	0.325718	14.4198	2.19268e-38	1.34022e-36	76.3876
CD33	1.80709	0.22319	14.415	2.29436e-38	1.39798e-36	76.3306
OGN	3.57087	-1.11864	14.4139	2.31967e-38	1.40898e-36	76.3238
INHBA	2.56018	4.24412	14.4017	2.60723e-38	1.57872e-36	76.2278
KLF9	1.46844	4.39664	14.3686	3.5814e-38	2.16185e-36	75.8758
WBSCR17	2.75663	-0.351823	14.3576	3.98156e-38	2.38857e-36	75.7752
FMO1	2.27039	0.0665717	14.3446	4.50947e-38	2.69694e-36	75.6602
IGFBP7	1.2767	7.77172	14.3602	3.88361e-38	2.33702e-36	75.6391
CD37	2.0209	3.21565	14.2844	8.01992e-38	4.76707e-36	75.16
PLEK	2.25178	3.01822	14.2831	8.12051e-38	4.81214e-36	75.1556
COL12A1	2.00015	7.04417	14.2953	7.23008e-38	4.31077e-36	75.0341
GIMAP4	1.43148	3.69604	14.2463	1.15473e-37	6.80139e-36	74.7666
DPYSL2	1.35278	5.16224	14.2486	1.12962e-37	6.6737e-36	74.6678
RASSF4	1.55291	4.28609	14.2331	1.31054e-37	7.69574e-36	74.5964
MNDA	2.18559	1.54921	14.2236	1.4341e-37	8.39595e-36	74.5874
SIGLEC1	2.28884	2.8328	14.2046	1.72106e-37	1.00457e-35	74.4155
PDGFRA	1.82058	4.0223	14.2041	1.72806e-37	1.00564e-35	74.3483
VASN	1.54951	4.16787	14.1986	1.82229e-37	1.05731e-35	74.2788
CR1	2.55642	-0.624361	14.197	1.84896e-37	1.06959e-35	74.2522
KLF17	2.46109	-4.08998	14.1878	2.02028e-37	1.16178e-35	74.2216
LOXL2	1.51956	5.21801	14.1944	1.89668e-37	1.09394e-35	74.1522
KCNMB1	2.20981	2.02636	14.1632	2.55325e-37	1.45963e-35	74.0278
RASGRP4	1.50126	-0.212196	14.1679	2.441e-37	1.39958e-35	73.9756
CLEC4E	2.48496	-0.498207	14.1524	2.83265e-37	1.61461e-35	73.8333
ST6GALNAC5	2.06367	1.15945	14.1415	3.14166e-37	1.78551e-35	73.7983
PRKCDBP	1.64099	3.89878	14.1232	3.7418e-37	2.11422e-35	73.5873
CLEC11A	1.70583	3.36699	14.1191	3.8887e-37	2.19086e-35	73.5844
CD4	1.64779	4.75174	14.1276	3.58586e-37	2.03202e-35	73.5583
ABCC9	1.74268	1.52733	14.1129	4.12708e-37	2.31844e-35	73.542
SGIP1	1.54725	0.967715	14.1027	4.54754e-37	2.54728e-35	73.4242
GLI2	2.08397	0.570053	14.0887	5.19774e-37	2.8948e-35	73.2746
SIGLEC10	2.13562	1.83763	14.0832	5.47558e-37	3.02355e-35	73.2701
ALPK2	2.66511	0.354813	14.0844	5.41351e-37	3.00635e-35	73.228
GPR133	2.79151	0.218978	14.0835	5.46108e-37	3.02355e-35	73.2145
ACTG2	3.16699	5.57719	14.0931	4.98102e-37	2.78207e-35	73.211
ADAM19	2.09467	4.39875	14.0707	6.1703e-37	3.39751e-35	73.061
DOK2	2.0772	2.17881	14.0546	7.18819e-37	3.94681e-35	73.0049
WDFY4	2.1095	1.76596	14.0511	7.43226e-37	4.06932e-35	72.9666
CYTIP	1.95725	2.29993	14.0445	7.91424e-37	4.32104e-35	72.9098
TMEM200A	1.79933	1.66226	14.0189	1.00982e-36	5.49801e-35	72.6612
PLXNA4	2.40619	-0.470946	14.0058	1.1435e-36	6.20841e-35	72.458
ALOX5AP	2.15195	2.78201	13.9755	1.52464e-36	8.23177e-35	72.2543
PDE4B	1.75722	2.66037	13.9707	1.5965e-36	8.57983e-35	72.2106
CNN1	3.38763	4.29667	13.9706	1.59793e-36	8.57983e-35	72.1541
PPAPDC1A	3.31979	0.159012	13.9447	2.04351e-36	1.08524e-34	71.9183
PDPN	2.15005	4.59229	13.9506	1.93181e-36	1.02873e-34	71.9113
PLEKHO1	1.35548	5.57968	13.9565	1.82614e-36	9.77815e-35	71.8706
HLA-DQA1	2.38253	5.38752	13.9514	1.91732e-36	1.02382e-34	71.8602
SH3RF3	1.38444	2.50497	13.9322	2.30048e-36	1.21838e-34	71.8511
FCGR1B	2.2737	-1.84256	13.9266	2.42513e-36	1.28091e-34	71.7065
EFEMP1	2.90863	4.15219	13.9173	2.64994e-36	1.39585e-34	71.6506
GUCY1A3	1.49532	2.5225	13.9094	2.85653e-36	1.5006e-34	71.6365
FMO2	2.64106	-0.697807	13.8984	3.16938e-36	1.66047e-34	71.4554
KIAA1462	1.49616	4.48843	13.8945	3.28881e-36	1.71841e-34	71.3748
AOAH	2.25035	1.43242	13.8413	5.44721e-36	2.83854e-34	70.9898
IGF1	2.66826	-1.07848	13.8151	6.97622e-36	3.62558e-34	70.6775
SAMSN1	1.98005	2.07483	13.7998	8.06588e-36	4.15853e-34	70.6118
IRF8	2.21608	2.40152	13.7967	8.3043e-36	4.24765e-34	70.5818
LILRA6	2.07564	-0.262762	13.7983	8.17747e-36	4.20491e-34	70.5217
PRRG3	2.31425	-2.22546	13.7967	8.30056e-36	4.24765e-34	70.499
MGP	2.3227	6.1258	13.8089	7.39777e-36	3.82421e-34	70.4668
A2M	1.60061	8.25054	13.8108	7.26783e-36	3.76706e-34	70.4294
EGR2	1.8673	2.51092	13.7747	1.02211e-35	5.20071e-34	70.3743
LTBP2	1.61493	6.02079	13.7776	9.94396e-36	5.07298e-34	70.1645
SMOC2	2.31805	3.73812	13.7506	1.28333e-35	6.51283e-34	70.0992
DOCK11	1.48487	2.96929	13.7454	1.34818e-35	6.82412e-34	70.0854
ITGBL1	2.59804	1.53714	13.7339	1.50291e-35	7.56787e-34	69.9895
FAM101A	2.98926	-0.231451	13.7335	1.50851e-35	7.57647e-34	69.9341
SASH3	2.05558	2.74189	13.7269	1.60622e-35	8.02571e-34	69.9216
CPEB1	2.00395	-1.37575	13.7284	1.58342e-35	7.93222e-34	69.8524
SCN1B	1.55352	1.51326	13.7151	1.79521e-35	8.85623e-34	69.8133
F13A1	2.40197	3.46176	13.718	1.74676e-35	8.66117e-34	69.8109
ITGA1	1.23614	5.13914	13.7344	1.49545e-35	7.54989e-34	69.808
FERMT3	1.64568	3.91521	13.7158	1.78242e-35	8.81548e-34	69.7485
GPR34	1.77848	0.807189	13.7074	1.92938e-35	9.47003e-34	69.7195
PTPRC	2.29186	3.72823	13.7069	1.93914e-35	9.49398e-34	69.6898
RNASE2	2.25003	-1.45191	13.7093	1.8948e-35	9.32386e-34	69.6816
KCTD12	1.41832	5.53174	13.7235	1.65836e-35	8.26503e-34	69.6805
MMP11	2.6622	5.85819	13.722	1.68157e-35	8.35927e-34	69.6755
WAS	1.63964	2.81054	13.693	2.20975e-35	1.0711e-33	69.6021
MEDAG	2.16921	1.83755	13.6899	2.2769e-35	1.09816e-33	69.5836
GNG2	1.43414	2.76683	13.6905	2.26308e-35	1.09421e-33	69.5795
LIMS2	1.65597	3.91944	13.6944	2.1825e-35	1.06319e-33	69.5472
RGS2	1.78014	4.79795	13.7008	2.05457e-35	1.00339e-33	69.5338
CHST11	1.89105	4.57213	13.6931	2.20795e-35	1.0711e-33	69.4854
HK3	2.24109	1.52474	13.6756	2.60416e-35	1.24673e-33	69.446
COPZ2	1.69736	3.16118	13.6744	2.63402e-35	1.25792e-33	69.4133
IL2RA	2.27281	1.51163	13.6713	2.71329e-35	1.2926e-33	69.4052
TNFSF8	1.99351	-0.742444	13.6758	2.59927e-35	1.24673e-33	69.3691
IL10	2.03572	-1.0682	13.6667	2.83185e-35	1.34578e-33	69.2818
TGFBI	2.21994	7.05782	13.6865	2.35008e-35	1.13066e-33	69.2798
NEGR1	2.29104	1.09866	13.6564	3.12081e-35	1.47231e-33	69.2561
GLIS2	1.50456	4.07875	13.6643	2.89698e-35	1.37338e-33	69.2499
PIK3R6	1.34946	0.326546	13.659	3.04491e-35	1.44e-33	69.2479
NCF2	1.93971	3.10877	13.6523	3.24312e-35	1.52262e-33	69.2111
VENTX	1.93527	-1.134	13.6524	3.24082e-35	1.52262e-33	69.1466
SOD3	2.14018	4.16478	13.6425	3.55652e-35	1.66574e-33	69.0521
FCGR2B	1.949	1.7093	13.6327	3.90231e-35	1.81892e-33	69.0494
MS4A7	1.83878	3.60763	13.6341	3.84959e-35	1.79867e-33	69.0107
CD86	1.80323	2.68594	13.6254	4.18108e-35	1.9442e-33	68.9747
CD180	1.97196	0.891026	13.6153	4.59547e-35	2.13179e-33	68.8667
SNED1	1.42114	2.19919	13.6005	5.28335e-35	2.43925e-33	68.7515
PDLIM7	1.28353	6.07388	13.6132	4.68893e-35	2.16997e-33	68.614
FLNA	1.60936	9.47692	13.5984	5.38798e-35	2.48166e-33	68.4341
SPARCL1	1.59506	6.26114	13.5834	6.20313e-35	2.85036e-33	68.3318
CD300C	2.08647	-0.521497	13.5578	7.8952e-35	3.6108e-33	68.282
ARL4C	1.39622	5.59264	13.5689	7.10948e-35	3.25913e-33	68.2285
P2RX1	2.65448	0.530775	13.528	1.04436e-34	4.75392e-33	68.0462
TGM2	2.22766	7.24347	13.5518	8.34851e-35	3.80916e-33	68.0144
HSPB2	1.60021	-1.23553	13.5171	1.15726e-34	5.25555e-33	67.8869
MFAP4	2.47102	4.77288	13.5137	1.19414e-34	5.41036e-33	67.8054
CCL11	2.97939	1.20547	13.4931	1.4489e-34	6.54935e-33	67.7439
KCNMA1	1.99686	2.27099	13.4741	1.73168e-34	7.78504e-33	67.5761
MEF2C	1.21777	3.47923	13.4739	1.73428e-34	7.78504e-33	67.5193
CXorf21	1.91502	-0.648054	13.4744	1.72758e-34	7.78504e-33	67.5058
PPT2-EGFL8	-1.05073	0.431192	-13.4695	1.80852e-34	8.08097e-33	67.4961
PIK3AP1	1.92399	2.71133	13.4523	2.1242e-34	9.46975e-33	67.3638
KERA	1.83403	-4.99722	13.4129	3.07343e-34	1.36389e-32	67.0072
SYNC	1.89856	0.0708132	13.4124	3.08661e-34	1.36662e-32	66.9575
CLIC4	1.43806	6.65236	13.4348	2.50302e-34	1.1133e-32	66.9286
RECK	1.2623	2.27534	13.3996	3.48073e-34	1.52376e-32	66.8847
PTGDR	2.11047	-2.48869	13.4043	3.32938e-34	1.4641e-32	66.8664
DOK5	1.96802	-0.530742	13.3953	3.62145e-34	1.5818e-32	66.781
SYT11	1.4125	3.23011	13.3908	3.77907e-34	1.64694e-32	66.7656
DACT3	1.96294	1.84166	13.3861	3.94719e-34	1.71636e-32	66.7628
GALNT15	2.05158	0.756962	13.3817	4.11295e-34	1.78445e-32	66.7001
HLA-DPA1	2.11814	6.60013	13.4063	3.26707e-34	1.43996e-32	66.6737
TIMP1	1.47678	8.20307	13.4087	3.19448e-34	1.41116e-32	66.6649
FXYD6	2.21867	2.76417	13.3768	4.30688e-34	1.86443e-32	66.6629
BIN2	1.72227	1.97463	13.3723	4.49256e-34	1.94049e-32	66.6349
PRUNE2	2.94273	1.74317	13.3563	5.21643e-34	2.24318e-32	66.4865
IL7R	2.37944	3.26225	13.3578	5.14105e-34	2.21567e-32	66.467
RCSD1	1.60346	2.81277	13.3529	5.38552e-34	2.30569e-32	66.4373
PTGIR	1.29941	0.732459	13.3361	6.29585e-34	2.6895e-32	66.2782
MXRA5	2.00883	5.94201	13.3559	5.23508e-34	2.24623e-32	66.2338
LILRB3	1.50185	0.414681	13.3305	6.63538e-34	2.82833e-32	66.2151
PTGDS	2.68157	3.69759	13.3294	6.70311e-34	2.85095e-32	66.182
ADAMTS14	1.75649	2.4415	13.3188	7.39944e-34	3.14024e-32	66.1352
FLNC	2.98176	3.83749	13.3038	8.51828e-34	3.60719e-32	65.942
JAM3	1.33846	3.76802	13.3012	8.72657e-34	3.68735e-32	65.8933
DCSTAMP	2.51098	-3.31046	13.2884	9.82679e-34	4.14324e-32	65.8234
CD300E	2.49838	0.188326	13.2867	9.9862e-34	4.20134e-32	65.8087
RASL12	1.56677	2.55439	13.2836	1.02822e-33	4.31653e-32	65.806
CSMD2	1.48038	0.333891	13.2818	1.04586e-33	4.38113e-32	65.7636
PDGFC	1.61918	3.37648	13.2602	1.27878e-33	5.34532e-32	65.5488
TSHZ3	1.65191	2.68925	13.2462	1.45714e-33	6.07778e-32	65.4563
CILP	3.62589	1.37258	13.2407	1.53374e-33	6.37083e-32	65.4172
GLIPR1	1.46021	3.78257	13.2407	1.53396e-33	6.37083e-32	65.3345
CD209	2.36758	1.69221	13.2211	1.83955e-33	7.60753e-32	65.2405
SDS	1.79348	2.17764	13.2202	1.85535e-33	7.65657e-32	65.2303
RFTN1	1.20562	4.68603	13.232	1.66225e-33	6.88893e-32	65.1636
IQGAP2	1.48872	2.18252	13.2035	2.16755e-33	8.92598e-32	65.0762
COMP	4.12969	3.35956	13.1939	2.37028e-33	9.6788e-32	64.9674
PTGFR	2.53814	-0.431169	13.1953	2.33984e-33	9.58677e-32	64.955
KLHL6	1.70213	1.90373	13.1817	2.65379e-33	1.07912e-31	64.8785
LIX1L	1.04316	4.4371	13.1958	2.32907e-33	9.57087e-32	64.8498
LILRA2	1.69151	-0.839218	13.1843	2.59122e-33	1.05588e-31	64.8346
PLXND1	1.11845	6.17661	13.1952	2.34281e-33	9.58677e-32	64.7169
TIE1	1.19523	3.88783	13.1751	2.823e-33	1.14552e-31	64.7149
SMIM3	1.25134	4.02316	13.1563	3.36217e-33	1.35864e-31	64.5299
CD300LF	1.87002	0.405257	13.1423	3.82883e-33	1.544e-31	64.4884
SIRPA	1.61732	4.8786	13.1574	3.32722e-33	1.34732e-31	64.4666
CCL21	4.24645	0.88202	13.1271	4.4106e-33	1.7676e-31	64.3686
RASA3	1.41753	3.82457	13.1343	4.12503e-33	1.65658e-31	64.3479
LILRB5	2.05572	0.994629	13.0961	5.88006e-33	2.34683e-31	64.0825
CDK3	-1.30894	-0.0649204	-13.0936	6.01713e-33	2.39662e-31	64.025
TMEM150B	2.25596	-0.793993	13.0853	6.49882e-33	2.58318e-31	63.94
GAB3	1.30191	1.02274	13.0515	8.88467e-33	3.50999e-31	63.6753
TNFRSF1B	1.34266	5.19705	13.0733	7.26132e-33	2.88037e-31	63.6552
HLA-DMB	1.84493	4.28021	13.0586	8.31716e-33	3.29248e-31	63.6175
CD300A	1.58245	2.44142	13.0359	1.0268e-32	4.04008e-31	63.5309
CADM3	3.0838	-1.4759	13.0383	1.00409e-32	3.95872e-31	63.5244
AOX1	2.51489	-0.0182251	13.0336	1.04895e-32	4.11887e-31	63.4858
C10orf128	1.44459	1.85051	13.0294	1.09085e-32	4.27478e-31	63.4811
LST1	1.70505	2.2799	13.022	1.16757e-32	4.55705e-31	63.4082
SPDYA	-1.20937	-0.323305	-13.0216	1.17227e-32	4.56621e-31	63.3591
SNX15	-1.01543	0.0263513	-13.0193	1.19684e-32	4.6526e-31	63.3502
CREB3L1	1.90602	4.24977	13.0289	1.09553e-32	4.28447e-31	63.3484
SPHK1	2.08198	4.2793	13.0161	1.2331e-32	4.784e-31	63.2336
GZMK	2.70031	-0.448664	13.0032	1.38944e-32	5.36738e-31	63.2032
PRELP	2.53708	3.18297	13.003	1.39176e-32	5.36738e-31	63.2026
APLNR	1.68061	3.53699	13.0065	1.34762e-32	5.21786e-31	63.201
CD28	1.74036	0.325731	12.9986	1.44915e-32	5.57765e-31	63.1739
TFEC	2.03141	0.85693	12.9679	1.92543e-32	7.38156e-31	62.909
LYZ	2.42776	5.14654	12.9778	1.75764e-32	6.75163e-31	62.8127
TBXAS1	1.64293	2.702	12.9549	2.17154e-32	8.29239e-31	62.7797
RAMP1	2.47507	2.57545	12.9514	2.24117e-32	8.54151e-31	62.756
PODNL1	1.88361	2.32987	12.9502	2.26777e-32	8.62595e-31	62.7502
ICAM1	1.90823	5.11928	12.9643	1.98965e-32	7.61276e-31	62.6757
GPR1	2.63779	-0.94583	12.9447	2.38569e-32	9.05676e-31	62.6655
LILRA5	2.18483	0.109921	12.9408	2.47268e-32	9.3687e-31	62.6428
F2R	1.3217	4.54756	12.9245	2.87407e-32	1.08683e-30	62.348
PLXDC1	1.16777	3.44304	12.9095	3.29877e-32	1.24501e-30	62.3148
MYO1G	1.82057	2.64144	12.8984	3.65539e-32	1.37162e-30	62.2671
SLC2A3	1.70705	4.81664	12.8998	3.61016e-32	1.35727e-30	62.1047
STK32B	1.50416	-0.321497	12.8816	4.26653e-32	1.59785e-30	62.0893
HLA-DRA	2.08132	8.09395	12.9082	3.34032e-32	1.25825e-30	62.0419
TCEAL7	1.46531	-0.109734	12.8736	4.59467e-32	1.71743e-30	62.0227
PDCD1LG2	2.33257	0.703013	12.8654	4.95471e-32	1.84492e-30	61.9737
TMEM158	1.7653	3.04221	12.8678	4.84786e-32	1.8086e-30	61.9671
SCIMP	1.86516	0.373626	12.8634	5.0486e-32	1.87628e-30	61.9458
MRO	2.11075	-1.84307	12.8597	5.22137e-32	1.93679e-30	61.8854
GUCA1A	2.68572	-3.1914	12.8388	6.32785e-32	2.34275e-30	61.7174
LRRK2	1.64466	1.28748	12.8319	6.74495e-32	2.4877e-30	61.6791
CSF2RB	1.84783	3.01706	12.8338	6.62471e-32	2.448e-30	61.6597
HSPB7	2.92951	1.32578	12.8032	8.78114e-32	3.22644e-30	61.4193
KIRREL	1.46335	4.4967	12.8104	8.21984e-32	3.02593e-30	61.3128
XPNPEP2	2.81627	-2.10795	12.7897	9.93983e-32	3.64529e-30	61.263
ADORA3	1.54842	1.53122	12.7766	1.12113e-31	4.08843e-30	61.1789
FLI1	1.20454	3.24857	12.7826	1.06068e-31	3.87527e-30	61.1727
ACVRL1	1.0466	4.05556	12.7885	1.00499e-31	3.67872e-30	61.1493
C5AR2	1.85668	0.0245629	12.7736	1.15185e-31	4.19261e-30	61.1235
TNFAIP8L2	1.63034	1.07465	12.7595	1.31149e-31	4.76476e-30	61.02
GPR65	1.67896	0.526304	12.7555	1.36003e-31	4.9319e-30	60.9729
COX7A1	1.38558	2.04666	12.7503	1.42717e-31	5.15611e-30	60.9363
EBF1	1.34375	1.8649	12.7432	1.52266e-31	5.49088e-30	60.875
GOLGA6L9	-1.37639	1.68467	-12.7411	1.55284e-31	5.57902e-30	60.857
PTGIS	3.2834	3.06566	12.7421	1.53779e-31	5.5352e-30	60.8353
CHRD	1.44997	1.28737	12.737	1.61188e-31	5.76983e-30	60.819
CRYAB	2.04883	3.39706	12.7391	1.58063e-31	5.66841e-30	60.7752
SYNPO	1.16383	5.82431	12.7524	1.39985e-31	5.06682e-30	60.6675
RGS4	2.16825	1.31674	12.7202	1.88083e-31	6.70783e-30	60.667
TCF4	1.22724	4.96868	12.7342	1.65351e-31	5.90795e-30	60.5667
DOCK10	1.59067	2.50903	12.7055	2.15129e-31	7.63039e-30	60.517
LMOD1	2.56233	3.81312	12.712	2.02649e-31	7.21407e-30	60.5058
C11orf96	1.78361	4.23546	12.7024	2.21247e-31	7.83311e-30	60.3625
EFEMP2	1.3379	5.27354	12.711	2.0458e-31	7.26951e-30	60.3312
LAT2	1.35937	2.70799	12.6826	2.65362e-31	9.34392e-30	60.2995
MRAS	1.24322	3.91638	12.6805	2.70443e-31	9.5056e-30	60.1842
SULF2	2.12405	5.73055	12.6926	2.42006e-31	8.53697e-30	60.1496
COL4A2	1.26235	8.45845	12.6958	2.35043e-31	8.30643e-30	60.0978
DYSF	1.16922	4.42163	12.666	3.08918e-31	1.08383e-29	59.9982
COL11A1	3.71533	2.86639	12.6412	3.8749e-31	1.35705e-29	59.9316
LGI2	1.82857	1.01822	12.6165	4.85296e-31	1.69403e-29	59.7284
SLC2A5	1.79704	1.96551	12.6165	4.85453e-31	1.69403e-29	59.7274
IL21R	2.20644	0.685962	12.5964	5.83184e-31	2.03142e-29	59.5421
PRRX2	1.69348	1.42626	12.5894	6.21551e-31	2.1612e-29	59.4872
LILRB1	1.81724	1.57364	12.588	6.2987e-31	2.17843e-29	59.474
NLRP3	1.72146	0.652342	12.5886	6.26447e-31	2.17433e-29	59.4703
CCR2	2.10585	-0.327463	12.583	6.59067e-31	2.27536e-29	59.3992
CPA3	2.40855	1.64941	12.5752	7.07989e-31	2.43993e-29	59.3581
IGDCC4	1.42509	1.41672	12.5747	7.10966e-31	2.44585e-29	59.3545
SH2B3	1.0464	4.5331	12.5881	6.29055e-31	2.17843e-29	59.2783
SLAMF6	2.1944	0.457434	12.5507	8.84835e-31	3.03325e-29	59.1267
RASGRF2	1.09238	2.31725	12.5489	8.99066e-31	3.07661e-29	59.1082
SNX20	1.90373	1.57473	12.5469	9.15568e-31	3.12757e-29	59.1045
LAMP5	2.27536	0.188944	12.5369	1.00357e-30	3.42216e-29	58.9973
HGF	2.10924	0.860666	12.5196	1.17418e-30	3.99694e-29	58.8548
HPSE2	3.08009	-0.843146	12.5159	1.21494e-30	4.12847e-29	58.8044
NCF1	1.98239	0.334559	12.4872	1.57655e-30	5.34789e-29	58.5546
P2RX7	1.51244	0.99902	12.4859	1.59592e-30	5.40417e-29	58.5536
RHOH	1.98194	1.20304	12.4755	1.7542e-30	5.92981e-29	58.4622
SYDE1	1.11704	3.88139	12.4604	2.01268e-30	6.79175e-29	58.194
GUCY1B3	1.08372	2.73521	12.4469	2.2746e-30	7.66227e-29	58.1696
PTPRD	2.38188	0.131012	12.4354	2.52414e-30	8.47353e-29	58.088
KLHL31	-1.56352	0.55643	-12.4301	2.64862e-30	8.87609e-29	58.0473
TNFSF13B	1.81276	2.02837	12.4293	2.66803e-30	8.92572e-29	58.0414
C4A	2.16904	1.20062	12.4219	2.85205e-30	9.50862e-29	57.9825
CEBPE	1.85486	-3.90881	12.4218	2.85708e-30	9.50908e-29	57.9763
CEACAM4	2.20483	-1.97403	12.4224	2.83953e-30	9.48316e-29	57.9562
LEFTY2	2.91854	-3.18971	12.4108	3.15607e-30	1.04327e-28	57.8673
SLC11A1	1.55482	3.06829	12.4129	3.09454e-30	1.02468e-28	57.8452
CST7	1.85845	1.68004	12.4032	3.37975e-30	1.11343e-28	57.8136
IL32	1.91131	5.05831	12.4186	2.93988e-30	9.75128e-29	57.717
GNB4	1.44106	4.00162	12.4054	3.31472e-30	1.09386e-28	57.6925
PTGS1	2.32619	3.85383	12.4013	3.4378e-30	1.13064e-28	57.6903
IGFBP5	2.22321	6.95098	12.4214	2.86618e-30	9.52306e-29	57.6349
FGF10	2.52606	-3.30292	12.3784	4.23188e-30	1.38476e-28	57.5799
LAMA2	1.38912	3.52848	12.3738	4.41053e-30	1.4408e-28	57.4549
DAB2	1.4375	5.3263	12.385	3.98522e-30	1.30625e-28	57.3787
CCR1	1.72043	2.36147	12.3551	5.22397e-30	1.69796e-28	57.3664
ACTN1	1.16235	7.93982	12.3917	3.75047e-30	1.23138e-28	57.346
CERKL	1.29621	1.95669	12.3443	5.76003e-30	1.86596e-28	57.2821
FAIM2	2.23997	-1.11077	12.3381	6.09214e-30	1.96373e-28	57.2051
CTSB	1.06653	9.84075	12.37	4.56565e-30	1.48647e-28	57.1477
ATP8B2	1.34141	3.83882	12.339	6.04803e-30	1.95275e-28	57.1105
RNASE1	1.50932	6.20674	12.351	5.4242e-30	1.7601e-28	57.0179
ALDH1B1	1.12475	5.384	12.3425	5.8588e-30	1.8948e-28	56.9849
RSPO2	2.97747	-3.04202	12.3106	7.81178e-30	2.51387e-28	56.9733
ANGPTL1	2.31	-0.418032	12.3004	8.57114e-30	2.7446e-28	56.875
JAM2	1.29691	2.1867	12.2991	8.66927e-30	2.77146e-28	56.8713
FMNL1	1.1946	4.56029	12.3034	8.33829e-30	2.67886e-28	56.7113
GLIS1	1.91784	-0.795852	12.2812	1.01933e-29	3.25332e-28	56.6966
NRXN2	1.74885	0.39952	12.2662	1.16705e-29	3.71258e-28	56.5834
PKDCC	2.37539	1.5217	12.2641	1.18948e-29	3.77776e-28	56.5723
SOD2	1.26899	7.93912	12.3006	8.55352e-30	2.74348e-28	56.5266
TNFRSF8	1.75536	-0.388886	12.2602	1.23119e-29	3.90386e-28	56.5151
SLC15A3	1.52841	4.52265	12.2664	1.16457e-29	3.71079e-28	56.3914
CPVL	1.83126	3.38254	12.2337	1.56357e-29	4.94971e-28	56.2187
JAZF1	1.0983	3.01575	12.2268	1.66346e-29	5.25736e-28	56.18
CCR5	1.9851	1.55465	12.2082	1.96756e-29	6.20837e-28	56.075
PAPSS2	1.28771	3.57497	12.1914	2.28911e-29	7.21124e-28	55.8159
PRR16	1.53881	0.726687	12.1447	3.48342e-29	1.08854e-27	55.5104
TSPAN18	1.47148	3.19861	12.1516	3.2723e-29	1.02587e-27	55.4976
MMP9	2.88817	3.95321	12.1539	3.20516e-29	1.00644e-27	55.4814
PTGER2	1.50295	0.492347	12.139	3.66479e-29	1.1379e-27	55.4573
DNAJB5	1.34249	3.12309	12.1428	3.54162e-29	1.10318e-27	55.4245
TEN1-CDK3	-1.17552	1.0413	-12.1251	4.15374e-29	1.28561e-27	55.3391
LBH	1.17988	6.01138	12.1464	3.42942e-29	1.07339e-27	55.1899
CSF1	1.44074	4.91556	12.136	3.76659e-29	1.16764e-27	55.1844
FAM78A	1.33173	2.28773	12.1058	4.93645e-29	1.52543e-27	55.1471
CLEC4D	2.11597	-3.46217	12.104	5.01769e-29	1.54562e-27	55.1467
IKZF1	1.79013	2.38578	12.1042	5.00941e-29	1.54552e-27	55.1291
HLA-DRB1	1.9622	7.57675	12.142	3.56686e-29	1.10927e-27	55.1137
HS3ST3B1	1.81193	0.830002	12.0991	5.24036e-29	1.61166e-27	55.1089
CD48	2.00802	2.18583	12.0971	5.33821e-29	1.63916e-27	55.0747
CCL18	3.35461	2.4974	12.0744	6.54182e-29	2.00242e-27	54.8666
ARHGAP9	1.72381	2.54352	12.0722	6.67325e-29	2.03943e-27	54.8376
ASB5	3.39347	-3.23385	12.0659	7.05883e-29	2.15051e-27	54.8087
AOC3	1.72843	4.20228	12.0807	6.18084e-29	1.89491e-27	54.7732
TRPV2	1.40842	3.31051	12.07	6.80506e-29	2.07645e-27	54.7621
GIMAP1	1.25417	1.79767	12.0424	8.71362e-29	2.64635e-27	54.6013
LZTS1	1.25829	2.77358	12.0404	8.87074e-29	2.68987e-27	54.5405
HAPLN3	1.68614	3.89775	12.0266	1.00348e-28	3.03811e-27	54.3252
NAP1L3	1.68744	-0.336626	11.9955	1.32494e-28	3.9989e-27	54.1784
CCL19	3.25041	0.631282	11.9885	1.40933e-28	4.23388e-27	54.1332
RHOJ	1.13509	2.69502	11.9909	1.38024e-28	4.15933e-27	54.1076
CSF2RA	1.77677	2.13986	11.9787	1.53842e-28	4.61455e-27	54.0295
CATSPER2	-1.19477	2.06793	-11.9663	1.71844e-28	5.13867e-27	53.9223
FBXO32	1.33333	5.56582	11.998	1.29502e-28	3.91466e-27	53.8999
ACP5	1.2817	5.3094	11.9895	1.39785e-28	4.20589e-27	53.842
SLC35E2	-1.05594	0.736154	-11.9549	1.90188e-28	5.67847e-27	53.8373
FAM129A	1.54327	5.0204	11.9735	1.61168e-28	4.82684e-27	53.7338
JPH2	2.18343	2.31809	11.9436	2.10368e-28	6.25219e-27	53.7137
ACTC1	4.42494	0.546689	11.9256	2.46905e-28	7.31568e-27	53.5812
DCHS1	1.27173	3.7753	11.9405	2.16325e-28	6.41939e-27	53.5677
SIRPB2	1.65311	0.798712	11.9237	2.51305e-28	7.42344e-27	53.5632
FCRL5	2.89707	-0.395996	11.9238	2.50972e-28	7.42344e-27	53.5567
EPB41L2	1.10675	4.70193	11.95	1.98834e-28	5.92751e-27	53.5463
2021-09-06	1.05456	4.64915	11.947	2.04048e-28	6.07364e-27	53.5249
CHN1	1.08424	3.10949	11.9218	2.55473e-28	7.52367e-27	53.4662
FPR2	2.37133	-1.36954	11.9013	3.06678e-28	8.97727e-27	53.3515
CYP27A1	1.58658	3.42967	11.902	3.04692e-28	8.93257e-27	53.2677
IGSF21	1.94305	-0.323589	11.8862	3.50596e-28	1.02014e-26	53.2224
GPR176	1.54171	2.9416	11.8893	3.41058e-28	9.93874e-27	53.1971
LRP1	1.12363	7.74289	11.9218	2.55415e-28	7.52367e-27	53.1521
ADAP2	1.16042	2.99213	11.8832	3.60048e-28	1.04608e-26	53.1367
CTSL	1.25585	6.83531	11.9176	2.65298e-28	7.80121e-27	53.1283
SFRP1	3.05418	1.62386	11.86	4.42808e-28	1.28124e-26	52.9994
PTPN7	1.81558	2.32553	11.8587	4.4779e-28	1.29327e-26	52.9655
BMP1	1.12296	5.58235	11.8909	3.36343e-28	9.83082e-27	52.9464
ADAMTSL1	1.7428	0.861775	11.8472	4.95889e-28	1.42794e-26	52.8935
ABI3	1.21845	2.92109	11.8541	4.66278e-28	1.34467e-26	52.8866
PDZRN4	2.75078	-2.01473	11.8441	5.09882e-28	1.46606e-26	52.8549
MMD	1.24193	4.04774	11.8599	4.42965e-28	1.28124e-26	52.8268
SLAMF1	1.95935	0.109229	11.8334	5.60543e-28	1.60225e-26	52.7666
BCL2A1	2.09389	0.992618	11.832	5.67759e-28	1.62049e-26	52.7601
ADAMDEC1	2.61844	0.824089	11.8275	5.90843e-28	1.6839e-26	52.7208
FCN1	1.95234	0.521326	11.8179	6.42855e-28	1.82946e-26	52.6359
TSGA10	-1.00219	2.07453	-11.811	6.839e-28	1.93819e-26	52.5568
CD52	1.82252	3.03837	11.8109	6.84056e-28	1.93819e-26	52.5023
CERCAM	1.37447	6.15903	11.8386	5.35417e-28	1.53268e-26	52.4553
NEK6	1.29427	4.28822	11.8127	6.73392e-28	1.91356e-26	52.3853
LAX1	1.97212	-0.844836	11.7867	8.47687e-28	2.39136e-26	52.3494
NAV3	1.98563	-0.185872	11.7838	8.70319e-28	2.45165e-26	52.3299
DKK3	1.30598	5.18262	11.8096	6.92177e-28	1.95835e-26	52.2655
MCHR1	2.05909	-2.31929	11.7676	1.00417e-27	2.82052e-26	52.1847
CLIP3	1.47288	3.41749	11.77	9.82705e-28	2.76423e-26	52.1071
ABI3BP	1.87223	2.52324	11.7473	1.20175e-27	3.36576e-26	51.9792
HLA-DQB1	1.97189	5.84567	11.7531	1.14112e-27	3.20056e-26	51.7338
ITK	1.97119	0.785718	11.7101	1.66947e-27	4.66899e-26	51.6969
TPSAB1	2.11456	1.92977	11.6874	2.03859e-27	5.66869e-26	51.4835
FHL1	2.17957	4.00227	11.6935	1.93243e-27	5.38117e-26	51.3931
CYP2D6	-1.36106	-0.24549	-11.666	2.46138e-27	6.8248e-26	51.3049
STARD8	1.01732	2.11222	11.6632	2.5247e-27	6.99038e-26	51.2644
GPR68	1.73218	3.12244	11.6559	2.69096e-27	7.42956e-26	51.1389
ATP8B4	1.21852	0.975069	11.6393	3.11546e-27	8.56508e-26	51.0817
SV2B	2.43357	-1.7652	11.64	3.09519e-27	8.52141e-26	51.0787
GDF10	2.11036	-3.93634	11.6211	3.65669e-27	1.00247e-25	50.9242
MT2A	2.07978	6.59663	11.6605	2.58549e-27	7.14853e-26	50.8838
PDLIM2	1.03328	3.70255	11.6138	3.8967e-27	1.06676e-25	50.7056
PPP1R18	1.0304	6.29809	11.6325	3.3067e-27	9.07802e-26	50.6369
KCNJ12	2.24175	-1.41453	11.5876	4.90818e-27	1.33801e-25	50.6237
MAP1B	1.58158	4.36863	11.5972	4.51075e-27	1.23313e-25	50.4963
MYH1	1.74173	-4.79578	11.5629	6.09802e-27	1.6531e-25	50.4148
MYH8	1.66199	-4.84151	11.5581	6.3575e-27	1.71626e-25	50.3731
IGJ	2.89034	4.1698	11.5627	6.1087e-27	1.65369e-25	50.256
COL4A1	1.18262	8.23758	11.5921	4.71647e-27	1.28756e-25	50.2524
MYH13	1.95336	-3.71297	11.541	7.38394e-27	1.98783e-25	50.2316
GATA6	1.64686	1.83545	11.5377	7.60579e-27	2.04473e-25	50.1858
SH3KBP1	1.25961	5.42497	11.5615	6.17339e-27	1.66888e-25	50.0714
JMJD7-PLA2G4B	-1.41734	2.43515	-11.5259	8.42949e-27	2.26304e-25	50.0565
IL6	2.92974	1.12166	11.521	8.80403e-27	2.35711e-25	50.0559
PRICKLE1	1.64954	1.69416	11.521	8.80416e-27	2.35711e-25	50.0457
CCL23	2.10955	-2.57272	11.5188	8.97395e-27	2.39927e-25	50.0327
HSPB6	2.64915	2.12121	11.5143	9.33336e-27	2.48851e-25	49.9742
CBWD3	-1.0955	0.577705	-11.5009	1.04927e-26	2.78236e-25	49.8854
ARHGAP20	1.5449	-0.332022	11.5013	1.04542e-26	2.77593e-25	49.8818
RP3-509I19.11	-1.13902	-0.669165	-11.4992	1.06524e-26	2.82085e-25	49.8585
ZNF443	-1.08676	2.21054	-11.4906	1.14798e-26	3.03582e-25	49.763
HAS1	2.59223	-1.4731	11.4781	1.28086e-26	3.36889e-25	49.683
ITPRIP	1.04185	5.28941	11.5155	9.23701e-27	2.46621e-25	49.6781
IGSF6	1.39183	2.39725	11.4797	1.26267e-26	3.32555e-25	49.659
NOXRED1	-1.12698	-0.855337	-11.4648	1.43822e-26	3.7624e-25	49.5615
BIN1	1.50098	4.29384	11.486	1.19586e-26	3.15385e-25	49.5355
SRPX	1.94443	2.79086	11.463	1.46098e-26	3.81682e-25	49.4918
KCNA3	1.90965	-2.4137	11.4558	1.55667e-26	4.06134e-25	49.4895
CHST15	1.69812	3.84317	11.4684	1.39385e-26	3.65618e-25	49.4397
BPI	1.84142	-3.76221	11.4456	1.70149e-26	4.43323e-25	49.4094
PDE1A	1.40015	0.967662	11.4441	1.7236e-26	4.48483e-25	49.3955
CYS1	1.86696	0.2497	11.4427	1.74567e-26	4.53619e-25	49.383
EBF2	1.59609	-1.19984	11.4384	1.81101e-26	4.68715e-25	49.336
PMEPA1	1.73381	5.97103	11.4779	1.28288e-26	3.36964e-25	49.3177
ADRB3	2.25808	-3.16269	11.4343	1.87832e-26	4.85491e-25	49.3102
C3	2.23111	7.05787	11.468	1.39963e-26	3.66638e-25	49.193
MFNG	1.18605	2.6335	11.4253	2.03149e-26	5.24382e-25	49.1728
HAND2	2.29544	0.00350831	11.4109	2.30347e-26	5.93015e-25	49.1091
SLC39A14	1.09086	5.08992	11.4418	1.75864e-26	4.56379e-25	49.0579
FAM19A5	1.75582	1.03734	11.4009	2.51266e-26	6.46013e-25	49.0233
DCLK1	2.13369	0.734919	11.3999	2.53537e-26	6.50991e-25	49.0163
MCAM	1.0432	6.34161	11.4412	1.76742e-26	4.58045e-25	48.9707
SRRM5	-1.12661	0.446172	-11.3916	2.72409e-26	6.97603e-25	48.9456
NOX4	1.32895	1.2463	11.3837	2.91883e-26	7.46491e-25	48.873
RASAL3	1.406	2.73978	11.3751	3.14388e-26	8.01937e-25	48.7338
ZNF774	-1.01261	1.89584	-11.3546	3.75924e-26	9.55142e-25	48.6054
PNMAL2	1.22354	-0.574794	11.3513	3.86987e-26	9.81967e-25	48.5918
SNAI1	1.36286	1.73907	11.3421	4.19034e-26	1.06052e-24	48.5041
MN1	1.76556	1.55998	11.3381	4.33692e-26	1.09619e-24	48.4756
SLC43A3	1.23978	3.71259	11.3505	3.89369e-26	9.86723e-25	48.427
GPR141	1.89986	-2.58335	11.3278	4.7435e-26	1.1974e-24	48.395
LY9	1.90498	-0.300241	11.3111	5.48555e-26	1.37755e-24	48.2528
CPED1	1.54733	1.73583	11.3035	5.85927e-26	1.46761e-24	48.1733
TNFAIP8L3	1.68872	1.04203	11.3012	5.977e-26	1.49325e-24	48.1691
RGS18	1.53586	-0.670975	11.2932	6.40567e-26	1.59624e-24	48.0966
ETV1	1.26786	2.33399	11.296	6.25289e-26	1.56017e-24	48.0811
CCL5	2.19265	4.4851	11.3103	5.52105e-26	1.38468e-24	48.0173
GADD45B	1.22296	5.23088	11.3224	4.97157e-26	1.25334e-24	48.0157
UNC5A	1.97895	-2.36347	11.2818	7.07052e-26	1.75966e-24	48.0016
CORO1A	1.34201	5.22155	11.3152	5.29496e-26	1.33314e-24	47.9566
TNFRSF9	1.80642	0.561477	11.2482	9.46277e-26	2.34901e-24	47.7196
S1PR1	1.13128	3.37788	11.2618	8.40682e-26	2.08956e-24	47.6995
ARHGAP15	1.37384	1.82717	11.241	1.00633e-25	2.49491e-24	47.636
KLHL38	1.93269	-3.19469	11.2321	1.08689e-25	2.69118e-24	47.5829
AQP9	2.14554	0.915583	11.2315	1.09248e-25	2.70159e-24	47.5759
PRND	2.32997	-2.57876	11.2299	1.10804e-25	2.73659e-24	47.5616
NCAM2	2.71114	-1.74686	11.2208	1.19824e-25	2.95562e-24	47.4847
IGLL5	3.46344	2.70746	11.2142	1.26918e-25	3.12267e-24	47.3719
TRPS1	1.70348	2.6178	11.1728	1.81405e-25	4.44076e-24	47.0109
IFITM3	1.46702	8.09823	11.2173	1.23549e-25	3.04364e-24	47.0107
DKK2	2.08025	0.188053	11.1629	1.97537e-25	4.82354e-24	46.9951
KLHL4	2.18798	-1.99751	11.1616	1.99868e-25	4.87433e-24	46.9799
KIF26B	1.57057	4.01989	11.183	1.66167e-25	4.07801e-24	46.9604
TMEM130	1.90572	-0.73895	11.1585	2.0526e-25	4.99955e-24	46.9531
SLC16A2	1.33063	2.76044	11.1568	2.08304e-25	5.06733e-24	46.8614
AMPH	1.55755	-0.268574	11.1379	2.45117e-25	5.94058e-24	46.7805
DES	4.63335	4.49553	11.1463	2.27867e-25	5.5294e-24	46.7028
MZB1	2.67085	1.99693	11.1273	2.68472e-25	6.49849e-24	46.6613
NBL1	1.2689	6.16741	11.1682	1.8875e-25	4.61476e-24	46.6295
BACH2	1.82453	0.30229	11.1161	2.95479e-25	7.12558e-24	46.599
MARCO	2.896	0.381588	11.1014	3.35556e-25	8.07202e-24	46.4734
BAG2	1.25435	3.45607	11.118	2.90894e-25	7.02374e-24	46.4632
HEYL	1.11098	3.36549	11.1105	3.10053e-25	7.46779e-24	46.4085
ANKRD29	2.02829	0.136274	11.0932	3.59869e-25	8.6383e-24	46.4049
CRYBB1	1.34338	-1.88564	11.0864	3.81645e-25	9.14676e-24	46.341
TM6SF1	1.0706	-0.149993	11.0848	3.86937e-25	9.26219e-24	46.332
REM2	-1.04939	-0.54418	-11.0761	4.16975e-25	9.9567e-24	46.2558
MSN	1.41881	7.53114	11.1194	2.87271e-25	6.94489e-24	46.1778
GDF9	-1.2034	-0.771065	-11.063	4.663e-25	1.11072e-23	46.1446
PLA2G2D	3.0978	-1.14839	11.0373	5.81264e-25	1.37781e-23	45.933
HCST	1.56636	1.19669	11.0334	6.00988e-25	1.42109e-23	45.8915
CD3E	1.85759	2.81963	11.0401	5.67468e-25	1.34675e-23	45.8686
PPFIA2	1.84207	-2.20011	11.0293	6.2259e-25	1.47039e-23	45.8627
GJA5	1.60128	2.58212	11.0347	5.94311e-25	1.40702e-23	45.8394
CCDC8	1.98878	1.86967	11.0112	7.27108e-25	1.71307e-23	45.6823
OSM	1.79331	0.989873	11.006	7.60232e-25	1.78677e-23	45.6635
EGFL8	-1.11866	0.947904	-11.004	7.73355e-25	1.81542e-23	45.6475
LPAR4	1.54385	-3.10692	10.997	8.21089e-25	1.92515e-23	45.5933
STARD13	1.04801	3.34134	11.0081	7.46352e-25	1.75628e-23	45.5403
KAL1	1.61801	1.49814	10.9854	9.06724e-25	2.12082e-23	45.4781
TMEM106A	1.28068	1.54207	10.9822	9.31924e-25	2.17453e-23	45.4497
RP11-192H23.4	-1.13044	1.25489	-10.9728	1.00928e-24	2.35221e-23	45.3793
ELMO1	1.11803	3.32376	10.9836	9.20587e-25	2.15065e-23	45.3353
PLA2G4C	1.3149	1.65604	10.9591	1.13513e-24	2.63919e-23	45.2511
MYH11	2.72048	6.17143	10.9873	8.91716e-25	2.08823e-23	45.1196
PTPN22	1.66698	0.853275	10.9237	1.53447e-24	3.55488e-23	44.9737
ANK2	2.02143	1.12827	10.9144	1.66101e-24	3.83433e-23	44.8907
ANXA5	1.07048	7.42783	10.9599	1.12663e-24	2.62255e-23	44.8212
SUGCT	1.73143	0.961504	10.8984	1.90286e-24	4.37704e-23	44.7601
DIXDC1	1.19819	3.00928	10.9097	1.72837e-24	3.98508e-23	44.7454
ADRA2A	1.68834	1.26629	10.8936	1.98331e-24	4.55131e-23	44.7129
FGF16	1.53303	-5.23242	10.8951	1.95829e-24	4.49921e-23	44.7117
BCAT1	1.96367	4.32619	10.9178	1.61372e-24	3.73403e-23	44.6827
SORCS2	2.27872	1.15828	10.8883	2.07486e-24	4.75579e-23	44.6706
P2RY13	1.75875	-0.0599502	10.8822	2.18484e-24	4.99608e-23	44.6307
CASKIN1	-2.15349	-1.1285	-10.8782	2.26135e-24	5.15286e-23	44.5955
TLR1	1.51958	1.2113	10.8764	2.29616e-24	5.21994e-23	44.57
EPSTI1	1.65271	4.52391	10.8998	1.8809e-24	4.33165e-23	44.4976
MKX	2.22756	-1.48466	10.863	2.57165e-24	5.83258e-23	44.4691
JAK3	1.13269	4.02539	10.887	2.09723e-24	4.80139e-23	44.4362
P2RY6	1.8326	2.51521	10.8623	2.58717e-24	5.85412e-23	44.3916
GNG11	1.05832	3.92345	10.88	2.22532e-24	5.0767e-23	44.3899
PENK	2.05891	-4.19464	10.8521	2.82249e-24	6.37915e-23	44.3714
ECM1	1.39834	4.71181	10.875	2.32333e-24	5.27553e-23	44.2595
SVEP1	1.32086	2.77213	10.8358	3.24116e-24	7.3169e-23	44.1461
CCR4	1.88189	-0.447436	10.8241	3.57966e-24	8.06232e-23	44.1446
C5orf46	2.69098	-1.51259	10.7887	4.82864e-24	1.07878e-22	43.8508
LILRA1	1.6004	-1.69131	10.7869	4.90569e-24	1.09348e-22	43.8332
ITGAL	1.67919	2.99432	10.7975	4.48193e-24	1.00711e-22	43.808
PLEKHH1	-1.5346	4.00247	-10.8084	4.08787e-24	9.1963e-23	43.7893
FAM124B	1.15278	-0.680902	10.769	5.7081e-24	1.26653e-22	43.6847
PDGFRL	1.68045	1.86247	10.7712	5.59978e-24	1.24392e-22	43.6676
ZFPM2	1.5042	1.16329	10.7492	6.74371e-24	1.49121e-22	43.5094
LRIG1	1.54894	3.6692	10.7649	5.90741e-24	1.30926e-22	43.4628
PLA2G7	1.44397	2.45071	10.7484	6.78821e-24	1.49935e-22	43.4416
HSD17B6	1.3931	1.68804	10.7351	7.60068e-24	1.6731e-22	43.374
UBE2QL1	1.73428	-0.7498	10.7102	9.37413e-24	2.05186e-22	43.198
SH2D1A	1.95887	-0.346358	10.7088	9.48494e-24	2.07378e-22	43.1872
P2RY10	1.96139	-1.34295	10.7039	9.88654e-24	2.15702e-22	43.1457
CXCR3	1.87678	0.107942	10.6982	1.0368e-23	2.25417e-22	43.0993
CEACAM21	1.44059	-0.73597	10.6843	1.16573e-23	2.5232e-22	42.9836
PLAUR	1.31622	5.30177	10.7302	7.92109e-24	1.74165e-22	42.9817
SLC16A8	-1.48103	-0.189223	-10.6838	1.17064e-23	2.531e-22	42.9805
ANTXR2	1.18353	5.13137	10.7241	8.33505e-24	1.82854e-22	42.944
AMICA1	1.4737	2.57807	10.6864	1.14576e-23	2.48272e-22	42.9147
ADORA1	1.37118	0.465407	10.6676	1.34155e-23	2.89088e-22	42.8439
TNFRSF17	2.39603	-2.12251	10.6651	1.37074e-23	2.95051e-22	42.8253
BHMT2	1.73037	-0.920588	10.6562	1.47765e-23	3.1701e-22	42.7508
CLEC10A	1.92131	0.645464	10.6534	1.51211e-23	3.23687e-22	42.7237
SCRG1	2.55091	-1.92067	10.6527	1.52056e-23	3.2514e-22	42.7234
PNOC	2.33138	-2.31394	10.6494	1.56414e-23	3.34089e-22	42.6957
PLSCR4	1.23406	2.62728	10.6576	1.45974e-23	3.13514e-22	42.6705
CDO1	2.20111	-1.54271	10.6436	1.64231e-23	3.49252e-22	42.6475
CD5	1.56758	1.41527	10.6458	1.61194e-23	3.43545e-22	42.6431
MIPOL1	-1.08128	2.93176	-10.6559	1.48023e-23	3.17213e-22	42.6281
P2RY14	1.31045	-0.222068	10.6406	1.68344e-23	3.57216e-22	42.6234
CD74	1.61148	9.94804	10.6941	1.07384e-23	2.33209e-22	42.5773
IL2RG	1.81722	3.89158	10.6609	1.41966e-23	3.05242e-22	42.5742
HLA-DRB5	1.8742	5.68526	10.6823	1.18631e-23	2.56203e-22	42.5639
CLEC4A	1.28171	0.604363	10.6311	1.8243e-23	3.85841e-22	42.5399
LRRC39	-1.05975	-0.0217129	-10.6286	1.86175e-23	3.93336e-22	42.5244
CD2	1.87605	2.3768	10.6343	1.77607e-23	3.76052e-22	42.4983
IL1R1	1.13804	5.89389	10.6773	1.23669e-23	2.66788e-22	42.4922
S1PR3	1.40738	4.11344	10.6465	1.60299e-23	3.42012e-22	42.4164
RSPO1	1.92052	-3.22467	10.608	2.21383e-23	4.65695e-22	42.3529
FYN	1.03209	4.61677	10.6451	1.62132e-23	3.45166e-22	42.3357
LRRC2	1.82055	-2.21652	10.602	2.32807e-23	4.88668e-22	42.3047
TCN2	1.03824	4.39389	10.6269	1.88951e-23	3.98767e-22	42.2107
SLC26A1	-1.13903	1.35224	-10.5931	2.50923e-23	5.23304e-22	42.2092
CD79A	2.54227	1.23833	10.5892	2.59215e-23	5.40018e-22	42.1799
CYP1B1	2.24237	2.88587	10.5945	2.47885e-23	5.18081e-22	42.1328
FCRL3	2.21014	-1.18118	10.5735	2.95656e-23	6.14617e-22	42.07
GPR132	1.44749	1.88045	10.5647	3.18169e-23	6.60005e-22	41.9524
ITGA4	1.4281	1.94877	10.5632	3.2235e-23	6.67966e-22	41.9358
FKBP10	1.55694	6.23702	10.6038	2.29366e-23	4.81967e-22	41.8679
CD80	1.81318	-1.05639	10.5446	3.76596e-23	7.76234e-22	41.8321
HS3ST2	1.75473	-0.893324	10.5442	3.77866e-23	7.78027e-22	41.8288
DIO2	2.01954	2.65621	10.5519	3.54241e-23	7.32487e-22	41.7963
CD200	1.27851	2.77331	10.5513	3.56003e-23	7.35348e-22	41.777
DQX1	-1.97677	2.10705	-10.5447	3.76068e-23	7.75971e-22	41.7753
TUBB6	1.61187	5.73104	10.5866	2.648e-23	5.51061e-22	41.7574
IRF4	1.81681	0.721687	10.521	4.58536e-23	9.41136e-22	41.6307
SPN	1.53859	1.94458	10.5239	4.47633e-23	9.1973e-22	41.6121
CPT1B	-1.2004	1.74979	-10.5183	4.68958e-23	9.60499e-22	41.5763
C2	1.56618	4.33531	10.5324	4.16895e-23	8.5748e-22	41.4468
SAMHD1	1.06676	6.24252	10.5522	3.53386e-23	7.31497e-22	41.4322
GRAP2	1.45659	0.176226	10.4908	5.89933e-23	1.2032e-21	41.3896
SPOCK1	1.92426	3.96746	10.5147	4.83182e-23	9.87551e-22	41.3566
ITM2A	1.42579	2.45853	10.4784	6.53814e-23	1.32792e-21	41.2036
ADAM33	1.77131	1.39459	10.4625	7.46512e-23	1.51145e-21	41.1331
ACOX2	1.4646	0.131456	10.4489	8.35873e-23	1.68711e-21	41.0473
GAPT	1.55655	-1.18358	10.4354	9.35758e-23	1.88285e-21	40.9382
UBAP1L	-1.0218	1.36125	-10.4219	1.0466e-22	2.09503e-21	40.8016
DPEP1	2.10323	-1.76272	10.4134	1.12304e-22	2.23883e-21	40.7592
RBMS3	1.31504	2.19556	10.4219	1.04657e-22	2.09503e-21	40.7582
P2RY8	1.25625	1.76601	10.4161	1.09787e-22	2.19313e-21	40.7366
FYB	1.94538	3.42093	10.4286	9.89807e-23	1.98749e-21	40.7078
UNC5C	1.23475	1.04273	10.4042	1.21179e-22	2.40834e-21	40.6674
LMNTD2	-1.15797	1.74701	-10.4007	1.24732e-22	2.47642e-21	40.6117
SERPINA1	2.24678	4.54965	10.4301	9.77394e-23	1.96459e-21	40.6009
NTRK1	1.6567	-1.95949	10.3749	1.54566e-22	3.05937e-21	40.4456
AGTR1	2.1345	-1.27946	10.3727	1.5731e-22	3.11052e-21	40.4283
CDX1	2.03937	-2.28999	10.3527	1.85648e-22	3.65967e-21	40.2655
TUBA1A	1.34268	6.45344	10.4094	1.16123e-22	2.31258e-21	40.2471
CD247	1.47263	1.82096	10.3546	1.8275e-22	3.6062e-21	40.2312
SAMD3	1.51427	-1.50978	10.3232	2.36985e-22	4.6528e-21	40.026
CCL7	2.27193	-3.0215	10.3212	2.41031e-22	4.72271e-21	40.0069
FGF1	1.40181	0.41011	10.3101	2.64141e-22	5.15991e-21	39.9133
HRH2	1.69825	-1.39842	10.3076	2.69597e-22	5.26121e-21	39.8995
CHSY3	1.31143	0.851884	10.3061	2.73e-22	5.31694e-21	39.8726
FILIP1	1.39778	1.37102	10.3041	2.77445e-22	5.39809e-21	39.8406
GIMAP7	1.18476	2.32056	10.3067	2.71617e-22	5.29531e-21	39.8074
MAP1LC3C	1.74566	-4.03641	10.2891	3.14131e-22	6.10577e-21	39.7338
STOM	1.19158	6.81088	10.3353	2.14378e-22	4.22175e-21	39.6263
SDC2	1.22517	4.98508	10.3214	2.40538e-22	4.71779e-21	39.6263
SHANK1	1.46575	-2.22713	10.271	3.64496e-22	7.04245e-21	39.6034
IL12RB1	1.70914	1.21866	10.261	3.9581e-22	7.63988e-21	39.496
CASQ2	2.93888	-0.618917	10.246	4.47737e-22	8.61651e-21	39.3983
ARHGAP24	1.08408	2.2262	10.2547	4.16827e-22	8.03756e-21	39.3917
AKT3	1.22203	4.06939	10.2791	3.41085e-22	6.61644e-21	39.3912
CCL8	2.04874	0.181419	10.242	4.62779e-22	8.89717e-21	39.364
TRAF3IP3	1.33673	1.88196	10.2357	4.87202e-22	9.34823e-21	39.2607
GAL3ST4	1.05356	3.2724	10.2495	4.35088e-22	8.38137e-21	39.2474
MAF	1.28521	4.81233	10.272	3.61596e-22	6.99337e-21	39.2427
ABHD14A-ACY1	-1.18281	-1.77796	-10.2225	5.43405e-22	1.04061e-20	39.2116
CASS4	1.10966	0.169099	10.2183	5.62298e-22	1.07467e-20	39.1737
REM1	1.24139	-0.604256	10.2169	5.69005e-22	1.08642e-20	39.1662
SIGLEC8	1.90633	-1.66649	10.2051	6.26471e-22	1.19263e-20	39.0717
PPEF1	1.55516	-1.45266	10.1964	6.731e-22	1.28014e-20	39.0015
FCRL6	1.66313	-1.87453	10.162	8.92203e-22	1.6794e-20	38.7248
DEGS1	1.03509	5.46489	10.2121	5.91452e-22	1.12817e-20	38.6861
CXCL9	2.94564	3.63444	10.1772	7.87708e-22	1.49119e-20	38.6602
TNFRSF4	1.15591	1.66718	10.1546	9.47727e-22	1.77809e-20	38.6166
TNN	1.9536	-1.69507	10.1389	1.07815e-21	2.01693e-20	38.5388
SCN2B	1.94806	-3.60904	10.14	1.06767e-21	1.99927e-20	38.5375
DERL3	1.39325	3.31574	10.1619	8.92533e-22	1.6794e-20	38.536
FSTL3	1.53109	4.84886	10.1765	7.9207e-22	1.49761e-20	38.4685
TAGAP	1.45831	1.54234	10.1338	1.12361e-21	2.09593e-20	38.4551
FKBP5	1.36926	5.16334	10.1772	7.87904e-22	1.49119e-20	38.437
EPDR1	1.58716	2.2983	10.1361	1.10236e-21	2.06025e-20	38.4276
EPHA3	1.4137	1.91308	10.1209	1.24802e-21	2.32577e-20	38.3314
CFI	1.44061	3.48152	10.1345	1.11715e-21	2.08588e-20	38.295
FAM92B	1.95702	-3.88174	10.1093	1.37221e-21	2.545e-20	38.2861
TRIL	1.20031	1.34604	10.1085	1.38121e-21	2.55925e-20	38.2606
SLC8A1	1.22227	3.05244	10.1113	1.35062e-21	2.50976e-20	38.1546
WFIKKN1	-1.66561	-0.565989	-10.0875	1.63964e-21	3.02656e-20	38.1268
LTA	1.56762	-1.50289	10.0858	1.66239e-21	3.06275e-20	38.1143
CTSG	2.43389	-1.19198	10.082	1.71533e-21	3.1543e-20	38.0815
AARD	2.12475	-2.8029	10.0762	1.79808e-21	3.294e-20	38.034
CD27	1.5148	1.04837	10.0789	1.75793e-21	3.22653e-20	38.034
ZNF620	-1.03999	1.60389	-10.0814	1.72278e-21	3.16501e-20	38.0309
ABCD2	1.67616	-1.74914	10.0633	1.99717e-21	3.65183e-20	37.9341
CCDC71L	1.08802	4.66063	10.1065	1.40411e-21	2.59921e-20	37.9122
SIT1	1.80608	-0.050964	10.0567	2.10727e-21	3.84592e-20	37.8772
CCL13	2.17278	0.616418	10.0563	2.11399e-21	3.85456e-20	37.8633
MYL3	1.60096	-3.53822	10.0528	2.17503e-21	3.95843e-20	37.8388
AGBL2	-1.10418	0.825663	-10.0521	2.18686e-21	3.97624e-20	37.8261
PLA2G4B	-1.47859	-0.551833	-10.0379	2.4546e-21	4.45057e-20	37.731
TDO2	1.54369	1.80051	10.0343	2.52849e-21	4.58026e-20	37.6421
IL4I1	1.64848	2.49148	10.0265	2.69365e-21	4.8749e-20	37.5305
FCAR	1.66654	-3.10204	10.0094	3.0956e-21	5.57639e-20	37.4978
KANK4	2.78845	-1.28855	10.0084	3.11904e-21	5.61341e-20	37.4932
CD38	1.9308	1.5296	10.0082	3.12599e-21	5.6207e-20	37.4475
DPP4	1.95828	1.69117	10.0065	3.16782e-21	5.69065e-20	37.4262
TM6SF2	1.5106	-1.72197	9.99832	3.38557e-21	6.065e-20	37.4164
ARG2	-1.23084	2.67162	-10.0126	3.01538e-21	5.44196e-20	37.4008
CD226	1.35284	0.0820627	9.99115	3.58809e-21	6.41598e-20	37.3535
EHD2	1.1657	6.56469	10.0539	2.15635e-21	3.92811e-20	37.3451
CAV1	1.56908	6.42476	10.052	2.18997e-21	3.97817e-20	37.34
PRF1	1.88044	2.30921	9.99253	3.54821e-21	6.35051e-20	37.2743
CHRDL1	3.02743	-0.740022	9.96346	4.49025e-21	7.9705e-20	37.1331
FOXP3	1.08925	1.82792	9.96904	4.29193e-21	7.62544e-20	37.1188
TTC6	-2.2537	0.48712	-9.96115	4.57488e-21	8.10593e-20	37.1066
ZNF831	1.69423	-1.1672	9.94921	5.03854e-21	8.86281e-20	37.0262
CD22	1.87403	0.28188	9.9489	5.05132e-21	8.87726e-20	37.0139
CNTN1	2.72188	1.35214	9.95286	4.89209e-21	8.62081e-20	37.0139
RENBP	1.25267	2.76942	9.96028	4.60705e-21	8.15549e-20	36.9726
FLRT2	1.9125	1.77793	9.94325	5.28755e-21	9.28401e-20	36.9165
CACNA2D1	1.55659	2.15771	9.93933	5.45753e-21	9.57382e-20	36.8601
CCL26	1.85992	-2.68969	9.92551	6.10192e-21	1.06085e-19	36.8351
CD72	1.2317	1.62658	9.93079	5.84715e-21	1.02112e-19	36.8258
CXCL13	2.86572	2.12887	9.93372	5.71063e-21	9.9818e-20	36.8213
DNAJC5B	1.8685	-1.96873	9.92295	6.22955e-21	1.08207e-19	36.8172
SYNPO2	1.97763	4.33355	9.96134	4.56782e-21	8.10079e-20	36.8092
STRC	-1.82865	-2.49955	-9.92024	6.36749e-21	1.10406e-19	36.7943
VAV1	1.39047	2.67588	9.93504	5.64995e-21	9.88461e-20	36.7812
CCL4	1.8649	1.79915	9.91686	6.54339e-21	1.13355e-19	36.7052
DSE	1.24377	4.61897	9.95384	4.85355e-21	8.56066e-20	36.6932
CLEC5A	1.66645	0.717351	9.9067	7.10227e-21	1.22817e-19	36.6699
NFIX	1.00196	5.02721	9.9567	4.74264e-21	8.38025e-20	36.6637
SORBS1	1.71496	4.14139	9.93919	5.46387e-21	9.5763e-20	36.6489
NCF4	1.22831	3.34154	9.9216	6.29781e-21	1.09295e-19	36.5991
FAM124A	1.22897	0.69241	9.89736	7.65771e-21	1.32187e-19	36.597
CHKB-CPT1B	-1.36874	0.604575	-9.89708	7.67542e-21	1.32375e-19	36.5968
GLS2	-1.39756	-1.04947	-9.8947	7.82348e-21	1.3469e-19	36.595
CBLN4	1.62462	-4.66748	9.88736	8.30029e-21	1.42772e-19	36.4955
PRAM1	1.04151	0.486967	9.88058	8.76606e-21	1.50518e-19	36.4693
NRP1	1.06936	5.59767	9.93747	5.5404e-21	9.70169e-20	36.4599
ZNF223	-1.01084	0.80748	-9.87988	8.81601e-21	1.51242e-19	36.4554
OSMR	1.52815	5.15769	9.93041	5.86558e-21	1.02342e-19	36.4533
LYVE1	1.54079	0.963097	9.87245	9.35962e-21	1.60426e-19	36.3912
PCDHGA12	1.3016	-0.961078	9.86281	1.01144e-20	1.73058e-19	36.3431
HHIPL1	1.22329	1.8164	9.86949	9.58501e-21	1.64144e-19	36.3277
ASGR2	1.41643	-1.54697	9.84974	1.12348e-20	1.91385e-19	36.2401
IZUMO4	-1.11465	1.38364	-9.85437	1.08242e-20	1.85039e-19	36.2316
SPOCK2	1.3407	4.27487	9.88469	8.48103e-21	1.45752e-19	36.1855
FAM69C	1.96035	-3.89761	9.84521	1.1651e-20	1.98302e-19	36.182
RP11-812E19.9	1.74376	-4.68457	9.84411	1.1755e-20	1.99897e-19	36.1525
CHRNA10	-1.01093	-0.398908	-9.8386	1.22866e-20	2.08208e-19	36.1501
CHST1	1.28041	1.35592	9.84342	1.18197e-20	2.00659e-19	36.1462
TIGIT	1.63795	1.65016	9.83201	1.29551e-20	2.18773e-19	36.0408
STX2	1.06005	2.74004	9.83768	1.23776e-20	2.09567e-19	35.9991
IL2RB	1.51655	3.04415	9.83929	1.22189e-20	2.07241e-19	35.9824
FAM49A	1.20792	3.33967	9.84342	1.18205e-20	2.00659e-19	35.9771
ROR1	1.51047	0.461526	9.80845	1.56497e-20	2.62908e-19	35.8997
C19orf35	1.22744	-1.76437	9.79995	1.6753e-20	2.80956e-19	35.8484
THPO	1.52744	-3.2995	9.79729	1.71149e-20	2.86778e-19	35.8151
ZNF385C	-1.17905	1.02051	-9.79536	1.7381e-20	2.90986e-19	35.7806
RFX8	1.53793	-1.60045	9.78958	1.82043e-20	3.04244e-19	35.7664
ISLR2	1.49266	-0.792212	9.78847	1.83669e-20	3.06698e-19	35.7571
NID1	1.0902	6.03932	9.85203	1.10296e-20	1.88384e-19	35.7497
TMC8	1.08532	3.62233	9.81685	1.46308e-20	2.46429e-19	35.7275
HLA-DOA	1.65275	3.79749	9.81039	1.5408e-20	2.5907e-19	35.6655
EPB41L3	1.41136	3.36803	9.80371	1.62557e-20	2.72851e-19	35.6612
SGK494	-1.05604	1.84037	-9.78342	1.91247e-20	3.19078e-19	35.6454
PNMAL1	1.97732	0.148899	9.76881	2.14966e-20	3.57424e-19	35.593
MEIS3	1.258	2.62963	9.77746	2.00599e-20	3.34108e-19	35.5345
RIMBP2	1.9712	-2.89888	9.74221	2.65872e-20	4.39809e-19	35.3882
USH2A	-1.37114	-2.5694	-9.74045	2.69638e-20	4.4566e-19	35.3778
SGCA	2.09315	0.0829534	9.73919	2.72363e-20	4.4978e-19	35.3613
PTCRA	1.50066	-3.74217	9.73559	2.80317e-20	4.6213e-19	35.322
CACNA1C	1.25615	2.73369	9.74671	2.56497e-20	4.25025e-19	35.2813
SCN7A	2.24292	-2.62357	9.72276	3.10512e-20	5.10179e-19	35.2377
TPSB2	1.97103	2.14487	9.72596	3.02687e-20	4.97744e-19	35.1728
NPIPB3	-1.10196	0.00761502	-9.71367	3.33869e-20	5.46247e-19	35.1643
RAB40A	-1.05057	-0.156953	-9.71239	3.37295e-20	5.51388e-19	35.1566
PRR22	-1.11975	0.861041	-9.70869	3.47366e-20	5.67374e-19	35.1052
KLF2	1.10068	3.55222	9.73571	2.80032e-20	4.62053e-19	35.0957
MST1	-1.14078	2.94226	-9.72133	3.14084e-20	5.15177e-19	35.0585
BATF3	1.14421	0.424559	9.70049	3.70835e-20	6.04225e-19	35.0533
C2orf66	-1.79912	-2.18747	-9.69761	3.79443e-20	6.17174e-19	35.0441
HPCA	-1.16265	-1.15904	-9.69654	3.82688e-20	6.21933e-19	35.0388
ABCB5	1.63871	-4.53903	9.70048	3.7086e-20	6.04225e-19	35.0261
ZNF337	-1.0482	1.4789	-9.69028	4.02227e-20	6.52595e-19	34.9345
KIAA1875	-1.23505	0.81927	-9.66263	5.01142e-20	8.07687e-19	34.7462
RASGRP2	1.22016	1.74399	9.66076	5.08664e-20	8.1913e-19	34.688
ZC3H12D	1.25708	0.116094	9.65232	5.43919e-20	8.73732e-19	34.6833
FAM196B	1.68701	-4.30254	9.65255	5.42918e-20	8.72845e-19	34.6581
NTN1	1.76519	1.95309	9.65431	5.3537e-20	8.61422e-19	34.624
CCR8	1.76629	-2.56255	9.64313	5.85097e-20	9.36782e-19	34.6174
MAOB	1.95945	1.70902	9.64714	5.6673e-20	9.08871e-19	34.5838
FCRL2	2.22699	-2.87748	9.62163	6.93814e-20	1.10811e-18	34.4466
GIMAP6	1.0072	3.10691	9.64382	5.81885e-20	9.32408e-19	34.4288
HPGDS	1.19022	-0.662635	9.61735	7.17763e-20	1.14354e-18	34.4203
TCTEX1D1	1.16138	-1.65135	9.61577	7.26815e-20	1.15701e-18	34.4099
BTLA	1.65233	-1.6533	9.61297	7.43094e-20	1.18099e-18	34.3866
AQP1	1.03293	5.89347	9.67025	4.71706e-20	7.62141e-19	34.3179
CD7	1.67365	2.41531	9.61431	7.35289e-20	1.16954e-18	34.2748
PRICKLE2	1.02847	3.26367	9.62627	6.68797e-20	1.0691e-18	34.2724
SYNM	1.92921	3.86065	9.61877	7.09756e-20	1.13171e-18	34.1549
FAM110B	1.35093	1.01274	9.58433	9.32141e-20	1.47541e-18	34.1289
CLEC7A	1.52377	2.73304	9.59916	8.28994e-20	1.31429e-18	34.1254
RBM24	1.68555	-1.23099	9.56391	1.09532e-19	1.72806e-18	34.0063
SLC4A9	-1.58587	-2.42745	-9.56379	1.09641e-19	1.72838e-18	34.0025
SLITRK2	1.81246	-4.18734	9.56083	1.12233e-19	1.7678e-18	33.9473
F2RL2	1.75669	-0.0606383	9.55691	1.15756e-19	1.81888e-18	33.9438
SOCS3	1.21014	6.5649	9.62626	6.68842e-20	1.0691e-18	33.9434
ANXA13	1.90398	-3.7124	9.55709	1.15591e-19	1.81864e-18	33.9305
POU2F2	1.05919	2.59328	9.57118	1.03421e-19	1.63297e-18	33.919
TPO	2.03168	-3.57299	9.55249	1.19867e-19	1.8774e-18	33.8981
NCAM1	2.13114	0.88372	9.54264	1.29548e-19	2.01926e-18	33.8091
RCVRN	1.32785	-4.39897	9.54288	1.29302e-19	2.01705e-18	33.8016
CCL3	1.74838	1.29662	9.54029	1.31975e-19	2.0538e-18	33.7741
RCAN2	1.12092	3.00181	9.55703	1.15647e-19	1.81864e-18	33.7643
PDE3A	1.0515	1.64632	9.54097	1.31262e-19	2.04434e-18	33.7605
TLR7	1.60292	0.567344	9.53242	1.4041e-19	2.17463e-18	33.741
UGT2B28	-2.53796	-3.34766	-9.53074	1.4229e-19	2.20023e-18	33.7345
APELA	2.18769	-3.02903	9.52905	1.44195e-19	2.22791e-18	33.7267
PLCB2	1.10929	3.31446	9.55401	1.18437e-19	1.85649e-18	33.702
DAAM2	1.07256	2.37848	9.52058	1.5414e-19	2.37591e-18	33.5462
PPP1R16B	1.11696	2.21178	9.51578	1.60083e-19	2.46555e-18	33.5238
CLEC4G	2.15294	-2.13173	9.49945	1.82016e-19	2.7879e-18	33.505
SLC24A3	1.54209	2.35461	9.51412	1.62181e-19	2.4959e-18	33.4997
PI15	1.89678	1.09696	9.50308	1.76901e-19	2.71812e-18	33.4948
CH25H	1.39946	0.978026	9.50119	1.79548e-19	2.75443e-18	33.4857
BIRC7	1.83388	-2.31664	9.49111	1.94347e-19	2.96044e-18	33.4412
HMCN1	1.45267	1.98262	9.50166	1.78883e-19	2.7464e-18	33.433
SP140	1.59588	1.19349	9.49522	1.88171e-19	2.87537e-18	33.4301
LGALS12	1.89844	-3.2898	9.48976	1.96423e-19	2.98972e-18	33.4188
MITF	1.13378	2.35082	9.49755	1.84762e-19	2.82773e-18	33.3703
SLC23A3	-1.22452	0.71539	-9.48478	2.04265e-19	3.1018e-18	33.3686
CFAP53	-1.09905	0.696136	-9.48097	2.10467e-19	3.19349e-18	33.34
CMA1	2.09363	-3.20647	9.47423	2.21908e-19	3.36183e-18	33.3007
GJA4	1.04314	3.06101	9.49243	1.9235e-19	2.93232e-18	33.2545
ADAMTS6	1.14144	0.730296	9.46895	2.3129e-19	3.4985e-18	33.2462
CORT	-1.01133	-1.54356	-9.46327	2.4184e-19	3.64957e-18	33.2321
GOLGA6L10	-1.37268	-1.00041	-9.4608	2.4657e-19	3.71805e-18	33.2115
VNN1	1.89373	-0.803478	9.45929	2.49507e-19	3.75653e-18	33.1971
LTB	1.52053	2.43931	9.47259	2.24777e-19	3.40264e-18	33.1701
IDS	-1.33652	-0.264822	-9.44947	2.6948e-19	4.05096e-18	33.1185
PDCD1	1.88057	-0.00229209	9.447	2.7475e-19	4.12379e-18	33.0942
TSPAN11	1.22126	2.04984	9.45788	2.52284e-19	3.7954e-18	33.089
KCNIP1	1.56086	-4.28564	9.44814	2.72288e-19	4.08999e-18	33.0729
CTLA4	1.71284	0.600636	9.44257	2.84434e-19	4.26256e-18	33.0463
TXLNB	1.25159	-1.07271	9.43824	2.94262e-19	4.39967e-18	33.0389
TNFRSF13B	2.03554	-2.78713	9.4385	2.9366e-19	4.39405e-18	33.032
LRRC69	-1.13687	0.253673	-9.43668	2.97861e-19	4.44664e-18	33.0112
TYMP	1.48884	6.5537	9.49556	1.87672e-19	2.87001e-18	32.9255
LRRC17	1.4998	0.901666	9.42295	3.31674e-19	4.93626e-18	32.8853
ACRC	-1.0174	0.00540197	-9.41528	3.52172e-19	5.22531e-18	32.8522
GPRIN3	1.05922	2.51659	9.43262	3.07498e-19	4.58698e-18	32.852
ELN	1.8743	4.28011	9.44338	2.82648e-19	4.23907e-18	32.7339
FGF5	2.2418	-3.30152	9.39618	4.08856e-19	6.02496e-18	32.699
GNGT2	1.10947	-0.11075	9.39233	4.21331e-19	6.19941e-18	32.6783
ANPEP	1.68766	3.57308	9.42054	3.37979e-19	5.0224e-18	32.6445
NME9	-1.11306	-1.60977	-9.38635	4.41469e-19	6.46635e-18	32.642
PRKG2	-1.24817	0.718312	-9.38983	4.29649e-19	6.31223e-18	32.638
PCDH18	1.03565	2.58144	9.40052	3.9523e-19	5.8286e-18	32.5979
PCP2	-1.57577	-0.287035	-9.37918	4.66867e-19	6.82293e-18	32.5792
RAMP3	1.04181	3.43358	9.40225	3.89919e-19	5.76339e-18	32.5087
SRCIN1	-1.79636	3.50846	-9.40141	3.92502e-19	5.79716e-18	32.508
GRID2IP	-1.27174	0.202956	-9.36958	5.03189e-19	7.34271e-18	32.4975
SERPINE2	1.74536	3.87918	9.40558	3.79909e-19	5.62398e-18	32.4915
NR1I3	-1.05093	-0.576604	-9.36706	5.13172e-19	7.47715e-18	32.4912
ICAM3	1.44191	-0.389247	9.36552	5.19333e-19	7.56126e-18	32.4766
AOC2	-1.48115	1.28735	-9.35759	5.52462e-19	8.02557e-18	32.3663
PCSK5	1.30446	2.22346	9.36502	5.21365e-19	7.58515e-18	32.3596
PARVB	1.15158	4.08908	9.39314	4.1868e-19	6.16507e-18	32.3511
GBP5	2.36382	3.1601	9.36778	5.10272e-19	7.44048e-18	32.2983
PYHIN1	1.60584	-0.542528	9.33894	6.38796e-19	9.24518e-18	32.2748
GOLGA8A	-1.28253	4.99757	-9.38964	4.30276e-19	6.31667e-18	32.2124
CCND2	1.29423	4.71721	9.37627	4.77589e-19	6.97438e-18	32.1404
OLR1	2.16251	2.83092	9.3363	6.52047e-19	9.42293e-18	32.0867
RAB26	-1.48618	0.487099	-9.31509	7.68882e-19	1.10949e-17	32.0734
DDIT4L	1.86251	-1.39304	9.31	7.99926e-19	1.15172e-17	32.0562
RGS22	1.53624	-3.05908	9.31	7.99874e-19	1.15172e-17	32.0448
GPR171	1.68169	-0.676866	9.30219	8.49891e-19	1.22275e-17	31.9957
FLT3	1.5244	-2.01799	9.29714	8.83874e-19	1.2707e-17	31.9589
CRTAM	1.61066	-1.11294	9.2963	8.8961e-19	1.278e-17	31.9532
WT1	2.52321	-2.62975	9.29107	9.26472e-19	1.32801e-17	31.905
FUT7	1.60128	-1.69307	9.27975	1.01144e-18	1.44767e-17	31.8274
SLC26A5	-1.63792	-2.44063	-9.27721	1.03152e-18	1.47424e-17	31.8041
GPR84	1.39634	-0.043802	9.26247	1.15631e-18	1.64653e-17	31.6862
GPBAR1	1.06056	-0.148925	9.25342	1.24013e-18	1.76331e-17	31.6202
CD79B	1.51791	1.19612	9.2551	1.22413e-18	1.74182e-17	31.5887
PNMA2	1.46346	-0.499953	9.24767	1.29654e-18	1.83813e-17	31.5809
PID1	1.31885	0.998453	9.23958	1.38024e-18	1.95538e-17	31.4802
TNXB	1.59874	2.09507	9.24835	1.28977e-18	1.82987e-17	31.4786
CLSTN2	1.7192	0.713102	9.23523	1.42734e-18	2.01596e-17	31.4581
DCST1	-1.07201	-0.763391	-9.22518	1.54254e-18	2.16792e-17	31.4143
EVC	1.31624	2.95065	9.2497	1.27639e-18	1.81221e-17	31.4027
MT1M	1.91211	-0.359587	9.22112	1.59172e-18	2.2306e-17	31.3763
PIK3CD	1.1208	3.68414	9.2531	1.24321e-18	1.7664e-17	31.3308
UBASH3A	1.58771	-0.609981	9.21282	1.69694e-18	2.36949e-17	31.3179
TBC1D3L	-2.01454	0.192237	-9.21175	1.71107e-18	2.38751e-17	31.2947
APBB1IP	1.5454	2.68048	9.23001	1.48607e-18	2.09007e-17	31.2842
ST8SIA4	1.0005	3.06726	9.23264	1.45626e-18	2.05111e-17	31.2556
GLT1D1	1.52376	-2.0732	9.20214	1.84266e-18	2.5656e-17	31.2387
TBC1D10C	1.33556	2.20678	9.21798	1.63078e-18	2.28204e-17	31.2376
LRFN5	1.7285	-1.12621	9.20184	1.8469e-18	2.56966e-17	31.2368
NXPH3	1.40004	1.08887	9.20623	1.78544e-18	2.48771e-17	31.223
GATA5	2.31895	-2.30659	9.19767	1.9072e-18	2.64788e-17	31.1996
SLFN11	1.27617	3.79719	9.23402	1.44074e-18	2.03073e-17	31.1732
NKG7	1.76211	1.92439	9.19723	1.91376e-18	2.65508e-17	31.1038
POPDC2	1.18454	1.50194	9.19287	1.979e-18	2.74364e-17	31.0995
ITGA7	1.2775	3.66602	9.21552	1.66197e-18	2.32401e-17	31.0491
FOXH1	-1.81853	-1.05871	-9.17691	2.23779e-18	3.08701e-17	31.0476
ZFP92	1.38204	-0.869006	9.17541	2.26386e-18	3.11854e-17	31.0382
DAZL	1.62948	-4.37467	9.18021	2.1817e-18	3.01606e-17	31.0244
ZBP1	1.81942	0.756809	9.17002	2.35953e-18	3.24344e-17	30.9627
ST6GAL1	1.2249	4.17898	9.20835	1.75647e-18	2.4491e-17	30.9225
ICOS	1.72184	-0.289487	9.15315	2.68633e-18	3.66673e-17	30.863
SFMBT2	1.07365	2.32462	9.16391	2.47318e-18	3.39246e-17	30.816
CES4A	-1.1595	1.98123	-9.15766	2.59485e-18	3.55183e-17	30.799
ITGB3	1.40479	0.0110799	9.14316	2.90061e-18	3.94536e-17	30.783
EPX	-1.25853	-2.79769	-9.14201	2.92623e-18	3.97743e-17	30.7774
ISM1	1.36445	1.04948	9.14657	2.82548e-18	3.84855e-17	30.7738
SLC24A4	1.04797	-2.10882	9.13898	2.99506e-18	4.06246e-17	30.7642
ZNF440	-1.04294	4.99475	-9.20114	1.8569e-18	2.58173e-17	30.7606
NPAS1	-1.20249	0.186214	-9.1358	3.0691e-18	4.15997e-17	30.7238
VMO1	1.32228	0.84684	9.12827	3.25143e-18	4.39792e-17	30.6449
HDC	1.41626	-0.653355	9.11765	3.52745e-18	4.76132e-17	30.6017
NKAPL	1.17677	-3.05614	9.1164	3.56127e-18	4.80364e-17	30.5796
ADAMTS13	-1.00696	2.00245	-9.12579	3.31402e-18	4.47945e-17	30.5564
NUPR1	1.43113	5.14169	9.16794	2.39759e-18	3.29342e-17	30.5007
NAALADL1	1.02824	1.08956	9.10223	3.96963e-18	5.34333e-17	30.4381
LILRA4	1.66638	-2.41226	9.09185	4.29754e-18	5.77671e-17	30.4057
LHX4	-1.1583	0.330928	-9.08905	4.39051e-18	5.89353e-17	30.3686
SLC22A14	-1.25505	-2.28638	-9.08637	4.4816e-18	6.00367e-17	30.3669
JMJD7	-1.21675	-1.80517	-9.08141	4.65483e-18	6.22969e-17	30.3334
SLA2	1.44195	0.487116	9.08135	4.65697e-18	6.22969e-17	30.3055
SLC10A5	-1.01314	-0.782227	-9.07298	4.96446e-18	6.62281e-17	30.2695
HMOX1	1.23443	5.4317	9.14133	2.94154e-18	3.99534e-17	30.2661
PROS1	1.02247	3.52816	9.1041	3.91295e-18	5.27435e-17	30.2194
PRSS35	1.64799	-2.28371	9.06492	5.2797e-18	7.03369e-17	30.2053
ADCYAP1R1	1.71212	-2.43176	9.06247	5.37916e-18	7.15149e-17	30.1855
RBPMS2	1.39622	2.06283	9.07614	4.8461e-18	6.46934e-17	30.1777
MILR1	1.3228	1.12379	9.05817	5.55872e-18	7.38173e-17	30.1054
ASB2	1.4395	1.49187	9.05814	5.55994e-18	7.38173e-17	30.0842
SLX1A-SULT1A3	-1.16981	-3.02271	-9.04678	6.06348e-18	8.01195e-17	30.0585
C2orf40	2.12328	-2.18969	9.03225	6.77347e-18	8.90169e-17	29.9591
OPCML	1.5447	-3.80329	9.03146	6.81414e-18	8.94908e-17	29.924
CCDC170	1.02687	-0.387138	9.01616	7.65586e-18	1.00005e-16	29.8401
MYH2	1.31557	-5.20705	9.02263	7.28792e-18	9.53908e-17	29.8054
NCR3	1.53142	-2.31446	9.00809	8.14035e-18	1.06048e-16	29.7812
TNNI1	-1.28392	1.25417	-8.9938	9.07406e-18	1.17975e-16	29.6169
EDIL3	1.14698	3.49764	9.01532	7.70477e-18	1.00576e-16	29.5568
GPNMB	1.69419	6.97473	9.05109	5.8672e-18	7.76844e-17	29.5085
PCBP3	1.38822	-0.553931	8.97118	1.07739e-17	1.39422e-16	29.5069
NLRP12	1.15065	-2.51703	8.96363	1.14082e-17	1.47532e-16	29.4488
NFATC1	1.06881	3.08502	8.97814	1.02198e-17	1.32516e-16	29.3323
ID1	-1.46451	7.4231	-9.00792	8.15088e-18	1.06114e-16	29.1727
PLEKHA4	1.07435	4.1689	8.97463	1.04958e-17	1.36005e-16	29.1552
LRRN4CL	1.2488	0.647888	8.91269	1.67731e-17	2.14628e-16	29.0424
SYPL2	1.18142	-0.786181	8.90767	1.74208e-17	2.22475e-16	29.0397
SSTR3	1.63295	-3.48553	8.90685	1.75282e-17	2.23701e-16	29.006
MMP19	1.15193	3.82902	8.94784	1.28579e-17	1.6551e-16	29.0038
CD6	1.37903	2.15135	8.9165	1.62972e-17	2.08675e-16	28.9762
CD70	1.86664	-1.06891	8.89204	1.96006e-17	2.49168e-16	28.9219
WISP2	2.26703	0.74153	8.89391	1.93255e-17	2.46028e-16	28.8974
ALDH2	1.32045	5.09671	8.95018	1.26321e-17	1.62711e-16	28.8608
LSAMP	1.31146	1.82438	8.8939	1.93283e-17	2.46028e-16	28.8357
SCG2	1.56586	-0.21275	8.87279	2.26601e-17	2.86188e-16	28.7721
CREB5	1.25241	1.12267	8.87437	2.23914e-17	2.83163e-16	28.7368
CACNG8	1.45996	-2.72889	8.86523	2.39874e-17	3.02492e-16	28.7166
VAMP5	1.04337	4.67895	8.92475	1.53116e-17	1.96313e-16	28.7117
ST6GAL2	1.88384	-0.0329848	8.86295	2.44013e-17	3.0738e-16	28.6944
CYP4F2	-2.38535	-2.58115	-8.86146	2.46778e-17	3.10261e-16	28.6879
CAPN14	-1.81867	-0.0141632	-8.86146	2.46779e-17	3.10261e-16	28.683
EGR3	1.42604	2.22641	8.87295	2.26335e-17	2.86039e-16	28.6464
UNC5CL	-1.16508	0.71371	-8.8587	2.51947e-17	3.16554e-16	28.6405
DCAF4L1	-1.15752	-1.49728	-8.84952	2.69959e-17	3.38748e-16	28.6136
PRR5L	1.17205	2.64826	8.86275	2.44395e-17	3.07663e-16	28.5265
TMEM255A	1.48435	-1.27869	8.83113	3.09943e-17	3.86922e-16	28.4767
TAS2R4	-1.22521	-1.74705	-8.82589	3.22383e-17	4.02192e-16	28.4386
RGS9	1.15947	-0.456902	8.81814	3.41667e-17	4.24887e-16	28.3757
HTRA4	1.50123	-1.79088	8.81166	3.58668e-17	4.44323e-16	28.3324
GLIS3	1.15918	2.597	8.83398	3.0338e-17	3.78971e-16	28.3191
GZMB	2.04265	1.81588	8.81449	3.51141e-17	4.35832e-16	28.2498
DHH	1.24105	-2.55189	8.80087	3.88874e-17	4.79908e-16	28.2468
TULP1	-1.08409	-0.978896	-8.79747	3.989e-17	4.91656e-16	28.2307
KLRD1	1.52161	0.569116	8.80064	3.89544e-17	4.80429e-16	28.2183
FAM227A	-1.09561	1.39151	-8.8039	3.80146e-17	4.69435e-16	28.2013
CYTL1	1.33936	-0.763653	8.7633	5.15029e-17	6.27828e-16	27.9775
TRAT1	1.80105	-1.97027	8.76326	5.15196e-17	6.27828e-16	27.975
RUNX3	1.43425	2.74468	8.78457	4.39335e-17	5.40124e-16	27.9395
GIMAP5	1.19338	-0.862115	8.75754	5.3766e-17	6.53973e-16	27.9371
NUDT10	1.77698	-2.54564	8.74887	5.7362e-17	6.9597e-16	27.8651
DIO3	2.15281	-1.60251	8.74675	5.82733e-17	7.05707e-16	27.8521
FGF2	1.26916	1.21255	8.74726	5.80553e-17	7.03505e-16	27.7962
GZMA	1.90008	1.45926	8.74771	5.78597e-17	7.01571e-16	27.7838
SERPINE1	1.49192	7.15658	8.82053	3.35589e-17	4.17595e-16	27.7784
STON1-GTF2A1L	1.42868	-4.1658	8.73928	6.16149e-17	7.43857e-16	27.7505
C10orf10	1.23596	5.93949	8.80985	3.63574e-17	4.50113e-16	27.7427
CD3G	1.36352	0.562432	8.72793	6.70514e-17	8.06484e-16	27.6862
METTL24	1.48967	-2.8769	8.71453	7.4085e-17	8.87787e-16	27.6086
FOXF1	1.19231	2.99352	8.74388	5.95367e-17	7.19661e-16	27.6079
FAM71F2	-1.09805	0.287948	-8.71574	7.34222e-17	8.80387e-16	27.6076
DCST2	-1.08106	0.430529	-8.71601	7.32719e-17	8.79127e-16	27.6047
TBC1D3B	-1.33693	-2.78569	-8.69657	8.46672e-17	1.01024e-15	27.4799
CHI3L2	1.76916	1.35954	8.7044	7.98828e-17	9.53736e-16	27.4734
GNRH2	-1.26839	-2.50958	-8.69049	8.85801e-17	1.05498e-15	27.4411
ACAP1	1.00192	3.23647	8.72231	6.99189e-17	8.39415e-16	27.4153
LPA	-2.18554	-2.95224	-8.682	9.43484e-17	1.12025e-15	27.3694
ERMN	1.37839	-1.29806	8.67933	9.62308e-17	1.14121e-15	27.3684
JAKMIP1	1.66508	-1.193	8.67701	9.79065e-17	1.16037e-15	27.3491
GBP1	1.30283	5.90575	8.7499	5.69207e-17	6.91048e-16	27.3035
BLK	2.12069	-1.98257	8.66746	1.0509e-16	1.24324e-15	27.2742
CCL24	1.98317	-2.3487	8.66556	1.06585e-16	1.25939e-15	27.2597
ENPP2	1.24935	3.78879	8.70899	7.72035e-17	9.22314e-16	27.2432
P2RY12	1.60696	-3.16862	8.6651	1.06943e-16	1.26286e-15	27.2416
EVPLL	-2.1672	-1.89556	-8.66045	1.107e-16	1.30642e-15	27.2227
KDELR3	1.03022	4.36787	8.71244	7.52451e-17	9.01133e-16	27.1812
TAS2R5	-1.3907	-1.80126	-8.6397	1.29083e-16	1.51053e-15	27.0796
PCSK1	1.53229	-0.831738	8.63549	1.33167e-16	1.55645e-15	27.0472
ADIPOQ	2.37407	-4.53056	8.64141	1.27454e-16	1.49237e-15	27.0237
DCDC2B	-1.13584	-3.09132	-8.62826	1.40472e-16	1.63495e-15	26.9762
CFAP70	-1.06575	0.395587	-8.62833	1.40397e-16	1.63495e-15	26.9686
DRP2	1.11432	-0.476616	8.62351	1.45494e-16	1.69036e-15	26.9576
NR4A3	1.49633	2.31367	8.64401	1.25032e-16	1.46488e-15	26.9564
EBI3	1.33956	0.300519	8.6262	1.42629e-16	1.65806e-15	26.956
CD3D	1.51474	1.70863	8.63164	1.37003e-16	1.59936e-15	26.9194
FAT4	1.08033	1.79927	8.62914	1.39559e-16	1.62627e-15	26.894
PLAU	1.34238	6.99346	8.69368	8.65093e-17	1.03158e-15	26.8451
FAM19A1	1.28841	-4.6446	8.61167	1.58794e-16	1.83828e-15	26.802
ENPP1	1.38029	1.18218	8.60808	1.63051e-16	1.8842e-15	26.784
COL23A1	1.15229	-0.00178488	8.58666	1.90948e-16	2.19613e-15	26.6802
FGF14	1.37074	-1.18645	8.58251	1.96883e-16	2.25771e-15	26.6677
MS4A1	2.59195	-0.944737	8.58421	1.94426e-16	2.23349e-15	26.6662
MMP23B	1.21606	-2.76114	8.58394	1.94825e-16	2.23675e-15	26.6643
PGM5	2.12807	2.18601	8.5956	1.78775e-16	2.05978e-15	26.6191
HRASLS5	2.12533	-2.05929	8.57556	2.07221e-16	2.37205e-15	26.6094
OXGR1	-2.06865	-0.545422	-8.57382	2.0989e-16	2.39697e-15	26.5946
OR5M11	-1.69128	-4.38718	-8.58026	2.00168e-16	2.29402e-15	26.5857
ARRDC5	1.30578	-3.03674	8.56245	2.28205e-16	2.59696e-15	26.5024
APOC1	1.25618	4.7575	8.61896	1.50472e-16	1.7461e-15	26.4496
MMEL1	-1.73123	0.830461	-8.55835	2.35195e-16	2.67182e-15	26.4427
SECTM1	1.58988	3.92843	8.59869	1.74747e-16	2.01457e-15	26.426
IFITM1	1.37913	5.88993	8.61705	1.52602e-16	1.76976e-15	26.3318
PSTPIP1	1.1739	2.01131	8.55404	2.42759e-16	2.75132e-15	26.3317
RP11-444E17.6	-1.07676	-2.61708	-8.53285	2.83638e-16	3.20527e-15	26.2999
GZMH	1.81152	0.211864	8.5311	2.87296e-16	3.24096e-15	26.2715
MYH4	1.25949	-5.08628	8.53181	2.85805e-16	3.22601e-15	26.2046
AHNAK2	2.19964	4.31099	8.56604	2.22259e-16	2.53079e-15	26.1602
HLA-DMA	1.08346	5.72652	8.59175	1.83925e-16	2.1166e-15	26.1529
BFSP2	1.43226	-4.08411	8.51091	3.33112e-16	3.7426e-15	26.0977
HAPLN1	-2.01249	0.33534	-8.50584	3.45712e-16	3.8752e-15	26.0851
AADAT	-1.09224	2.99745	-8.52664	2.96852e-16	3.34488e-15	26.0243
KCNA1	1.45121	-5.07056	8.50149	3.56911e-16	3.99843e-15	25.9874
STX16-NPEPL1	-1.15185	0.134846	-8.48245	4.10237e-16	4.57474e-15	25.9269
HOGA1	-1.67903	-0.872916	-8.47158	4.44136e-16	4.94425e-15	25.8677
LY6H	1.76058	-2.07539	8.46991	4.49571e-16	5.00189e-15	25.8543
MCEMP1	1.52714	-1.65952	8.46809	4.5561e-16	5.06329e-15	25.8456
LRIT3	-1.27916	-2.37884	-8.44598	5.35322e-16	5.91869e-15	25.6825
RP11-33O4.2	-1.11524	-1.17106	-8.44042	5.57433e-16	6.14567e-15	25.6518
ACSM5	1.2957	-2.79234	8.42975	6.02493e-16	6.63118e-15	25.5583
SPEG	1.62004	2.79217	8.45737	4.92671e-16	5.4689e-15	25.5559
BHLHE22	1.21084	-0.497753	8.42779	6.11125e-16	6.72237e-15	25.5534
SLITRK6	-2.48085	4.49074	-8.47718	4.26327e-16	4.75145e-15	25.506
KIAA1244	-1.4278	4.66969	-8.48521	4.02039e-16	4.4917e-15	25.4991
YJEFN3	-1.14632	2.10181	-8.43929	5.62052e-16	6.19309e-15	25.4981
INMT	1.12804	1.44673	8.43142	5.95201e-16	6.55463e-15	25.4961
LEAP2	-1.49571	0.66241	-8.42355	6.3027e-16	6.91731e-15	25.4846
TSPAN2	1.32481	2.60718	8.44234	5.49714e-16	6.06746e-15	25.4672
ST8SIA1	1.17607	0.84411	8.42049	6.44433e-16	7.06478e-15	25.4547
POU5F1B	-1.19605	-0.692297	-8.41186	6.86157e-16	7.50288e-15	25.4434
CDH2	1.72176	0.781466	8.41183	6.86326e-16	7.50288e-15	25.3951
IGFL2	2.46981	-0.993241	8.4044	7.24393e-16	7.89681e-15	25.381
RAPGEFL1	-1.43114	6.4076	-8.48781	3.94459e-16	4.41146e-15	25.3667
CECR1	1.14373	4.78021	8.46867	4.53674e-16	5.04465e-15	25.3557
LRGUK	-1.18625	-0.949375	-8.3811	8.57839e-16	9.31499e-15	25.2282
MASP2	-1.15768	-1.13497	-8.37792	8.77818e-16	9.49316e-15	25.2073
THEMIS	1.67072	-1.34836	8.37204	9.15989e-16	9.88017e-15	25.1619
PACRG	-2.07207	-1.13629	-8.36943	9.33512e-16	1.00413e-14	25.1376
TCEAL2	2.12863	-2.36328	8.36976	9.31271e-16	1.00228e-14	25.137
EBLN2	-1.19776	-1.00298	-8.36723	9.48452e-16	1.01964e-14	25.1305
COL6A6	1.58205	-1.97152	8.36615	9.55943e-16	1.02712e-14	25.1187
CDK15	1.11387	-2.1388	8.36583	9.58137e-16	1.02891e-14	25.1178
EVA1A	1.65162	1.10014	8.37428	9.01243e-16	9.73192e-15	25.111
INPP5J	-1.28687	1.86289	-8.37787	8.78155e-16	9.49316e-15	25.0815
RP11-691N7.6	-1.47759	-3.06062	-8.36288	9.78843e-16	1.04999e-14	25.076
SERPINA3	1.45562	-4.71332	8.37012	9.28846e-16	1.00022e-14	25.0653
PLA2G10	-1.7051	-1.28196	-8.35765	1.01657e-15	1.08806e-14	25.0588
KIF19	1.29045	-1.52108	8.35597	1.02902e-15	1.09957e-14	25.0514
GZMM	1.35322	-0.481362	8.34154	1.1422e-15	1.21383e-14	24.9406
TCF23	1.48589	-4.13094	8.34639	1.10279e-15	1.17517e-14	24.922
RRAD	1.81461	2.48751	8.35738	1.01854e-15	1.08956e-14	24.8769
PPFIA4	-1.37895	1.18517	-8.33872	1.16565e-15	1.23808e-14	24.8538
PI16	2.15415	-1.25452	8.32532	1.28405e-15	1.35641e-14	24.8254
TRIM73	-1.08125	-2.48224	-8.32459	1.2909e-15	1.36291e-14	24.8199
HCLS1	1.24706	5.39131	8.39652	7.67046e-16	8.34307e-15	24.7732
MEI1	1.19341	0.766002	8.32278	1.30779e-15	1.38e-14	24.7649
TNFAIP3	1.08081	5.4435	8.39301	7.86837e-16	8.54877e-15	24.7411
TMEM100	1.56601	-1.23339	8.30128	1.52701e-15	1.59917e-14	24.6627
SLC26A8	-1.21197	-2.16097	-8.30022	1.53878e-15	1.60975e-14	24.6534
FFAR3	1.16159	-4.98157	8.30472	1.4897e-15	1.56178e-14	24.5886
HAND1	1.99368	-4.05971	8.29153	1.63808e-15	1.70995e-14	24.5374
LCP1	1.24858	6.62824	8.37038	9.27087e-16	9.9888e-15	24.5122
FBXW12	-1.50048	-2.16835	-8.27623	1.82864e-15	1.89766e-14	24.483
AMPD1	1.44665	-4.1705	8.27572	1.83529e-15	1.90355e-14	24.421
STMN3	1.15214	3.83857	8.31795	1.35424e-15	1.42591e-14	24.4105
LRFN2	-2.35566	-1.3923	-8.26538	1.97675e-15	2.04627e-14	24.3998
PRDM6	1.32915	1.33453	8.27319	1.86895e-15	1.93743e-14	24.381
TIFAB	1.66964	-2.5666	8.25971	2.05896e-15	2.12646e-14	24.3605
CSF3R	1.26835	2.91101	8.28918	1.66596e-15	1.73719e-14	24.3387
AGR2	-2.40078	5.94095	-8.337	1.1802e-15	1.25216e-14	24.3366
C7	2.67832	1.06144	8.25922	2.06615e-15	2.13275e-14	24.2974
PLA1A	1.38058	0.766037	8.25218	2.1732e-15	2.2385e-14	24.2669
SLC22A3	1.96335	0.433921	8.24876	2.22725e-15	2.29053e-14	24.2567
CD19	1.89977	-0.733487	8.23974	2.37588e-15	2.43694e-14	24.2241
SCT	1.55794	-2.36158	8.23832	2.40016e-15	2.45925e-14	24.2145
RTN1	1.23353	0.411324	8.22649	2.61243e-15	2.66482e-14	24.1035
KLF5	-1.13002	8.00541	-8.3129	1.4044e-15	1.47712e-14	24.0783
C14orf180	1.54184	-5.09651	8.23292	2.49486e-15	2.54822e-14	24.0774
HLA-DQA2	2.05367	2.71351	8.24665	2.26121e-15	2.32423e-14	24.0695
PIK3CG	1.22073	0.530578	8.21706	2.79468e-15	2.84548e-14	24.0324
RETN	1.55811	-3.25684	8.20858	2.96933e-15	3.01226e-14	23.9835
SYCP3	-1.11625	-2.67026	-8.2055	3.03557e-15	3.07624e-14	23.9792
DKFZp434P228	-1.13381	-4.38282	-8.21399	2.85668e-15	2.90405e-14	23.9781
CLDN5	1.16794	3.03243	8.23898	2.38887e-15	2.44897e-14	23.9674
S100A10	1.19713	7.90868	8.28394	1.73002e-15	1.80117e-14	23.8733
STAP1	1.41117	-1.72775	8.18457	3.52452e-15	3.56617e-14	23.846
SGCG	1.58283	-3.89924	8.18249	3.57738e-15	3.61025e-14	23.7779
SDPR	1.28438	2.61597	8.20378	3.07292e-15	3.11247e-14	23.7735
CCL4L1	1.7	0.57413	8.17874	3.67433e-15	3.70617e-14	23.7612
ZFHX2	-1.10156	1.5334	-8.18254	3.57597e-15	3.61025e-14	23.7301
MMP16	1.19456	0.611423	8.1726	3.83864e-15	3.86389e-14	23.7177
P3H3	1.10919	4.74465	8.23334	2.48748e-15	2.54201e-14	23.6818
SLC41A2	1.21483	2.50342	8.16792	3.96868e-15	3.98858e-14	23.5349
RHBDL1	-1.10589	0.735723	-8.1466	4.61866e-15	4.61083e-14	23.5304
SCML4	1.49209	-1.41861	8.13224	5.11472e-15	5.08776e-14	23.4823
DPYD	1.39277	3.68053	8.17694	3.72169e-15	3.75199e-14	23.4435
KCNJ5	1.28231	0.754554	8.12746	5.2914e-15	5.25544e-14	23.396
ESRRG	-1.88513	-0.782474	-8.11746	5.68046e-15	5.62175e-14	23.3729
NDN	1.17752	3.44225	8.15664	4.30049e-15	4.2954e-14	23.3312
LGALS2	1.23893	-0.311065	8.11054	5.96618e-15	5.88653e-14	23.3205
CELA2B	-1.1347	-3.12108	-8.1055	6.1831e-15	6.08511e-14	23.2699
TSPAN32	1.11316	-0.979302	8.09473	6.67276e-15	6.54051e-14	23.2242
RARRES3	1.56825	4.72254	8.16609	4.02081e-15	4.0368e-14	23.2237
EMP1	1.04601	6.61307	8.18848	3.42759e-15	3.4699e-14	23.2205
PTPRN	1.76131	-1.11449	8.09376	6.71877e-15	6.57567e-14	23.2127
CACNA1H	1.21501	3.39328	8.13313	5.08265e-15	5.06104e-14	23.1742
MROH2A	-2.43403	-0.509731	-8.09021	6.88963e-15	6.7361e-14	23.1736
MAP4K1	1.05209	2.35556	8.10557	6.17999e-15	6.08511e-14	23.1159
CYSLTR2	1.15666	-0.733016	8.0766	7.58573e-15	7.39437e-14	23.0954
CCSER1	-1.75809	1.85828	-8.09441	6.6881e-15	6.54895e-14	23.0891
RBM44	-1.07461	-1.12169	-8.06927	7.98889e-15	7.77178e-14	23.0498
PRKCB	1.34324	2.13078	8.09013	6.89383e-15	6.73682e-14	23.033
KCNA2	1.16384	-4.95689	8.07935	7.43956e-15	7.26282e-14	23.0121
UGT1A1	-2.48793	-1.28086	-8.05777	8.66419e-15	8.38674e-14	22.9528
SCN3B	1.32181	-2.07261	8.05252	8.9912e-15	8.68598e-14	22.9291
TMC7	-1.30542	3.74885	-8.10285	6.29992e-15	6.19381e-14	22.9149
BCAN	-1.39729	-0.350789	-8.04943	9.18915e-15	8.8684e-14	22.8984
VSTM1	1.4107	-4.37264	8.05041	9.12584e-15	8.81167e-14	22.8404
PABPC5	1.22716	-2.07774	8.03862	9.91643e-15	9.54186e-14	22.8339
SPINK7	-2.03607	-3.46982	-8.04072	9.77133e-15	9.4069e-14	22.811
HSPA12A	1.03485	1.42721	8.04552	9.44602e-15	9.11178e-14	22.7856
TSHR	1.47804	-3.11172	8.03331	1.02943e-14	9.88102e-14	22.7717
SLAMF7	1.34811	3.10027	8.06456	8.2592e-15	8.01868e-14	22.7398
PLEKHD1	-1.21551	-1.85763	-8.01941	1.13524e-14	1.08751e-13	22.7039
KCNQ5	2.00087	-2.23689	8.01241	1.1925e-14	1.13956e-13	22.646
OR10H1	-1.92898	-3.02084	-7.99347	1.36204e-14	1.29268e-13	22.501
DLEC1	-1.10538	0.0773162	-7.98571	1.43827e-14	1.36236e-13	22.4481
DUSP1	1.12318	7.0683	8.07736	7.54525e-15	7.3623e-14	22.4311
KRTAP5-10	-2.0614	-1.84198	-7.97728	1.52579e-14	1.44245e-13	22.4055
MLK4	-1.04671	2.5878	-8.00525	1.25395e-14	1.19358e-13	22.3939
TNIP3	1.72609	-1.73473	7.97385	1.56287e-14	1.47392e-13	22.3879
RNF212	1.46188	-2.29673	7.97391	1.56223e-14	1.47392e-13	22.3852
SPTBN5	-1.11112	2.92995	-8.00723	1.23668e-14	1.17772e-13	22.3641
SRMS	-1.59722	1.3619	-7.98313	1.46445e-14	1.38581e-13	22.3602
UBE2E2	1.14011	3.36847	8.01122	1.20247e-14	1.14796e-13	22.3303
TMEM178A	-1.45211	0.206607	-7.96244	1.69288e-14	1.59267e-13	22.2826
GOLGA6L4	-1.21067	-3.37932	-7.96261	1.69087e-14	1.59154e-13	22.2768
ANGPTL7	1.53739	-3.84046	7.96169	1.7017e-14	1.60019e-13	22.253
GRM3	-1.7837	-2.67906	-7.95561	1.77565e-14	1.66488e-13	22.2508
SSTR5	-1.88419	-4.38142	-7.96376	1.67724e-14	1.58025e-13	22.2441
VNN2	1.37754	-0.210752	7.9537	1.79955e-14	1.68568e-13	22.2379
GLI1	1.13459	-0.103041	7.95075	1.83701e-14	1.71911e-13	22.2153
TBX21	1.32444	-0.972064	7.94565	1.9037e-14	1.77725e-13	22.1986
FOXA1	-2.15494	5.30462	-8.02374	1.10118e-14	1.05592e-13	22.183
DUOXA2	-2.28172	0.918561	-7.95218	1.81876e-14	1.70285e-13	22.1754
ASTL	-1.56112	-2.41822	-7.94318	1.93683e-14	1.80557e-13	22.1722
ZFHX4	1.62526	1.41579	7.95588	1.77236e-14	1.66262e-13	22.1693
SERPINB9	1.13052	4.09154	7.99999	1.30118e-14	1.23733e-13	22.1437
OR1Q1	-1.24317	-4.81074	-7.94699	1.88592e-14	1.76149e-13	22.1077
GPR179	-1.26264	-2.97758	-7.93521	2.04757e-14	1.90515e-13	22.1037
NME8	1.3156	-2.72685	7.9287	2.14273e-14	1.98988e-13	22.067
TLL1	1.62719	-0.168876	7.92145	2.25388e-14	2.09111e-13	22.0154
CD8A	1.50258	2.22423	7.94361	1.93095e-14	1.80095e-13	22.0127
HLA-DQB2	1.58271	2.68232	7.94912	1.85805e-14	1.7363e-13	21.999
GPR174	1.64451	-3.18453	7.91459	2.36425e-14	2.19246e-13	21.9563
CHST13	1.23678	-2.02941	7.9043	2.5399e-14	2.35197e-13	21.9159
TBX18	1.98684	0.440013	7.90739	2.48581e-14	2.30299e-13	21.8951
GDF5	1.49693	-3.77824	7.90239	2.57391e-14	2.3812e-13	21.8505
DNASE1L2	-1.1005	0.249241	-7.89915	2.63267e-14	2.43094e-13	21.8501
MPO	1.27426	-2.97142	7.89562	2.69813e-14	2.48548e-13	21.8341
ANXA10	-3.6302	0.310599	-7.8962	2.68721e-14	2.47659e-13	21.8084
XYLT1	1.12263	3.55185	7.9374	2.01657e-14	1.8772e-13	21.7937
SNAP25	1.54801	-0.986774	7.88324	2.94049e-14	2.69978e-13	21.772
CES1	2.27055	1.99654	7.8993	2.62981e-14	2.4306e-13	21.7343
MFAP2	1.19799	5.11589	7.95554	1.77649e-14	1.66488e-13	21.7027
HLA-DOB	1.25931	0.849461	7.88015	3.00435e-14	2.75451e-13	21.6905
D4S234E	-2.17117	2.57121	-7.8938	2.73241e-14	2.51467e-13	21.6389
TTC34	-1.19369	-1.32593	-7.86128	3.42461e-14	3.11048e-13	21.6282
MYH7B	-1.07154	0.922035	-7.8562	3.54744e-14	3.21603e-13	21.5237
SEMA4G	-1.08587	2.26288	-7.87084	3.20494e-14	2.92325e-13	21.5102
SLFN12L	1.32086	-1.12513	7.83671	4.05986e-14	3.65162e-13	21.4605
CORIN	1.02335	0.136526	7.84093	3.94313e-14	3.5565e-13	21.4602
ALG1L	-1.22483	3.21101	-7.87516	3.1102e-14	2.84217e-13	21.4199
AMT	-1.00216	3.39259	-7.87433	3.12828e-14	2.85735e-13	21.3843
CRHBP	1.2778	-3.4533	7.82721	4.33552e-14	3.88697e-13	21.3531
FDCSP	2.7222	-1.93086	7.81404	4.74855e-14	4.24552e-13	21.2878
PSD	1.12563	2.48274	7.83771	4.03192e-14	3.63172e-13	21.2598
NPIPB5	-1.07265	0.762849	-7.81492	4.71985e-14	4.2218e-13	21.2537
GPR88	1.38714	-3.55497	7.8122	4.80919e-14	4.29775e-13	21.2478
VAT1L	1.23122	-0.367782	7.80309	5.12143e-14	4.56629e-13	21.2214
SYT2	-1.04469	-0.897887	-7.79736	5.32761e-14	4.74795e-13	21.1951
ZNF385B	1.90705	-2.42465	7.79625	5.36877e-14	4.78025e-13	21.175
PDLIM4	1.32059	3.58808	7.84307	3.88508e-14	3.50903e-13	21.1476
ZAP70	1.19665	1.81701	7.80744	4.96981e-14	4.43721e-13	21.1252
CDH26	-1.87269	2.65932	-7.81515	4.7125e-14	4.21717e-13	21.0915
FAM167A	1.14827	-0.336125	7.77299	6.30109e-14	5.5797e-13	21.0183
NINJ2	1.01752	1.22535	7.78208	5.91929e-14	5.26078e-13	21.0024
FBXO16	-1.07014	0.706601	-7.76958	6.45091e-14	5.70716e-13	20.9513
MS4A14	1.1373	-0.0261525	7.76067	6.85822e-14	6.03455e-13	20.9253
SPTA1	1.47096	-3.8442	7.76473	6.66942e-14	5.88975e-13	20.9162
CLECL1	1.26105	-2.21325	7.75619	7.07261e-14	6.20633e-13	20.9131
MATK	1.18467	0.783066	7.76367	6.71814e-14	5.92966e-13	20.9071
ADAMTSL3	1.43857	-0.499739	7.75524	7.11871e-14	6.24397e-13	20.9023
WARS	1.08713	7.36873	7.85328	3.62002e-14	3.27724e-13	20.88
FCRL1	1.82494	-3.60024	7.75723	7.02208e-14	6.16757e-13	20.8764
LCK	1.09027	2.64289	7.77648	6.15182e-14	5.45249e-13	20.8251
MAGEL2	1.54859	-1.85374	7.74012	7.89725e-14	6.90192e-13	20.8072
C19orf67	-1.22967	-3.526	-7.74544	7.6142e-14	6.66354e-13	20.7996
LPPR4	1.04259	0.350297	7.74333	7.72497e-14	6.75439e-13	20.7934
MGC50722	-1.81079	-2.36281	-7.73161	8.37167e-14	7.2838e-13	20.7419
ZBED2	2.00275	0.473507	7.73214	8.34117e-14	7.26052e-13	20.7096
CXCL10	2.13237	3.72437	7.77688	6.13473e-14	5.4423e-13	20.7018
GTSF1L	1.01542	-5.19122	7.73949	7.9312e-14	6.92848e-13	20.6794
TCL1A	2.00872	-2.56658	7.72153	8.96964e-14	7.78316e-13	20.6702
SNTN	-1.30946	-4.81827	-7.73436	8.21495e-14	7.15385e-13	20.6657
LCN10	1.26329	-4.81279	7.72329	8.86216e-14	7.69334e-13	20.5917
DNAJB7	-1.01771	-2.8658	-7.70922	9.758e-14	8.44462e-13	20.5815
ANKRD55	1.20339	-3.64993	7.70295	1.01854e-13	8.79885e-13	20.5101
ARL13A	-1.10249	-2.85281	-7.69587	1.06902e-13	9.21442e-13	20.4929
CCDC183	-1.01448	0.294425	-7.68925	1.11848e-13	9.61945e-13	20.4344
CAV2	1.00204	5.67534	7.77202	6.34348e-14	5.61468e-13	20.3928
FLRT1	-1.03623	-0.64771	-7.67688	1.21695e-13	1.04202e-12	20.3844
KRTCAP3	-1.39627	4.56197	-7.74686	7.54033e-14	6.60186e-13	20.3535
ZNF559-ZNF177	-1.05613	-1.51093	-7.6663	1.30793e-13	1.11697e-12	20.3219
CYP3A5	-2.08222	2.94083	-7.70382	1.01254e-13	8.75865e-13	20.3104
LCN6	1.38276	-4.08638	7.67339	1.24618e-13	1.06564e-12	20.294
IMPG1	-1.19217	-2.02074	-7.65539	1.40869e-13	1.19723e-12	20.2441
FCER2	1.86539	-2.94663	7.65452	1.41713e-13	1.20388e-12	20.2145
KCNH4	-1.49597	-0.698059	-7.64145	1.5488e-13	1.31001e-12	20.1469
TLR6	1.13433	0.874817	7.64753	1.48608e-13	1.25861e-12	20.125
SPIB	1.77785	-0.598446	7.63334	1.63655e-13	1.38183e-12	20.089
HAMP	1.32869	-1.39434	7.63127	1.65967e-13	1.40013e-12	20.0873
GRIP2	1.04984	-0.365839	7.6321	1.65039e-13	1.39291e-12	20.0796
GULP1	1.03948	2.07684	7.65357	1.42625e-13	1.21057e-12	20.0659
MMP3	2.22754	1.45677	7.64376	1.52472e-13	1.2902e-12	20.0575
G0S2	1.4906	3.15128	7.671	1.26669e-13	1.0827e-12	20.0524
NPIPB4	-1.048	0.420815	-7.63	1.67407e-13	1.41106e-12	20.0341
SYTL1	-1.00456	6.5337	-7.72472	8.77606e-14	7.622e-13	20.0268
SIGLEC12	1.70076	-1.21541	7.62193	1.76824e-13	1.48271e-12	20.0205
GPT	-1.07335	0.790573	-7.63089	1.66391e-13	1.4031e-12	20.0197
TESPA1	1.13466	0.223003	7.62056	1.78477e-13	1.49464e-12	19.9809
STAT4	1.00078	1.08738	7.62749	1.70281e-13	1.4328e-12	19.978
SIGLEC14	1.98157	0.327024	7.61353	1.87184e-13	1.56284e-12	19.9264
ZNF385D	1.37255	-0.721549	7.60767	1.94773e-13	1.62272e-12	19.925
SPP1	1.60568	5.98933	7.70326	1.01638e-13	8.78404e-13	19.9191
CXCR6	1.17215	1.45377	7.62223	1.7647e-13	1.48102e-12	19.9154
EMR1	1.58476	-0.690231	7.60507	1.98224e-13	1.65076e-12	19.9057
NXN	1.08452	5.40391	7.69614	1.06702e-13	9.20131e-13	19.9053
GAFA3	-1.01782	-1.62426	-7.59798	2.07981e-13	1.72684e-12	19.8697
LRRC16B	-1.01951	0.154341	-7.6019	2.02528e-13	1.68372e-12	19.8607
CASP16	-1.07322	-2.55139	-7.59622	2.1047e-13	1.74601e-12	19.8411
ADSSL1	-1.20955	2.77669	-7.62931	1.68188e-13	1.41703e-12	19.8216
ADCY2	1.51961	-0.99973	7.59156	2.17201e-13	1.79801e-12	19.821
ADAD2	-1.53566	-0.670157	-7.59149	2.17318e-13	1.79821e-12	19.8156
LAG3	1.43629	1.99561	7.61457	1.85871e-13	1.55388e-12	19.8153
PAK7	-1.68944	-4.19862	-7.59165	2.1707e-13	1.79769e-12	19.7463
EMR2	1.07051	2.5571	7.61356	1.87155e-13	1.56284e-12	19.7442
FOXD4	-1.1824	-1.32797	-7.57839	2.37431e-13	1.95798e-12	19.7393
CD40LG	1.35195	-2.15888	7.57568	2.41821e-13	1.9908e-12	19.7137
OR13A1	-1.76187	-0.548312	-7.57661	2.40296e-13	1.97992e-12	19.7129
ANKK1	-1.47798	-0.247111	-7.57735	2.3911e-13	1.97099e-12	19.7119
C1orf95	1.76185	-1.02898	7.57284	2.46504e-13	2.02421e-12	19.6946
LCNL1	1.39381	-3.27846	7.55653	2.7516e-13	2.24718e-12	19.554
CRLF2	1.16515	-3.53619	7.55797	2.7251e-13	2.22647e-12	19.5529
DLX6	-1.8104	0.334542	-7.55272	2.82324e-13	2.30279e-12	19.5253
PADI2	1.17104	2.10481	7.56932	2.52416e-13	2.07188e-12	19.5036
S100B	1.37511	0.915188	7.54889	2.89695e-13	2.35796e-12	19.4693
CD109	1.46472	4.27013	7.60824	1.94013e-13	1.61777e-12	19.469
NTRK3	1.41729	-1.74227	7.53746	3.12868e-13	2.53701e-12	19.4664
SLC22A16	1.25661	-3.98955	7.54689	2.93628e-13	2.38697e-12	19.4603
CASP5	1.53963	-2.94628	7.53797	3.11793e-13	2.52935e-12	19.4447
CLEC9A	1.30299	-3.05124	7.53812	3.11477e-13	2.52784e-12	19.4416
PTX3	1.71175	0.144877	7.53268	3.23107e-13	2.61894e-12	19.4023
SPACA4	-1.49491	-3.15966	-7.52846	3.32389e-13	2.68634e-12	19.3744
CPM	1.1223	4.28984	7.5959	2.10923e-13	1.74828e-12	19.3727
IL15RA	1.07516	3.74324	7.57864	2.37032e-13	1.95551e-12	19.3401
TUBB8	-1.42318	-1.99814	-7.51255	3.69891e-13	2.97828e-12	19.3006
MEOX1	1.28228	0.21413	7.51608	3.61227e-13	2.91335e-12	19.2923
TRIM61	1.20481	-4.0121	7.51355	3.67418e-13	2.9596e-12	19.24
HOXD4	-1.51662	-0.849233	-7.50002	4.02317e-13	3.22202e-12	19.2182
ADCYAP1	1.55328	-1.78445	7.49021	4.29651e-13	3.43099e-12	19.1552
SLC19A3	1.45745	-1.06489	7.48853	4.34529e-13	3.46571e-12	19.146
FAM3D	-2.48782	1.21534	-7.50091	3.99941e-13	3.20563e-12	19.1312
ADAMTS3	1.14592	-0.68049	7.48056	4.5834e-13	3.64217e-12	19.0912
C11orf21	1.17229	-1.18507	7.4782	4.65629e-13	3.69707e-12	19.0825
RASSF6	-1.50303	3.49887	-7.53075	3.27317e-13	2.64865e-12	19.0712
OSBPL6	1.43832	-0.00589336	7.48086	4.57414e-13	3.63778e-12	19.0706
MMP8	1.38695	-4.31567	7.48761	4.37212e-13	3.48426e-12	19.0556
RTP5	1.25959	-4.52789	7.48069	4.57925e-13	3.64036e-12	18.9995
OLFM1	1.17422	1.0125	7.47646	4.71067e-13	3.73872e-12	18.9879
CXXC4	-1.39272	0.241846	-7.46798	4.98553e-13	3.94559e-12	18.9761
SHOX2	1.57833	-0.238584	7.4635	5.13701e-13	4.05721e-12	18.9651
MEFV	1.30712	-0.901106	7.46056	5.23881e-13	4.13426e-12	18.9638
COLEC10	-1.40767	-2.82076	-7.44431	5.83913e-13	4.58381e-12	18.8367
MAPK15	-1.2674	2.32736	-7.4675	5.00158e-13	3.95444e-12	18.809
DOK6	1.08177	0.0428714	7.43848	6.0703e-13	4.75522e-12	18.7938
VWA5B2	-1.14597	-1.52485	-7.43128	6.36868e-13	4.9794e-12	18.7777
DTX1	1.16308	1.01214	7.44414	5.8456e-13	4.58704e-12	18.7769
HOXD1	-1.53815	-1.30458	-7.42952	6.44366e-13	5.036e-12	18.7619
BIRC3	1.24707	4.31537	7.50356	3.92887e-13	3.15299e-12	18.7603
RAB3C	1.51725	-2.27233	7.42753	6.52968e-13	5.093e-12	18.742
OBP2A	1.32945	-4.41942	7.44001	6.00866e-13	4.70929e-12	18.7395
CLCA4	-3.41356	1.76285	-7.44646	5.75574e-13	4.52017e-12	18.7339
CDK14	1.01799	3.64283	7.48031	4.59109e-13	3.6468e-12	18.706
C1QTNF3-AMACR	-1.07691	-4.12957	-7.4313	6.3679e-13	4.9794e-12	18.697
DMRT3	1.59813	-3.74393	7.42805	6.50699e-13	5.07734e-12	18.6941
TPH1	-1.00614	-1.62947	-7.41697	7.00509e-13	5.43979e-12	18.686
ANKDD1B	-1.09293	-0.508378	-7.41698	7.00438e-13	5.43979e-12	18.6735
HSD17B2	-2.26527	3.69206	-7.4669	5.02167e-13	3.96773e-12	18.6442
CIDEC	1.85672	-3.84168	7.41962	6.88259e-13	5.35108e-12	18.6352
VIT	1.86438	-3.22768	7.41102	7.28748e-13	5.65456e-12	18.6057
IL5RA	1.14031	-3.23014	7.41088	7.29448e-13	5.65773e-12	18.6038
FAM221B	-1.23413	-3.36007	-7.41058	7.30894e-13	5.66669e-12	18.5968
HS6ST3	-2.74421	-0.512673	-7.39349	8.18719e-13	6.30485e-12	18.5016
SNTG1	-2.38529	-1.90804	-7.39084	8.3323e-13	6.40644e-12	18.4962
EYA1	1.44071	-1.32332	7.38745	8.52163e-13	6.54425e-12	18.491
TRAPPC3L	1.02206	-4.56392	7.40251	7.71136e-13	5.95493e-12	18.4879
C19orf45	-1.74152	-0.0945294	-7.38864	8.45489e-13	6.49556e-12	18.4726
RIMKLA	-1.48481	0.696692	-7.39203	8.2667e-13	6.36104e-12	18.4579
FMN1	1.20316	1.72392	7.40383	7.64405e-13	5.90765e-12	18.4569
GLP2R	1.46083	-2.24183	7.37651	9.16293e-13	7.00353e-12	18.4127
KCNK3	1.55763	0.0071034	7.37933	8.99314e-13	6.8873e-12	18.4099
SLC15A1	-1.75279	2.42093	-7.39728	7.98386e-13	6.15558e-12	18.3422
CHRNA1	1.31143	-1.42088	7.36314	1.00106e-12	7.61547e-12	18.3357
STX1B	1.13266	-1.08642	7.35956	1.025e-12	7.78238e-12	18.3134
NKPD1	-1.25716	-0.621377	-7.35807	1.03521e-12	7.85686e-12	18.2948
IFIT2	1.18651	3.50914	7.40963	7.35499e-13	5.69784e-12	18.2662
RGS13	1.3062	-2.4755	7.35035	1.08939e-12	8.2487e-12	18.2395
RNF39	-1.06791	2.39889	-7.37727	9.11665e-13	6.97365e-12	18.2115
TCF24	-1.15432	-1.60487	-7.34133	1.15624e-12	8.73448e-12	18.1963
NELL1	-1.88076	-3.44238	-7.34238	1.14821e-12	8.67721e-12	18.1533
TRIM22	1.05321	5.16711	7.41478	7.10754e-13	5.51714e-12	18.0621
LPL	1.15065	1.74999	7.33734	1.18707e-12	8.94999e-12	18.0237
TLR10	1.38204	-1.41035	7.30511	1.46785e-12	1.09733e-11	17.9619
STRA6	1.22069	2.95448	7.34269	1.14587e-12	8.66288e-12	17.9152
CIITA	1.13613	3.96062	7.36643	9.79482e-13	7.46011e-12	17.9135
LCN12	-1.14794	-0.71111	-7.29451	1.5738e-12	1.17203e-11	17.8893
KIAA1731NL	1.15771	-4.35803	7.30264	1.49188e-12	1.11401e-11	17.8537
CLEC6A	1.16878	-4.76216	7.30437	1.47504e-12	1.10186e-11	17.843
ANKRD18B	-1.33187	1.23472	-7.30168	1.50128e-12	1.12017e-11	17.8386
CHAD	-1.27176	-0.249307	-7.28855	1.63658e-12	1.21717e-11	17.837
IRG1	1.24282	-4.9427	7.30188	1.49931e-12	1.11913e-11	17.8169
PCDH7	1.55185	3.64021	7.34103	1.15854e-12	8.74844e-12	17.809
NOXA1	-1.00374	3.07838	-7.32784	1.26379e-12	9.49896e-12	17.7992
GPX2	-2.58932	6.03957	-7.36672	9.77644e-13	7.44903e-12	17.7161
SIGLEC11	1.27312	-2.60318	7.2634	1.92995e-12	1.42578e-11	17.6784
HGFAC	-1.22152	-2.43763	-7.25703	2.01214e-12	1.48369e-11	17.6424
PGR	1.12226	-0.740505	7.25368	2.05677e-12	1.5143e-11	17.6297
GRIA3	1.38896	-1.91362	7.25038	2.1016e-12	1.54437e-11	17.6093
SPERT	-1.45117	-0.044314	-7.25415	2.05051e-12	1.51026e-11	17.6086
EGR1	1.06121	7.03447	7.3617	1.0106e-12	7.68503e-12	17.6085
CTB-50L17.14	-1.70097	-2.05326	-7.24816	2.13237e-12	1.56345e-11	17.5893
PLD4	1.19961	0.0966364	7.24817	2.13227e-12	1.56345e-11	17.5656
FSIP2	-1.60377	0.930697	-7.24988	2.1086e-12	1.54835e-11	17.5283
SLC30A10	-1.59634	-3.7056	-7.24663	2.15379e-12	1.57756e-11	17.5273
FAM47E	-1.02308	0.0600644	-7.24137	2.22923e-12	1.6277e-11	17.5244
RNF128	-1.78207	5.35775	-7.3309	1.23855e-12	9.32369e-12	17.5181
GYPE	1.08504	-3.33882	7.23723	2.29022e-12	1.67099e-11	17.4829
DUSP26	1.23855	-2.93369	7.23345	2.34745e-12	1.71081e-11	17.4756
CCDC141	1.17234	-2.55824	7.22181	2.5328e-12	1.84175e-11	17.4151
L1CAM	2.14262	1.05572	7.2333	2.34979e-12	1.71188e-11	17.4128
SPIRE2	-1.21571	4.37998	-7.29722	1.54595e-12	1.15217e-11	17.4056
SPSB4	1.5568	-2.94254	7.219	2.57963e-12	1.8723e-11	17.3835
FSTL4	-2.03001	2.2895	-7.2453	2.17263e-12	1.59057e-11	17.3786
GDA	-2.10505	0.254098	-7.21973	2.5673e-12	1.86405e-11	17.3727
CXCL2	1.60754	1.39438	7.21711	2.61149e-12	1.89472e-11	17.2845
PAEP	1.91137	-3.57694	7.2073	2.78394e-12	2.01307e-11	17.283
MDGA1	1.19402	2.18138	7.22364	2.50269e-12	1.8219e-11	17.2487
SLC22A2	1.26244	-4.75515	7.21123	2.71362e-12	1.96369e-11	17.2477
SLC2A4	1.26342	-0.303292	7.19492	3.01756e-12	2.17231e-11	17.2429
TNFRSF19	1.46578	2.05681	7.22026	2.55849e-12	1.85835e-11	17.2415
BTBD16	-2.86808	2.38847	-7.22216	2.52701e-12	1.83828e-11	17.228
SMAD6	-1.08953	3.25242	-7.24189	2.22165e-12	1.62278e-11	17.2208
ENTHD1	1.2524	-3.84268	7.1952	3.01189e-12	2.16908e-11	17.1932
APOC4-APOC2	1.0203	-4.80398	7.20087	2.9029e-12	2.09675e-11	17.1788
BVES	1.22028	1.35191	7.19227	3.06996e-12	2.20676e-11	17.1303
DNAH3	-1.00053	0.596074	-7.17383	3.46056e-12	2.47018e-11	17.0675
PSMB9	1.20065	5.31609	7.25823	1.99649e-12	1.47327e-11	17.0356
POU2AF1	1.51998	2.00108	7.18677	3.18166e-12	2.28114e-11	17.0343
KCNK13	1.35	-0.120336	7.15835	3.82584e-12	2.72192e-11	17.0043
CLC	1.39855	-4.4677	7.16466	3.6727e-12	2.61872e-11	16.9681
GALNTL6	-1.15408	-3.02991	-7.15	4.03854e-12	2.86381e-11	16.943
HLF	1.25634	-0.48911	7.14592	4.14654e-12	2.93612e-11	16.9395
TFAP2B	-2.06538	-3.32626	-7.14972	4.04575e-12	2.86788e-11	16.9299
MAGIX	-1.06658	2.98945	-7.18976	3.12048e-12	2.24059e-11	16.9268
VPS37D	-1.04303	1.18472	-7.15659	3.8697e-12	2.75111e-11	16.9178
WBSCR27	-1.0727	1.36492	-7.15711	3.85669e-12	2.74286e-11	16.9064
KLK4	1.81581	-3.20874	7.14499	4.17147e-12	2.95054e-11	16.9046
SEMA3A	1.21665	1.95113	7.15883	3.81398e-12	2.71448e-11	16.8619
LTF	2.1928	1.21328	7.1437	4.20659e-12	2.97214e-11	16.8323
DMD	1.19283	2.44318	7.16224	3.73057e-12	2.65803e-11	16.8267
MFSD4	-1.0413	1.39734	-7.14309	4.22318e-12	2.98169e-11	16.815
PDE6G	1.0442	-0.891432	7.12202	4.83904e-12	3.40365e-11	16.8003
TMEM59L	1.31015	-1.93441	7.12134	4.86031e-12	3.41663e-11	16.7937
STPG2	-1.19998	-2.84224	-7.12353	4.79198e-12	3.37226e-11	16.7837
REG4	-1.87952	-1.8687	-7.10101	5.54112e-12	3.86308e-11	16.6581
SPINK4	-2.16284	-2.34765	-7.10041	5.56259e-12	3.87666e-11	16.6465
GNAT1	-1.24752	-4.20639	-7.11047	5.2134e-12	3.64769e-11	16.6398
GRK7	-1.03352	-3.02867	-7.08812	6.02031e-12	4.17321e-11	16.5538
C20orf141	1.41569	-4.93241	7.10185	5.51095e-12	3.84481e-11	16.5455
MAPK10	-1.16981	3.86401	-7.14906	4.06314e-12	2.87916e-11	16.5339
GCSAML	1.16581	-3.22739	7.08178	6.27073e-12	4.33906e-11	16.5057
SLC52A1	-1.30603	1.3899	-7.09015	5.94202e-12	4.12777e-11	16.482
WNT9B	1.16039	-4.39418	7.08291	6.22521e-12	4.31063e-11	16.4567
TM7SF2	-1.06313	4.99948	-7.16111	3.75813e-12	2.67571e-11	16.4453
S100Z	1.01964	-4.00544	7.07747	6.4467e-12	4.45131e-11	16.4426
TEKT5	-1.6593	-0.881307	-7.06054	7.18699e-12	4.93442e-11	16.4078
KSR2	-1.80939	0.585342	-7.06921	6.79816e-12	4.68069e-11	16.4071
SUCNR1	1.39986	-0.549717	7.05983	7.21975e-12	4.94992e-11	16.4004
TMOD1	1.19321	0.555464	7.06032	7.19701e-12	4.93781e-11	16.3554
ROPN1B	-1.26196	-2.09575	-7.04939	7.71938e-12	5.27387e-11	16.341
RP11-766F14.2	1.57088	-3.77578	7.05741	7.33261e-12	5.02199e-11	16.3287
SLC25A27	-1.10503	1.34397	-7.06439	7.01157e-12	4.81909e-11	16.3244
TREML2	1.32298	-2.60927	7.04851	7.76313e-12	5.3019e-11	16.3223
CACNA1D	-1.95245	1.29849	-7.06063	7.18284e-12	4.93331e-11	16.3036
EOMES	1.3569	-1.02257	7.04251	8.06698e-12	5.49589e-11	16.3019
SLCO5A1	1.26041	-1.28208	7.041	8.1454e-12	5.54543e-11	16.2953
TIMP3	1.17042	2.07775	7.07037	6.74776e-12	4.64928e-11	16.2902
RIPPLY3	-1.37319	1.86593	-7.06465	7.00006e-12	4.81288e-11	16.2772
PLA2G4D	-1.64463	-0.739448	-7.02253	9.1664e-12	6.21008e-11	16.17
CYP4F3	-2.07606	2.14652	-7.05153	7.6143e-12	5.20391e-11	16.1673
SLC34A3	-1.24723	-1.8	-7.01999	9.31607e-12	6.30709e-11	16.1621
NMUR2	-1.33887	-4.38786	-7.03193	8.63167e-12	5.86417e-11	16.1382
TMEM200B	1.06279	2.0747	7.04568	7.90466e-12	5.39287e-11	16.1357
HOXB6	-1.25886	2.81841	-7.05994	7.21472e-12	4.94822e-11	16.1322
RNF224	-1.15943	-1.16792	-7.01037	9.90602e-12	6.69018e-11	16.1053
FAM159A	1.02397	-1.11085	7.00882	1.00045e-11	6.75201e-11	16.0968
CEL	-1.41963	1.50148	-7.02282	9.14941e-12	6.20073e-11	16.0507
NSUN7	-1.10866	1.88776	-7.02728	8.89207e-12	6.03475e-11	16.0409
SULT1A2	-1.60457	-0.112698	-7.0039	1.03233e-11	6.96231e-11	16.0354
ERBB3	-1.12478	7.27926	-7.11627	5.02208e-12	3.5278e-11	16.0286
TBX3	-1.52782	6.46878	-7.11163	5.17452e-12	3.62702e-11	16.0259
CD69	1.31588	1.55204	7.01846	9.40733e-12	6.36444e-11	16.019
KRTAP5-9	-1.86622	-0.779091	-6.9964	1.08286e-11	7.29554e-11	16.0046
TIMD4	1.6221	-2.50886	6.97905	1.20925e-11	8.11326e-11	15.8929
NKAIN4	1.32586	-2.14246	6.97692	1.22575e-11	8.21834e-11	15.89
LAMA1	1.57346	1.12059	6.99149	1.11723e-11	7.51407e-11	15.8873
CEACAM3	1.29502	-2.89623	6.97622	1.2312e-11	8.25203e-11	15.8625
CCDC114	-1.00047	-0.365762	-6.97076	1.27467e-11	8.52281e-11	15.8433
C1orf145	-1.01111	-1.0423	-6.962	1.34756e-11	8.9762e-11	15.8065
TMC4	-1.12815	6.31033	-7.07545	6.53117e-12	4.50484e-11	15.7988
NRG4	-1.16918	1.11925	-6.9732	1.25501e-11	8.4e-11	15.7744
SEMA6A	-1.42975	4.51486	-7.04141	8.12381e-12	5.53267e-11	15.7639
MECOM	-1.092	5.88442	-7.06526	6.97246e-12	4.7956e-11	15.7581
FAM155B	-1.90473	-0.0156716	-6.95998	1.36493e-11	9.08567e-11	15.7579
TUSC5	1.61233	-4.61643	6.96964	1.28379e-11	8.5749e-11	15.7383
TCF21	1.08122	0.919125	6.96414	1.32937e-11	8.86107e-11	15.7335
LUZP2	-2.08722	-0.425403	-6.9478	1.47454e-11	9.78846e-11	15.6949
GNAO1	1.16345	0.824083	6.95094	1.44549e-11	9.61203e-11	15.6583
ACKR1	1.89222	2.06977	6.96777	1.29905e-11	8.66793e-11	15.6524
IL27	1.15652	-2.93576	6.9416	1.53357e-11	1.01699e-10	15.647
LINGO3	1.0277	-3.07495	6.93515	1.59744e-11	1.05718e-10	15.6012
RNF212B	-1.02333	-3.01476	-6.92687	1.68341e-11	1.11067e-10	15.5529
IL18RAP	1.0626	-0.774094	6.92045	1.75303e-11	1.15347e-10	15.5456
FAM183A	-1.14882	0.996296	-6.93372	1.61198e-11	1.06644e-10	15.5397
IYD	-1.97068	-1.27095	-6.91997	1.75842e-11	1.15585e-10	15.5343
CYP2C18	-2.02958	-1.36277	-6.91689	1.79288e-11	1.1777e-10	15.5148
HPGD	-2.17727	5.92212	-7.02247	9.16959e-12	6.21008e-11	15.5129
BPIFB1	-2.58966	-0.632774	-6.91834	1.77652e-11	1.16735e-10	15.508
VTN	1.3646	-0.103591	6.91301	1.83733e-11	1.20609e-10	15.4756
RSAD2	1.25867	3.74101	6.97588	1.23386e-11	8.26699e-11	15.4658
FAM26F	1.23499	2.13731	6.92672	1.68498e-11	1.11133e-10	15.3891
PCP4	2.50766	-0.50678	6.88345	2.21356e-11	1.44041e-10	15.2946
ADH6	-1.51919	-0.217826	-6.8817	2.23812e-11	1.45541e-10	15.2872
ILDR1	-1.01358	3.10888	-6.93097	1.64031e-11	1.08408e-10	15.2835
SELE	1.57479	1.67859	6.90133	1.97791e-11	1.29269e-10	15.2815
SIM2	-1.06681	3.39629	-6.93206	1.62903e-11	1.07735e-10	15.2468
CYP4Z1	-1.64594	-2.15064	-6.8728	2.36701e-11	1.53615e-10	15.2463
HOXB1	-1.62589	-2.97675	-6.87269	2.36863e-11	1.53668e-10	15.2225
SPATC1	1.04992	-2.81729	6.86326	2.51309e-11	1.62823e-10	15.1711
KLHL32	-1.12976	-2.6139	-6.8519	2.69867e-11	1.74266e-10	15.1097
GPR114	1.30312	0.0661133	6.85439	2.65696e-11	1.71687e-10	15.1093
SLC7A9	-1.06161	-1.44153	-6.84215	2.86885e-11	1.84948e-10	15.0733
POU5F1	-1.34804	2.32172	-6.87665	2.3103e-11	1.50035e-10	15.0592
IFIT3	1.17052	4.90787	6.93819	1.56701e-11	1.03846e-10	15.0576
FAM86B1	-1.06956	-0.417604	-6.84008	2.90618e-11	1.87169e-10	15.0432
SIRPB1	1.28093	-0.362506	6.83958	2.91526e-11	1.87629e-10	15.0372
SHH	-2.9052	0.72879	-6.84815	2.76299e-11	1.78301e-10	15.0255
NUDT11	1.38779	-0.671721	6.83424	3.01446e-11	1.93501e-10	15.0135
NUGGC	1.20121	-1.54593	6.83234	3.0504e-11	1.95485e-10	15.0118
LYPD6	-1.19603	3.34179	-6.89215	2.09565e-11	1.36597e-10	15.0101
COL9A1	-1.85432	-1.9062	-6.82951	3.10497e-11	1.98655e-10	14.9816
FAM83F	-1.14164	4.20052	-6.90414	1.94308e-11	1.27078e-10	14.9473
DACH2	-1.98564	-2.10004	-6.82436	3.20654e-11	2.04816e-10	14.9466
POMC	1.06088	-1.3249	6.821	3.27461e-11	2.08889e-10	14.9451
LAIR2	1.32077	-2.45571	6.82205	3.25318e-11	2.07591e-10	14.9331
SLC3A1	-1.01676	-2.8204	-6.81294	3.44372e-11	2.19245e-10	14.8646
OVGP1	-1.13043	1.67242	-6.8312	3.07225e-11	1.96756e-10	14.8523
TENM4	1.06342	2.74618	6.85217	2.69417e-11	1.74033e-10	14.8516
HOXB3	-1.11966	4.3318	-6.89193	2.0986e-11	1.36743e-10	14.851
ADAMTS18	1.31243	-2.36532	6.80272	3.67051e-11	2.32769e-10	14.8185
CNGB3	-1.14334	-0.507029	-6.79448	3.86388e-11	2.44473e-10	14.7688
GPR97	1.17357	-0.566962	6.79275	3.90566e-11	2.46956e-10	14.7603
BPIFA2	-1.51198	-4.51502	-6.80776	3.5569e-11	2.26081e-10	14.7502
IL24	1.24593	1.02652	6.79631	3.8202e-11	2.41946e-10	14.6963
HOXB5	-1.34464	2.09435	-6.81006	3.50625e-11	2.23007e-10	14.6785
CXorf57	-1.41796	3.44713	-6.83274	3.0428e-11	1.95062e-10	14.6331
ZDHHC11	-1.21489	0.735602	-6.77623	4.32875e-11	2.72063e-10	14.5955
CLIC5	1.08887	1.21721	6.77636	4.32525e-11	2.71983e-10	14.5602
STEAP4	1.31028	3.34265	6.81023	3.50255e-11	2.22845e-10	14.5088
FASLG	1.44238	-1.65193	6.74033	5.40867e-11	3.36303e-10	14.4517
RBP1	1.1892	3.73362	6.80549	3.60763e-11	2.2908e-10	14.4159
C15orf48	1.41364	4.09254	6.803	3.66397e-11	2.3243e-10	14.3481
CLEC17A	1.37145	-3.64021	6.72604	5.90888e-11	3.6635e-10	14.3021
TBX6	-1.04641	2.83836	-6.75675	4.88531e-11	3.05226e-10	14.2567
CXCL11	1.9561	1.82318	6.73088	5.7347e-11	3.56119e-10	14.2287
TNFSF14	1.09828	-0.557171	6.7037	6.78275e-11	4.17732e-10	14.2242
CXorf65	1.12181	-2.81485	6.70585	6.69348e-11	4.12365e-10	14.2186
MS4A2	1.14598	-0.758686	6.69917	6.97509e-11	4.29035e-10	14.2023
MYT1	-2.14986	-1.05417	-6.70021	6.93027e-11	4.26548e-10	14.1966
GDNF	1.14088	-1.62078	6.69594	7.11499e-11	4.3681e-10	14.1897
ACSBG1	-1.52195	-0.0798912	-6.6999	6.94359e-11	4.27232e-10	14.1802
THRB	-1.06503	4.51138	-6.784	4.12451e-11	2.60371e-10	14.1611
SAMD12	-1.14979	3.63322	-6.75412	4.96577e-11	3.09854e-10	14.1197
CHIT1	1.73369	0.207132	6.69018	7.37187e-11	4.51582e-10	14.1075
LSP1	1.13587	5.48169	6.79366	3.88373e-11	2.45649e-10	14.1054
RHPN1	-1.07106	4.8166	-6.77912	4.25151e-11	2.67692e-10	14.0892
CKMT1A	-1.39339	2.06461	-6.70955	6.54248e-11	4.03702e-10	14.0732
FCRL4	1.16435	-4.70246	6.69615	7.10604e-11	4.36398e-10	14.0643
GRIN1	-1.14298	-1.09174	-6.67482	8.10248e-11	4.93847e-10	14.0625
CALB2	1.78664	-0.0962675	6.67852	7.92062e-11	4.83521e-10	14.0515
CPN2	1.14274	-4.76172	6.68932	7.41102e-11	4.53695e-10	14.0198
SIRPG	1.23372	0.419848	6.67309	8.18951e-11	4.98527e-10	13.9953
GPR98	-1.23044	3.03765	-6.70648	6.66748e-11	4.11024e-10	13.9251
GCOM1	-1.32365	-0.568487	-6.64811	9.54578e-11	5.76932e-10	13.8906
C9orf152	-1.72001	-0.266528	-6.64765	9.57271e-11	5.7838e-10	13.8745
GDPD2	-1.90858	0.809879	-6.65644	9.07072e-11	5.50445e-10	13.868
CKMT1B	-1.34932	2.46136	-6.68303	7.70391e-11	4.70735e-10	13.8656
UBD	1.87751	0.825562	6.6486	9.51725e-11	5.75386e-10	13.8206
GRP	1.78677	-3.25105	6.64174	9.92571e-11	5.98591e-10	13.8168
SIGLEC6	1.70448	-2.43216	6.63575	1.02967e-10	6.20002e-10	13.8117
SV2C	-1.42951	-1.32611	-6.6325	1.05035e-10	6.31284e-10	13.8076
NTNG1	1.61538	-1.49267	6.63264	1.04946e-10	6.30944e-10	13.8061
TSPAN12	-1.15703	3.76531	-6.70591	6.69104e-11	4.12346e-10	13.806
TBX5	1.10937	-0.23989	6.63055	1.06296e-10	6.38146e-10	13.7758
SLC39A5	-1.03383	-2.13246	-6.6131	1.18252e-10	7.06133e-10	13.6892
EMR3	1.14235	-3.26744	6.61839	1.1449e-10	6.84509e-10	13.6764
TMPRSS4	-2.03805	5.85921	-6.72046	6.11625e-11	3.78363e-10	13.6544
DUOX2	-1.7592	4.2051	-6.68512	7.60521e-11	4.65143e-10	13.6311
CXCR5	1.17211	-4.27274	6.6193	1.13858e-10	6.81151e-10	13.6302
UGT2B11	-1.37208	-4.70707	-6.62136	1.12436e-10	6.73055e-10	13.6172
ERBB4	-1.74856	-1.77115	-6.59201	1.34475e-10	7.96887e-10	13.5605
KRTAP5-8	-1.6602	-2.68696	-6.5938	1.33018e-10	7.88737e-10	13.5553
IFNG	1.64519	-2.61713	6.59183	1.34624e-10	7.97528e-10	13.5466
SUSD3	1.00552	1.13896	6.6044	1.24698e-10	7.42014e-10	13.5354
APOC2	1.06475	-3.87003	6.59714	1.30336e-10	7.73775e-10	13.5204
CYP21A2	1.16074	-3.29131	6.5916	1.34812e-10	7.9791e-10	13.5165
RGMA	1.33388	1.17747	6.59162	1.34791e-10	7.9791e-10	13.456
CYP4A22	-1.16342	-4.46719	-6.59174	1.34696e-10	7.97711e-10	13.4555
RPS6KA6	-1.52252	1.99785	-6.60184	1.26657e-10	7.53086e-10	13.4365
AC244230.1	-1.25312	-2.4757	-6.57097	1.52829e-10	8.98798e-10	13.4291
TMEM74B	-1.05668	2.06679	-6.60153	1.26898e-10	7.54286e-10	13.426
FAM43B	1.07642	-1.71246	6.56509	1.58379e-10	9.29472e-10	13.413
TTC23L	-1.07863	-0.415405	-6.56619	1.57326e-10	9.23851e-10	13.402
TFR2	-1.08226	1.76325	-6.59084	1.35437e-10	8.01366e-10	13.3963
PLP1	1.4856	-2.31514	6.56446	1.58984e-10	9.32742e-10	13.3946
MYRF	-1.14486	2.29965	-6.596	1.31248e-10	7.78714e-10	13.3651
LRRC31	-1.43628	-3.21424	-6.56217	1.61217e-10	9.44984e-10	13.3468
CCR6	1.0274	-4.52897	6.57293	1.51022e-10	8.89522e-10	13.3404
FTCDNL1	1.16612	-1.4875	6.55139	1.72098e-10	1.00543e-09	13.333
MAST1	-1.0655	0.952428	-6.56329	1.60123e-10	9.39143e-10	13.3068
PEG3	1.25115	-0.115334	6.55124	1.72262e-10	1.00608e-09	13.3007
SLC9A3	-1.10835	-0.369712	-6.54698	1.76763e-10	1.03082e-09	13.2871
MT1A	1.57451	-2.06124	6.54138	1.82859e-10	1.0635e-09	13.2625
DEGS2	-1.63612	3.08329	-6.59469	1.32299e-10	7.84709e-10	13.2551
PHYHIP	1.25082	0.749532	6.54934	1.74251e-10	1.01678e-09	13.2393
SLC6A8	-1.06152	6.74215	-6.6601	8.86956e-11	5.38911e-10	13.2235
GNG8	1.12507	-3.72765	6.5449	1.79003e-10	1.04293e-09	13.2192
CHP2	-2.36093	0.67883	-6.54535	1.78514e-10	1.04041e-09	13.2163
SCNN1G	-2.20809	3.36872	-6.58974	1.36342e-10	8.06232e-10	13.1996
NPIPB11	-1.03926	-0.611498	-6.53049	1.9531e-10	1.13287e-09	13.199
TMEM184A	-1.22008	5.63653	-6.6449	9.73544e-11	5.87481e-10	13.1947
PRR36	-1.62802	2.4448	-6.56672	1.5682e-10	9.21156e-10	13.1755
FOXQ1	-1.68387	4.84822	-6.61945	1.13756e-10	6.80749e-10	13.1417
S100A5	-1.30787	-0.135649	-6.5229	2.04469e-10	1.18317e-09	13.1346
RORB	1.30893	-1.79319	6.51779	2.10882e-10	1.21883e-09	13.1313
C19orf84	1.17519	-3.34315	6.52636	2.0025e-10	1.16014e-09	13.1294
RYR2	1.08746	0.210074	6.5233	2.0398e-10	1.18069e-09	13.1207
CEMIP	1.07987	3.46459	6.5693	1.54383e-10	9.07114e-10	13.0345
CST2	1.58139	-1.62462	6.49909	2.36048e-10	1.35541e-09	13.0187
SLITRK4	1.52518	-1.32744	6.49853	2.36838e-10	1.35954e-09	13.0176
CXADR	-1.02764	6.48356	-6.62249	1.1166e-10	6.68619e-10	13.0065
TPSD1	1.65191	-2.17552	6.49797	2.37645e-10	1.36378e-09	13.0054
ZNF711	-1.07609	2.6702	-6.54363	1.80382e-10	1.05036e-09	13.0051
NAT8	-1.27261	-3.51962	-6.50063	2.33869e-10	1.34369e-09	12.9701
TLX2	-1.1751	-2.08057	-6.49023	2.48974e-10	1.42249e-09	12.9667
TOX	1.14223	0.627755	6.49771	2.38014e-10	1.36549e-09	12.9448
TMEM169	1.0177	-1.17937	6.48272	2.60483e-10	1.48345e-09	12.9319
CYP4F12	-2.19811	3.22217	-6.53665	1.88173e-10	1.09277e-09	12.9045
ARSJ	1.155	1.13078	6.49572	2.40879e-10	1.38029e-09	12.8951
TMEM252	1.34651	-4.4297	6.49511	2.41778e-10	1.38422e-09	12.8884
KRTAP5-7	-1.46657	-3.59313	-6.48612	2.55202e-10	1.45593e-09	12.8818
SLC10A1	-1.44767	-3.41589	-6.48409	2.58336e-10	1.47252e-09	12.8788
ADAMTSL4	1.15165	4.02941	6.55622	1.67136e-10	9.77913e-10	12.8664
C17orf50	-1.2654	-2.95911	-6.44705	3.22622e-10	1.81552e-09	12.6846
SLC7A4	-1.86839	1.24481	-6.46034	2.97926e-10	1.68484e-09	12.6775
KRBA2	-1.00393	-1.46419	-6.43618	3.4428e-10	1.92958e-09	12.6625
NPAS4	1.09633	-4.05421	6.45278	3.11744e-10	1.75736e-09	12.6624
TBC1D29	-1.00265	-4.11621	-6.44756	3.21638e-10	1.81103e-09	12.6286
ADCY7	1.01205	2.36592	6.46928	2.82382e-10	1.60206e-09	12.6089
FA2H	-1.39617	3.02736	-6.48243	2.60935e-10	1.48559e-09	12.5967
MKRN2OS	-1.02935	2.00158	-6.45567	3.06393e-10	1.7287e-09	12.5745
PHGR1	-2.36879	-2.80042	-6.42468	3.68772e-10	2.06031e-09	12.5578
CCDC110	1.04188	-2.28231	6.41965	3.79993e-10	2.11796e-09	12.553
KCNE1	1.05137	-2.7417	6.41976	3.7975e-10	2.11739e-09	12.5358
OR51E2	1.04153	-2.18758	6.41414	3.92705e-10	2.18398e-09	12.5238
SLC25A21	-1.04572	-1.82679	-6.41286	3.95703e-10	2.19939e-09	12.5236
ESM1	-1.09617	3.0121	-6.47004	2.81092e-10	1.5952e-09	12.5218
BMP5	-1.85398	-1.05482	-6.41456	3.91723e-10	2.17977e-09	12.5215
DTHD1	1.29353	-3.06025	6.41962	3.80071e-10	2.11796e-09	12.5207
CRYGN	1.24423	-2.41393	6.41404	3.92935e-10	2.18464e-09	12.5153
VEPH1	1.23681	-0.00658451	6.41563	3.89218e-10	2.16645e-09	12.5042
C8orf88	1.1962	-0.93493	6.40984	4.02891e-10	2.23551e-09	12.5038
FAM83E	-1.6983	1.0479	-6.42475	3.68604e-10	2.05996e-09	12.4871
MRAP2	-1.30734	-0.0320294	-6.4108	4.00599e-10	2.22406e-09	12.4772
HDAC9	1.06922	1.77307	6.43357	3.49703e-10	1.95827e-09	12.4713
FER1L6	-1.69103	-3.04446	-6.4087	4.05626e-10	2.2494e-09	12.4587
GNLY	1.44388	1.92924	6.43269	3.51552e-10	1.96807e-09	12.4493
GPR110	-2.02164	4.23446	-6.48347	2.59301e-10	1.47715e-09	12.4404
EPHB6	-1.36295	5.5315	-6.51206	2.18299e-10	1.26057e-09	12.4157
C5orf58	1.35148	-2.60333	6.39451	4.41399e-10	2.43458e-09	12.3954
CHRM2	1.85385	-2.09429	6.39051	4.52004e-10	2.48532e-09	12.3801
EEF1A2	-2.21378	3.2176	-6.44013	3.36244e-10	1.8878e-09	12.3373
CSF3	2.04607	-0.73076	6.38042	4.79926e-10	2.62992e-09	12.3176
SLITRK3	1.56505	-3.85392	6.39123	4.50073e-10	2.47578e-09	12.3168
MS4A8	-1.89101	-3.78507	-6.38583	4.64756e-10	2.55182e-09	12.2899
BCL2L10	-1.26275	-0.055928	-6.36525	5.25112e-10	2.86461e-09	12.2158
RP11-347C12.1	-1.12279	-2.56807	-6.35704	5.51288e-10	2.99983e-09	12.1813
NECAB1	1.06832	0.331036	6.35694	5.51628e-10	3.00084e-09	12.1476
CR2	2.06502	-1.52883	6.34985	5.7524e-10	3.12317e-09	12.1466
CALML6	-1.02688	-1.40259	-6.3418	6.03302e-10	3.26731e-09	12.118
GPX3	1.10772	5.50211	6.46184	2.95263e-10	1.67075e-09	12.1166
NT5E	1.2222	3.93212	6.42358	3.71206e-10	2.07153e-09	12.1059
RP11-231C14.4	-1.03426	-2.92122	-6.34532	5.90855e-10	3.20616e-09	12.0989
NRXN1	1.45884	-3.57672	6.3482	5.8089e-10	3.15296e-09	12.0835
DGKB	1.43361	-3.28448	6.34461	5.9335e-10	3.2188e-09	12.0777
MYOCD	1.39708	0.439055	6.34346	5.97417e-10	3.23814e-09	12.0626
KCNT2	1.0271	-1.42075	6.3271	6.57999e-10	3.54603e-09	12.0346
SLC5A7	-2.09855	-1.73979	-6.33058	6.44625e-10	3.47851e-09	12.0327
ATP2C2	-1.34488	3.31331	-6.39121	4.50142e-10	2.47578e-09	12.0203
BHMT	-2.81434	1.14883	-6.34294	5.99251e-10	3.24628e-09	12.0028
ATP1A2	1.56466	-0.751856	6.31383	7.11515e-10	3.8172e-09	11.9442
SAMD13	-1.02491	1.09667	-6.32848	6.52647e-10	3.51886e-09	11.929
ZBTB7C	-1.44882	4.5638	-6.40848	4.06164e-10	2.25174e-09	11.9267
CYP2C9	-1.81427	-2.9684	-6.31213	7.18669e-10	3.85346e-09	11.907
ELMOD1	1.09609	-3.80195	6.31483	7.07343e-10	3.79586e-09	11.88
PPM1N	-1.15141	1.78542	-6.32919	6.49936e-10	3.50522e-09	11.8667
AKAP12	1.0296	4.64264	6.40084	4.25069e-10	2.35186e-09	11.8582
CCDC64B	-1.37942	5.24319	-6.41122	3.99588e-10	2.21908e-09	11.855
RBBP8NL	-1.58198	3.10626	-6.35451	5.59618e-10	3.0409e-09	11.8443
FAM174B	-1.22168	5.55318	-6.41423	3.92481e-10	2.18336e-09	11.8369
NCR1	1.12677	-3.04181	6.29846	7.78882e-10	4.1534e-09	11.8252
TAS2R38	-1.24737	-3.96048	-6.29324	8.03103e-10	4.27903e-09	11.7483
EML6	-1.04537	1.63349	-6.30537	7.47842e-10	3.99445e-09	11.7463
AQP3	-1.59171	7.66448	-6.4116	3.98695e-10	2.21539e-09	11.7372
SBK1	-1.46431	3.22415	-6.33952	6.11477e-10	3.30708e-09	11.7359
PLXNB3	-1.11083	3.71633	-6.35264	5.65843e-10	3.07301e-09	11.7275
PPFIBP2	-1.03024	5.69329	-6.39655	4.36067e-10	2.40927e-09	11.7181
CDH15	1.16103	-2.61244	6.27303	9.04229e-10	4.79027e-09	11.7
CAPN9	-1.79234	-0.696538	-6.26584	9.43099e-10	4.98129e-09	11.666
STK32A	-1.70257	1.23142	-6.28359	8.49938e-10	4.51867e-09	11.6597
CYP4F11	-1.82204	2.68856	-6.31109	7.23108e-10	3.87618e-09	11.6556
TREM1	1.38558	1.20216	6.28001	8.67944e-10	4.61061e-09	11.6424
ACER2	-1.49513	3.5705	-6.33193	6.39512e-10	3.45283e-09	11.6403
EPS8L3	-2.18414	-0.425855	-6.26077	9.7149e-10	5.11869e-09	11.6241
FGFR3	-1.68228	6.56822	-6.38655	4.62778e-10	2.54168e-09	11.6197
FOXC2	1.28069	-1.14737	6.25366	1.01278e-09	5.32472e-09	11.612
ARG1	-1.03278	-2.51476	-6.25531	1.00302e-09	5.27483e-09	11.6033
SLC44A4	-1.86713	4.37839	-6.34395	5.9567e-10	3.23048e-09	11.5967
ZNF804A	1.13494	-2.24618	6.24919	1.03959e-09	5.45531e-09	11.5782
AZGP1	-1.83695	0.597729	-6.25927	9.80086e-10	5.16119e-09	11.5696
FAM84A	-1.39036	5.88719	-6.37045	5.0918e-10	2.78082e-09	11.5593
SELP	1.30491	1.42353	6.26877	9.27071e-10	4.90326e-09	11.5583
TRPM5	-1.52958	-2.24397	-6.24612	1.05834e-09	5.54475e-09	11.5567
SLC45A2	-1.26993	-3.03239	-6.24002	1.09674e-09	5.73356e-09	11.4941
REEP1	1.2305	0.0906493	6.23733	1.1141e-09	5.81649e-09	11.479
ZNF683	1.46864	-0.415894	6.23163	1.15172e-09	6.0016e-09	11.469
SLC14A1	-2.37476	4.14081	-6.30827	7.352e-10	3.93374e-09	11.4463
LYPD6B	-1.17042	4.66961	-6.32136	6.80652e-10	3.65869e-09	11.3985
DTNA	1.27157	1.51896	6.23389	1.13664e-09	5.92778e-09	11.3509
WBSCR28	-1.3768	-2.08889	-6.2075	1.32544e-09	6.84991e-09	11.3439
RAP1GAP	-1.16907	4.2321	-6.29758	7.82905e-10	4.1737e-09	11.3281
MT1E	1.28462	3.5756	6.27555	8.90978e-10	4.72651e-09	11.3098
ONECUT2	-1.71349	0.820702	-6.20874	1.31588e-09	6.80234e-09	11.2685
CYP4F22	-2.16394	2.80092	-6.24378	1.0729e-09	5.61343e-09	11.2605
TRIM31	-2.04011	2.64574	-6.23749	1.11307e-09	5.81358e-09	11.2441
RSPH1	-1.00908	0.0820299	-6.1885	1.47994e-09	7.60796e-09	11.205
WNT5B	1.219	2.76538	6.23082	1.15719e-09	6.02689e-09	11.1803
PLEKHG7	-1.40743	-1.53931	-6.16909	1.65602e-09	8.45052e-09	11.1338
DPYS	1.07221	-4.20728	6.18648	1.49735e-09	7.69337e-09	11.1292
ERN2	-2.33871	0.866849	-6.18163	1.54009e-09	7.90251e-09	11.1096
RGS6	-1.48585	-0.190066	-6.16919	1.655e-09	8.44753e-09	11.108
TFCP2L1	-1.08526	3.30217	-6.23191	1.14988e-09	5.99364e-09	11.1025
SCN5A	-1.42043	0.829454	-6.17153	1.63273e-09	8.34484e-09	11.0593
INSRR	1.18647	-4.03013	6.167	1.67615e-09	8.54654e-09	11.03
IDO1	1.8133	2.7586	6.20185	1.36962e-09	7.06509e-09	11.023
SPAG17	-1.38526	1.56508	-6.17561	1.59471e-09	8.15911e-09	11.0172
PRB3	-1.04836	-1.68748	-6.14293	1.92599e-09	9.72602e-09	10.9925
SLC24A2	1.22393	-0.988312	6.13671	1.99624e-09	1.00547e-08	10.9543
LANCL3	-1.01181	1.01445	-6.15407	1.80615e-09	9.15412e-09	10.9474
FABP6	-1.77354	2.092	-6.16853	1.66135e-09	8.47548e-09	10.9202
GRHL3	-1.65051	5.46873	-6.23988	1.09764e-09	5.73544e-09	10.8514
CEACAM7	-2.32869	-0.978528	-6.1214	2.18011e-09	1.09242e-08	10.8474
KCNJ11	-1.04671	-0.452378	-6.11002	2.32744e-09	1.16294e-08	10.7918
SLC16A1	1.25771	4.70816	6.21172	1.29327e-09	6.69615e-09	10.7698
UCHL1	1.41313	2.82098	6.15859	1.75959e-09	8.93627e-09	10.7664
HAP1	-1.20267	0.616464	-6.10795	2.35525e-09	1.17623e-08	10.7203
ADAMTS19	-1.60785	-2.58222	-6.09738	2.50236e-09	1.24554e-08	10.7132
MFAP3L	-1.16025	3.82774	-6.17683	1.58347e-09	8.10583e-09	10.705
IFIT1	1.20165	3.97114	6.1806	1.54927e-09	7.94333e-09	10.7023
PALM	1.04215	2.92192	6.14476	1.90578e-09	9.63396e-09	10.6692
KRT33A	-1.5777	-2.24173	-6.08542	2.67971e-09	1.32905e-08	10.657
RNF183	-1.5104	-1.44953	-6.07811	2.7941e-09	1.38015e-08	10.6263
ACSM6	-2.12394	-1.53629	-6.08076	2.75215e-09	1.3622e-08	10.626
GAP43	1.53924	-1.66682	6.07376	2.86442e-09	1.41309e-08	10.6019
KCNS2	1.00812	-3.54433	6.08199	2.73289e-09	1.3537e-08	10.5826
FAM107A	1.05819	1.24071	6.08661	2.66154e-09	1.32071e-08	10.5514
MLXIPL	-1.31606	-0.255253	-6.06685	2.97985e-09	1.46483e-08	10.5426
ABCA10	-1.26401	1.37361	-6.08514	2.68402e-09	1.33085e-08	10.5305
ATP6V0D2	1.15008	-1.95246	6.06003	3.09809e-09	1.51911e-08	10.5281
CDH19	1.78889	-2.57898	6.06284	3.0487e-09	1.49678e-08	10.5221
TMEM52B	1.46428	0.173836	6.067	2.9772e-09	1.4639e-08	10.521
WFDC13	-1.51292	-2.96404	-6.06343	3.03854e-09	1.49255e-08	10.5102
HS3ST5	-1.84824	-1.83759	-6.05671	3.15719e-09	1.54536e-08	10.4984
WNT8B	-1.35461	-2.8043	-6.059	3.11635e-09	1.52768e-08	10.493
IL33	1.42572	2.51145	6.10172	2.44087e-09	1.21711e-08	10.4908
[truncated: 486 more rows]

## Sheet: Immune High-vs-Low
Differentially expressed genes between immunescore groups
Gene Symbol	logFC	AveExpr	t	P.Value	adj.P.Val	B
LCP2	2.23	3.58192	23.096	4.40103e-76	8.55428e-72	162.747
ITGB2	2.84813	5.01808	22.7744	1.11002e-74	1.07878e-70	159.49
C1QA	3.08034	5.90263	22.598	6.53604e-74	3.65632e-70	157.678
C1QB	3.13639	5.91829	22.584	7.52446e-74	3.65632e-70	157.538
C1QC	2.97573	5.75078	22.4245	3.74401e-73	1.45545e-69	155.942
SLA	2.595	3.10076	22.0851	1.14206e-71	3.6997e-68	152.622
CD53	2.71117	3.9106	21.6644	7.9587e-70	2.2099e-66	148.386
EVI2B	2.55747	2.19333	21.3603	1.71701e-68	3.30997e-65	145.32
TLR8	3.35932	-0.530604	21.3724	1.51954e-68	3.30997e-65	145.298
SELPLG	2.47197	3.39408	21.3509	1.88819e-68	3.30997e-65	145.242
SNX20	2.6318	1.57473	21.355	1.81188e-68	3.30997e-65	145.233
HLA-DPB1	2.58729	6.6562	21.3431	2.04351e-68	3.30997e-65	145
IL21R	3.05383	0.685962	21.2721	4.18845e-68	6.26237e-65	144.34
SPI1	2.48751	3.59117	21.1385	1.61634e-67	2.13561e-64	143.099
IL10RA	2.43557	3.3637	21.1366	1.6481e-67	2.13561e-64	143.084
HAVCR2	2.55889	2.79121	21.1228	1.89475e-67	2.30176e-64	142.947
AOAH	2.89946	1.43242	21.1073	2.21564e-67	2.53326e-64	142.738
SASH3	2.66876	2.74189	21.0912	2.60719e-67	2.81533e-64	142.628
SLAMF6	3.02552	0.457434	21.082	2.86306e-67	2.92891e-64	142.419
SH2D1A	3.02119	-0.346358	20.976	8.3608e-67	8.12544e-64	141.318
BIN2	2.25546	1.97463	20.9223	1.43849e-66	1.33143e-63	140.909
PTPRC	2.95035	3.72823	20.8848	2.104e-66	1.85888e-63	140.541
GPR65	2.26599	0.526304	20.8558	2.82127e-66	2.38422e-63	140.147
PIK3R5	2.07892	1.96458	20.8236	3.90739e-66	3.1645e-63	139.915
EVI2A	2.35286	1.5759	20.7808	6.02223e-66	4.68216e-63	139.466
TYROBP	2.49504	4.44569	20.7763	6.30657e-66	4.71465e-63	139.407
PTPN7	2.591	2.32553	20.6936	1.45607e-65	1.01077e-62	138.619
MNDA	2.72395	1.54921	20.6939	1.45084e-65	1.01077e-62	138.591
CYBB	2.92908	3.9707	20.6754	1.75055e-65	1.17329e-62	138.422
ARHGAP9	2.45126	2.54352	20.6582	2.08251e-65	1.34926e-62	138.267
NCKAP1L	2.67476	3.50704	20.5865	4.30164e-65	2.69713e-62	137.539
DOCK2	2.58997	2.88199	20.5671	5.23749e-65	3.18129e-62	137.352
CCR5	2.77175	1.55465	20.5425	6.71684e-65	3.95622e-62	137.069
MS4A6A	2.55311	3.93634	20.5356	7.20259e-65	4.01878e-62	137.008
FCER1G	2.59447	3.9688	20.5351	7.23658e-65	4.01878e-62	137.003
MYO1G	2.4495	2.64144	20.5121	9.13889e-65	4.87658e-62	136.797
CYTH4	2.48083	2.9132	20.5105	9.28298e-65	4.87658e-62	136.782
BTK	2.32744	1.47739	20.4514	1.68812e-64	8.63471e-62	136.15
CD3E	2.80103	2.81963	20.4233	2.24462e-64	1.11868e-61	135.903
SPN	2.39166	1.94458	20.4144	2.45702e-64	1.16481e-61	135.798
HLA-DRA	2.74758	8.09395	20.4158	2.42109e-64	1.16481e-61	135.605
PTPN22	2.51414	0.853275	20.3711	3.80747e-64	1.76204e-61	135.306
DOK2	2.60397	2.17881	20.3632	4.12596e-64	1.86503e-61	135.29
CD2	2.91145	2.3768	20.3283	5.87335e-64	2.5369e-61	134.942
SLAMF1	2.75874	0.109229	20.3288	5.83918e-64	2.5369e-61	134.839
CYTIP	2.44363	2.29993	20.2913	8.54372e-64	3.61009e-61	134.569
ITK	2.80964	0.785718	20.2626	1.14181e-63	4.66579e-61	134.214
SLA2	2.51599	0.487116	20.2617	1.15223e-63	4.66579e-61	134.185
UBASH3A	2.71983	-0.609981	20.258	1.19681e-63	4.74742e-61	134.103
AIF1	2.52578	3.43973	20.2084	1.97635e-63	7.68285e-61	133.727
LILRB2	2.81398	1.9498	20.1885	2.41807e-63	9.2157e-61	133.525
LAIR1	2.45638	3.38601	20.1662	3.0287e-63	1.13209e-60	133.303
C3AR1	2.7842	2.25845	20.1598	3.2316e-63	1.18514e-60	133.245
CD84	2.71219	1.9955	20.1438	3.80228e-63	1.36861e-60	133.077
SAMSN1	2.49763	2.07483	20.1275	4.48192e-63	1.58391e-60	132.916
LAPTM5	2.25373	6.62288	20.111	5.2975e-63	1.83871e-60	132.55
HLA-DMB	2.43575	4.28021	20.0954	6.2055e-63	2.11608e-60	132.545
SRGN	2.39549	5.47957	20.0863	6.80214e-63	2.27954e-60	132.366
HLA-DPA1	2.70845	6.60013	20.0819	7.11383e-63	2.34358e-60	132.265
CD86	2.28358	2.68594	20.0268	1.2432e-62	4.02736e-60	131.908
TNFAIP8L2	2.15534	1.07465	19.9288	3.35152e-62	1.06793e-59	130.875
MPEG1	2.48477	3.50652	19.8725	5.92706e-62	1.85813e-59	130.337
CXorf21	2.42452	-0.648054	19.8681	6.19641e-62	1.91174e-59	130.182
TNFSF13B	2.45838	2.02837	19.848	7.5907e-62	2.26985e-59	130.102
HLA-DQA1	2.9745	5.38752	19.8585	6.82513e-62	2.07281e-59	130.089
SLAMF8	2.66895	2.91529	19.8422	8.05131e-62	2.37111e-59	130.048
IL12RB1	2.68686	1.21866	19.8196	1.01183e-61	2.93536e-59	129.786
IL2RG	2.7879	3.89158	19.7946	1.30425e-61	3.72806e-59	129.538
CXCR3	2.83093	0.107942	19.7809	1.49803e-61	4.21988e-59	129.342
PLEK	2.75604	3.01822	19.7607	1.83781e-61	5.10309e-59	129.225
MYO1F	1.88917	3.67261	19.6855	3.93348e-61	1.06188e-58	128.437
ICOS	2.92288	-0.289487	19.6915	3.70043e-61	1.01303e-58	128.434
RNASE6	2.39515	2.35183	19.6804	4.14353e-61	1.10326e-58	128.419
LST1	2.21272	2.2799	19.66	5.09123e-61	1.33727e-58	128.214
HCK	2.50011	3.09739	19.5823	1.11749e-60	2.89607e-58	127.425
RHOH	2.6468	1.20304	19.5732	1.22589e-60	3.13522e-58	127.309
CTLA4	2.82734	0.600636	19.5507	1.53891e-60	3.88464e-58	127.055
CD4	2.00806	4.75174	19.5492	1.56263e-60	3.89396e-58	126.986
PYHIN1	2.66513	-0.542528	19.5407	1.70289e-60	4.18975e-58	126.909
NFAM1	2.31203	2.04463	19.4739	3.34919e-60	8.13728e-58	126.337
CD14	2.53941	5.15797	19.4352	4.95162e-60	1.18821e-57	125.818
IL2RA	2.84881	1.51163	19.4156	6.03885e-60	1.41418e-57	125.738
PDCD1	3.10225	-0.00229209	19.4176	5.91898e-60	1.40302e-57	125.698
NCF1	2.62078	0.334559	19.3907	7.77294e-60	1.7986e-57	125.435
GRAP2	2.20076	0.176226	19.3206	1.57926e-59	3.6113e-57	124.72
ITGAL	2.50735	2.99432	19.2343	3.77904e-59	8.54108e-57	123.923
CSF1R	2.53377	4.44027	19.2271	4.06585e-59	9.08368e-57	123.774
RGS18	2.17031	-0.670975	19.163	7.77634e-59	1.7176e-56	123.108
FCGR2A	2.54223	4.1967	19.1484	9.01517e-59	1.94698e-56	122.999
WIPF1	1.78429	4.88733	19.1527	8.63142e-59	1.88504e-56	122.967
CD48	2.71732	2.18583	19.0712	1.96772e-58	4.20291e-56	122.289
FCGR3A	3.12541	4.45864	19.0674	2.04405e-58	4.31849e-56	122.18
CD80	2.69798	-1.05639	19.0624	2.1492e-58	4.49182e-56	122.111
LRRC25	2.34838	1.51149	19.0474	2.50146e-58	5.17243e-56	122.039
TNFRSF9	2.5595	0.561477	19.0175	3.38367e-58	6.85087e-56	121.702
CST7	2.4488	1.68004	19.0125	3.56061e-58	7.13481e-56	121.692
HLA-DRB1	2.61303	7.57675	19.0255	3.12125e-58	6.38608e-56	121.565
CLEC4E	2.96146	-0.498207	19.0033	3.90834e-58	7.75167e-56	121.531
WAS	2.02679	2.81054	18.9895	4.49276e-58	8.82078e-56	121.461
NCF2	2.39009	3.10877	18.9816	4.86546e-58	9.45699e-56	121.375
FPR3	2.83822	2.86955	18.9663	5.68166e-58	1.09341e-55	121.229
PDCD1LG2	3.0274	0.703013	18.9534	6.467e-58	1.23234e-55	121.068
P2RY10	2.86822	-1.34295	18.9485	6.79698e-58	1.28265e-55	120.974
TIGIT	2.58934	1.65016	18.9196	9.10117e-58	1.70096e-55	120.759
CD3G	2.37878	0.562432	18.8843	1.30038e-57	2.40719e-55	120.366
LILRB4	3.13238	2.53246	18.7673	4.24233e-57	7.77907e-55	119.234
ZNF831	2.60533	-1.1672	18.6993	8.42741e-57	1.5167e-54	118.473
C1R	2.17898	7.50568	18.7118	7.42763e-57	1.34926e-54	118.399
FGL2	2.49731	3.40886	18.6571	1.29025e-56	2.3008e-54	118.099
CD300LF	2.33701	0.405257	18.6462	1.44025e-56	2.54492e-54	117.974
CD74	2.33501	9.94804	18.6428	1.49138e-56	2.61152e-54	117.691
P2RY13	2.51822	-0.0599502	18.6142	1.99008e-56	3.45367e-54	117.637
C1orf162	1.9187	2.7434	18.5833	2.71789e-56	4.67501e-54	117.38
LAT2	1.74691	2.70799	18.5701	3.10696e-56	5.29737e-54	117.247
LILRB1	2.3432	1.57364	18.5528	3.69635e-56	6.20334e-54	117.078
CD7	2.69017	2.41531	18.5446	4.01676e-56	6.67298e-54	116.999
SAMHD1	1.55982	6.24252	18.5527	3.70215e-56	6.20334e-54	116.824
PARVG	2.15353	2.72289	18.4973	6.47744e-56	1.06697e-53	116.517
IGSF6	1.91949	2.39725	18.4817	7.57636e-56	1.23749e-53	116.367
SAMD3	2.2402	-1.50978	18.4643	9.03284e-56	1.46309e-53	116.114
PSMB9	2.4275	5.31609	18.432	1.25089e-55	2.00938e-53	115.69
IKZF1	2.37253	2.38578	18.4105	1.55458e-55	2.45661e-53	115.653
IL2RB	2.35996	3.04415	18.4111	1.54456e-55	2.45661e-53	115.642
TMEM150B	2.80076	-0.793993	18.3854	2.00114e-55	3.13678e-53	115.342
RASAL3	1.97072	2.73978	18.3764	2.19214e-55	3.40869e-53	115.302
SIGLEC1	2.70696	2.8328	18.3395	3.18118e-55	4.90735e-53	114.932
WDFY4	2.4881	1.76596	18.3193	3.89582e-55	5.96245e-53	114.74
GZMK	3.36528	-0.448664	18.3127	4.16461e-55	6.32403e-53	114.631
SCIMP	2.34117	0.373626	18.2997	4.75041e-55	7.1026e-53	114.506
IL32	2.46993	5.05831	18.3027	4.60833e-55	6.94358e-53	114.412
FCGR1A	2.5622	0.87209	18.2641	6.79994e-55	1.00129e-52	114.168
TBX21	2.43803	-0.972064	18.2662	6.65581e-55	9.8755e-53	114.141
CD33	2.08746	0.22319	18.2398	8.68423e-55	1.26914e-52	113.901
CD300A	1.97223	2.44142	18.2201	1.05934e-54	1.53659e-52	113.743
FERMT3	1.99299	3.91521	18.2153	1.11194e-54	1.60095e-52	113.618
SIGLEC10	2.52787	1.83763	18.155	2.04102e-54	2.87473e-52	113.095
ITGAX	2.12409	3.39806	18.158	1.98074e-54	2.83086e-52	113.082
SLCO2B1	2.45774	4.06349	18.1485	2.17895e-54	3.04692e-52	112.947
HLA-DQB1	2.63995	5.84567	18.1562	2.0171e-54	2.86178e-52	112.882
CD226	2.04135	0.0820627	18.1288	2.65654e-54	3.68822e-52	112.787
GAB3	1.60845	1.02274	18.1194	2.92036e-54	4.02574e-52	112.725
SIGLEC9	2.24498	0.212561	18.0554	5.56501e-54	7.6174e-52	112.06
GPR171	2.68688	-0.676866	18.0523	5.74256e-54	7.80547e-52	112.014
TRAT1	3.02602	-1.97027	18.0414	6.40731e-54	8.58889e-52	111.908
GBP1	2.20695	5.90575	18.0501	5.86739e-54	7.91975e-52	111.8
DOCK10	2.00382	2.50903	18.0183	8.08074e-54	1.07579e-51	111.72
PIK3AP1	2.3305	2.71133	17.9551	1.52618e-53	2.01799e-51	111.082
GPR183	2.3362	2.41626	17.9322	1.9212e-53	2.52314e-51	110.861
SLC7A7	2.07882	3.07804	17.9313	1.93895e-53	2.52935e-51	110.828
ALOX5AP	2.50407	2.78201	17.8904	2.92656e-53	3.79223e-51	110.433
NKG7	2.9321	1.92439	17.8852	3.0842e-53	3.94393e-51	110.396
JAKMIP1	2.79898	-1.193	17.8876	3.01085e-53	3.87562e-51	110.371
HK3	2.6876	1.52474	17.8684	3.64926e-53	4.63599e-51	110.228
SLFN12L	2.43323	-1.12513	17.8585	4.03435e-53	5.09193e-51	110.074
CMKLR1	2.54515	2.36056	17.8515	4.32512e-53	5.4237e-51	110.055
ZC3H12D	1.93599	0.116094	17.8277	5.49615e-53	6.84799e-51	109.785
BCL2A1	2.7639	0.992618	17.7891	8.10249e-53	1.00311e-50	109.427
LTA	2.31709	-1.50289	17.7764	9.20982e-53	1.13298e-50	109.254
RGS1	2.56918	4.80235	17.7735	9.4819e-53	1.15912e-50	109.125
SIT1	2.68453	-0.050964	17.7588	1.09864e-52	1.33465e-50	109.098
FUT7	2.53033	-1.69307	17.7445	1.26889e-52	1.53188e-50	108.94
FOXP3	1.64037	1.82792	17.729	1.48148e-52	1.761e-50	108.837
PRF1	2.86692	2.30921	17.7287	1.48585e-52	1.761e-50	108.83
C1S	2.57828	7.2087	17.7381	1.3521e-52	1.62228e-50	108.619
SP140	2.50828	1.19349	17.707	1.84925e-52	2.17842e-50	108.612
CCL4	2.87678	1.79915	17.7052	1.88208e-52	2.20373e-50	108.599
SIGLEC7	2.41073	-0.73274	17.6492	3.30416e-52	3.84569e-50	107.992
LY86	2.16661	1.16363	17.6314	3.94945e-52	4.56937e-50	107.857
CD247	2.12302	1.82096	17.5921	5.86162e-52	6.74156e-50	107.47
TAGAP	2.1455	1.54234	17.5403	9.85509e-52	1.12678e-49	106.954
CD28	2.11993	0.325731	17.5387	1.00066e-51	1.13742e-49	106.915
MS4A4A	2.54126	2.37075	17.515	1.26955e-51	1.42638e-49	106.694
HLA-DRB5	2.64893	5.68526	17.5321	1.06962e-51	1.20873e-49	106.637
FCGR1B	2.61229	-1.84256	17.4919	1.60096e-51	1.78839e-49	106.43
PILRA	2.00742	1.66106	17.4437	2.59464e-51	2.85106e-49	105.992
AMICA1	2.07916	2.57807	17.4437	2.59627e-51	2.85106e-49	105.976
NLRC5	1.77055	5.07013	17.4502	2.43076e-51	2.69981e-49	105.841
HCST	2.16512	1.19669	17.4206	3.27222e-51	3.57316e-49	105.759
CD3D	2.54697	1.70863	17.4056	3.80129e-51	4.10476e-49	105.613
RASGRP4	1.70812	-0.212196	17.4071	3.74418e-51	4.06568e-49	105.589
CD300C	2.44854	-0.521497	17.3877	4.54752e-51	4.88343e-49	105.397
THEMIS	2.85332	-1.34836	17.3839	4.72502e-51	5.04617e-49	105.361
PIK3R6	1.57507	0.326546	17.3771	5.05771e-51	5.37195e-49	105.307
CRTAM	2.51056	-1.11294	17.3503	6.61654e-51	6.98943e-49	105.023
SLC15A3	1.95203	4.52265	17.3395	7.37173e-51	7.7451e-49	104.791
CSF1	1.84847	4.91556	17.3378	7.50288e-51	7.84051e-49	104.734
CD5	2.20612	1.41527	17.2438	1.92291e-50	1.9987e-48	104.002
GNGT2	1.71114	-0.11075	17.173	3.90239e-50	3.99215e-48	103.269
CD163	3.14707	4.04129	17.174	3.86481e-50	3.97462e-48	103.218
CORO1A	1.7917	5.22155	17.1864	3.41363e-50	3.52929e-48	103.193
ABI3	1.56966	2.92109	17.1494	4.94157e-50	5.02876e-48	103.025
IFNG	3.4021	-2.61713	17.1458	5.12302e-50	5.18626e-48	103.006
GZMA	3.18886	1.45926	17.1421	5.31675e-50	5.35449e-48	102.992
IL7R	2.81643	3.26225	17.1392	5.47201e-50	5.48244e-48	102.915
IRF8	2.55768	2.40152	17.1104	7.29474e-50	7.27118e-48	102.665
LILRA6	2.39216	-0.262762	17.0952	8.49578e-50	8.42513e-48	102.499
CD52	2.36626	3.03837	17.0772	1.01676e-49	1.00318e-47	102.306
FMNL1	1.49145	4.56029	17.0542	1.27932e-49	1.25587e-47	101.931
ITGAM	2.3012	2.5498	17.034	1.56505e-49	1.52864e-47	101.9
THEMIS2	1.87151	3.96056	16.9963	2.28201e-49	2.21777e-47	101.424
ZBP1	2.89475	0.756809	16.9733	2.86955e-49	2.77489e-47	101.313
FYB	2.75323	3.42093	16.9547	3.45411e-49	3.32364e-47	101.071
RASSF4	1.75331	4.28609	16.9121	5.28714e-49	5.03756e-47	100.551
TYMP	2.25167	6.5537	16.923	4.74194e-49	4.54035e-47	100.493
LAX1	2.51539	-0.844836	16.8785	7.39394e-49	7.01054e-47	100.351
CLEC4A	1.77448	0.604363	16.873	7.80962e-49	7.33312e-47	100.316
CD37	2.27258	3.21565	16.8746	7.68254e-49	7.24882e-47	100.282
GZMB	3.37988	1.81588	16.8634	8.59139e-49	8.0284e-47	100.226
CD27	2.20496	1.04837	16.8411	1.07294e-48	9.97836e-47	100.007
SCML4	2.55481	-1.41861	16.8074	1.50203e-48	1.39024e-46	99.6479
GIMAP4	1.591	3.69604	16.8066	1.51366e-48	1.39436e-46	99.5577
IL16	1.8883	2.71783	16.7897	1.7912e-48	1.64224e-46	99.4656
IRF4	2.53348	0.721687	16.7624	2.34998e-48	2.13442e-46	99.2255
LAP3	1.25133	6.41847	16.7744	2.08514e-48	1.90276e-46	99.006
CEACAM4	2.67257	-1.97403	16.7313	3.2054e-48	2.89783e-46	98.898
LILRA1	2.17332	-1.69131	16.7292	3.27344e-48	2.94564e-46	98.8709
TBC1D10C	2.10535	2.20678	16.7187	3.6313e-48	3.25261e-46	98.7845
GZMH	3.01825	0.211864	16.7095	3.98295e-48	3.55122e-46	98.6963
STAT4	1.80877	1.08738	16.64	7.95469e-48	7.06006e-46	98.0185
TRIM22	1.96701	5.16711	16.6355	8.31187e-48	7.34354e-46	97.7236
TFEC	2.37468	0.85693	16.5908	1.29699e-47	1.13557e-45	97.5319
CERKL	1.59362	1.95669	16.5878	1.33616e-47	1.15427e-45	97.496
TAP1	1.8724	7.12821	16.6128	1.04183e-47	9.16291e-46	97.3869
IL18RAP	2.08359	-0.774094	16.5731	1.54603e-47	1.3238e-45	97.3336
CCL5	2.89836	4.4851	16.5852	1.37089e-47	1.17902e-45	97.3236
TNFRSF1B	1.56718	5.19705	16.5896	1.31247e-47	1.14397e-45	97.2534
HLA-F	2.0657	5.97448	16.588	1.3329e-47	1.15427e-45	97.1924
OSCAR	2.07467	1.43822	16.4863	3.66453e-47	3.11037e-45	96.5017
GBP5	3.79265	3.1601	16.4773	4.0037e-47	3.38348e-45	96.3691
LYZ	2.87277	5.14654	16.4944	3.37877e-47	2.8804e-45	96.3613
LILRB3	1.72894	0.414681	16.4688	4.35825e-47	3.66716e-45	96.3236
LILRA2	1.94985	-0.839218	16.4116	7.68546e-47	6.41126e-45	95.7431
SOD2	1.54078	7.93912	16.4388	5.86809e-47	4.9163e-45	95.6489
VSIG4	2.97191	2.7004	16.3758	1.09638e-46	9.10702e-45	95.38
FCRL3	2.9979	-1.18118	16.3667	1.20087e-46	9.93251e-45	95.3115
CD8A	2.69282	2.22423	16.3632	1.24261e-46	1.02341e-44	95.273
NLRP3	2.05987	0.652342	16.3576	1.31398e-46	1.07763e-44	95.2324
KLRD1	2.43816	0.569116	16.3433	1.51327e-46	1.22556e-44	95.0919
LY96	1.91849	1.4404	16.3231	1.84854e-46	1.49087e-44	94.8947
CCR2	2.49012	-0.327463	16.3149	2.00669e-46	1.6051e-44	94.8015
STAT1	1.65059	7.83655	16.3519	1.39019e-46	1.13534e-44	94.7899
SERPING1	2.13074	7.18316	16.3434	1.51197e-46	1.22556e-44	94.7197
ICAM1	2.22997	5.11928	16.3168	1.9675e-46	1.58026e-44	94.5833
TIFAB	2.77805	-2.5666	16.2694	3.14809e-46	2.50777e-44	94.3549
TRAF3IP3	1.85573	1.88196	16.222	5.03393e-46	3.99366e-44	93.8917
CXCR6	2.112	1.45377	16.1995	6.28744e-46	4.96785e-44	93.6789
WARS	1.88403	7.36873	16.1886	7.00374e-46	5.5114e-44	93.1847
CEACAM21	1.91737	-0.73597	16.1496	1.02984e-45	8.07138e-44	93.1731
HAPLN3	2.08971	3.89775	16.1313	1.23513e-45	9.64144e-44	92.8714
KLHL6	1.95252	1.90373	16.0894	1.86796e-45	1.44652e-43	92.5883
EPSTI1	2.1705	4.52391	16.1002	1.67983e-45	1.30604e-43	92.5032
LILRA5	2.53294	0.109921	16.0644	2.39128e-45	1.84441e-43	92.3502
CLEC4D	2.56388	-3.46217	16.0593	2.51599e-45	1.93294e-43	92.3016
GPR34	1.97485	0.807189	16.0521	2.7001e-45	2.06621e-43	92.2347
KIAA0226L	2.23074	0.577733	16.051	2.7299e-45	2.08083e-43	92.2227
LY9	2.43616	-0.300241	16.0409	3.01679e-45	2.29052e-43	92.1155
BTLA	2.3946	-1.6533	16.0394	3.06085e-45	2.31493e-43	92.0967
FASLG	2.8316	-1.65193	16.0273	3.44898e-45	2.59836e-43	91.9818
SSTR3	2.5132	-3.48553	16.006	4.2551e-45	3.19329e-43	91.7808
IFI30	1.58696	-0.0294408	15.9769	5.67543e-45	4.24282e-43	91.4896
CD180	2.19361	0.891026	15.9614	6.61311e-45	4.92486e-43	91.3461
GPR174	2.78996	-3.18453	15.9373	8.38572e-45	6.22112e-43	91.1057
IL4I1	2.35513	2.49148	15.9118	1.07798e-44	7.93664e-43	90.8236
CELF2	1.88734	3.0498	15.9151	1.04332e-44	7.71065e-43	90.8179
PLXNC1	1.52959	3.38119	15.8926	1.30311e-44	9.55797e-43	90.5639
MSR1	2.21953	3.25457	15.8689	1.64547e-44	1.19786e-42	90.3524
IFITM3	1.86936	8.09823	15.8902	1.33345e-44	9.74374e-43	90.2366
CASP5	2.70377	-2.94628	15.8468	2.04472e-44	1.48295e-42	90.2204
TBXAS1	1.88413	2.702	15.8421	2.14138e-44	1.54728e-42	90.1267
CXCL9	4.1588	3.63444	15.8327	2.35061e-44	1.69218e-42	90.0078
ZAP70	2.08166	1.81701	15.7396	5.87295e-44	4.19678e-42	89.1651
NCR3	2.3132	-2.31446	15.7237	6.86347e-44	4.8688e-42	89.016
GLIPR2	1.8038	3.85253	15.7346	6.16676e-44	4.39059e-42	88.9744
CLEC10A	2.53371	0.645464	15.7179	7.26872e-44	5.13753e-42	88.9679
UBE2L6	1.482	6.52125	15.7527	5.16342e-44	3.70337e-42	88.9146
CD6	2.13467	2.15135	15.7019	8.50879e-44	5.99222e-42	88.7847
LAG3	2.61142	1.99561	15.6684	1.18166e-43	8.29167e-42	88.4651
FPR1	2.66652	1.55337	15.6423	1.52756e-43	1.0642e-41	88.2225
RCSD1	1.79473	2.81277	15.6415	1.53914e-43	1.06844e-41	88.1567
GPR114	2.48006	0.0661133	15.6224	1.85765e-43	1.2804e-41	88.0349
IFFO1	1.44334	2.62021	15.6234	1.8386e-43	1.27178e-41	87.9914
HLA-B	1.70208	10.5671	15.6541	1.36044e-43	9.51184e-42	87.9162
ABCD2	2.29396	-1.74914	15.6065	2.17051e-43	1.49075e-41	87.8742
SIRPG	2.40849	0.419848	15.6054	2.19463e-43	1.50201e-41	87.8714
FAM78A	1.58238	2.28773	15.5953	2.42163e-43	1.65155e-41	87.7377
GPR141	2.3775	-2.58335	15.5784	2.85835e-43	1.94258e-41	87.6039
TNFSF8	2.17458	-0.742444	15.5767	2.90833e-43	1.96966e-41	87.5845
MRC1	2.59142	3.06113	15.527	4.73525e-43	3.1958e-41	87.0288
NLRC3	1.46007	1.56268	15.4779	7.65556e-43	5.13108e-41	86.6218
PSTPIP1	1.84797	2.01131	15.4748	7.88946e-43	5.26967e-41	86.5771
APOL3	1.6964	4.66102	15.4912	6.72368e-43	4.52208e-41	86.5018
CD209	2.64888	1.69221	15.4563	9.4568e-43	6.29493e-41	86.4086
ICAM3	2.08289	-0.389247	15.4059	1.54842e-42	1.01678e-40	85.9294
IRF1	1.45543	6.27873	15.4443	1.06371e-42	7.05641e-41	85.9078
CIITA	2.07612	3.96062	15.4209	1.33715e-42	8.84022e-41	85.9058
B2M	1.34837	11.0379	15.4114	1.46804e-42	9.67264e-41	85.5453
P2RX7	1.74939	0.99902	15.3259	3.38453e-42	2.20017e-40	85.1563
TMEM176B	1.98662	5.05576	15.3344	3.11683e-42	2.03979e-40	84.9413
HLA-DMA	1.68329	5.72652	15.3336	3.13872e-42	2.04723e-40	84.8665
RUNX3	2.18794	2.74468	15.2865	4.97296e-42	3.22198e-40	84.7078
C11orf21	2.0375	-1.18507	15.2785	5.3792e-42	3.47361e-40	84.693
CD38	2.66214	1.5296	15.2443	7.50706e-42	4.81567e-40	84.3556
C5AR1	1.94624	3.09879	15.2437	7.54765e-42	4.82578e-40	84.2634
IFITM1	2.13792	5.88993	15.2638	6.20452e-42	3.99329e-40	84.1873
FCRL6	2.21695	-1.87453	15.1868	1.3154e-41	8.38274e-40	83.8084
EBI3	2.05864	0.300519	15.1745	1.48237e-41	9.41598e-40	83.6942
PLEKHO2	1.07105	4.96221	15.1635	1.6493e-41	1.04422e-39	83.2644
TLR1	1.92582	1.2113	15.1183	2.56312e-41	1.61228e-39	83.144
CCL3	2.50573	1.29662	15.0848	3.54824e-41	2.21759e-39	82.8192
PDE4B	1.86099	2.66037	15.0635	4.36399e-41	2.71868e-39	82.5516
STAB1	1.6623	5.52762	15.0887	3.41615e-41	2.14193e-39	82.5013
FLI1	1.36663	3.24857	15.0467	5.14269e-41	3.19356e-39	82.3335
PIK3CD	1.62996	3.68414	15.0375	5.62387e-41	3.48125e-39	82.2026
LILRB5	2.28094	0.994629	15.0099	7.34963e-41	4.52676e-39	82.1021
IL15RA	1.85576	3.74324	15.0098	7.35945e-41	4.52676e-39	81.9329
LCK	1.83982	2.64289	14.9686	1.09746e-40	6.72913e-39	81.6359
C10orf128	1.58418	1.85051	14.9487	1.33189e-40	8.14088e-39	81.4885
CCR4	2.3748	-0.447436	14.9409	1.43614e-40	8.75055e-39	81.4422
ADAMDEC1	3.1077	0.824089	14.9267	1.64817e-40	1.00111e-38	81.3023
CLECL1	2.09555	-2.21325	14.9142	1.86002e-40	1.12627e-38	81.1847
TNIP3	2.79528	-1.73473	14.9034	2.06452e-40	1.24622e-38	81.0827
MPP1	1.67232	3.33574	14.8889	2.37765e-40	1.43079e-38	80.8053
C2	2.04749	4.33531	14.8753	2.71322e-40	1.62768e-38	80.5734
TREM2	2.06373	2.34694	14.8539	3.33661e-40	1.9955e-38	80.5511
EMP3	1.91572	4.26274	14.815	4.85987e-40	2.89759e-38	79.9969
JAK3	1.42551	4.02539	14.7963	5.82473e-40	3.45168e-38	79.8306
LTB	2.15169	2.43931	14.7795	6.85306e-40	4.04872e-38	79.8305
TAP2	1.34978	5.62841	14.8093	5.13843e-40	3.0543e-38	79.7848
ADORA3	1.71587	1.53122	14.7562	8.58753e-40	5.04278e-38	79.65
ARHGAP25	1.3087	3.09429	14.7416	9.88717e-40	5.78846e-38	79.407
ANXA6	1.78128	5.89042	14.7638	7.97862e-40	4.69941e-38	79.3374
FLT3	2.14965	-2.01799	14.715	1.27812e-39	7.46033e-38	79.2756
SH2B3	1.16376	4.5331	14.6967	1.52524e-39	8.87608e-38	78.8041
GZMM	2.08356	-0.481362	14.6631	2.11026e-39	1.22439e-37	78.7795
SLAMF7	2.17333	3.10027	14.6496	2.40246e-39	1.38978e-37	78.5333
ACAP1	1.51539	3.23647	14.6336	2.80326e-39	1.61682e-37	78.3584
CXCL10	3.69886	3.72437	14.6189	3.22952e-39	1.85716e-37	78.22
CSF2RA	2.03474	2.13986	14.5782	4.7822e-39	2.74194e-37	77.9174
ZNF683	2.94282	-0.415894	14.5453	6.56497e-39	3.74204e-37	77.6553
GPRIN3	1.46195	2.51659	14.5346	7.27487e-39	4.13455e-37	77.4739
SERPINA1	2.92792	4.54965	14.5461	6.51183e-39	3.72266e-37	77.4183
CXCL13	3.86868	2.12887	14.465	1.42074e-38	8.05099e-37	76.8431
UBD	3.62981	0.825562	14.4468	1.6914e-38	9.55689e-37	76.7074
GPR132	1.80543	1.88045	14.3938	2.81413e-38	1.57632e-36	76.1706
CSF2RB	2.00556	3.01706	14.4016	2.6113e-38	1.47118e-36	76.1658
ADAP2	1.33618	2.99213	14.3953	2.77428e-38	1.55849e-36	76.1009
RNASE2	2.32161	-1.45191	14.3791	3.23879e-38	1.80897e-36	76.0745
KLRB1	1.73224	0.155863	14.3581	3.96221e-38	2.20669e-36	75.8737
C19orf35	1.62804	-1.76437	14.3497	4.29477e-38	2.38507e-36	75.7944
FPR2	2.69339	-1.36954	14.2896	7.63556e-38	4.22827e-36	75.2251
GBP4	1.84597	5.40428	14.2866	7.85672e-38	4.33838e-36	74.8049
TMC8	1.4476	3.62233	14.2329	1.31257e-37	7.22733e-36	74.4872
EOMES	2.37689	-1.02257	14.1901	1.97621e-37	1.07898e-35	74.2835
GLIPR1	1.55001	3.78257	14.2102	1.63039e-37	8.95193e-36	74.2543
KCNA3	2.21757	-2.4137	14.1582	2.67837e-37	1.45825e-35	73.9823
PTGDR	2.18893	-2.48869	14.1458	3.0168e-37	1.63792e-35	73.8644
CCR8	2.34731	-2.56255	14.1306	3.48687e-37	1.88786e-35	73.7208
CXorf65	2.05271	-2.81485	14.1277	3.58284e-37	1.93444e-35	73.6936
MEFV	2.17058	-0.901106	14.0988	4.72095e-37	2.54186e-35	73.4212
PLA2G7	1.76866	2.45071	14.0748	5.93051e-37	3.18429e-35	73.1066
ATP8B4	1.39341	0.975069	14.0421	8.10065e-37	4.32561e-35	72.8704
SIRPA	1.71405	4.8786	14.0675	6.35881e-37	3.40486e-35	72.7725
CLEC6A	1.93634	-4.76216	13.9992	1.21769e-36	6.48445e-35	72.453
HLA-DOB	1.97869	0.849461	13.9932	1.28966e-36	6.83027e-35	72.4118
ARHGAP15	1.60023	1.82717	13.9859	1.38234e-36	7.30126e-35	72.3064
SECTM1	2.34521	3.92843	13.9986	1.22518e-36	6.50651e-35	72.2528
MAP4K1	1.64358	2.35556	13.9832	1.41757e-36	7.46701e-35	72.2476
FCGR2B	1.97968	1.7093	13.9673	1.64919e-36	8.66357e-35	72.1374
TNFSF14	1.98065	-0.557171	13.9304	2.33995e-36	1.22592e-34	71.8361
TESPA1	1.82082	0.223003	13.9272	2.41323e-36	1.26091e-34	71.8013
VNN2	2.14047	-0.210752	13.9202	2.57874e-36	1.34378e-34	71.7385
BTN3A3	1.20908	4.40366	13.9074	2.91162e-36	1.51319e-34	71.2992
SAMD9L	1.96294	4.25998	13.9011	3.09049e-36	1.60186e-34	71.28
CCL8	2.58802	0.181419	13.8313	5.98835e-36	3.08741e-34	70.8999
GNLY	2.82788	1.92924	13.836	5.72376e-36	2.95885e-34	70.8918
GPR84	1.90205	-0.043802	13.8193	6.70395e-36	3.44721e-34	70.7915
CD300E	2.57691	0.188326	13.8186	6.74882e-36	3.46113e-34	70.7813
FGD2	1.63989	2.53266	13.8099	7.32742e-36	3.74797e-34	70.6015
HLA-DOA	2.1802	3.79749	13.7993	8.10274e-36	4.13367e-34	70.3835
BFSP2	2.07524	-4.08411	13.7764	1.00614e-35	5.11947e-34	70.374
TSPAN32	1.69242	-0.979302	13.7633	1.13867e-35	5.77866e-34	70.2704
ARRDC5	1.89341	-3.03674	13.7547	1.23498e-35	6.25112e-34	70.1859
STAP1	2.11232	-1.72775	13.7255	1.62671e-35	8.17013e-34	69.9166
CD300LB	1.86781	-1.39416	13.7204	1.70728e-35	8.53071e-34	69.8693
GIMAP1	1.38184	1.79767	13.7224	1.67514e-35	8.39166e-34	69.8314
TNFRSF8	1.89563	-0.388886	13.7101	1.88208e-35	9.35601e-34	69.7713
CCR1	1.84584	2.36147	13.7116	1.85561e-35	9.24808e-34	69.6929
ACP5	1.41946	5.3094	13.7358	1.47566e-35	7.43065e-34	69.5866
MSN	1.65528	7.53114	13.7381	1.44403e-35	7.29031e-34	69.5068
PTCRA	1.93821	-3.74217	13.6704	2.73662e-35	1.34663e-33	69.3884
BIN1	1.72058	4.29384	13.6892	2.29172e-35	1.13633e-33	69.2746
ZEB2	1.46114	3.95613	13.6733	2.66124e-35	1.31285e-33	69.1605
AXL	1.80562	4.86241	13.6765	2.58248e-35	1.27724e-33	69.0892
FAM26F	2.17398	2.13731	13.6222	4.30763e-35	2.109e-33	68.8736
PTRF	1.69309	7.37449	13.6381	3.70892e-35	1.82046e-33	68.57
TGM2	2.23537	7.24347	13.6113	4.77335e-35	2.33115e-33	68.3263
GNG2	1.40806	2.76683	13.5583	7.85698e-35	3.82747e-33	68.2217
CLEC7A	2.01094	2.73304	13.5549	8.10854e-35	3.94014e-33	68.198
VAV1	1.75221	2.67588	13.5341	9.86237e-35	4.78042e-33	68.0068
MFNG	1.34018	2.6335	13.5317	1.00863e-34	4.87679e-33	67.9858
GNB4	1.55659	4.00162	13.5303	1.02198e-34	4.92908e-33	67.8186
CCL18	3.63936	2.4974	13.5066	1.27621e-34	6.12487e-33	67.7809
CARD16	1.50828	2.24851	13.4766	1.69241e-34	8.06262e-33	67.505
FAM20A	2.1307	2.58956	13.479	1.65467e-34	7.90215e-33	67.5028
HLA-A	1.47141	10.0184	13.5235	1.08983e-34	5.24331e-33	67.4823
KIR2DL4	2.78284	-2.17314	13.4576	2.02094e-34	9.58074e-33	67.4197
PLA2G2D	3.58425	-1.14839	13.4578	2.01802e-34	9.58074e-33	67.4145
MT2A	2.32209	6.59663	13.4861	1.54783e-34	7.41016e-33	67.1794
BATF2	2.31825	2.47946	13.417	2.95599e-34	1.39455e-32	66.9366
IL10	2.00141	-1.0682	13.3971	3.56036e-34	1.66754e-32	66.8622
PPP1R18	1.14413	6.29809	13.4437	2.30293e-34	1.0891e-32	66.7777
IFI35	1.30464	5.40684	13.4162	2.97954e-34	1.40226e-32	66.5831
CXCR4	1.54003	4.87628	13.4008	3.44091e-34	1.61548e-32	66.5002
CD40LG	2.12498	-2.15888	13.3347	6.38083e-34	2.96708e-32	66.2837
MS4A7	1.79064	3.60763	13.3448	5.80924e-34	2.70778e-32	66.145
RAB31	1.49544	6.15496	13.3121	7.88302e-34	3.65686e-32	65.5648
TMEM106A	1.47824	1.54207	13.2393	1.55345e-33	7.15507e-32	65.3504
NEXN	1.71931	2.97632	13.2431	1.49926e-33	6.93838e-32	65.2727
TRPV2	1.51813	3.31051	13.2398	1.5469e-33	7.14184e-32	65.2018
GIMAP5	1.64138	-0.862115	13.1811	2.67021e-33	1.22697e-31	64.8689
TM6SF1	1.21513	-0.149993	13.1669	3.04652e-33	1.39659e-31	64.7341
C5AR2	1.90168	0.0245629	13.1634	3.14862e-33	1.43661e-31	64.6978
PLCB2	1.43238	3.31446	13.1666	3.05457e-33	1.39698e-31	64.524
PRAM1	1.30019	0.486967	13.144	3.76872e-33	1.71151e-31	64.5118
CXCL11	3.65189	1.82318	13.117	4.84014e-33	2.17773e-31	64.2093
BIRC3	1.98001	4.31537	13.1442	3.76085e-33	1.71151e-31	64.2056
ADAM19	2.0015	4.39875	13.1333	4.16189e-33	1.87691e-31	64.0954
RAC2	1.57926	5.22536	13.1428	3.81167e-33	1.72698e-31	64.0707
CCDC71L	1.33594	4.66063	13.1358	4.06672e-33	1.83825e-31	64.063
TLR10	2.2027	-1.41035	13.0532	8.74592e-33	3.90792e-31	63.6929
ISG20	1.63839	3.75235	13.0552	8.58885e-33	3.84658e-31	63.4453
VIM	1.54786	8.23479	13.0738	7.22664e-33	3.24398e-31	63.3092
IFIT3	1.98824	4.90787	13.0133	1.26562e-32	5.62925e-31	62.9256
PPP1R16B	1.43194	2.21178	12.9656	1.96755e-32	8.71144e-31	62.7858
XIRP1	2.81387	-1.46237	12.952	2.2304e-32	9.8528e-31	62.7621
RTP5	1.9393	-4.52789	12.9382	2.53174e-32	1.11586e-30	62.5983
LCP1	1.75494	6.62824	12.9833	1.66988e-32	7.41037e-31	62.5073
S100B	2.12147	0.915188	12.9185	3.03733e-32	1.32965e-30	62.4297
TNFRSF4	1.38759	1.66718	12.9224	2.92997e-32	1.28555e-30	62.4296
VENTX	1.8552	-1.134	12.8752	4.52838e-32	1.96909e-30	62.0674
CTSB	1.10047	9.84075	12.9226	2.92375e-32	1.28555e-30	61.9135
SIRPB2	1.73925	0.798712	12.8586	5.2767e-32	2.28936e-30	61.8872
TMEM176A	1.74129	4.26808	12.8917	3.88934e-32	1.695e-30	61.879
C15orf53	1.60293	-5.03839	12.8437	6.05148e-32	2.61966e-30	61.716
C3	2.42582	7.05787	12.8966	3.71577e-32	1.623e-30	61.7055
IL12B	1.97973	-4.07978	12.8257	7.1397e-32	3.08388e-30	61.5841
IL15	1.45197	1.81848	12.8091	8.31457e-32	3.58338e-30	61.385
BATF3	1.41392	0.424559	12.7745	1.14324e-31	4.88377e-30	61.1332
ITGA4	1.66369	1.94877	12.7816	1.07111e-31	4.58571e-30	61.1247
DPYD	2.03508	3.68053	12.7838	1.04884e-31	4.50028e-30	60.9763
PLA2G4C	1.47829	1.65604	12.7566	1.34697e-31	5.74145e-30	60.9171
CASS4	1.31164	0.169099	12.7421	1.53853e-31	6.54364e-30	60.8456
NNMT	2.38568	5.32673	12.7869	1.01931e-31	4.38324e-30	60.8185
EMR1	2.39963	-0.690231	12.7211	1.86457e-31	7.8786e-30	60.6623
GIMAP7	1.40065	2.32056	12.7221	1.8485e-31	7.82774e-30	60.5526
STX11	1.55027	1.39013	12.6956	2.35639e-31	9.93517e-30	60.378
OPTN	1.00652	6.57581	12.735	1.64194e-31	6.96821e-30	60.2254
CCL23	2.26053	-2.57272	12.6607	3.24134e-31	1.36368e-29	60.1147
GFPT2	2.81317	2.3185	12.6401	3.91365e-31	1.63239e-29	59.8151
TNFAIP6	2.35502	1.28772	12.6213	4.64837e-31	1.93056e-29	59.7092
RARRES3	2.2586	4.72254	12.6486	3.62222e-31	1.52063e-29	59.6226
CLEC5A	2.02437	0.717351	12.6052	5.3809e-31	2.23003e-29	59.5887
CHST11	1.78995	4.57213	12.6424	3.83036e-31	1.60109e-29	59.5666
HS3ST3B1	1.85027	0.830002	12.5947	5.92642e-31	2.44568e-29	59.4893
CASP1	1.72542	4.12298	12.6265	4.43133e-31	1.84436e-29	59.4783
ANKRD44	1.06498	2.79251	12.6041	5.4347e-31	2.24754e-29	59.433
CLEC9A	1.97801	-3.05124	12.55	8.9057e-31	3.63656e-29	59.1089
FOLR2	2.03318	2.53912	12.5582	8.26318e-31	3.39559e-29	59.0496
IDO1	3.5139	2.7586	12.553	8.66538e-31	3.54587e-29	59.0001
TSPAN4	1.25689	4.4771	12.5742	7.13938e-31	2.94e-29	58.9424
ODF3B	1.31422	3.89681	12.5566	8.38301e-31	3.43756e-29	58.8634
JAZF1	1.13054	3.01575	12.5339	1.03144e-30	4.20294e-29	58.771
GYPC	1.64806	3.09713	12.5215	1.15458e-30	4.69488e-29	58.6553
OSM	1.96977	0.989873	12.5022	1.37601e-30	5.56041e-29	58.6479
CCL2	1.89698	3.6976	12.514	1.23562e-30	5.0035e-29	58.5199
IL18BP	1.05324	3.73136	12.4961	1.4543e-30	5.86459e-29	58.3333
SUSD3	1.70135	1.13896	12.4592	2.03306e-30	8.18147e-29	58.2546
CD70	2.41702	-1.06891	12.4502	2.20775e-30	8.84783e-29	58.2177
TNFSF4	1.68543	1.11203	12.4366	2.4978e-30	9.94871e-29	58.052
LGALS2	1.74956	-0.311065	12.4316	2.61416e-30	1.03909e-28	58.0494
CCL4L1	2.41214	0.57413	12.4277	2.7073e-30	1.07173e-28	57.992
RFTN1	1.16419	4.68603	12.4579	2.05726e-30	8.26177e-29	57.8601
CD69	2.10456	1.55204	12.4173	2.97597e-30	1.17569e-28	57.854
DOK3	1.16375	2.64843	12.4124	3.11067e-30	1.22641e-28	57.717
APOE	2.02363	6.62459	12.4483	2.24478e-30	8.97774e-29	57.634
PSMB8	1.16103	6.59642	12.4435	2.34605e-30	9.3635e-29	57.5796
DCSTAMP	2.38556	-3.31046	12.3805	4.15402e-30	1.62785e-28	57.5792
KCTD12	1.32251	5.53174	12.4292	2.66996e-30	1.0591e-28	57.5157
DSE	1.50065	4.61897	12.4106	3.1621e-30	1.24417e-28	57.4508
IFIH1	1.43555	4.42014	12.3935	3.69129e-30	1.44944e-28	57.3215
NCR1	1.97744	-3.04181	12.3326	6.40381e-30	2.49942e-28	57.1564
KLRC2	2.49733	-3.48422	12.3195	7.20866e-30	2.80229e-28	57.0294
VCAM1	1.86998	3.83563	12.3448	5.73843e-30	2.24422e-28	56.9747
CCDC141	1.81789	-2.55824	12.2979	8.76884e-30	3.39522e-28	56.8531
GPR82	1.76354	-1.69709	12.2915	9.28371e-30	3.58031e-28	56.8019
CCL7	2.57554	-3.0215	12.2806	1.02419e-29	3.94203e-28	56.6912
PLAUR	1.47306	5.30177	12.3302	6.54833e-30	2.5507e-28	56.6485
2021-09-06	1.07879	4.64915	12.2967	8.85774e-30	3.42282e-28	56.4109
TTC24	2.14022	-3.30085	12.2496	1.35468e-29	5.16293e-28	56.4092
MZB1	2.90757	1.99693	12.2563	1.27578e-29	4.89098e-28	56.3823
TMEM173	1.12135	5.31759	12.3008	8.53567e-30	3.31153e-28	56.3739
S1PR4	1.5862	0.947821	12.2452	1.40944e-29	5.35064e-28	56.3453
CR1	2.31157	-0.624361	12.2235	1.71375e-29	6.48056e-28	56.1892
SPOCK2	1.60867	4.27487	12.2643	1.18677e-29	4.55874e-28	56.1849
CHI3L1	3.21917	4.12317	12.2552	1.28806e-29	4.92836e-28	56.1846
ST8SIA4	1.24937	3.06726	12.2459	1.40068e-29	5.32781e-28	56.1748
PTAFR	1.48841	3.93154	12.2546	1.29578e-29	4.94816e-28	56.141
CCL13	2.53928	0.616418	12.2187	1.78993e-29	6.75549e-28	56.1196
HLA-DQB2	2.29963	2.68232	12.2283	1.64262e-29	6.22372e-28	56.0706
KIAA1755	2.3618	0.847718	12.1972	2.17175e-29	8.18067e-28	55.9199
AAED1	1.09692	3.1615	12.1937	2.24263e-29	8.43134e-28	55.6939
SP110	1.04963	2.91297	12.1788	2.56383e-29	9.6203e-28	55.5918
FAS	1.42585	3.44766	12.1772	2.60016e-29	9.73784e-28	55.514
TEN1-CDK3	-1.17742	1.0413	-12.1509	3.29323e-29	1.22391e-27	55.5007
FAP	2.37045	2.83494	12.1655	2.88981e-29	1.07604e-27	55.4953
PTGS1	2.30761	3.85383	12.177	2.60569e-29	9.73977e-28	55.4839
KCNAB2	1.14443	3.98048	12.1228	4.24049e-29	1.56995e-27	54.948
NCF4	1.43793	3.34154	12.1071	4.87801e-29	1.79572e-27	54.9033
FAM20C	1.82034	4.32993	12.1184	4.40897e-29	1.62922e-27	54.8812
P2RY12	2.0964	-3.16862	12.0705	6.77599e-29	2.48032e-27	54.8189
GPR55	1.76867	-2.01307	12.0685	6.89614e-29	2.51955e-27	54.8177
CLNK	1.64513	-1.92	12.0636	7.20783e-29	2.62357e-27	54.7752
ZNF80	1.81946	-4.04652	12.0668	6.999e-29	2.55234e-27	54.7612
HLA-C	1.07759	10.2993	12.13	3.97286e-29	1.47367e-27	54.7347
PARP9	1.06459	6.15349	12.118	4.4265e-29	1.6326e-27	54.675
FCRL5	2.9287	-0.395996	12.0509	8.07263e-29	2.93285e-27	54.647
GPR25	2.11041	-3.68223	12.0443	8.56071e-29	3.10438e-27	54.5737
PTPRJ	1.1303	3.94464	12.0753	6.48627e-29	2.37875e-27	54.5308
RSPO3	2.87111	-0.504216	12.0267	1.00237e-28	3.62813e-27	54.4347
TNFRSF17	2.60799	-2.12251	12.004	1.22822e-28	4.41273e-27	54.2395
MILR1	1.65971	1.12379	12.003	1.23917e-28	4.44387e-27	54.1831
KLHL5	1.11488	4.24398	12.0148	1.11473e-28	4.02734e-27	53.9494
HCLS1	1.65893	5.39131	12.0106	1.1572e-28	4.173e-27	53.7876
CD8B	2.1839	0.339025	11.9539	1.91983e-28	6.84693e-27	53.7811
TNFRSF13B	2.44034	-2.78713	11.9448	2.0823e-28	7.39921e-27	53.7145
COL6A2	1.898	8.41648	12.0082	1.18215e-28	4.25509e-27	53.6535
LILRA4	2.06767	-2.41226	11.9288	2.40074e-28	8.51517e-27	53.5796
MMP9	2.76995	3.95321	11.9596	1.82516e-28	6.52126e-27	53.5519
VNN1	2.29954	-0.803478	11.9146	2.72368e-28	9.62549e-27	53.4547
GTSF1L	1.43012	-5.19122	11.9206	2.58334e-28	9.14616e-27	53.421
CEACAM3	2.03158	-2.89623	11.9014	3.06245e-28	1.08031e-26	53.3323
PIM2	1.08268	4.46792	11.8981	3.15475e-28	1.11085e-26	52.8835
GPR68	1.78622	3.12244	11.8529	4.71422e-28	1.65398e-26	52.6836
DTHD1	2.17214	-3.06025	11.787	8.45326e-28	2.93403e-26	52.3242
TLR6	1.62527	0.874817	11.7881	8.37361e-28	2.91681e-26	52.3035
LPXN	1.21931	3.52019	11.8083	7.00236e-28	2.44793e-26	52.2296
IQGAP2	1.35835	2.18252	11.7889	8.3152e-28	2.90166e-26	52.2195
TNFAIP3	1.42167	5.4435	11.8185	6.39538e-28	2.23977e-26	52.0772
GLT1D1	1.84561	-2.0732	11.7527	1.14566e-27	3.95526e-26	52.038
HEG1	1.26609	5.34466	11.783	8.75991e-28	3.03505e-26	51.7693
TMEM156	1.63598	-0.532575	11.6966	1.88029e-27	6.44572e-26	51.5468
IL27	1.79131	-2.93576	11.6932	1.938e-27	6.63185e-26	51.5066
ZBED2	2.8217	0.473507	11.6881	2.02599e-27	6.89653e-26	51.4413
CD72	1.41115	1.62658	11.686	2.06428e-27	7.00234e-26	51.3646
CCL19	3.17287	0.631282	11.6778	2.21853e-27	7.49941e-26	51.3434
CASKIN1	-2.268	-1.1285	-11.6646	2.49377e-27	8.38606e-26	51.2663
OSMR	1.75646	5.15769	11.7197	1.53318e-27	5.27441e-26	51.2487
PRRX1	2.26275	3.72024	11.6892	2.00644e-27	6.85397e-26	51.183
TGFBI	1.98751	7.05782	11.7231	1.48809e-27	5.12837e-26	51.1562
PRKCB	1.8088	2.13078	11.6629	2.53033e-27	8.49429e-26	51.122
CD82	1.47174	6.21108	11.7146	1.60366e-27	5.50712e-26	51.1089
SPHK1	1.94148	4.2793	11.6885	2.01935e-27	6.886e-26	51.0918
KSR2	-2.70958	0.585342	-11.6446	2.97335e-27	9.94715e-26	51.0583
ADAMTS2	1.97033	4.52465	11.6836	2.10771e-27	7.13722e-26	51.0169
PAPSS2	1.26063	3.57497	11.67	2.3779e-27	8.01028e-26	51.0084
COL16A1	1.79516	5.59956	11.6866	2.05383e-27	6.97907e-26	50.9141
NRP2	1.61657	4.74208	11.6718	2.33946e-27	7.89445e-26	50.8723
SLC35E2	-1.03211	0.736154	-11.6172	3.78366e-27	1.2593e-25	50.8179
LRRK2	1.52565	1.28748	11.6165	3.8076e-27	1.2651e-25	50.7811
MARCO	3.02426	0.381588	11.6001	4.39654e-27	1.45829e-25	50.6762
FKBP5	1.52644	5.16334	11.6512	2.80541e-27	9.40149e-26	50.6395
GPX8	1.35326	4.17426	11.6333	3.28291e-27	1.09639e-25	50.6041
PARP15	1.58982	0.425465	11.5899	4.80768e-27	1.59194e-25	50.593
MMP25	1.32059	1.39904	11.5736	5.54838e-27	1.82786e-25	50.4011
LAIR2	2.05156	-2.45571	11.5629	6.09774e-27	2.00545e-25	50.3805
SOCS1	1.40109	2.25296	11.5771	5.38163e-27	1.77594e-25	50.361
GAPT	1.68362	-1.18358	11.5568	6.43018e-27	2.10765e-25	50.336
CEBPE	1.7643	-3.90881	11.5552	6.523e-27	2.13447e-25	50.2761
FCN1	1.92951	0.521326	11.5398	7.46183e-27	2.43348e-25	50.1532
RASGRP1	1.66276	1.57892	11.5451	7.12391e-27	2.32719e-25	50.1408
PLD4	1.75777	0.0966364	11.5169	9.12188e-27	2.96491e-25	49.97
ITGA5	1.46289	6.62936	11.5812	5.18954e-27	1.71546e-25	49.9219
ANKRD29	2.12882	0.136274	11.51	9.68711e-27	3.14338e-25	49.9076
IDO2	1.75208	-3.37301	11.5084	9.82737e-27	3.18358e-25	49.8886
CTSK	1.74972	5.57311	11.5616	6.16329e-27	2.02358e-25	49.8224
SIGLEC8	2.0939	-1.66649	11.4949	1.10579e-26	3.56439e-25	49.7956
SERPINB9	1.52498	4.09154	11.5316	8.01907e-27	2.61083e-25	49.7336
CFB	1.89319	2.82749	11.4962	1.0934e-26	3.53031e-25	49.6003
ZNF443	-1.09286	2.21054	-11.4856	1.20009e-26	3.85556e-25	49.5693
GOLGA6L9	-1.27092	1.68467	-11.4729	1.34058e-26	4.29981e-25	49.5064
CCDC80	2.12892	5.11223	11.5039	1.02193e-26	3.30505e-25	49.3826
IRG1	1.7738	-4.9427	11.4259	2.02033e-26	6.41654e-25	49.1137
RASA3	1.28853	3.82457	11.4275	1.99194e-26	6.33673e-25	48.8625
SULF1	2.25458	5.48726	11.4476	1.67197e-26	5.34509e-25	48.8567
MCOLN2	1.65726	0.578368	11.3856	2.86959e-26	9.03989e-25	48.8189
KLRC1	2.16496	-1.8414	11.3793	3.03262e-26	9.53804e-25	48.7976
MAFB	1.43881	4.76439	11.4293	1.96149e-26	6.25007e-25	48.7505
ATP10A	1.43679	1.9882	11.3882	2.80656e-26	8.87011e-25	48.7489
IFITM2	1.30846	5.53565	11.4217	2.0952e-26	6.64345e-25	48.5977
SLC2A5	1.66255	1.96551	11.3586	3.63098e-26	1.14015e-24	48.496
RGS10	1.03185	4.53506	11.3874	2.82533e-26	8.91494e-25	48.4067
WISP1	2.1006	2.09787	11.3469	4.01857e-26	1.25779e-24	48.3847
DOCK11	1.28729	2.96929	11.3403	4.25625e-26	1.32791e-24	48.2281
NRROS	1.09103	1.62659	11.3213	5.02086e-26	1.55399e-24	48.2028
HSD11B1	1.71924	0.583798	11.3128	5.40226e-26	1.66938e-24	48.1925
SFMBT2	1.26299	2.32462	11.3234	4.9274e-26	1.52749e-24	48.1579
TRAF1	1.05619	3.69698	11.3368	4.38609e-26	1.36622e-24	48.0926
IFI44L	2.20207	4.38929	11.3411	4.22848e-26	1.32137e-24	48.0673
CLMP	1.98151	3.50486	11.328	4.73828e-26	1.47121e-24	48.0636
FCRL2	2.51416	-2.87748	11.2865	6.79125e-26	2.08533e-24	47.989
MEI1	1.51997	0.766002	11.2882	6.68767e-26	2.05678e-24	47.9732
SIRPB1	1.94283	-0.362506	11.282	7.05836e-26	2.16053e-24	47.9579
CTHRC1	2.06259	4.73805	11.3318	4.58174e-26	1.42488e-24	47.9352
CALD1	1.45119	7.16496	11.3505	3.89429e-26	1.22086e-24	47.9032
GIMAP6	1.14915	3.10691	11.299	6.09002e-26	1.87594e-24	47.8527
NTNG2	1.27572	0.324	11.2704	7.80745e-26	2.36745e-24	47.8402
P2RY6	1.87464	2.51521	11.2853	6.85894e-26	2.10279e-24	47.8129
POU2F2	1.22618	2.59328	11.2816	7.08358e-26	2.16484e-24	47.7682
MSC	1.96722	2.7136	11.2788	7.25908e-26	2.21499e-24	47.7364
HMHA1	1.02616	5.05329	11.3111	5.48647e-26	1.69271e-24	47.682
SRCIN1	-2.05338	3.50846	-11.2722	7.68133e-26	2.33284e-24	47.5845
IGJ	2.90845	4.1698	11.2775	7.33765e-26	2.23545e-24	47.5762
CPVL	1.70513	3.38254	11.2646	8.20906e-26	2.48535e-24	47.5292
DNAJC5B	2.05724	-1.96873	11.2286	1.12088e-25	3.35694e-24	47.5059
IGSF21	1.86079	-0.323589	11.2271	1.13512e-25	3.39437e-24	47.4877
IFIT2	1.71196	3.50914	11.2425	9.93653e-26	2.98973e-24	47.3216
HTRA3	2.12998	4.87637	11.2526	9.10279e-26	2.75165e-24	47.2375
GPSM3	1.22355	4.15193	11.2446	9.75979e-26	2.9411e-24	47.2344
PRDM1	1.22046	4.23948	11.2383	1.03013e-25	3.09469e-24	47.1683
AADAT	-1.33748	2.99745	-11.2082	1.33654e-25	3.97829e-24	47.0893
OLFML3	1.77941	3.78319	11.2178	1.2307e-25	3.67453e-24	47.0744
SRRM5	-1.10854	0.446172	-11.168	1.89041e-25	5.58417e-24	46.961
AEBP1	2.08444	7.10863	11.2158	1.25216e-25	3.73285e-24	46.7499
CLIC2	1.15301	2.70256	11.1638	1.96067e-25	5.78292e-24	46.7454
C4B	2.11211	1.30312	11.1407	2.39265e-25	6.99338e-24	46.6794
POSTN	2.70748	6.14364	11.1997	1.43892e-25	4.27649e-24	46.6759
RAB3IL1	1.35032	2.65805	11.1538	2.13694e-25	6.28377e-24	46.6668
CD274	2.05555	2.34391	11.1489	2.22861e-25	6.54344e-24	46.6635
SYTL3	1.03323	2.34028	11.1436	2.33334e-25	6.84058e-24	46.6142
PIK3CG	1.55245	0.530578	11.1233	2.77905e-25	8.08629e-24	46.5752
STOM	1.27098	6.81088	11.1815	1.68304e-25	4.97918e-24	46.4561
CHST15	1.68003	3.84317	11.138	2.44833e-25	7.14538e-24	46.3799
GFI1	1.56541	0.755315	11.0785	4.08326e-25	1.18281e-23	46.1836
DDX58	1.23177	4.50229	11.1172	2.92816e-25	8.50743e-24	46.0939
FLNA	1.39187	9.47692	11.1417	2.37115e-25	6.94097e-24	46.0904
SQRDL	1.05285	5.31564	11.1258	2.72053e-25	7.92789e-24	46.0651
SLC16A8	-1.51221	-0.189223	-11.0545	5.01861e-25	1.45159e-23	46.0174
ANKRD55	1.62912	-3.64993	11.0388	5.7406e-25	1.65795e-23	45.8555
ASB2	1.67342	1.49187	11.029	6.24364e-25	1.79258e-23	45.7169
RTN1	1.56737	0.411324	11.0083	7.45016e-25	2.12502e-23	45.6051
FCRL4	1.75215	-4.70246	11.0123	7.20058e-25	2.0582e-23	45.5865
SLC11A1	1.41836	3.06829	11.0146	7.06259e-25	2.02173e-23	45.4302
CD79A	2.63555	1.23833	10.9892	8.77603e-25	2.49385e-23	45.3962
IGLL5	3.45562	2.70746	11.0018	7.87979e-25	2.24245e-23	45.3933
SIGLEC11	1.79726	-2.60318	10.9719	1.01728e-24	2.88236e-23	45.3219
RIMKLA	-2.06242	0.696692	-10.9636	1.09184e-24	3.0846e-23	45.2125
ACTN1	1.06567	7.93982	11.0295	6.21652e-25	1.78743e-23	45.138
COL8A2	1.67284	3.45476	10.9834	9.21788e-25	2.61559e-23	45.1186
SIGLEC12	2.29807	-1.21541	10.945	1.2795e-24	3.60429e-23	45.0978
CTSS	1.20025	6.51125	11.0148	7.04887e-25	2.02078e-23	45.0426
FAM26E	1.31636	1.84321	10.9374	1.36573e-24	3.84164e-23	44.9131
FGR	1.0982	3.10022	10.9483	1.24481e-24	3.51167e-23	44.8599
TLR7	1.77747	0.567344	10.9193	1.59363e-24	4.4569e-23	44.8455
SDS	1.54943	2.17764	10.9284	1.4744e-24	4.14131e-23	44.8059
TNC	2.16841	5.85081	10.9704	1.03004e-24	2.91426e-23	44.7271
ARHGAP31	1.0225	3.87121	10.9278	1.48256e-24	4.15822e-23	44.5714
CYBRD1	1.43723	5.11942	10.926	1.50475e-24	4.21438e-23	44.3972
CDK3	-1.13913	-0.0649204	-10.8591	2.65995e-24	7.36487e-23	44.3668
FBN1	1.70575	5.2587	10.9085	1.7469e-24	4.86454e-23	44.2422
PDPN	1.80716	4.59229	10.8967	1.93151e-24	5.37093e-23	44.2284
PALLD	1.30754	6.68486	10.9188	1.60063e-24	4.47002e-23	44.2228
NEK6	1.22876	4.28822	10.891	2.02747e-24	5.62971e-23	44.2038
AQP9	2.09731	0.915583	10.8364	3.22468e-24	8.91581e-23	44.1294
CCIN	1.83623	-3.42815	10.8249	3.55521e-24	9.78789e-23	44.0609
TNFAIP8L3	1.65101	1.04203	10.8221	3.64106e-24	1.00101e-22	44.0027
VMO1	1.52202	0.84684	10.8106	4.01083e-24	1.09956e-22	43.9189
RSAD2	1.89072	3.74101	10.8058	4.17872e-24	1.14397e-22	43.5847
ALDH1L2	1.76682	1.97284	10.7728	5.52719e-24	1.50465e-22	43.5174
GLT8D2	1.46742	2.6095	10.7763	5.36506e-24	1.46256e-22	43.4783
ROR2	2.15166	2.56648	10.7722	5.55416e-24	1.50988e-22	43.4546
ARSI	2.42149	1.54841	10.7571	6.30737e-24	1.70036e-22	43.4231
P2RY8	1.2888	1.76601	10.7577	6.27604e-24	1.69427e-22	43.4099
HLA-DQA2	2.69051	2.71351	10.7621	6.05012e-24	1.63555e-22	43.3604
COL5A2	1.65907	6.91291	10.8127	3.94209e-24	1.08224e-22	43.3242
SPIB	2.36792	-0.598446	10.7314	7.84234e-24	2.10541e-22	43.3016
FAM227A	-1.29267	1.39151	-10.7105	9.35392e-24	2.49742e-22	43.0456
FMOD	1.59729	4.52529	10.741	7.23123e-24	1.94403e-22	42.9194
COL6A1	1.63858	8.11762	10.7647	5.91882e-24	1.60229e-22	42.8997
C19orf45	-2.35007	-0.0945294	-10.6788	1.22113e-23	3.23367e-22	42.8551
TREML1	1.43037	-2.24163	10.668	1.33715e-23	3.52648e-22	42.7854
TIMP2	1.57785	7.13443	10.7466	6.89666e-24	1.85665e-22	42.7621
TLR2	1.41282	3.6302	10.703	9.96088e-24	2.65219e-22	42.7263
LYN	1.05973	5.3496	10.7255	8.23654e-24	2.20819e-22	42.6754
DPT	3.1601	0.742982	10.6535	1.5105e-23	3.97288e-22	42.6065
CTSL	1.16109	6.83531	10.7198	8.6421e-24	2.31373e-22	42.5423
LAMP3	1.48345	3.88333	10.6267	1.89229e-23	4.96362e-22	42.0549
SULF2	1.89175	5.73055	10.6505	1.54925e-23	4.06929e-22	42.0364
TMEM200A	1.47345	1.66226	10.565	3.17486e-23	8.19519e-22	41.8144
SYNPO	1.01594	5.82431	10.6226	1.95881e-23	5.11739e-22	41.775
SOCS3	1.30932	6.5649	10.6243	1.93088e-23	5.05121e-22	41.7545
CCR6	1.53529	-4.52897	10.5519	3.541e-23	9.092e-22	41.7403
GPC6	2.09823	2.2717	10.5441	3.78118e-23	9.67037e-22	41.5852
MAF	1.3248	4.81233	10.5855	2.67258e-23	6.94479e-22	41.5749
FCAR	1.73532	-3.10204	10.5129	4.90727e-23	1.24683e-21	41.4785
CD163L1	1.43165	1.65544	10.5222	4.53788e-23	1.156e-21	41.4615
EFEMP1	2.4964	4.15219	10.5523	3.5288e-23	9.07264e-22	41.4354
ANXA5	1.04255	7.42783	10.585	2.68552e-23	6.96909e-22	41.4037
CRLF2	1.53458	-3.53619	10.5018	5.38316e-23	1.3624e-21	41.3704
GGT5	1.35102	4.3848	10.5474	3.67632e-23	9.42701e-22	41.3169
PLEKHO1	1.10041	5.57968	10.5589	3.34145e-23	8.60236e-22	41.2651
IL22RA2	2.25933	-2.96438	10.4706	6.97979e-23	1.75506e-21	41.1344
TMEM244	1.17321	-5.47327	10.4734	6.81887e-23	1.71781e-21	41.0406
PLEKHH1	-1.48577	4.00247	-10.5038	5.29218e-23	1.34112e-21	41.0164
CARD17	2.37282	-3.31944	10.4563	7.86108e-23	1.97156e-21	41.0055
RRAS	1.06872	5.26504	10.5182	4.69478e-23	1.1944e-21	40.9565
SPATC1	1.51018	-2.81729	10.4418	8.86747e-23	2.20971e-21	40.9034
IL6	2.69288	1.12166	10.444	8.71103e-23	2.17351e-21	40.855
FZD3	-1.0766	3.7456	-10.4784	6.54328e-23	1.65171e-21	40.8346
CD1D	1.10295	0.323919	10.4331	9.53827e-23	2.37382e-21	40.8144
DRAM1	1.051	4.90471	10.4956	5.66616e-23	1.43216e-21	40.8098
OXGR1	-2.39985	-0.545422	-10.418	1.08074e-22	2.67938e-21	40.7105
SLC24A4	1.16279	-2.10882	10.4151	1.10716e-22	2.73789e-21	40.7025
P2RY14	1.28346	-0.222068	10.4093	1.16152e-22	2.86503e-21	40.6409
SAA2-SAA4	2.78039	-3.28181	10.4014	1.24033e-22	3.04783e-21	40.556
GIMAP8	1.05546	2.80852	10.4147	1.11108e-22	2.74411e-21	40.4476
COL6A3	1.75716	8.13131	10.461	7.56185e-23	1.89896e-21	40.3707
LTBP2	1.32086	6.02079	10.4529	8.08543e-23	2.02261e-21	40.3603
SPON2	1.46477	5.13565	10.4233	1.03402e-22	2.57012e-21	40.1977
CCDC109B	1.07697	4.08115	10.4036	1.21773e-22	2.99607e-21	40.1673
ZMYND15	1.03924	1.2841	10.3577	1.78179e-22	4.35631e-21	40.1387
P2RX1	2.12611	0.530775	10.3494	1.90922e-22	4.6445e-21	40.1151
NUGGC	1.70477	-1.54593	10.324	2.35509e-22	5.71484e-21	39.956
RAMP1	2.08136	2.57545	10.3491	1.91255e-22	4.64679e-21	39.9474
NTRK1	1.6438	-1.95949	10.3043	2.77099e-22	6.68234e-21	39.7945
CACNA2D2	-1.14779	0.87934	-10.309	2.66407e-22	6.43248e-21	39.769
CTGF	1.69151	6.28906	10.3707	1.60066e-22	3.92334e-21	39.6737
FOXH1	-1.9896	-1.05871	-10.2861	3.21772e-22	7.72134e-21	39.6436
PDGFRB	1.34566	5.97755	10.3553	1.81725e-22	4.42631e-21	39.5597
GPR18	1.38426	-1.45285	10.2725	3.60136e-22	8.62064e-21	39.5415
ZNF620	-1.04829	1.60389	-10.2719	3.61766e-22	8.649e-21	39.4123
ISLR	2.22664	4.83663	10.3092	2.65955e-22	6.42957e-21	39.326
IFI44	1.62788	4.91531	10.2939	3.01812e-22	7.25131e-21	39.1675
DCN	1.88181	6.933	10.2986	2.90297e-22	6.98329e-21	39.0584
MS4A1	2.99112	-0.944737	10.2123	5.90473e-22	1.39793e-20	39.0241
SLC43A3	1.15615	3.71259	10.2492	4.36207e-22	1.04031e-20	38.9614
MATK	1.48769	0.783066	10.2045	6.29535e-22	1.48499e-20	38.9244
TGFB3	1.41418	3.88871	10.246	4.47844e-22	1.06676e-20	38.9148
NME8	1.62898	-2.72685	10.1971	6.6924e-22	1.57292e-20	38.9104
CRYBB1	1.25622	-1.88564	10.1873	7.24921e-22	1.69763e-20	38.8502
SUCNR1	1.90548	-0.549717	10.1868	7.28094e-22	1.703e-20	38.8335
BNC2	1.79775	1.66639	10.1984	6.62178e-22	1.5582e-20	38.8089
CD1B	1.89068	-3.38848	10.1856	7.35547e-22	1.71837e-20	38.7936
GREM1	3.14746	3.97601	10.2224	5.43482e-22	1.28982e-20	38.7731
FN1	2.04078	9.65803	10.2532	4.22038e-22	1.00776e-20	38.6595
MRC2	1.30669	6.23727	10.2429	4.59477e-22	1.09313e-20	38.6235
GAS6	1.43712	5.95411	10.235	4.90226e-22	1.16486e-20	38.5785
LOX	1.53399	4.00708	10.1951	6.80359e-22	1.59712e-20	38.4851
FCRL1	2.28329	-3.60024	10.1477	1.00317e-21	2.32729e-20	38.4788
DDX60	1.37304	4.79819	10.203	6.37448e-22	1.50183e-20	38.4317
GAS7	1.52919	3.46395	10.1704	8.32635e-22	1.94285e-20	38.3666
LRFN2	-2.78458	-1.3923	-10.1299	1.16006e-21	2.67157e-20	38.3638
THBS1	1.42359	7.67943	10.2122	5.91351e-22	1.39831e-20	38.3331
FMN1	1.57258	1.72392	10.1371	1.09373e-21	2.53081e-20	38.3073
FAM129A	1.35141	5.0204	10.1676	8.51864e-22	1.98533e-20	38.1162
KIAA0922	1.05853	3.46554	10.1389	1.07801e-21	2.49742e-20	38.1005
COLEC12	1.98299	2.46599	10.119	1.26797e-21	2.90974e-20	38.0862
C4A	1.82603	1.20062	10.0987	1.49709e-21	3.41938e-20	38.0398
FAM221A	-1.19267	2.9179	-10.12	1.25809e-21	2.89048e-20	38.0296
ABHD14A-ACY1	-1.16863	-1.77796	-10.0696	1.89713e-21	4.29751e-20	37.9034
CYR61	1.44758	6.65487	10.152	9.68499e-22	2.25176e-20	37.8671
ARVCF	-1.06231	4.33273	-10.126	1.19747e-21	2.75447e-20	37.8617
VSTM1	1.69698	-4.37264	10.0748	1.81906e-21	4.13051e-20	37.8538
ALPK2	2.07484	0.354813	10.0602	2.04724e-21	4.60558e-20	37.7806
HRH2	1.66601	-1.39842	10.0507	2.21169e-21	4.95832e-20	37.7473
TWIST2	1.95117	-0.0181531	10.0518	2.19251e-21	4.921e-20	37.7293
PNOC	2.21816	-2.31394	10.0465	2.28872e-21	5.11921e-20	37.7005
PRR36	-2.34438	2.4448	-10.0695	1.89924e-21	4.29751e-20	37.6909
RNASE1	1.29801	6.20674	10.1126	1.33574e-21	3.06164e-20	37.5662
TREML2	1.80443	-2.60927	10.0211	2.8139e-21	6.27221e-20	37.4956
ADAMTS12	1.81559	3.03317	10.047	2.27962e-21	5.10471e-20	37.4339
EGFL8	-1.04278	0.947904	-10.0078	3.13421e-21	6.94637e-20	37.3288
CCL21	3.49266	0.88202	10.0071	3.15352e-21	6.98121e-20	37.3174
EMILIN1	1.66003	5.56554	10.069	1.90564e-21	4.30698e-20	37.2687
COPZ2	1.36243	3.16118	10.0275	2.67126e-21	5.9611e-20	37.2527
KIR3DL2	1.44013	-5.10396	10.0017	3.2938e-21	7.27518e-20	37.2269
C19orf38	1.10241	0.461382	9.98817	3.6758e-21	8.1097e-20	37.2008
DEGS1	1.02412	5.46489	10.0591	2.06602e-21	4.64244e-20	37.1819
GLS2	-1.41052	-1.04947	-9.97874	3.96757e-21	8.70759e-20	37.1737
COL15A1	1.34997	5.65873	10.0424	2.36778e-21	5.28995e-20	37.037
FILIP1L	1.30739	4.58962	10.0199	2.84203e-21	6.32767e-20	36.9751
KIAA1244	-1.61962	4.66969	-10.0145	2.96959e-21	6.59656e-20	36.9307
2021-09-01	1.04212	2.89623	9.98215	3.85957e-21	8.49586e-20	36.9221
ZNF469	1.55163	2.71211	9.97783	3.99714e-21	8.75901e-20	36.9165
KIR2DL3	1.51952	-4.92669	9.95626	4.75964e-21	1.03598e-19	36.8732
F13A1	1.91114	3.46176	9.96859	4.30745e-21	9.39662e-20	36.7479
RGS9	1.27606	-0.456902	9.92486	6.13441e-21	1.31593e-19	36.733
LGALS1	1.31139	7.66442	10.0136	2.99163e-21	6.63794e-20	36.7247
CFAP53	-1.1476	0.696136	-9.92978	5.89559e-21	1.26762e-19	36.7208
PRKCDBP	1.2677	3.89878	9.9755	4.07325e-21	8.9057e-20	36.7207
IFIT1	1.87218	3.97114	9.97093	4.22659e-21	9.23058e-20	36.6917
CCSER1	-2.0773	1.85828	-9.9332	5.73499e-21	1.23719e-19	36.6566
SFRP2	3.8349	4.08518	9.95478	4.81676e-21	1.04724e-19	36.6302
SERPINB1	1.22595	6.36753	9.98043	3.9139e-21	8.60571e-20	36.4912
CFI	1.45219	3.48152	9.9337	5.7117e-21	1.23354e-19	36.4539
ASGR2	1.42475	-1.54697	9.88774	8.27536e-21	1.76756e-19	36.4486
IFI6	1.73611	7.20729	9.95812	4.68828e-21	1.02159e-19	36.2897
ARL4C	1.10655	5.59264	9.94893	5.05018e-21	1.09554e-19	36.2862
GDF9	-1.09631	-0.771065	-9.86439	9.98628e-21	2.11672e-19	36.262
OAS2	1.43061	6.25431	9.94345	5.27885e-21	1.1426e-19	36.2032
CD79B	1.60667	1.19612	9.86652	9.8172e-21	2.08315e-19	36.182
HS3ST3A1	2.48009	-1.5511	9.85272	1.09693e-20	2.31751e-19	36.1537
BLK	2.34907	-1.98257	9.83985	1.21641e-20	2.56436e-19	36.0524
COL5A1	1.72255	7.38107	9.92502	6.12651e-21	1.31581e-19	36.0205
GAS1	2.23691	2.24139	9.85769	1.05396e-20	2.22914e-19	36.0171
CYSLTR2	1.36306	-0.733016	9.8335	1.28009e-20	2.69276e-19	36.014
SPTA1	1.78091	-3.8442	9.83241	1.29131e-20	2.71342e-19	35.9437
GPR97	1.61045	-0.566962	9.81874	1.44101e-20	3.01171e-19	35.8913
TMEM71	1.37208	-0.356123	9.81668	1.46505e-20	3.05538e-19	35.8707
PDLIM7	1.00999	6.07388	9.89151	8.02744e-21	1.71839e-19	35.7908
SAA1	3.32288	1.33515	9.81077	1.53615e-20	3.1968e-19	35.726
BIRC7	1.87884	-2.31664	9.79306	1.77051e-20	3.66489e-19	35.686
TCL1A	2.4571	-2.56658	9.79273	1.77509e-20	3.66658e-19	35.6739
CPA3	1.97681	1.64941	9.80117	1.65903e-20	3.44883e-19	35.6258
CHI3L2	1.96803	1.35954	9.79549	1.73639e-20	3.60195e-19	35.6054
C1QTNF1	1.45396	4.36769	9.83092	1.30691e-20	2.74028e-19	35.4995
ADAM12	1.65683	4.1169	9.82006	1.4259e-20	2.98333e-19	35.4581
CPXM1	1.84309	3.74443	9.8112	1.53096e-20	3.18943e-19	35.4489
PRR5L	1.28594	2.64826	9.7929	1.77267e-20	3.66547e-19	35.4488
OLFML2B	1.45826	4.32427	9.82117	1.41323e-20	2.96001e-19	35.4287
SAA2	2.81542	-0.347118	9.75817	2.34052e-20	4.81914e-19	35.3916
CLIC4	1.14051	6.65236	9.83694	1.24521e-20	2.62222e-19	35.3312
CYP2D6	-1.18384	-0.24549	-9.73931	2.72122e-20	5.55937e-19	35.2574
GRID2IP	-1.31391	0.202956	-9.74157	2.67249e-20	5.47945e-19	35.2555
GIMAP2	1.00618	2.3174	9.75412	2.4176e-20	4.96732e-19	35.182
GPR31	1.17349	-5.28577	9.73953	2.71638e-20	5.55772e-19	35.13
P4HA3	1.4353	1.66	9.73119	2.90342e-20	5.9217e-19	35.0716
GPR176	1.33534	2.9416	9.74122	2.68005e-20	5.48915e-19	35.0005
COL3A1	1.75597	9.89746	9.79524	1.73974e-20	3.60505e-19	34.9705
CCL24	2.17014	-2.3487	9.67098	4.68989e-20	9.47582e-19	34.722
ARHGAP22	1.22106	1.87998	9.6727	4.62607e-20	9.36634e-19	34.5896
CYSLTR1	1.17613	0.396734	9.6571	5.23655e-20	1.05474e-18	34.582
ST3GAL6	1.10057	1.27887	9.66209	5.03312e-20	1.01482e-18	34.5615
COL1A2	1.68207	10.0003	9.74253	2.65218e-20	5.44354e-19	34.5525
CFP	1.19202	0.454464	9.65309	5.4059e-20	1.0866e-18	34.5473
CRISPLD2	1.30097	5.34551	9.7237	3.0821e-20	6.27953e-19	34.5205
PTGER2	1.25788	0.492347	9.6461	5.71442e-20	1.14625e-18	34.4902
CACNA1D	-2.49356	1.29849	-9.65185	5.4594e-20	1.09622e-18	34.4779
LAMA4	1.08795	5.6481	9.71522	3.29758e-20	6.71152e-19	34.4208
CLEC4G	2.18276	-2.13173	9.62442	6.78683e-20	1.34883e-18	34.3593
TM7SF2	-1.37553	4.99948	-9.69458	3.88704e-20	7.88647e-19	34.3294
TNFRSF18	1.5331	1.89359	9.63892	6.04958e-20	1.20973e-18	34.3234
SLFN11	1.3421	3.79719	9.67108	4.6859e-20	9.47582e-19	34.3194
TLDC2	1.01737	-0.259708	9.60658	7.81669e-20	1.54876e-18	34.2178
SYT11	1.09653	3.23011	9.64597	5.72058e-20	1.1463e-18	34.2051
KCNJ5	1.48499	0.754554	9.60533	7.89474e-20	1.56104e-18	34.1547
KIR3DX1	1.41327	-4.42274	9.60634	7.83156e-20	1.55012e-18	34.1342
INHBA	1.92587	4.24412	9.64425	5.79911e-20	1.16084e-18	34.0595
TUBB6	1.51269	5.73104	9.66681	4.84804e-20	9.78519e-19	34.0424
SARDH	1.13769	0.5565	9.582	9.49454e-20	1.86598e-18	33.9857
KMO	1.28248	0.140967	9.57793	9.8054e-20	1.91931e-18	33.976
F2R	1.06425	4.54756	9.62898	6.54596e-20	1.3063e-18	33.8654
PDLIM3	1.84728	4.11797	9.61672	7.21384e-20	1.43077e-18	33.8596
GRM3	-2.08064	-2.67906	-9.56121	1.11899e-19	2.17716e-18	33.8595
PATL2	1.13179	0.0147039	9.55817	1.14613e-19	2.22551e-18	33.8286
C20orf141	1.80966	-4.93241	9.56835	1.0576e-19	2.06807e-18	33.8095
ZNF440	-1.07813	4.99475	-9.62761	6.61746e-20	1.31786e-18	33.7954
OLR1	2.24959	2.83092	9.58352	9.38124e-20	1.84745e-18	33.7875
ZNF711	-1.47664	2.6702	-9.58064	9.59766e-20	1.88244e-18	33.776
RAB15	-1.34603	5.93863	-9.62671	6.66489e-20	1.32595e-18	33.7062
STX16-NPEPL1	-1.27123	0.134846	-9.54184	1.3037e-19	2.52139e-18	33.6955
CNR2	1.83611	-3.00129	9.53789	1.34497e-19	2.5909e-18	33.6683
NRP1	1.04758	5.59767	9.61812	7.1343e-20	1.41644e-18	33.6595
DDR2	1.38817	3.70936	9.58507	9.26696e-20	1.82865e-18	33.659
FAM92B	1.86653	-3.88174	9.54015	1.32119e-19	2.55015e-18	33.6464
CLEC2B	1.53816	3.68207	9.58068	9.59432e-20	1.88244e-18	33.6324
NR3C1	1.11009	4.68938	9.58396	9.34903e-20	1.84297e-18	33.4947
MX1	1.3447	6.74448	9.59902	8.29921e-20	1.63935e-18	33.45
CDH11	1.56687	4.54773	9.56107	1.12023e-19	2.17738e-18	33.3494
FMO1	1.66094	0.0665717	9.48926	1.972e-19	3.75782e-18	33.2886
KLHL31	-1.26975	0.55643	-9.48855	1.98311e-19	3.77529e-18	33.2588
G0S2	1.82611	3.15128	9.51799	1.57318e-19	3.01558e-18	33.2276
BPI	1.57252	-3.76221	9.48253	2.07908e-19	3.94254e-18	33.2045
LRRC15	2.88331	1.63819	9.48524	2.03533e-19	3.86336e-18	33.1502
RGS2	1.34418	4.79795	9.53863	1.3371e-19	2.5783e-18	33.1325
FNDC1	2.64294	2.21752	9.48112	2.10223e-19	3.97868e-18	33.0631
LUM	1.68821	7.37594	9.53666	1.35808e-19	2.61357e-18	32.9488
SNX10	1.08279	3.68403	9.49445	1.89325e-19	3.61484e-18	32.9483
IL31RA	2.12931	-3.00931	9.44156	2.86706e-19	5.35323e-18	32.9213
OLFML1	1.11414	1.77376	9.45654	2.54945e-19	4.78779e-18	32.9139
ADAMTS4	1.40688	4.26289	9.49412	1.89809e-19	3.62053e-18	32.8632
RASGEF1B	1.1437	2.29237	9.45252	2.63103e-19	4.93558e-18	32.8253
ICA1	-1.26915	5.01794	-9.49601	1.87017e-19	3.57428e-18	32.7677
PLXDC2	1.28561	4.79164	9.48673	2.01157e-19	3.82573e-18	32.7273
HIVEP3	1.03704	3.15119	9.45148	2.65266e-19	4.96244e-18	32.6982
DPP4	1.88198	1.69117	9.408	3.72801e-19	6.90108e-18	32.547
BST2	1.59192	6.95584	9.48068	2.10961e-19	3.98876e-18	32.5216
EHD2	1.11375	6.56469	9.47807	2.15323e-19	4.06729e-18	32.5091
TPSAB1	1.77415	1.92977	9.40449	3.83169e-19	7.08626e-18	32.4962
MYO7A	1.12096	2.82604	9.41706	3.47301e-19	6.4413e-18	32.4805
LSP1	1.50789	5.48169	9.45242	2.63322e-19	4.93558e-18	32.3881
NOD2	1.47456	1.62112	9.37862	4.68923e-19	8.6148e-18	32.327
EPX	-1.28488	-2.79769	-9.36289	5.30115e-19	9.67175e-18	32.3242
CAV1	1.50032	6.42476	9.4519	2.64393e-19	4.95086e-18	32.3167
ZCCHC5	1.38109	-4.80709	9.36998	5.01626e-19	9.19822e-18	32.2786
ST6GAL1	1.25815	4.17898	9.41581	3.50728e-19	6.49866e-18	32.2646
CLEC4C	1.26602	-5.06241	9.36921	5.04629e-19	9.24456e-18	32.2572
MFAP5	2.90231	1.16069	9.36257	5.3145e-19	9.68115e-18	32.2401
SERPINF1	1.48021	5.83413	9.4373	2.96441e-19	5.51908e-18	32.2386
EDNRA	1.1757	3.03785	9.38313	4.52729e-19	8.33304e-18	32.188
BICC1	1.73774	2.37246	9.36281	5.30436e-19	9.67175e-18	32.1252
AMPD1	1.59413	-4.1705	9.34228	6.22406e-19	1.13063e-17	32.1018
CCND2	1.31693	4.71721	9.40265	3.88707e-19	7.18183e-18	32.0853
IL12RB2	1.87501	-0.417808	9.32878	6.91334e-19	1.24306e-17	32.0686
CR1L	1.57237	-3.27114	9.3293	6.88539e-19	1.23918e-17	32.0464
CD19	2.1101	-0.733487	9.31665	7.59627e-19	1.36333e-17	31.978
CD22	1.7761	0.28188	9.31989	7.40758e-19	1.33069e-17	31.9724
VCAN	1.66362	6.18928	9.40187	3.91088e-19	7.21897e-18	31.9449
ITM2A	1.25901	2.45853	9.34021	6.3249e-19	1.14573e-17	31.9383
CCDC170	1.05415	-0.387138	9.30814	8.11534e-19	1.45515e-17	31.9156
OGFRL1	1.18147	3.85466	9.36345	5.27806e-19	9.64189e-18	31.9091
MS4A14	1.32129	-0.0261525	9.30295	8.44944e-19	1.51366e-17	31.86
MST1	-1.10502	2.94226	-9.33865	6.40219e-19	1.15543e-17	31.8584
PDGFC	1.23447	3.37648	9.34008	6.33162e-19	1.14588e-17	31.8061
COL1A1	1.69429	10.7249	9.38864	4.33665e-19	7.98971e-18	31.785
TOX	1.54631	0.627755	9.28613	9.62665e-19	1.72137e-17	31.695
MYADM	1.30133	5.82254	9.36518	5.20736e-19	9.52168e-18	31.678
SEMA6A	-1.82653	4.51486	-9.32944	6.87779e-19	1.23896e-17	31.5659
MFGE8	1.02532	6.18778	9.33988	6.34133e-19	1.14657e-17	31.455
RP11-812E19.9	1.66168	-4.68457	9.25228	1.25119e-18	2.22298e-17	31.384
SGK494	-1.01832	1.84037	-9.25482	1.22678e-18	2.18161e-17	31.3553
KCNE2	-1.13556	-2.25369	-9.22914	1.49616e-18	2.63891e-17	31.3202
SCN1B	1.1483	1.51326	9.2412	1.36304e-18	2.41507e-17	31.2838
CXXC4	-1.65791	0.241846	-9.22752	1.51504e-18	2.66979e-17	31.2699
DIRC1	1.64654	-4.36151	9.23481	1.43204e-18	2.53271e-17	31.2693
KIRREL	1.15384	4.4967	9.29037	9.31556e-19	1.66728e-17	31.2465
CAMK2A	1.79295	-2.0932	9.21808	1.62954e-18	2.86119e-17	31.2325
CXCR5	1.56017	-4.27274	9.22377	1.55953e-18	2.74074e-17	31.19
KIR2DL1	1.34771	-5.15225	9.22937	1.49347e-18	2.63656e-17	31.1806
KLRC4	1.31679	-4.79197	9.22583	1.53494e-18	2.69997e-17	31.1755
DLEC1	-1.24482	0.0773162	-9.21179	1.71051e-18	2.99794e-17	31.1605
MYLK	1.45493	5.73511	9.28061	1.00472e-18	1.79162e-17	31.0376
GCNT1	1.57801	2.33002	9.21355	1.68749e-18	2.96027e-17	30.986
CTSC	1.0545	7.54524	9.28153	9.97592e-19	1.78055e-17	30.9673
KCNMB1	1.55156	2.02636	9.19623	1.9286e-18	3.3617e-17	30.8891
MEX3A	-1.43008	4.76311	-9.24733	1.29998e-18	2.30755e-17	30.8869
APCDD1L	2.43185	-0.43711	9.16917	2.37513e-18	4.10724e-17	30.8448
GPBAR1	1.04897	-0.148925	9.15095	2.7322e-18	4.68306e-17	30.7101
STK32B	1.15567	-0.321497	9.14307	2.90248e-18	4.95308e-17	30.6571
PLAU	1.41058	6.99346	9.23357	1.44588e-18	2.55487e-17	30.6124
RASGRP2	1.17194	1.74399	9.15195	2.71131e-18	4.65135e-17	30.5824
GATA6	1.37754	1.83545	9.15054	2.74073e-18	4.69353e-17	30.5624
PARVB	1.13373	4.08908	9.18999	2.02342e-18	3.52097e-17	30.5408
PLSCR4	1.1105	2.62728	9.15942	2.55999e-18	4.40731e-17	30.5335
ADCY7	1.37518	2.36592	9.15206	2.709e-18	4.65135e-17	30.5129
ACP6	-1.02336	5.07601	-9.19616	1.92954e-18	3.3617e-17	30.4444
HPSE	1.38313	2.06791	9.1292	3.2284e-18	5.48997e-17	30.3754
HPGDS	1.13961	-0.662635	9.09365	4.23879e-18	7.17052e-17	30.2957
WFIKKN1	-1.53417	-0.565989	-9.08345	4.58283e-18	7.73234e-17	30.2131
CREB5	1.28401	1.12267	9.0927	4.26973e-18	7.21658e-17	30.1909
JMJD7-PLA2G4B	-1.17378	2.43515	-9.09761	4.11234e-18	6.96267e-17	30.091
ADAMTS13	-1.00294	2.00245	-9.08621	4.48715e-18	7.57747e-17	30.057
PTGFR	1.90202	-0.431169	9.0615	5.41933e-18	9.09633e-17	30.0399
TMEM255A	1.51029	-1.27869	9.05224	5.81609e-18	9.72032e-17	29.9889
FAM180A	1.86243	-1.88623	9.04812	6.00193e-18	1.00051e-16	29.9491
FXYD2	1.55618	-2.86681	9.02584	7.11222e-18	1.17252e-16	29.7626
CXCL2	1.96256	1.39438	9.03749	6.50851e-18	1.07848e-16	29.7513
CLEC17A	1.76395	-3.64021	9.02796	6.99808e-18	1.15566e-16	29.7431
APBB1IP	1.47899	2.68048	9.05167	5.84151e-18	9.75442e-17	29.7141
HERC5	1.33999	3.11292	9.05568	5.66549e-18	9.49311e-17	29.6812
ZFHX2	-1.17697	1.5334	-9.0223	7.3065e-18	1.20251e-16	29.625
STX2	1.00037	2.74004	9.03647	6.55896e-18	1.08592e-16	29.5877
CMPK2	1.17982	3.7355	9.04832	5.99255e-18	9.99804e-17	29.5245
FGF7	2.23543	1.62687	9.00487	8.34213e-18	1.36832e-16	29.4851
GPR1	1.98471	-0.94583	8.9807	1.00234e-17	1.63169e-16	29.4426
CCL3L3	1.63508	-0.505392	8.97825	1.02115e-17	1.65954e-16	29.4211
KLF9	1.03229	4.39664	9.0453	6.13228e-18	1.01962e-16	29.3935
ECM2	1.12379	1.73415	8.98384	9.78706e-18	1.59993e-16	29.3166
ARNTL2	1.09035	5.15303	9.04665	6.06941e-18	1.01089e-16	29.3043
SBK1	-2.05799	3.22415	-8.99569	8.94528e-18	1.46601e-16	29.2255
TSHR	1.61694	-3.11172	8.94632	1.30072e-17	2.0877e-16	29.1575
MRO	1.58314	-1.84307	8.93096	1.46105e-17	2.33731e-16	29.0782
CCL26	1.68969	-2.68969	8.92073	1.57848e-17	2.51532e-16	28.9838
ZBTB8B	-2.13133	0.138958	-8.91892	1.60023e-17	2.54739e-16	28.9492
FBLL1	-2.06995	-1.42162	-8.91403	1.66043e-17	2.6346e-16	28.9456
GXYLT2	1.76088	1.05606	8.9207	1.57879e-17	2.51532e-16	28.9059
TPM1	1.01849	7.2194	9.00554	8.29969e-18	1.36251e-16	28.8749
PMP22	1.25764	5.20217	8.98301	9.84952e-18	1.60878e-16	28.8239
C16orf54	1.60049	0.644898	8.89875	1.86336e-17	2.94936e-16	28.7727
FAM174B	-1.62853	5.55318	-8.97835	1.02034e-17	1.65954e-16	28.7624
FAIM2	1.72727	-1.11077	8.88626	2.04737e-17	3.21184e-16	28.745
DAB2	1.12225	5.3263	8.97218	1.06928e-17	1.73197e-16	28.7262
RAB37	1.1102	0.575724	8.87968	2.15153e-17	3.36169e-16	28.637
BEND5	-1.63059	1.65598	-8.88913	2.00362e-17	3.1522e-16	28.6178
POU2AF1	1.84799	2.00108	8.8938	1.93431e-17	3.05421e-16	28.6167
SYNC	1.39075	0.0708132	8.86948	2.3233e-17	3.61553e-16	28.59
LNX1	-1.00889	3.50833	-8.91635	1.63156e-17	2.59303e-16	28.5681
IL27RA	1.09027	3.45543	8.91448	1.65475e-17	2.62773e-16	28.5649
KLRC4-KLRK1	1.45036	-4.12163	8.86687	2.36931e-17	3.68123e-16	28.5153
OMD	2.32889	-2.11268	8.85309	2.62815e-17	4.07039e-16	28.4854
ADAMTS19	-2.22507	-2.58222	-8.85333	2.62326e-17	4.06605e-16	28.4836
TIMP1	1.08209	8.20307	8.95363	1.23064e-17	1.98012e-16	28.4741
FMO2	1.87049	-0.697807	8.84958	2.69828e-17	4.17567e-16	28.4663
PCP2	-1.50294	-0.287035	-8.84904	2.70927e-17	4.18338e-16	28.4542
TTC16	1.25969	-2.77627	8.84916	2.70692e-17	4.18338e-16	28.4502
NFATC1	1.06338	3.08502	8.89113	1.97356e-17	3.11112e-16	28.4489
KIR3DL1	1.3539	-5.01777	8.8626	2.4466e-17	3.79829e-16	28.43
LMCD1	1.14946	4.61666	8.91879	1.60175e-17	2.54773e-16	28.4146
DNAJB5	1.06049	3.12309	8.88388	2.0844e-17	3.26466e-16	28.3887
MCEMP1	1.58355	-1.65952	8.8368	2.97039e-17	4.56407e-16	28.3813
FCER2	2.11162	-2.94663	8.84028	2.89368e-17	4.45324e-16	28.3767
TULP1	-1.08915	-0.978896	-8.83226	3.07318e-17	4.70712e-16	28.3537
ARSJ	1.54729	1.13078	8.8455	2.78238e-17	4.28535e-16	28.3417
TSPAN12	-1.46298	3.76531	-8.88716	2.0336e-17	3.19541e-16	28.3182
S100A5	-1.70185	-0.135649	-8.80673	3.72188e-17	5.64733e-16	28.1339
HID1	-1.65571	5.75065	-8.88454	2.07411e-17	3.25116e-16	28.0439
RARRES2	1.49057	5.0275	8.87162	2.28608e-17	3.56617e-16	28.0183
RENBP	1.12285	2.76942	8.81975	3.37582e-17	5.14384e-16	27.9663
CCL11	2.11699	1.20547	8.79453	4.07798e-17	6.16359e-16	27.9575
COL5A3	1.27511	4.43387	8.84757	2.73939e-17	4.22584e-16	27.9135
TAGLN	1.58865	7.32254	8.87527	2.22414e-17	3.47234e-16	27.9011
FIBIN	1.91884	1.26342	8.78114	4.50755e-17	6.79699e-16	27.8544
KIAA1644	1.64779	0.346443	8.76307	5.15944e-17	7.73797e-16	27.7879
PXDN	1.24288	5.60644	8.84721	2.74689e-17	4.23405e-16	27.7694
SCN5A	-1.94338	0.829454	-8.76446	5.10613e-17	7.66985e-16	27.7658
NSUN7	-1.33309	1.88776	-8.77672	4.65888e-17	7.01975e-16	27.7609
SLC2A3	1.25867	4.81664	8.83253	3.06711e-17	4.70154e-16	27.748
MOB3B	1.21104	3.42979	8.80372	3.80667e-17	5.76697e-16	27.7475
PACRG	-2.14604	-1.13629	-8.75077	5.65538e-17	8.44917e-16	27.7369
SELM	1.21717	5.11135	8.83188	3.08204e-17	4.71698e-16	27.7049
NEIL1	-1.01162	3.96329	-8.79816	3.9685e-17	6.00279e-16	27.6137
EGR2	1.32974	2.51092	8.76413	5.1186e-17	7.68265e-16	27.5927
TENM3	2.27421	0.887966	8.741	6.08291e-17	9.05311e-16	27.5877
CCL1	1.1012	-5.48495	8.75202	5.60311e-17	8.37751e-16	27.5817
GNG8	1.45179	-3.72765	8.73373	6.42163e-17	9.5426e-16	27.5541
HTRA1	1.13594	6.34134	8.81971	3.37683e-17	5.14384e-16	27.5145
IFI16	1.29574	6.59644	8.81765	3.42935e-17	5.21976e-16	27.4905
MSRB3	1.36893	3.82515	8.76965	4.91195e-17	7.38387e-16	27.4356
TMEM178A	-1.56237	0.206607	-8.70656	7.86123e-17	1.15582e-15	27.3817
GRAMD1B	1.14032	1.06296	8.70604	7.89155e-17	1.15765e-15	27.3204
MMEL1	-1.74505	0.830461	-8.69396	8.6329e-17	1.26164e-15	27.2489
KCNMA1	1.40211	2.27099	8.70627	7.87792e-17	1.15739e-15	27.1983
SYNDIG1	2.06714	-0.37512	8.67362	1.00403e-16	1.46292e-15	27.1618
SPARC	1.10457	9.60738	8.77067	4.8747e-17	7.33924e-16	27.1085
TTC6	-2.00431	0.48712	-8.66916	1.03776e-16	1.50867e-15	27.0898
DACH2	-2.45549	-2.10004	-8.66254	1.08994e-16	1.5798e-15	27.0835
ZBTB7C	-1.85667	4.5638	-8.72308	6.95182e-17	1.02911e-15	26.9946
CD200R1	1.09326	-0.121322	8.63462	1.34029e-16	1.92259e-15	26.8757
C3orf80	1.21631	0.335125	8.63616	1.32501e-16	1.90349e-15	26.8617
SMAD6	-1.26861	3.25242	-8.6773	9.76943e-17	1.42452e-15	26.8448
SPECC1	1.10133	4.44354	8.69256	8.72326e-17	1.27388e-15	26.7639
WNT2	1.7353	1.77302	8.63791	1.30806e-16	1.88053e-15	26.7557
CADM3	2.22613	-1.4759	8.6134	1.56774e-16	2.23403e-15	26.7321
FBXO32	1.02602	5.56582	8.70338	8.04937e-17	1.17991e-15	26.7051
CECR1	1.16146	4.78021	8.68505	9.2236e-17	1.34594e-15	26.6611
CXCL12	1.63383	3.84097	8.65849	1.12319e-16	1.62557e-15	26.624
ABI3BP	1.43901	2.52324	8.62899	1.39724e-16	2.00133e-15	26.6007
GNAT1	-1.47192	-4.20639	-8.59592	1.78359e-16	2.52495e-15	26.5216
FAM155B	-2.28581	-0.0156716	-8.57414	2.09401e-16	2.9366e-15	26.4239
SNAI1	1.07752	1.73907	8.59037	1.85805e-16	2.62463e-15	26.413
THRB	-1.32019	4.51138	-8.64279	1.26165e-16	1.81649e-15	26.3932
FAM124A	1.09333	0.69241	8.57337	2.10589e-16	2.95114e-15	26.3822
HTRA4	1.46682	-1.79088	8.56041	2.31664e-16	3.22785e-15	26.3612
APOC2	1.34178	-3.87003	8.57053	2.15038e-16	3.01131e-15	26.3562
PMEPA1	1.38971	5.97103	8.65882	1.12041e-16	1.62275e-15	26.3542
GLB1L2	-1.93314	2.74183	-8.59724	1.76632e-16	2.50233e-15	26.3438
IDS	-1.22521	-0.264822	-8.55902	2.34043e-16	3.25167e-15	26.3333
TMCC3	1.09856	3.45089	8.60329	1.68919e-16	2.3983e-15	26.2702
AIM2	2.45714	2.516	8.5821	1.97487e-16	2.77754e-15	26.2688
BSN	-1.14535	0.0733651	-8.54839	2.53044e-16	3.50565e-15	26.2404
APOC4-APOC2	1.18054	-4.80398	8.55577	2.39704e-16	3.32558e-15	26.1937
FSTL4	-2.31291	2.2895	-8.55963	2.32988e-16	3.24166e-15	26.131
CCL22	1.45977	1.98193	8.55312	2.44406e-16	3.38839e-15	26.1163
SYT17	-1.18212	3.64866	-8.57889	2.0221e-16	2.84191e-15	26.061
C2orf82	-1.0141	0.599583	-8.52794	2.94038e-16	4.03903e-15	26.0605
FBLN5	1.14833	3.94353	8.58523	1.92979e-16	2.7161e-15	26.0592
GJC3	-1.30592	-2.65437	-8.51911	3.13693e-16	4.2999e-15	26.0444
SNTG1	-2.70299	-1.90804	-8.51736	3.17742e-16	4.35232e-15	26.0269
KCNQ5	2.09986	-2.23689	8.51375	3.26261e-16	4.45333e-15	26.0103
CHADL	-1.01968	2.14235	-8.53054	2.88478e-16	3.97107e-15	25.9328
COL10A1	2.80894	2.16949	8.52899	2.91773e-16	4.01074e-15	25.9263
CD109	1.64976	4.27013	8.56591	2.22479e-16	3.10656e-15	25.8828
F3	1.71931	4.87257	8.56726	2.2028e-16	3.08249e-15	25.8081
DLX6	-2.00694	0.334542	-8.48364	4.06683e-16	5.5085e-15	25.7544
SRPX	1.55069	2.79086	8.51643	3.19916e-16	4.37209e-15	25.7479
VEGFC	1.15972	3.43435	8.53031	2.88973e-16	3.97506e-15	25.7438
THY1	1.16739	6.24835	8.57705	2.04957e-16	2.87635e-15	25.7363
TPSB2	1.73211	2.14487	8.49575	3.72219e-16	5.06995e-15	25.6834
GUCA1A	1.92241	-3.1914	8.47164	4.43953e-16	5.97584e-15	25.6787
C4orf50	1.26219	-4.73994	8.48232	4.10628e-16	5.55807e-15	25.6676
ANGPTL2	1.17208	5.03035	8.54801	2.53757e-16	3.51051e-15	25.6292
MAST1	-1.33315	0.952428	-8.47144	4.44602e-16	5.98043e-15	25.6265
PODXL2	-1.4444	5.06045	-8.54677	2.56092e-16	3.54029e-15	25.6238
AMT	-1.07812	3.39259	-8.51004	3.35257e-16	4.57291e-15	25.6014
MEDAG	1.46877	1.83755	8.47951	4.19143e-16	5.66543e-15	25.6007
GAREM	-1.07813	5.00313	-8.54316	2.62962e-16	3.62753e-15	25.5943
CD44	1.30029	7.99137	8.54811	2.53577e-16	3.51051e-15	25.4839
CD244	1.52717	-0.299375	8.43937	5.61733e-16	7.47835e-15	25.4713
AOC2	-1.35874	1.28735	-8.4476	5.29053e-16	7.07722e-15	25.4265
ERMN	1.34269	-1.29806	8.42667	6.16128e-16	8.17453e-15	25.4042
MYL9	1.38769	7.26885	8.52635	2.97489e-16	4.08354e-15	25.3363
SRMS	-1.67749	1.3619	-8.43239	5.91012e-16	7.85202e-15	25.3103
KATNAL1	1.07607	2.6507	8.45249	5.10523e-16	6.83875e-15	25.3025
TBX3	-1.78259	6.46878	-8.51664	3.19431e-16	4.37063e-15	25.2961
SGCD	1.80663	1.04056	8.42298	6.32914e-16	8.39151e-15	25.2705
DKK3	1.00466	5.18262	8.49159	3.83731e-16	5.21214e-15	25.1985
FAAH	-1.02693	4.83841	-8.472	4.42793e-16	5.96435e-15	25.0989
RNFT2	-1.08579	2.10505	-8.41191	6.85922e-16	9.06957e-15	25.0837
KAL1	1.30467	1.49814	8.3909	7.98995e-16	1.05289e-14	25.0005
STX1B	1.26464	-1.08642	8.36731	9.47931e-16	1.23824e-14	24.9807
BACH2	1.46033	0.30229	8.37386	9.04e-16	1.18324e-14	24.9732
ITGA11	1.51284	3.86149	8.42242	6.35463e-16	8.41956e-15	24.9051
MN1	1.41664	1.55998	8.37707	8.83238e-16	1.1584e-14	24.8956
OR13A1	-1.90818	-0.548312	-8.34506	1.11346e-15	1.44378e-14	24.803
SH2D1B	1.24646	-2.13429	8.33773	1.17409e-15	1.51734e-14	24.7637
SEMA4G	-1.15303	2.26288	-8.36821	9.4177e-16	1.23101e-14	24.7515
DNASE1L3	1.65235	-0.657981	8.33521	1.19558e-15	1.53999e-14	24.7396
LINGO3	1.21147	-3.07495	8.33653	1.1843e-15	1.52749e-14	24.7185
MAP1LC3C	1.4713	-4.03641	8.34364	1.12496e-15	1.45772e-14	24.7181
ERBB3	-1.30387	7.27926	-8.43611	5.75224e-16	7.65272e-15	24.6837
GMFG	1.07525	3.81376	8.39014	8.03416e-16	1.05799e-14	24.6699
CHRDL2	2.57931	1.05299	8.3371	1.17941e-15	1.5232e-14	24.6542
WBSCR17	1.81239	-0.351823	8.31581	1.37531e-15	1.75636e-14	24.5903
RAB39A	1.56388	-3.19127	8.31418	1.39149e-15	1.77587e-14	24.5546
MFAP3L	-1.50575	3.82774	-8.36854	9.39539e-16	1.22892e-14	24.5236
TWIST1	1.5462	1.9669	8.32757	1.26343e-15	1.62202e-14	24.4991
FMO5	-1.10671	2.03955	-8.31985	1.33582e-15	1.71044e-14	24.4348
BGN	1.27948	7.96419	8.40195	7.37398e-16	9.73697e-15	24.4292
FAIM3	1.14189	2.03547	8.31645	1.36894e-15	1.74938e-14	24.4114
RPS6KL1	-1.16008	1.70313	-8.30445	1.49262e-15	1.89869e-14	24.3639
SSC5D	1.4766	2.83039	8.32324	1.30355e-15	1.67131e-14	24.3561
HERC6	1.10566	4.32632	8.34742	1.09469e-15	1.42229e-14	24.2829
TMEM74B	-1.3046	2.06679	-8.29607	1.58547e-15	2.0063e-14	24.2631
SLC4A9	-1.40233	-2.42745	-8.26683	1.95632e-15	2.45038e-14	24.2527
SLC22A16	1.36685	-3.98955	8.27675	1.82182e-15	2.28604e-14	24.2464
SLC41A2	1.23896	2.50342	8.29871	1.55556e-15	1.97102e-14	24.2255
PPAPDC1A	2.18841	0.159012	8.26345	2.00443e-15	2.5087e-14	24.1933
SALL2	-1.20527	2.54967	-8.29082	1.64648e-15	2.07809e-14	24.1626
OVGP1	-1.33736	1.67242	-8.2694	1.92065e-15	2.40849e-14	24.119
LYPD6	-1.39558	3.34179	-8.29138	1.63989e-15	2.07112e-14	24.0493
EPYC	2.41433	-2.85627	8.23208	2.51e-15	3.10152e-14	23.9876
ANKRD33B	1.42715	1.09119	8.2399	2.37325e-15	2.94753e-14	23.9662
IFI27	1.70753	7.27238	8.33543	1.1937e-15	1.5386e-14	23.9658
AOX1	1.74285	-0.0182251	8.22737	2.59613e-15	3.20387e-14	23.9517
HAMP	1.41873	-1.39434	8.22053	2.7263e-15	3.35174e-14	23.9416
HEPH	1.25761	3.09613	8.26682	1.95657e-15	2.45038e-14	23.9126
COL23A1	1.11288	-0.00178488	8.21604	2.81523e-15	3.45889e-14	23.8752
TRPM5	-1.95193	-2.24397	-8.21335	2.86983e-15	3.51981e-14	23.8746
ALDH2	1.24874	5.09671	8.30328	1.50524e-15	1.91224e-14	23.8652
FAM65B	1.10445	2.09458	8.23708	2.4217e-15	3.00195e-14	23.8421
CD1C	1.49695	-0.506348	8.20089	3.13707e-15	3.83733e-14	23.7888
TRPS1	1.3302	2.6178	8.23567	2.44631e-15	3.03052e-14	23.7642
LRRC2	1.47919	-2.21652	8.19008	3.38883e-15	4.13229e-14	23.7178
ANPEP	1.50963	3.57308	8.24898	2.22366e-15	2.7706e-14	23.7172
SFRP4	3.28225	2.94472	8.22172	2.70308e-15	3.3253e-14	23.6547
SGIP1	1.01566	0.967715	8.1866	3.47397e-15	4.22551e-14	23.6024
CCL25	1.26967	-4.79012	8.18864	3.42373e-15	4.17223e-14	23.5762
TOX3	-3.81815	1.19706	-8.18632	3.48098e-15	4.23138e-14	23.5719
WNT8B	-1.77525	-2.8043	-8.17103	3.88187e-15	4.70692e-14	23.5642
TNF	1.45909	-0.514795	8.16549	4.03788e-15	4.88694e-14	23.5415
PDGFRA	1.18304	4.0223	8.23164	2.51786e-15	3.10926e-14	23.5113
TIMD4	1.85934	-2.50886	8.15911	4.22546e-15	5.10443e-14	23.4898
CYP27A1	1.19046	3.42967	8.21333	2.87025e-15	3.51981e-14	23.4805
AICDA	1.38384	-4.69681	8.16967	3.91942e-15	4.74949e-14	23.4493
ACTBL2	1.86388	-3.96241	8.16242	4.12708e-15	4.98868e-14	23.4442
RAP1GAP	-1.48571	4.2321	-8.22309	2.67674e-15	3.29707e-14	23.4247
CD248	1.13822	4.83116	8.23518	2.45485e-15	3.03723e-14	23.4123
IGF1	1.76607	-1.07848	8.14598	4.63936e-15	5.56981e-14	23.411
ACSM6	-2.75362	-1.53629	-8.14526	4.66307e-15	5.59137e-14	23.3827
RNF128	-1.97505	5.35775	-8.23412	2.47355e-15	3.05842e-14	23.3681
KCNJ8	1.06182	2.06565	8.16744	3.98216e-15	4.82251e-14	23.3558
ADAD2	-1.63275	-0.670157	-8.12626	5.33674e-15	6.37556e-14	23.2703
ADAM11	-1.20928	0.481976	-8.13266	5.09967e-15	6.10358e-14	23.2614
SLC23A3	-1.07845	0.71539	-8.12851	5.25213e-15	6.28219e-14	23.2159
LRRC69	-1.00796	0.253673	-8.11529	5.7685e-15	6.85763e-14	23.1558
RHPN1	-1.2563	4.8166	-8.19259	3.32867e-15	4.06658e-14	23.1147
KIF19	1.25329	-1.52108	8.10046	6.40746e-15	7.57093e-14	23.1049
CYP4F2	-2.20893	-2.58115	-8.10431	6.23511e-15	7.37625e-14	23.103
C19orf67	-1.28125	-3.526	-8.10494	6.20741e-15	7.34795e-14	23.0664
TTC23L	-1.30552	-0.415405	-8.09709	6.56226e-15	7.74443e-14	23.0623
FDCSP	2.80357	-1.93086	8.0982	6.51084e-15	7.68841e-14	23.0547
KRT12	-2.00713	-2.26901	-8.09031	6.88481e-15	8.10539e-14	23.0143
KLHDC7B	2.38191	4.56448	8.15816	4.25432e-15	5.1361e-14	22.9576
SLC9A2	-2.25385	2.3864	-8.11397	5.8228e-15	6.91795e-14	22.9471
KCNE4	1.23684	1.90612	8.10577	6.17137e-15	7.31421e-14	22.9437
PODNL1	1.2826	2.32987	8.11063	5.96221e-15	7.07493e-14	22.9254
XCL2	1.18697	-1.83654	8.0717	7.85325e-15	9.1513e-14	22.9032
ANXA13	1.63699	-3.7124	8.08178	7.31314e-15	8.56299e-14	22.8956
IL26	1.22827	-4.92833	8.08105	7.35082e-15	8.60191e-14	22.8151
IL24	1.44998	1.02652	8.06633	8.15659e-15	9.47636e-14	22.7572
ACY3	1.42526	-0.826913	8.0486	9.24337e-15	1.06879e-13	22.7374
CSF3R	1.2309	2.91101	8.08299	7.25066e-15	8.5052e-14	22.6495
LHX4	-1.0422	0.330928	-8.03605	1.0098e-14	1.16002e-13	22.6005
NKAPL	1.05643	-3.05614	8.03336	1.02908e-14	1.17799e-13	22.5942
CHRNA6	1.35069	-3.95679	8.0356	1.01299e-14	1.16231e-13	22.5609
PRR16	1.10301	0.726687	8.03422	1.02285e-14	1.17292e-13	22.5596
RGS4	1.49422	1.31674	8.02971	1.05585e-14	1.2065e-13	22.4773
FAM177B	1.16681	-1.74328	8.00814	1.22878e-14	1.39264e-13	22.4651
NXN	1.14088	5.40391	8.10058	6.40215e-15	7.56925e-14	22.4001
BNC1	3.21564	-1.46764	8.00467	1.2591e-14	1.42617e-13	22.3979
EEF1A2	-2.79977	3.2176	-8.04791	9.28867e-15	1.07275e-13	22.3905
PDE6G	1.15425	-0.891432	7.99403	1.35671e-14	1.5296e-13	22.3653
FADS6	-2.4577	-1.54011	-7.99341	1.36269e-14	1.53545e-13	22.3382
CTB-50L17.14	-1.85325	-2.05326	-7.98642	1.43108e-14	1.606e-13	22.3006
CH25H	1.21142	0.978026	7.99966	1.30419e-14	1.47553e-13	22.3002
TTC36	-1.11005	-2.64599	-7.98702	1.42508e-14	1.60019e-13	22.2946
NID2	1.16836	3.14166	8.03692	1.00361e-14	1.15358e-13	22.2922
FAM47E	-1.10822	0.0600644	-7.9881	1.41441e-14	1.59004e-13	22.2859
FUT9	-2.59968	0.649075	-7.98541	1.44125e-14	1.61648e-13	22.2221
ZNF804A	1.41436	-2.24618	7.97437	1.55723e-14	1.73654e-13	22.2203
COL12A1	1.28835	7.04417	8.08527	7.13495e-15	8.37452e-14	22.2023
BHMT	-3.55324	1.14883	-7.98488	1.44669e-14	1.62165e-13	22.1754
FGF5	1.92448	-3.30152	7.97429	1.55814e-14	1.73655e-13	22.1751
MXRA5	1.35705	5.94201	8.07329	7.76538e-15	9.05976e-14	22.1691
CDX1	1.63403	-2.28999	7.96542	1.65789e-14	1.8414e-13	22.1553
TEAD4	1.0203	3.68076	8.02436	1.09636e-14	1.24765e-13	22.1138
COL8A1	1.36983	4.60072	8.03721	1.00153e-14	1.15188e-13	22.0644
PRKCQ	1.52987	0.617253	7.9598	1.72445e-14	1.91095e-13	22.0533
MOXD1	1.54973	2.84206	7.99496	1.34792e-14	1.52058e-13	22.0528
CAMSAP3	-1.08943	5.15171	-8.04691	9.35424e-15	1.07904e-13	22.0501
AHNAK2	2.13275	4.31099	8.0161	1.16191e-14	1.31916e-13	21.9934
SYT2	-1.05916	-0.897887	-7.92673	2.17246e-14	2.38162e-13	21.905
MT1M	1.6977	-0.359587	7.9295	2.13087e-14	2.33867e-13	21.8997
PCDH7	1.71357	3.64021	7.98856	1.40983e-14	1.58582e-13	21.8898
SPATA17	-1.06446	1.20016	-7.93918	1.99165e-14	2.19454e-13	21.8647
CAV2	1.03619	5.67534	8.02577	1.08553e-14	1.23678e-13	21.8521
SLC22A3	1.92634	0.433921	7.92572	2.18777e-14	2.3957e-13	21.8301
FOLR3	1.61866	-4.11248	7.93046	2.11665e-14	2.327e-13	21.8276
SORCS2	1.77309	1.15828	7.92976	2.12708e-14	2.33583e-13	21.8026
C1orf127	1.1019	-2.80662	7.91478	2.36114e-14	2.57539e-13	21.791
KIAA1683	-1.25572	1.26251	-7.92104	2.26045e-14	2.47111e-13	21.7342
ECM1	1.09485	4.71181	7.9928	1.36847e-14	1.54108e-13	21.7324
DUSP1	1.11797	7.0683	8.01738	1.15154e-14	1.30815e-13	21.7282
PLN	2.10477	0.851274	7.91452	2.36544e-14	2.57726e-13	21.7228
GEM	1.31391	3.16719	7.95404	1.79522e-14	1.98599e-13	21.7181
ADTRP	1.71789	1.37977	7.91861	2.29906e-14	2.50909e-13	21.7058
GOLGA6L10	-1.1767	-1.00041	-7.89347	2.7387e-14	2.96063e-13	21.6782
TBC1D3B	-1.22995	-2.78569	-7.89597	2.69153e-14	2.9145e-13	21.6637
CHST13	1.23674	-2.02941	7.88573	2.89001e-14	3.11554e-13	21.6202
SLC44A3	-1.06835	5.04754	-7.98272	1.4687e-14	1.64537e-13	21.6169
ST8SIA1	1.11246	0.84411	7.89838	2.64682e-14	2.87089e-13	21.6159
TRABD2A	1.43018	0.528609	7.89174	2.7718e-14	2.99474e-13	21.5936
S100A10	1.16145	7.90868	7.99521	1.34559e-14	1.51883e-13	21.5621
TSHZ3	1.10245	2.68925	7.91276	2.39462e-14	2.60606e-13	21.5051
PRUNE2	1.87065	1.74317	7.89431	2.72279e-14	2.94507e-13	21.5022
RBBP8NL	-1.89675	3.10626	-7.9195	2.28476e-14	2.49488e-13	21.4998
MASP2	-1.09538	-1.13497	-7.859	3.47927e-14	3.71371e-13	21.4466
FAM179A	1.00373	-0.836203	7.8588	3.48411e-14	3.71683e-13	21.44
NT5E	1.52514	3.93212	7.92828	2.14905e-14	2.35729e-13	21.4225
FOXO6	-1.58598	2.28899	-7.88599	2.88481e-14	3.11165e-13	21.3796
MMP2	1.29388	7.94023	7.96338	1.68173e-14	1.86681e-13	21.3422
CXCL5	2.55731	-0.0373232	7.83722	4.04575e-14	4.29009e-13	21.2469
CDK6	1.27384	4.35315	7.90842	2.46814e-14	2.68157e-13	21.2108
MPO	1.26181	-2.97142	7.82521	4.39618e-14	4.62885e-13	21.1727
KIAA1731NL	1.23079	-4.35803	7.8306	4.23527e-14	4.47397e-13	21.1305
TXLNB	1.06567	-1.07271	7.80978	4.8905e-14	5.11058e-13	21.1117
SGK1	1.0854	6.00273	7.91952	2.28448e-14	2.49488e-13	21.0955
FOXJ1	-2.73094	1.39184	-7.82889	4.2857e-14	4.52232e-13	21.091
RIPPLY3	-1.50235	1.86593	-7.83505	4.10687e-14	4.35014e-13	21.0838
HTR2A	1.59531	-3.10443	7.81071	4.85916e-14	5.08056e-13	21.068
KLF15	-1.45594	1.26755	-7.82231	4.48488e-14	4.71714e-13	21.0601
PPP1R9A	-1.91888	2.24948	-7.83372	4.14475e-14	4.38549e-13	21.0295
NEGR1	1.45275	1.09866	7.81372	4.75923e-14	4.9868e-13	21.0171
ST6GALNAC5	1.29924	1.15945	7.81403	4.74896e-14	4.97872e-13	21.014
ARG2	-1.0013	2.67162	-7.84004	3.9674e-14	4.2116e-13	21.0096
LGALS12	1.62291	-3.2898	7.80018	5.22528e-14	5.43122e-13	20.9869
CD40	1.093	4.44323	7.8778	3.05375e-14	3.28295e-13	20.9801
L1CAM	2.33117	1.05572	7.8078	4.95754e-14	5.17229e-13	20.9784
HDAC9	1.2771	1.77307	7.81253	4.79857e-14	5.02532e-13	20.9412
TMEM158	1.16535	3.04221	7.82802	4.31147e-14	4.54705e-13	20.8729
PLA2G5	1.44386	-0.447442	7.77507	6.21179e-14	6.40183e-13	20.8554
ADH6	-1.70596	-0.217826	-7.7764	6.15531e-14	6.35036e-13	20.8526
CSF3	2.45464	-0.73076	7.77305	6.29871e-14	6.48797e-13	20.8318
FSIP2	-1.70183	0.930697	-7.78027	5.99337e-14	6.20305e-13	20.8045
CXCL3	1.70373	-0.0354026	7.76833	6.50649e-14	6.68075e-13	20.789
LRRC32	1.00593	4.48836	7.84207	3.91211e-14	4.15744e-13	20.727
FAM183A	-1.2786	0.996296	-7.76798	6.52221e-14	6.68983e-13	20.7169
PRR15	-1.82203	3.64183	-7.81696	4.65374e-14	4.88944e-13	20.7147
ADAMTS14	1.12517	2.4415	7.79138	5.55184e-14	5.76141e-13	20.7132
F2RL2	1.48074	-0.0606383	7.75591	7.08602e-14	7.22304e-13	20.7081
OR5M11	-1.55597	-4.38718	-7.76635	6.5955e-14	6.75431e-13	20.6936
IL1R2	1.41722	1.25196	7.76671	6.57941e-14	6.74138e-13	20.6849
SERPINE2	1.52506	3.87918	7.81866	4.5997e-14	4.83528e-13	20.6815
ASCL5	-1.27795	-2.426	-7.74537	7.6178e-14	7.74005e-13	20.6579
RCOR2	-1.20746	2.23046	-7.77675	6.14054e-14	6.34185e-13	20.6426
KIAA1875	-1.03544	0.81927	-7.74911	7.42469e-14	7.54779e-13	20.6049
SLC26A5	-1.40893	-2.44063	-7.73511	8.1734e-14	8.25709e-13	20.5875
THBS2	1.61203	6.38802	7.83662	4.0624e-14	4.30539e-13	20.5147
LGALS9	1.02035	6.03969	7.83435	4.12683e-14	4.36891e-13	20.5087
HSD11B2	-1.12955	2.94397	-7.77152	6.36546e-14	6.54978e-13	20.5038
CCDC183	-1.02202	0.294425	-7.72799	8.58164e-14	8.64255e-13	20.5015
PPARG	-1.6446	6.16564	-7.82983	4.25782e-14	4.49534e-13	20.4804
GPC2	-1.35881	1.6416	-7.73946	7.93321e-14	8.03532e-13	20.4616
TDO2	1.23624	1.80051	7.73869	7.97496e-14	8.06919e-13	20.4386
USH2A	-1.12744	-2.5694	-7.7133	9.48951e-14	9.50761e-13	20.4371
CPEB1	1.26871	-1.37575	7.70902	9.77172e-14	9.78532e-13	20.4315
KLHL4	1.60249	-1.99751	7.70559	1.00034e-13	1.00019e-12	20.3977
EPB41L3	1.1496	3.36803	7.7658	6.62079e-14	6.77663e-13	20.3968
EVA1C	1.14865	3.06346	7.7559	7.08665e-14	7.22304e-13	20.3802
PLXNA4	1.50742	-0.470946	7.69627	1.06608e-13	1.0621e-12	20.326
PKDCC	1.63719	1.5217	7.715	9.38006e-14	9.40279e-13	20.3096
CSF2	1.79559	-1.7916	7.68988	1.11367e-13	1.10611e-12	20.2911
BOC	1.26588	2.3804	7.72444	8.79294e-14	8.84619e-13	20.27
TEKT5	-1.78278	-0.881307	-7.68399	1.15934e-13	1.14853e-12	20.2503
FBLN2	1.42736	4.99894	7.77	6.43234e-14	6.6151e-13	20.1786
PTGDS	1.72045	3.69759	7.73848	7.98671e-14	8.07688e-13	20.1734
S100Z	1.09538	-4.00544	7.68021	1.18962e-13	1.17793e-12	20.1376
GOLGA8A	-1.09164	4.99757	-7.75881	6.94654e-14	7.09884e-13	20.0916
SAMD12	-1.28529	3.63322	-7.7257	8.71774e-14	8.77508e-13	20.0836
TPM2	1.18439	7.07158	7.77523	6.20503e-14	6.39826e-13	20.0675
KLRC3	1.0444	-5.31682	7.6719	1.25897e-13	1.24233e-12	19.9945
RRAD	1.7285	2.48751	7.67924	1.19749e-13	1.18511e-12	19.9545
NUAK2	1.06636	2.86862	7.68716	1.13452e-13	1.12509e-12	19.9466
EVA1A	1.54915	1.10014	7.65194	1.44221e-13	1.41577e-12	19.9278
EMR3	1.29968	-3.26744	7.63753	1.59066e-13	1.55443e-12	19.8951
KCNJ12	1.59391	-1.41453	7.62639	1.71556e-13	1.6681e-12	19.8736
ZFP92	1.1811	-0.869006	7.62446	1.73821e-13	1.68759e-12	19.8629
SACS	1.0691	3.32531	7.6785	1.20357e-13	1.19052e-12	19.8144
MAPK15	-1.30766	2.32736	-7.65316	1.43029e-13	1.40478e-12	19.7985
TNFSF18	1.41102	-3.00891	7.61603	1.84043e-13	1.78149e-12	19.766
UGT2B28	-2.10595	-3.34766	-7.61471	1.85698e-13	1.79483e-12	19.7403
TOX2	1.08538	1.95634	7.63439	1.62484e-13	1.58544e-12	19.7206
HS6ST3	-2.79126	-0.512673	-7.60864	1.93491e-13	1.86644e-12	19.7194
TUBB8	-1.43517	-1.99814	-7.60286	2.01221e-13	1.9362e-12	19.7152
ACBD7	-1.37586	-1.00139	-7.59691	2.09496e-13	2.01184e-12	19.6805
UGT1A1	-2.35976	-1.28086	-7.59408	2.13541e-13	2.04866e-12	19.64
GLI2	1.29299	0.570053	7.59008	2.19392e-13	2.10272e-12	19.56
RAPGEFL1	-1.317	6.4076	-7.69128	1.10309e-13	1.09615e-12	19.5236
CHAD	-1.31082	-0.249307	-7.57331	2.45715e-13	2.33995e-12	19.4995
MCTP1	1.00095	2.71229	7.61578	1.84352e-13	1.7836e-12	19.4925
PHGR1	-2.72753	-2.80042	-7.5697	2.51782e-13	2.38726e-12	19.4614
FAM84A	-1.6325	5.88719	-7.67376	1.24309e-13	1.22837e-12	19.4443
KRTAP5-10	-1.96734	-1.84198	-7.5567	2.74845e-13	2.59203e-12	19.4006
OR52N4	1.04351	-5.01733	7.57159	2.48591e-13	2.36162e-12	19.3474
NKPD1	-1.28463	-0.621377	-7.54756	2.92318e-13	2.74881e-12	19.3453
SPERT	-1.50018	-0.044314	-7.54836	2.90737e-13	2.73527e-12	19.3228
SAMD13	-1.20935	1.09667	-7.55734	2.73661e-13	2.58211e-12	19.2999
HDC	1.2026	-0.653355	7.53869	3.10289e-13	2.91076e-12	19.288
RUFY4	1.40658	-0.721405	7.53302	3.22354e-13	3.01918e-12	19.2507
KCNIP1	1.28459	-4.28564	7.54114	3.05232e-13	2.86608e-12	19.1954
CYP3A5	-2.00667	2.94083	-7.57248	2.47091e-13	2.34851e-12	19.182
PDZRN3	1.25209	2.59367	7.56599	2.58167e-13	2.44304e-12	19.181
ADRA2B	-1.21668	-0.608579	-7.5219	3.47385e-13	3.23687e-12	19.1764
MYCL	-1.48489	6.11275	-7.63582	1.60921e-13	1.57098e-12	19.1704
RP11-35N6.1	-2.21821	-2.79004	-7.52055	3.50533e-13	3.26152e-12	19.1426
ITGAD	1.20297	-2.43915	7.5174	3.58049e-13	3.32986e-12	19.1401
GNG13	-1.33386	-4.08292	-7.52967	3.29716e-13	3.07962e-12	19.1325
DAZL	1.37733	-4.37467	7.53198	3.24624e-13	3.0379e-12	19.1294
COLEC10	-1.42853	-2.82076	-7.50726	3.8325e-13	3.55572e-12	19.0564
CLIC5	1.17944	1.21721	7.52202	3.4709e-13	3.23567e-12	19.0552
EVPLL	-1.91346	-1.89556	-7.50338	3.93366e-13	3.64088e-12	19.0503
RNF175	1.07025	-0.588369	7.49222	4.23913e-13	3.91989e-12	18.9812
KCNE1	1.20754	-2.7417	7.48713	4.38615e-13	4.04621e-12	18.9278
EGR3	1.2416	2.22641	7.51638	3.60511e-13	3.35115e-12	18.9035
TLL1	1.5691	-0.168876	7.48057	4.58297e-13	4.22377e-12	18.8822
KLF17	1.49799	-4.08998	7.4901	4.2998e-13	3.97409e-12	18.8717
VNN3	1.648	-2.9637	7.4777	4.67177e-13	4.29949e-12	18.8549
EIF5A2	1.09625	2.21936	7.50862	3.79778e-13	3.52519e-12	18.8528
MCF2L	-1.09596	4.7205	-7.56666	2.56997e-13	2.43314e-12	18.8397
CD1E	1.42316	-1.38367	7.46238	5.17576e-13	4.74087e-12	18.795
VSIG2	-2.38394	5.1409	-7.55786	2.72707e-13	2.57435e-12	18.7722
SERPINE1	1.31174	7.15658	7.5815	2.32495e-13	2.22392e-12	18.7647
PLEKHA6	-1.09728	5.49344	-7.56724	2.55985e-13	2.42475e-12	18.7527
HAS1	1.81128	-1.4731	7.45655	5.38106e-13	4.91502e-12	18.7477
NAV3	1.37852	-0.185872	7.4569	5.36875e-13	4.90608e-12	18.7295
NPFFR1	1.2659	-2.48139	7.45451	5.45493e-13	4.97781e-12	18.7256
RP11-33O4.2	-1.00175	-1.17106	-7.45013	5.61687e-13	5.1088e-12	18.7215
RCN3	1.12909	4.88276	7.5504	2.86771e-13	2.69926e-12	18.7119
FLRT2	1.5256	1.77793	7.47679	4.70035e-13	4.32169e-12	18.6986
XPNPEP2	1.8209	-2.10795	7.44664	5.74894e-13	5.22404e-12	18.6778
HGF	1.38163	0.860666	7.45741	5.35032e-13	4.89154e-12	18.6622
STK32A	-1.95831	1.23142	-7.45851	5.31111e-13	4.85798e-12	18.6353
ZNF704	-1.01649	5.02733	-7.53991	3.07761e-13	2.88844e-12	18.6197
TFR2	-1.20976	1.76325	-7.46108	5.22097e-13	4.78003e-12	18.5969
ZSWIM5	-1.18339	1.27977	-7.43891	6.05317e-13	5.4851e-12	18.5035
CPXM2	1.40513	2.88576	7.46767	4.99589e-13	4.58043e-12	18.4903
TNS1	1.1068	5.96853	7.53004	3.28886e-13	3.07334e-12	18.4693
RPS6KA6	-1.67207	1.99785	-7.43871	6.06126e-13	5.48988e-12	18.423
LEAP2	-1.3154	0.66241	-7.41523	7.08648e-13	6.368e-12	18.4029
NELL1	-1.88158	-3.44238	-7.40806	7.43213e-13	6.64815e-12	18.3744
LRGUK	-1.06813	-0.949375	-7.39659	8.02038e-13	7.13138e-12	18.3681
TNFSF10	1.1606	6.64096	7.50992	3.7648e-13	3.49625e-12	18.3034
CPED1	1.07734	1.73583	7.41532	7.08215e-13	6.36705e-12	18.3007
GDF7	-1.63858	1.80032	-7.40886	7.39279e-13	6.62183e-12	18.2514
SLC5A7	-2.40862	-1.73979	-7.37844	9.04653e-13	7.99989e-12	18.2238
FBXW12	-1.36161	-2.16835	-7.37086	9.51228e-13	8.38124e-12	18.1906
MEOX2	1.68762	-1.55653	7.3692	9.61699e-13	8.46966e-12	18.1814
CREB3L1	1.22759	4.24977	7.45519	5.43005e-13	4.95744e-12	18.1805
CHIT1	1.89377	0.207132	7.37505	9.25182e-13	8.16656e-12	18.1704
P2RX5	1.43285	0.313973	7.37368	9.33623e-13	8.23359e-12	18.1573
DACT1	1.16526	2.40286	7.39647	8.02684e-13	7.13387e-12	18.0929
C11orf96	1.13945	4.23546	7.44141	5.95289e-13	5.39927e-12	18.0897
NTM	1.1681	2.62574	7.40017	7.83243e-13	6.98023e-12	18.0848
FBXO16	-1.02093	0.706601	-7.36643	9.79514e-13	8.61875e-12	18.0828
TMEM119	1.20785	3.39721	7.41709	6.99947e-13	6.29855e-12	18.0735
CXCL1	2.03104	3.06539	7.40513	7.57864e-13	6.77269e-12	18.0635
UNC5A	1.37892	-2.36347	7.35161	1.08032e-12	9.44589e-12	18.0599
FAM167A	1.0942	-0.336125	7.35201	1.07749e-12	9.42538e-12	18.0563
UTS2	1.47346	-3.26369	7.35332	1.06817e-12	9.35649e-12	18.0282
ADAMTS16	1.68092	0.152549	7.35224	1.07583e-12	9.41506e-12	18.0273
SLITRK6	-2.19669	4.49074	-7.42468	6.65456e-13	5.99373e-12	17.9813
CAPN9	-2.06413	-0.696538	-7.33946	1.17057e-12	1.01801e-11	17.9753
MCHR1	1.3975	-2.31929	7.3356	1.20081e-12	1.04057e-11	17.9575
OASL	1.23799	3.87446	7.40996	7.33918e-13	6.57684e-12	17.9459
CCNB3	-1.11971	-0.957319	-7.33004	1.24559e-12	1.07698e-11	17.9369
TMC4	-1.17783	6.31033	-7.45133	5.57208e-13	5.07518e-12	17.931
CILP	2.11658	1.37258	7.35013	1.09097e-12	9.52617e-12	17.915
ERICH5	-1.81625	1.6549	-7.34546	1.12516e-12	9.8159e-12	17.8557
SOD3	1.2841	4.16478	7.40143	7.7672e-13	6.93164e-12	17.8443
DNASE1L2	-1.02712	0.249241	-7.31912	1.33852e-12	1.15425e-11	17.8105
ACTA2	1.25957	7.2466	7.43408	6.25111e-13	5.64342e-12	17.7886
TFAP2B	-2.0904	-3.32626	-7.30868	1.4338e-12	1.23095e-11	17.7374
EMR2	1.04004	2.5571	7.34079	1.16032e-12	1.01038e-11	17.7081
GRIP2	1.01222	-0.365839	7.29703	1.54795e-12	1.32311e-11	17.7034
CLLU1OS	1.29628	-4.86772	7.31623	1.36431e-12	1.17492e-11	17.6871
SAMD9	1.20521	4.76851	7.39148	8.29733e-13	7.3608e-12	17.6842
KCNK13	1.36134	-0.120336	7.288	1.64249e-12	1.40022e-11	17.6307
C5orf58	1.52672	-2.60333	7.28494	1.67583e-12	1.42739e-11	17.6201
TLE2	-1.31123	5.12693	-7.38043	8.92798e-13	7.89864e-12	17.5665
CXorf57	-1.5253	3.44713	-7.3373	1.18742e-12	1.03081e-11	17.5514
DEGS2	-1.8219	3.08329	-7.32398	1.29637e-12	1.11939e-11	17.5278
KRBA2	-1.11817	-1.46419	-7.26028	1.96978e-12	1.66319e-11	17.4925
CCDC181	-1.0705	-0.41868	-7.26335	1.93065e-12	1.63085e-11	17.4896
PAEP	1.91806	-3.57694	7.26826	1.86953e-12	1.58197e-11	17.4625
CFH	1.12213	5.60798	7.36399	9.95421e-13	8.75079e-12	17.407
RHBG	-2.17383	1.59591	-7.27226	1.82111e-12	1.5437e-11	17.3897
GPLD1	-1.20845	0.573884	-7.25491	2.04036e-12	1.71607e-11	17.3736
MMP3	2.13886	1.45677	7.26678	1.88776e-12	1.59602e-11	17.3689
CRH	-3.40342	-1.12849	-7.24775	2.13811e-12	1.79518e-11	17.349
TREM1	1.602	1.20216	7.25463	2.04408e-12	1.71846e-11	17.3167
TBC1D3L	-1.65636	0.192237	-7.23758	2.28509e-12	1.91116e-11	17.2873
PPM1H	-1.22623	3.88708	-7.30903	1.43045e-12	1.22862e-11	17.2863
RAB7B	1.12346	2.77869	7.27807	1.75308e-12	1.48993e-11	17.2702
PKD2L1	1.10853	-2.32221	7.22009	2.56139e-12	2.13398e-11	17.2179
FOXA1	-2.00135	5.30462	-7.31425	1.38213e-12	1.1887e-11	17.1389
TNNI1	-1.06882	1.25417	-7.22105	2.54541e-12	2.12157e-11	17.0974
NLRP6	1.16885	-2.3244	7.19999	2.91965e-12	2.42104e-11	17.0895
MDGA1	1.21458	2.18138	7.23611	2.30718e-12	1.92797e-11	17.0866
PI15	1.51202	1.09696	7.21548	2.63955e-12	2.19345e-11	17.0762
ZNF439	-1.03617	3.01553	-7.24311	2.20394e-12	1.84726e-11	17.0063
MAGIX	-1.07946	2.98945	-7.24122	2.23144e-12	1.86789e-11	16.9985
DERL3	1.04504	3.31574	7.24735	2.1437e-12	1.7991e-11	16.9842
MT1X	1.28748	4.70375	7.2767	1.76888e-12	1.5027e-11	16.9512
ERBB4	-1.88682	-1.77115	-7.17455	3.44444e-12	2.83324e-11	16.9278
MMP12	2.09105	2.97992	7.22175	2.53382e-12	2.11373e-11	16.8912
IMPG1	-1.13024	-2.02074	-7.16358	3.69835e-12	3.02418e-11	16.8682
KRTCAP3	-1.32171	4.56197	-7.25981	1.97589e-12	1.66762e-11	16.8632
EPS8L3	-2.44847	-0.425855	-7.16773	3.60026e-12	2.95267e-11	16.8603
PLA1A	1.22403	0.766037	7.17644	3.40243e-12	2.80225e-11	16.857
LAMP5	1.41674	0.188944	7.16547	3.65349e-12	2.99002e-11	16.8292
RGS13	1.27612	-2.4755	7.1565	3.87215e-12	3.15436e-11	16.8065
GCSAML	1.17683	-3.22739	7.1616	3.74619e-12	3.05944e-11	16.8007
CAPS	-1.34573	6.38491	-7.27105	1.83569e-12	1.55402e-11	16.7564
SLIT2	1.46299	1.52031	7.17054	3.53515e-12	2.90294e-11	16.7475
LRIG1	1.12638	3.6692	7.21698	2.61376e-12	2.17482e-11	16.7315
NTN1	1.36182	1.95309	7.17179	3.50656e-12	2.88069e-11	16.7055
PCOLCE	1.01179	5.45195	7.24888	2.12243e-12	1.78279e-11	16.674
COL9A1	-1.92912	-1.9062	-7.12968	4.60544e-12	3.71435e-11	16.6412
GPRC5C	-1.36593	5.75653	-7.24176	2.22346e-12	1.86202e-11	16.6083
IGF2BP2	1.84079	3.29578	7.18306	3.25918e-12	2.69225e-11	16.5917
SLC16A1	1.46265	4.70816	7.21927	2.57513e-12	2.14451e-11	16.5885
BAIAP3	-1.31282	3.09377	-7.17815	3.36487e-12	2.77249e-11	16.5819
PPAPDC3	1.07652	-0.0287312	7.12057	4.88451e-12	3.92802e-11	16.5602
CENPV	-1.06447	3.32287	-7.18094	3.30449e-12	2.72736e-11	16.5573
SLC22A14	-1.01432	-2.28638	-7.11477	5.07067e-12	4.06763e-11	16.5519
FAM3B	-2.46252	3.71286	-7.17943	3.33696e-12	2.75254e-11	16.5207
FGF2	1.07749	1.21255	7.12749	4.67124e-12	3.76274e-11	16.5064
MYLPF	-1.15956	-1.06025	-7.10288	5.47462e-12	4.37182e-11	16.4892
BEX2	-1.17835	3.14247	-7.16464	3.67305e-12	3.00476e-11	16.4853
PPFIBP2	-1.14379	5.69329	-7.22149	2.53807e-12	2.11636e-11	16.4789
GPT	-1.01134	0.790573	-7.11596	5.03203e-12	4.03997e-11	16.4723
PPFIA4	-1.20165	1.18517	-7.11692	5.00106e-12	4.01676e-11	16.4422
VPS37D	-1.03646	1.18472	-7.11083	5.20126e-12	4.16895e-11	16.404
TDRD5	-2.0448	0.535036	-7.10218	5.49951e-12	4.3899e-11	16.4016
KCNJ11	-1.19655	-0.452378	-7.09186	5.87731e-12	4.6761e-11	16.4009
SMTNL1	1.23573	-1.31128	7.08343	6.20468e-12	4.92447e-11	16.3675
SLC6A4	-1.39888	-0.939026	-7.07154	6.69717e-12	5.28299e-11	16.2865
DIO2	1.41605	2.65621	7.11821	4.95968e-12	3.98517e-11	16.27
RGS6	-1.67917	-0.190066	-7.06208	7.11648e-12	5.60239e-11	16.1972
NFE2	1.40661	-1.19733	7.05096	7.64183e-12	6.00381e-11	16.1598
BCAT1	1.37685	4.32619	7.1375	4.37872e-12	3.54622e-11	16.1201
WFDC13	-1.74076	-2.96404	-7.04896	7.74081e-12	6.07175e-11	16.1057
CTB-55O6.8	-1.01313	2.74854	-7.08744	6.04668e-12	4.803e-11	16.0579
SYT6	1.2506	-3.89776	7.04906	7.7358e-12	6.07027e-11	16.051
ACSBG1	-1.59772	-0.0798912	-7.02861	8.81713e-12	6.86613e-11	15.982
ASPN	1.43596	2.94779	7.07328	6.62257e-12	5.23052e-11	15.9424
RTP4	1.10047	3.21708	7.08078	6.31143e-12	5.00307e-11	15.9411
DPYSL3	1.2119	6.08106	7.13968	4.3174e-12	3.49801e-11	15.931
MXRA8	1.08081	5.50613	7.13162	4.5481e-12	3.67116e-11	15.921
ART3	1.42312	-2.70029	7.00622	1.0172e-11	7.88012e-11	15.8514
VIPR1	-1.43406	3.72228	-7.07588	6.51323e-12	5.14625e-11	15.8311
CMYA5	-1.20257	3.86249	-7.07257	6.65298e-12	5.25026e-11	15.7803
MTUS2	-2.17822	-0.0416363	-6.98705	1.14927e-11	8.84338e-11	15.7154
CRHBP	1.15583	-3.4533	6.99024	1.12619e-11	8.67954e-11	15.7103
LRIT3	-1.08342	-2.37884	-6.97291	1.25735e-11	9.6217e-11	15.6597
GPX2	-2.5202	6.03957	-7.08859	6.00222e-12	4.76963e-11	15.6428
RCVRN	1.01528	-4.39897	6.98281	1.18071e-11	9.07092e-11	15.6044
GPNMB	1.37516	6.97473	7.08942	5.97033e-12	4.74623e-11	15.5761
MMP7	2.08155	3.52706	7.02568	8.98348e-12	6.98727e-11	15.5716
ANKDD1B	-1.03407	-0.508378	-6.95837	1.37891e-11	1.049e-10	15.5706
SYN2	-1.35761	-0.00794664	-6.96229	1.34509e-11	1.02487e-10	15.5668
SPIRE2	-1.1774	4.37998	-7.04908	7.73466e-12	6.07027e-11	15.5452
SNTN	-1.20135	-4.81827	-6.97437	1.24574e-11	9.53657e-11	15.5228
CHDH	-1.13253	1.86932	-6.97894	1.21009e-11	9.27465e-11	15.5013
STRC	-1.34657	-2.49955	-6.92757	1.67597e-11	1.26459e-10	15.3727
SLC47A1	1.1388	-0.397893	6.9249	1.70449e-11	1.28511e-10	15.3572
FBP2	-1.34691	-2.30347	-6.9197	1.76137e-11	1.32236e-10	15.3314
GLOD5	-1.21658	-2.54949	-6.9203	1.75471e-11	1.31939e-10	15.3261
MYT1	-2.21257	-1.05417	-6.91381	1.82816e-11	1.3688e-10	15.2872
GATA3	-1.57885	7.17911	-7.04261	8.06161e-12	6.30811e-11	15.2772
ELAVL4	1.3038	-3.08597	6.9155	1.80869e-11	1.35578e-10	15.2684
ESRRG	-1.6377	-0.782474	-6.90842	1.89144e-11	1.41182e-10	15.2645
INA	-2.27316	3.13683	-6.9642	1.32884e-11	1.01289e-10	15.2464
CSDC2	1.54391	0.42549	6.91515	1.81269e-11	1.35826e-10	15.2449
POF1B	-1.91194	4.07632	-6.98884	1.13628e-11	8.75379e-11	15.2448
MROH2A	-2.12586	-0.509731	-6.90388	1.94635e-11	1.44836e-10	15.219
ROPN1B	-1.24128	-2.09575	-6.89909	2.00602e-11	1.48877e-10	15.2116
FSTL3	1.1231	4.84886	7.00229	1.04299e-11	8.0735e-11	15.1829
ISG15	1.00504	6.93478	7.02718	8.89816e-12	6.92646e-11	15.1822
ITGB3	1.1061	0.0110799	6.89999	1.99471e-11	1.48151e-10	15.1815
B3GALT5	-2.19106	1.25492	-6.91446	1.82068e-11	1.36372e-10	15.1683
TTC34	-1.06213	-1.32593	-6.88705	2.16406e-11	1.59692e-10	15.1497
ARHGAP20	1.00824	-0.332022	6.89001	2.12412e-11	1.56923e-10	15.1397
KCNA2	1.02118	-4.95689	6.90985	1.87438e-11	1.40124e-10	15.1125
KRTAP5-9	-1.8364	-0.779091	-6.88144	2.24186e-11	1.64995e-10	15.0937
ONECUT2	-1.88481	0.820702	-6.89113	2.10911e-11	1.55873e-10	15.0646
WNT5B	1.37831	2.76538	6.92784	1.67308e-11	1.26339e-10	15.0617
CYP4F22	-2.38255	2.80092	-6.9256	1.69699e-11	1.27995e-10	15.0545
MUM1L1	-1.74421	0.275724	-6.87905	2.2757e-11	1.67421e-10	15.0322
IRS4	-1.48634	-4.44258	-6.88789	2.15267e-11	1.58912e-10	15.0139
KLHL32	-1.13542	-2.6139	-6.86882	2.42686e-11	1.77735e-10	15.0064
PLIN5	-1.6566	2.13953	-6.89252	2.09079e-11	1.54637e-10	14.9324
SIGLEC14	1.81079	0.327024	6.86135	2.54339e-11	1.86059e-10	14.9191
DHRS2	-2.65361	7.22004	-6.9806	1.19739e-11	9.18455e-11	14.8998
KLHL38	1.27122	-3.19469	6.85314	2.67782e-11	1.95433e-10	14.8785
SCNN1G	-2.31489	3.36872	-6.90908	1.88356e-11	1.40702e-10	14.8713
SPP1	1.47438	5.98933	6.96654	1.30932e-11	9.98402e-11	14.8525
AC093323.1	-1.01336	-5.06787	-6.8668	2.4578e-11	1.79933e-10	14.839
TAS2R5	-1.13656	-1.80126	-6.83113	3.0736e-11	2.22253e-10	14.8026
TMC7	-1.1254	3.74885	-6.91179	1.85155e-11	1.38577e-10	14.7949
FAM101A	1.70707	-0.231451	6.83532	2.99421e-11	2.16915e-10	14.7934
OCLN	-1.05306	3.01332	-6.88432	2.2015e-11	1.62208e-10	14.7488
PRSS45	-1.63099	-2.0015	-6.8229	3.23609e-11	2.33394e-10	14.7404
FLNC	1.69528	3.83749	6.89797	2.02027e-11	1.49877e-10	14.7117
LY6E	1.08223	8.03279	6.95117	1.44333e-11	1.09586e-10	14.6907
PLEKHG6	-1.0763	5.11533	-6.92808	1.67051e-11	1.26194e-10	14.6836
HIC2	-1.03655	3.76078	-6.89433	2.0671e-11	1.53001e-10	14.6821
VASH2	-1.08051	1.86135	-6.84433	2.82989e-11	2.05933e-10	14.6702
C20orf195	-1.18937	0.627364	-6.81739	3.34942e-11	2.41299e-10	14.6306
TMEM52B	1.62544	0.173836	6.81206	3.46274e-11	2.49094e-10	14.6292
NEURL3	1.50865	-0.619918	6.80113	3.70694e-11	2.65384e-10	14.6037
STEAP1B	1.56228	-1.58127	6.79624	3.82183e-11	2.73107e-10	14.5839
BMP3	-2.6577	2.8023	-6.844	2.83575e-11	2.06282e-10	14.5573
MAPK10	-1.13445	3.86401	-6.87468	2.33921e-11	1.71834e-10	14.5439
GPR179	-1.10345	-2.97758	-6.79625	3.82149e-11	2.73107e-10	14.5433
SV2B	1.54967	-1.7652	6.7791	4.25204e-11	3.01159e-10	14.4778
ELF5	-1.98715	2.19171	-6.80114	3.70692e-11	2.65384e-10	14.3665
NR4A3	1.20729	2.31367	6.80315	3.66061e-11	2.62261e-10	14.3591
ANGPTL1	1.3942	-0.418032	6.74702	5.18933e-11	3.63216e-10	14.2681
RETN	1.30377	-3.25684	6.74448	5.27149e-11	3.68701e-10	14.2131
SYTL5	-1.88196	1.6773	-6.76574	4.62032e-11	3.25972e-10	14.2129
MPPED2	-1.56016	1.15962	-6.7556	4.92026e-11	3.46128e-10	14.2063
PROKR1	-1.31487	-4.15656	-6.75243	5.0181e-11	3.52246e-10	14.2052
NMUR2	-1.29009	-4.38786	-6.75393	4.97167e-11	3.49618e-10	14.1987
CNGA1	-1.56548	2.66714	-6.78029	4.22084e-11	2.99199e-10	14.1705
NUPR1	1.12109	5.14169	6.84035	2.90135e-11	2.10659e-10	14.1407
KRTAP5-8	-1.69032	-2.68696	-6.72429	5.97318e-11	4.13906e-10	14.1215
NAALADL2	-1.16456	2.97688	-6.78039	4.21815e-11	2.99118e-10	14.1182
ASTN2	-1.17303	2.17037	-6.7604	4.77612e-11	3.36353e-10	14.1179
FAM129C	1.17467	-1.40682	6.71675	6.25799e-11	4.32783e-10	14.1107
ID4	-1.2381	3.61572	-6.79617	3.82343e-11	2.7312e-10	14.1074
TRIM61	1.09054	-4.0121	6.73434	5.61306e-11	3.90903e-10	14.1049
VWA5B2	-1.04961	-1.52485	-6.71449	6.34586e-11	4.38169e-10	14.0995
DTX1	1.06186	1.01214	6.72979	5.77337e-11	4.01061e-10	14.0648
ACSM5	1.05768	-2.79234	6.71473	6.33639e-11	4.37671e-10	14.0594
PDLIM4	1.19669	3.58808	6.78716	4.04405e-11	2.88139e-10	14.0581
ITPRIPL1	1.02811	0.581489	6.72211	6.05425e-11	4.19202e-10	14.056
AGR2	-2.02446	5.94095	-6.83498	3.00048e-11	2.17289e-10	14.0547
DQX1	-1.35358	2.10705	-6.74245	5.3384e-11	3.73112e-10	14.018
HS3ST5	-2.02971	-1.83759	-6.69465	7.17196e-11	4.91889e-10	13.9558
S100A8	2.32447	5.48459	6.80616	3.59254e-11	2.57574e-10	13.9378
SYNGR1	-1.00823	4.34822	-6.78681	4.05307e-11	2.8857e-10	13.9197
PCSK1	1.22526	-0.831738	6.68508	7.60699e-11	5.19344e-10	13.9123
ACER2	-1.59423	3.5705	-6.76105	4.75673e-11	3.3523e-10	13.9114
KLHDC7A	-2.57098	2.84963	-6.73947	5.43774e-11	3.79646e-10	13.9108
CR2	2.15855	-1.52883	6.68099	7.80122e-11	5.31484e-10	13.8725
CAPN14	-1.41843	-0.0141632	-6.68148	7.77743e-11	5.30235e-10	13.852
ACTC1	2.62322	0.546689	6.68352	7.68057e-11	5.24183e-10	13.8171
DNAH6	-1.20573	-1.03637	-6.66803	8.44788e-11	5.72929e-10	13.8154
SNX31	-2.88581	3.24093	-6.73076	5.739e-11	3.98959e-10	13.8145
CEL	-1.35947	1.50148	-6.68963	7.39701e-11	5.06346e-10	13.7723
MT1H	1.54787	-1.72215	6.65667	9.05824e-11	6.11368e-10	13.7407
PADI2	1.04155	2.10481	6.69214	7.28381e-11	4.98857e-10	13.7137
APOC1	1.01361	4.7575	6.75178	5.03847e-11	3.5342e-10	13.6454
PDZK1IP1	2.10741	2.85515	6.68656	7.53824e-11	5.15192e-10	13.5833
MMP11	1.47277	5.85819	6.75199	5.03171e-11	3.53073e-10	13.5406
PNCK	-2.00492	2.47207	-6.66691	8.50615e-11	5.76679e-10	13.5165
TEX35	-1.10287	-4.58883	-6.63634	1.02593e-10	6.88098e-10	13.4765
CYP2J2	-1.33489	4.11295	-6.70384	6.77684e-11	4.66436e-10	13.4652
IFNL1	1.18384	-4.59347	6.63271	1.04898e-10	7.02099e-10	13.4545
OSBPL6	1.30223	-0.00589336	6.61455	1.17213e-10	7.77567e-10	13.4516
TMEM97	-1.1301	6.47041	-6.73777	5.49508e-11	3.83511e-10	13.411
PRICKLE1	1.04285	1.69416	6.63296	1.04737e-10	7.01507e-10	13.4103
TCF24	-1.04696	-1.60487	-6.58249	1.42496e-10	9.32869e-10	13.3098
PAX5	1.59269	-0.586821	6.58424	1.40985e-10	9.24536e-10	13.2973
MEOX1	1.13816	0.21413	6.59085	1.35425e-10	8.90779e-10	13.297
DLX5	-1.3322	1.79999	-6.61518	1.16759e-10	7.75349e-10	13.2914
SYNM	1.33692	3.86065	6.66668	8.51808e-11	5.77287e-10	13.2857
REEP6	-1.27362	4.73685	-6.6896	7.39837e-11	5.06346e-10	13.2786
MT1E	1.38023	3.5756	6.65271	9.28086e-11	6.2571e-10	13.2494
EVX1	-2.34308	0.456564	-6.58389	1.41283e-10	9.26175e-10	13.2314
RSPO2	1.78057	-3.04202	6.57692	1.47405e-10	9.62738e-10	13.222
MLXIPL	-1.41024	-0.255253	-6.57322	1.50752e-10	9.83608e-10	13.22
TENM2	2.30432	-0.697904	6.57179	1.5207e-10	9.90877e-10	13.2131
HMGCS2	-3.68295	3.59474	-6.63254	1.0501e-10	7.02608e-10	13.2059
MKX	1.44911	-1.48466	6.56429	1.59151e-10	1.03336e-09	13.195
EPN3	-1.19476	5.77724	-6.68874	7.4378e-11	5.08865e-10	13.1567
AZGP1	-1.90926	0.597729	-6.56928	1.54406e-10	1.00509e-09	13.1371
GRHL3	-1.76614	5.46873	-6.67047	8.32212e-11	5.64794e-10	13.0906
IL1B	1.45913	3.12793	6.61283	1.18448e-10	7.84957e-10	13.0867
C5orf46	1.76332	-1.51259	6.54283	1.81266e-10	1.16742e-09	13.0597
ACOXL	-1.80365	1.70135	-6.57209	1.51794e-10	9.89408e-10	13.047
CRYAB	1.17875	3.39706	6.61296	1.1835e-10	7.84572e-10	13.0389
RHOU	-1.15162	5.56494	-6.66554	8.57807e-11	5.80947e-10	13.0331
DBH	1.14274	-2.63409	6.54023	1.84132e-10	1.1843e-09	13.0267
SLC14A1	-2.45365	4.14081	-6.62115	1.1258e-10	7.49646e-10	13.0057
CYP2C8	-1.40486	-1.57112	-6.52764	1.98697e-10	1.27e-09	12.9783
ADH1A	-1.34262	-3.71938	-6.54014	1.84234e-10	1.18457e-09	12.9629
LGI2	1.0728	1.01822	6.54439	1.79555e-10	1.15678e-09	12.9556
MYBPC1	-2.465	-1.04859	-6.5203	2.07715e-10	1.32459e-09	12.9064
FA2H	-1.40305	3.02736	-6.57992	1.44743e-10	9.46625e-10	12.9055
CHP2	-2.36049	0.67883	-6.52871	1.97425e-10	1.26312e-09	12.8881
KRT33A	-1.6831	-2.24173	-6.51227	2.1802e-10	1.38576e-09	12.8734
RFX8	1.07989	-1.60045	6.50604	2.26364e-10	1.43551e-09	12.8576
HOXB3	-1.06214	4.3318	-6.60907	1.21195e-10	8.02336e-10	12.8514
FAM3D	-2.18262	1.21534	-6.52783	1.98472e-10	1.26898e-09	12.8365
MYRFL	-1.35099	-1.81743	-6.49928	2.35771e-10	1.49128e-09	12.8105
SCNN1B	-1.99808	4.64833	-6.60178	1.26707e-10	8.36264e-10	12.7909
SYNE4	-1.265	3.29715	-6.56797	1.55641e-10	1.0127e-09	12.7879
TTLL10	-1.17239	-1.89601	-6.49395	2.43459e-10	1.5379e-09	12.7808
LTF	2.02177	1.21328	6.50773	2.24077e-10	1.42228e-09	12.7184
SLC45A2	-1.31012	-3.03239	-6.48782	2.52612e-10	1.59055e-09	12.6968
DOK5	1.09913	-0.530742	6.47997	2.64815e-10	1.65922e-09	12.6858
CAPN5	-1.1441	5.52332	-6.60555	1.23826e-10	8.18919e-10	12.6772
RASEF	-1.31799	4.01168	-6.56635	1.57174e-10	1.02174e-09	12.6576
KIF5C	-1.32543	2.705	-6.52795	1.98329e-10	1.26849e-09	12.648
IGSF5	-1.50379	-2.71104	-6.47655	2.7032e-10	1.69054e-09	12.648
LCN12	-1.03041	-0.71111	-6.46878	2.83221e-10	1.76781e-09	12.6289
PODN	1.21202	3.89759	6.55561	1.67762e-10	1.0844e-09	12.6114
OR10H1	-1.59856	-3.02084	-6.4628	2.9356e-10	1.82765e-09	12.5513
PTX3	1.50377	0.144877	6.46152	2.95827e-10	1.83999e-09	12.5376
ZNF682	-1.03253	2.56482	-6.5029	2.3069e-10	1.46056e-09	12.5199
STON1-GTF2A1L	1.09756	-4.1658	6.4689	2.83027e-10	1.76717e-09	12.5146
LYPD6B	-1.21688	4.66961	-6.5587	1.64643e-10	1.06556e-09	12.5027
LPA	-1.68822	-2.95224	-6.45051	3.15999e-10	1.95331e-09	12.4833
ADAMTSL4	1.15187	4.02941	6.53785	1.86803e-10	1.1991e-09	12.4809
CNN1	1.75801	4.29667	6.53659	1.8824e-10	1.20753e-09	12.451
EXOC3L4	1.25695	0.416714	6.44373	3.29086e-10	2.02869e-09	12.4156
DGKK	-1.68454	-4.2997	-6.45134	3.14438e-10	1.94476e-09	12.4033
KRT20	-3.5239	3.43375	-6.49293	2.44961e-10	1.54538e-09	12.3898
CELF3	-1.17887	-4.05426	-6.44412	3.2832e-10	2.0246e-09	12.3773
SLC6A8	-1.04682	6.74215	-6.56521	1.58263e-10	1.02813e-09	12.3634
CACNA1I	-1.7431	-0.262296	-6.42771	3.62152e-10	2.21775e-09	12.3621
GDPD2	-1.85113	0.809879	-6.43771	3.41149e-10	2.09773e-09	12.346
PLA2G4B	-1.0042	-0.551833	-6.41704	3.85971e-10	2.35397e-09	12.3209
CCDC160	-1.42117	-1.27465	-6.41383	3.93421e-10	2.39715e-09	12.3132
FOXN4	-1.63154	-4.16762	-6.43335	3.50171e-10	2.14777e-09	12.3073
TGFB2	1.07857	1.38115	6.43807	3.40422e-10	2.09458e-09	12.2942
SIGLEC15	-1.47466	1.68366	-6.44061	3.35286e-10	2.06363e-09	12.2748
BTBD16	-2.57844	2.38847	-6.45446	3.08607e-10	1.91459e-09	12.2737
C17orf50	-1.25361	-2.95911	-6.40536	4.13789e-10	2.51181e-09	12.2198
ADRB3	1.39226	-3.16269	6.40625	4.11613e-10	2.50016e-09	12.213
TMPRSS2	-2.16673	4.64706	-6.49414	2.43184e-10	1.53716e-09	12.1614
XAF1	1.04646	3.01727	6.454	3.09462e-10	1.91866e-09	12.1602
SRRM3	-1.0643	3.3667	-6.46251	2.9408e-10	1.8303e-09	12.1498
CTSG	1.64247	-1.19198	6.38598	4.64352e-10	2.78913e-09	12.145
C15orf48	1.33576	4.09254	6.48167	2.62127e-10	1.64353e-09	12.1447
OR1Q1	-1.03413	-4.81074	-6.41005	4.0238e-10	2.44944e-09	12.1256
CAPN13	-2.07796	1.32991	-6.39892	4.29952e-10	2.59937e-09	12.0706
BTNL9	-1.29617	1.35134	-6.39601	4.37469e-10	2.63989e-09	12.0526
CCDC64B	-1.39877	5.24319	-6.49401	2.43386e-10	1.5379e-09	12.0515
CLC	1.2635	-4.4677	6.39145	4.49484e-10	2.70819e-09	12.0426
PAPPA	1.11363	1.00469	6.3856	4.65396e-10	2.79367e-09	12.0275
MSX2	-1.25053	4.26071	-6.46226	2.94519e-10	1.83245e-09	11.9987
PNMT	-1.78799	0.613484	-6.37169	5.05457e-10	3.02108e-09	11.9795
FTCDNL1	1.13371	-1.4875	6.34457	5.93497e-10	3.52238e-09	11.9188
TMEM52	-1.0977	0.340172	-6.35114	5.70869e-10	3.39327e-09	11.8851
C1orf210	-1.03826	2.92376	-6.3975	4.33605e-10	2.61901e-09	11.8459
FXYD6	1.17203	2.76417	6.39223	4.47403e-10	2.69649e-09	11.8429
MRGPRF	1.10558	2.79292	6.38832	4.57932e-10	2.75567e-09	11.815
SLC30A10	-1.40648	-3.7056	-6.33956	6.1133e-10	3.62159e-09	11.7939
BVES	1.10264	1.35191	6.35001	5.74721e-10	3.41408e-09	11.7864
NPIPA5	-1.31206	-0.586926	-6.32387	6.70658e-10	3.95137e-09	11.7814
SLC9A4	-2.12217	0.336688	-6.33329	6.34382e-10	3.749e-09	11.7766
BAMBI	-1.47361	4.74748	-6.4337	3.49427e-10	2.14388e-09	11.7633
CYP1B1	1.44644	2.88587	6.38043	4.79896e-10	2.87627e-09	11.7582
SHH	-2.65279	0.72879	-6.33497	6.28129e-10	3.71657e-09	11.7533
ZPLD1	1.37205	-3.44307	6.32527	6.65134e-10	3.9212e-09	11.7282
FREM2	-2.52919	0.305894	-6.31933	6.88835e-10	4.04865e-09	11.6946
EPHB6	-1.34324	5.5315	-6.43707	3.42465e-10	2.10515e-09	11.6847
MKRN2OS	-1.01379	2.00158	-6.34444	5.93971e-10	3.52412e-09	11.6764
ZNF66	-1.23675	1.00749	-6.32436	6.68703e-10	3.94105e-09	11.6735
CXCR1	1.36989	-2.62157	6.29593	7.90538e-10	4.60188e-09	11.6068
SLC26A7	-1.26315	-2.06955	-6.29212	8.0844e-10	4.70046e-09	11.6067
CGN	-1.2484	5.83335	-6.42749	3.62643e-10	2.22006e-09	11.6011
LAMA1	1.45668	1.12059	6.31122	7.22558e-10	4.23789e-09	11.5865
SLC24A3	1.10168	2.35461	6.33019	6.46125e-10	3.81377e-09	11.5456
CYP4F8	-3.10067	1.23329	-6.30662	7.42385e-10	4.34613e-09	11.5442
ADAMTSL1	1.0328	0.861775	6.29436	7.97867e-10	4.64177e-09	11.5153
CLEC12A	1.34052	0.303744	6.28586	8.38666e-10	4.86747e-09	11.5118
SLC7A4	-1.83896	1.24481	-6.29949	7.74149e-10	4.51866e-09	11.5062
CFAP74	-1.08511	-1.604	-6.27218	9.08728e-10	5.26153e-09	11.5042
CXADR	-1.00398	6.48356	-6.41344	3.94352e-10	2.40207e-09	11.4781
MGC50722	-1.50684	-2.36281	-6.26926	9.24392e-10	5.3395e-09	11.4645
SHOX2	1.35606	-0.238584	6.2714	9.12872e-10	5.28238e-09	11.4637
ASTL	-1.26064	-2.41822	-6.2659	9.42773e-10	5.43887e-09	11.4452
CRACR2B	-1.17445	4.43399	-6.37113	5.07136e-10	3.02926e-09	11.4361
CACNA2D1	1.06313	2.15771	6.30429	7.52603e-10	4.40083e-09	11.4245
BCAS1	-2.0843	4.43539	-6.35495	5.58146e-10	3.32475e-09	11.3757
HGFAC	-1.06547	-2.43763	-6.24652	1.05591e-09	6.0417e-09	11.335
CYP4B1	-2.29534	5.27388	-6.36628	5.21935e-10	3.11383e-09	11.333
TSPAN8	-2.00641	-0.16076	-6.24915	1.03981e-09	5.95662e-09	11.3264
LYVE1	1.02393	0.963097	6.26084	9.71135e-10	5.59122e-09	11.3144
CDH26	-1.52354	2.65932	-6.29654	7.87687e-10	4.58941e-09	11.3096
C9orf152	-1.62835	-0.266528	-6.2439	1.0722e-09	6.13134e-09	11.3066
KRTAP5-7	-1.41955	-3.59313	-6.2505	1.03166e-09	5.91343e-09	11.2912
ELF3	-1.32463	8.29843	-6.3869	4.61805e-10	2.77554e-09	11.2911
GPR133	1.42737	0.218978	6.24057	1.09324e-09	6.24612e-09	11.2592
SFRP1	1.73954	1.62386	6.26246	9.61927e-10	5.54148e-09	11.2533
SLC1A3	1.06056	3.88685	6.32376	6.71093e-10	3.95274e-09	11.2522
UPK1A	-2.94464	4.10054	-6.31716	6.97703e-10	4.0983e-09	11.249
PKIA	-1.08786	4.29979	-6.33337	6.34092e-10	3.74843e-09	11.2376
ASB5	1.97051	-3.23385	6.2353	1.12736e-09	6.4335e-09	11.228
RNASE3	1.00566	-4.50999	6.24947	1.03784e-09	5.94708e-09	11.2234
SLC5A12	-1.39478	-0.033775	-6.22782	1.1776e-09	6.71036e-09	11.2039
SAA4	1.28238	-4.39727	6.24272	1.07961e-09	6.17187e-09	11.1931
GLIS1	1.08992	-0.795852	6.21838	1.24411e-09	7.0645e-09	11.1898
JPH2	1.24939	2.31809	6.26467	9.49606e-10	5.47375e-09	11.1755
GCOM1	-1.24057	-0.568487	-6.21186	1.29223e-09	7.3249e-09	11.1429
SCN3B	1.04504	-2.07261	6.21002	1.30615e-09	7.39742e-09	11.1425
ACMSD	-1.01322	-3.75457	-6.22624	1.18849e-09	6.76847e-09	11.1425
TMEM191B	-1.23653	-1.97215	-6.21002	1.30617e-09	7.39742e-09	11.1424
CYP4F12	-2.0838	3.22217	-6.27388	8.9974e-10	5.21259e-09	11.1024
PLA2G10	-1.30736	-1.28196	-6.19489	1.42611e-09	8.03456e-09	11.062
PLEKHG4	-1.08908	3.11993	-6.26694	9.3705e-10	5.4094e-09	11.0605
ACTG2	1.61669	5.57719	6.32276	6.75055e-10	3.97366e-09	11.0258
GPC3	-1.287	2.38055	-6.23937	1.10092e-09	6.28631e-09	11.022
ISM2	-1.29557	-1.82626	-6.18781	1.48587e-09	8.34707e-09	11.0194
SUGCT	1.07565	0.961504	6.19392	1.43419e-09	8.07539e-09	10.9346
AXDND1	-1.47494	-1.57863	-6.16981	1.64911e-09	9.19497e-09	10.9162
SLCO5A1	1.11836	-1.28208	6.16654	1.68058e-09	9.35974e-09	10.9059
CD1A	1.46977	-0.545913	6.17013	1.64602e-09	9.18039e-09	10.9039
GAS2	-1.29011	-0.98091	-6.16445	1.70102e-09	9.46001e-09	10.8881
EDA	-1.0586	0.879222	-6.18382	1.52063e-09	8.52026e-09	10.8855
HOXB5	-1.21542	2.09435	-6.20231	1.366e-09	7.71382e-09	10.8517
EVPL	-1.06761	7.77901	-6.2989	7.76833e-10	4.53296e-09	10.7859
CLDN14	1.02579	-1.62656	6.14238	1.93207e-09	1.06264e-08	10.771
TMEM45A	1.37201	4.48428	6.24896	1.04098e-09	5.96154e-09	10.7351
ROR1	1.00657	0.461526	6.14897	1.86006e-09	1.02973e-08	10.7254
SMIM22	-1.4766	4.81223	-6.25564	1.00111e-09	5.7502e-09	10.7246
SPEG	1.21903	2.79217	6.19681	1.41027e-09	7.95227e-09	10.718
CRB3	-1.02566	4.03578	-6.2345	1.13263e-09	6.46169e-09	10.7135
COL11A1	1.90447	2.86639	6.19552	1.42087e-09	8.00973e-09	10.7074
NGFR	1.42098	1.57502	6.16168	1.72847e-09	9.60992e-09	10.6877
FRRS1L	-1.35688	-2.79559	-6.13022	2.07222e-09	1.13619e-08	10.6604
TLX2	-1.11347	-2.08057	-6.11718	2.2336e-09	1.21882e-08	10.6197
TM4SF19	1.49365	-1.42238	6.11456	2.26746e-09	1.23556e-08	10.6075
SERPINA3	1.10882	-4.71332	6.14278	1.92764e-09	1.0614e-08	10.6053
CMA1	1.43637	-3.20647	6.11991	2.19892e-09	1.20226e-08	10.5786
CDA	1.23007	1.82602	6.14165	1.94023e-09	1.06622e-08	10.5447
CYS1	1.09814	0.2497	6.11001	2.32748e-09	1.26579e-08	10.5231
SV2C	-1.32426	-1.32611	-6.09244	2.57415e-09	1.38982e-08	10.4879
MFI2	1.1891	3.88035	6.18721	1.49109e-09	8.37154e-09	10.4782
SULT1A2	-1.41299	-0.112698	-6.09307	2.56499e-09	1.38527e-08	10.451
HMGA2	2.25888	0.182412	6.09097	2.59591e-09	1.40041e-08	10.4137
TMEM125	-1.08555	3.01903	-6.14268	1.92877e-09	1.06142e-08	10.373
MT1A	1.46833	-2.06124	6.07204	2.89285e-09	1.5507e-08	10.3632
C9orf171	-1.34462	-3.23727	-6.08122	2.74497e-09	1.47713e-08	10.3609
TMEM45B	-1.33083	4.44286	-6.17905	1.56321e-09	8.74617e-09	10.3396
DIRAS2	-1.90208	-2.07801	-6.06796	2.96089e-09	1.58411e-08	10.333
SLC52A1	-1.14413	1.3899	-6.09126	2.5916e-09	1.39847e-08	10.3143
NCAM1	1.40247	0.88372	6.07363	2.86664e-09	1.53707e-08	10.2668
HAND2	1.31351	0.00350831	6.06034	3.09256e-09	1.64956e-08	10.2625
CDH23	-1.25661	3.3124	-6.12424	2.14475e-09	1.17363e-08	10.2215
MFSD6L	-1.55286	-0.410144	-6.04706	3.33567e-09	1.77098e-08	10.2106
SLC28A3	1.57166	0.982559	6.0644	3.02168e-09	1.61353e-08	10.2059
SORL1	-1.1133	6.33368	-6.19082	1.4602e-09	8.21534e-09	10.2053
OGN	1.75548	-1.11864	6.04205	3.43212e-09	1.81672e-08	10.196
SH2D5	1.37935	-0.922079	6.03815	3.50914e-09	1.85497e-08	10.1813
CCL20	1.67206	1.04661	6.06079	3.08462e-09	1.64578e-08	10.1795
COMP	2.02274	3.35956	6.11389	2.27627e-09	1.23932e-08	10.1761
PTGER3	1.30955	0.325718	6.04434	3.38762e-09	1.7956e-08	10.1515
SLITRK2	1.20157	-4.18734	6.05164	3.24981e-09	1.72775e-08	10.1346
SYT10	-1.58789	-3.63418	-6.03878	3.49654e-09	1.84931e-08	10.1008
GPA33	1.1747	-2.53081	6.02682	3.74258e-09	1.96979e-08	10.0993
EFNB3	-1.13529	1.31806	-6.0466	3.3444e-09	1.77464e-08	10.0739
APOBEC3A	1.40156	0.837018	6.03786	3.51485e-09	1.85748e-08	10.0729
INSRR	1.17146	-4.03013	6.03712	3.52981e-09	1.86437e-08	10.0648
SEMA5A	-1.26584	5.65366	-6.15635	1.78246e-09	9.89029e-09	10.0586
GPR98	-1.12887	3.03765	-6.0865	2.6632e-09	1.43591e-08	10.0556
SCN2B	1.24203	-3.60904	6.03035	3.6683e-09	1.93175e-08	10.0552
SLC10A1	-1.3382	-3.41589	-6.02715	3.73539e-09	1.96655e-08	10.05
UPK2	-2.49857	5.63873	-6.14262	1.92946e-09	1.0615e-08	10.0227
LGALS9C	1.29452	-3.07256	6.0182	3.93013e-09	2.06014e-08	10.0218
TMEM184A	-1.14779	5.63653	-6.14825	1.86779e-09	1.03353e-08	10.0122
LUZP2	-1.82288	-0.425403	-6.00576	4.21721e-09	2.2029e-08	9.97993
PI3	2.8379	2.32367	6.05015	3.27738e-09	1.74193e-08	9.97757
INHA	-1.05881	-0.601378	-6.001	4.33236e-09	2.25965e-08	9.97006
ESM1	-1.03048	3.0121	-6.06727	2.97273e-09	1.58997e-08	9.95197
DHRS9	1.63844	0.861394	6.01385	4.02833e-09	2.1082e-08	9.93725
HSPB7	1.5035	1.32578	6.01373	4.03105e-09	2.10889e-08	9.8908
LHFPL1	-1.28162	-2.97706	-5.98374	4.7763e-09	2.47169e-08	9.83813
DCLK1	1.24854	0.734919	5.98804	4.66175e-09	2.42144e-08	9.80781
PLA2G4F	-1.46877	3.38904	-6.04618	3.35249e-09	1.77796e-08	9.77856
IYD	-1.71663	-1.27095	-5.96539	5.29719e-09	2.72097e-08	9.77728
SPINK7	-1.57226	-3.46982	-5.97806	4.93213e-09	2.54353e-08	9.77686
RP11-691N7.6	-1.09401	-3.06062	-5.97257	5.087e-09	2.61577e-08	9.77156
SULT2A1	-2.47127	-1.58883	-5.96401	5.33863e-09	2.74081e-08	9.74681
SLC30A2	-2.18427	1.3251	-5.98583	4.72044e-09	2.4467e-08	9.73627
COLCA2	-1.19858	1.37872	-5.98644	4.70414e-09	2.43955e-08	9.7352
SERPINA9	1.2264	-4.81694	5.9867	4.69719e-09	2.4366e-08	9.73058
FCRLA	1.45732	-0.234787	5.96047	5.44592e-09	2.79367e-08	9.72567
FHL1	1.20751	4.00227	6.04781	3.32144e-09	1.76439e-08	9.67493
C10orf82	-1.71941	-3.03745	-5.94662	5.88712e-09	3.0073e-08	9.63192
BCAN	-1.06241	-0.350789	-5.93579	6.25622e-09	3.18247e-08	9.6009
IGF2BP3	1.90788	0.393463	5.94552	5.92374e-09	3.02522e-08	9.59983
NCAM2	1.56285	-1.74686	5.93149	6.4088e-09	3.25073e-08	9.59399
COL28A1	-1.26182	1.28231	-5.95725	5.54553e-09	2.84327e-08	9.58557
CECR2	-1.73484	1.01955	-5.95064	5.75556e-09	2.94319e-08	9.57525
ZNF737	-1.34689	2.78342	-5.98529	4.73482e-09	2.45284e-08	9.53889
ERVW-1	-1.14849	-4.0199	-5.93991	6.11305e-09	3.11371e-08	9.53142
GBX1	-1.36439	-4.26714	-5.93232	6.37901e-09	3.23933e-08	9.47315
VSTM2A	-1.26298	-4.55154	-5.93222	6.3827e-09	3.24003e-08	9.45209
HOXD1	-1.24778	-1.30458	-5.90278	7.52593e-09	3.77209e-08	9.44794
ENTHD1	1.04193	-3.84268	5.91887	6.87839e-09	3.469e-08	9.4286
GDF10	1.18609	-3.93634	5.91872	6.88445e-09	3.47115e-08	9.42166
MT1G	1.20079	0.819795	5.91821	6.90386e-09	3.48004e-08	9.41854
ZNF541	-1.15898	-1.01106	-5.89688	7.77796e-09	3.88838e-08	9.41432
SGSM1	-1.25001	0.764194	-5.9135	7.0883e-09	3.56654e-08	9.39801
KLHDC9	-1.00257	1.87056	-5.93452	6.30092e-09	3.20353e-08	9.39186
RNF183	-1.46749	-1.44953	-5.89183	8.00049e-09	3.99346e-08	9.38345
GSDMC	1.57088	1.63742	5.92709	6.56897e-09	3.32243e-08	9.38054
CPLX2	-1.53568	-3.54387	-5.9054	7.41662e-09	3.7221e-08	9.37568
IL20RA	-1.05527	4.22787	-6.00045	4.34581e-09	2.26521e-08	9.36937
GGT2	-1.58605	-3.16912	-5.89887	7.69216e-09	3.84845e-08	9.364
TMEM130	1.10095	-0.73895	5.88294	8.40698e-09	4.18561e-08	9.33117
SGK2	-1.61927	1.26514	-5.90939	7.25303e-09	3.6447e-08	9.3259
FCGR3B	1.32451	-0.453221	5.8827	8.41794e-09	4.18893e-08	9.31552
ENPP5	-1.16969	2.35361	-5.92834	6.52314e-09	3.30183e-08	9.29137
CCER2	-1.05906	-1.75793	-5.87357	8.85701e-09	4.38832e-08	9.28992
DES	2.56062	4.49553	5.9796	4.88942e-09	2.52384e-08	9.27451
LAMA3	1.57583	4.947	5.99906	4.38027e-09	2.28194e-08	9.27212
FABP6	-1.71271	2.092	-5.91311	7.10388e-09	3.57345e-08	9.24738
FXYD4	-2.19883	-0.209583	-5.87407	8.83228e-09	4.37718e-08	9.24627
RP11-766F14.2	1.3345	-3.77578	5.87992	8.54964e-09	4.24846e-08	9.22203
ALOX15	-1.42028	0.764046	-5.86635	9.21995e-09	4.5519e-08	9.14204
PDE4C	-1.0734	0.685829	-5.86467	9.30654e-09	4.59348e-08	9.14092
LRTM1	-1.38929	-4.59714	-5.87409	8.83169e-09	4.37718e-08	9.13314
CYP4A11	-1.02767	-4.21288	-5.86641	9.2169e-09	4.55155e-08	9.119
SPON1	1.1356	3.77527	5.93553	6.26527e-09	3.18624e-08	9.09484
2021-12-01	1.26431	-3.79349	5.85186	9.9924e-09	4.91453e-08	9.06934
RGS20	1.29034	0.452255	5.847	1.02655e-08	5.03738e-08	9.06459
CYP3A7	-1.1054	-0.99782	-5.8306	1.12412e-08	5.48843e-08	9.05734
DOCK3	-1.1494	2.32964	-5.88433	8.34185e-09	4.15532e-08	9.05564
PAK7	-1.34305	-4.19862	-5.84739	1.02432e-08	5.02771e-08	9.01772
RIPPLY2	-1.53746	-1.93392	-5.82016	1.19093e-08	5.79281e-08	8.99044
GRIK4	-1.08709	-1.32135	-5.81534	1.22301e-08	5.93403e-08	8.97976
WT1	1.65858	-2.62975	5.81914	1.19763e-08	5.8196e-08	8.96339
D4S234E	-1.63477	2.57121	-5.87242	8.91413e-09	4.41549e-08	8.95817
ANK2	1.18656	1.12827	5.83844	1.07639e-08	5.27265e-08	8.95704
FFAR4	1.00724	-1.58374	5.8074	1.27783e-08	6.17686e-08	8.93786
CX3CL1	1.00927	4.40274	5.92647	6.59193e-09	3.33231e-08	8.93376
SPINK1	-2.94997	4.84881	-5.92138	6.78247e-09	3.42418e-08	8.9168
HCAR1	-1.35079	3.22655	-5.88083	8.5064e-09	4.2297e-08	8.89552
KANK4	1.73211	-1.28855	5.79646	1.35718e-08	6.54254e-08	8.8641
NRG1	1.5403	0.680861	5.80916	1.26547e-08	6.12171e-08	8.84137
GDA	-1.72063	0.254098	-5.80173	1.31835e-08	6.3601e-08	8.83488
CRTAC1	-2.23052	1.07687	-5.81446	1.22898e-08	5.95703e-08	8.83103
ABCG8	-1.01302	-4.67895	-5.81813	1.20433e-08	5.84923e-08	8.82537
C2orf66	-1.14378	-2.18747	-5.78492	1.44618e-08	6.9509e-08	8.80213
ZDHHC11	-1.05344	0.735602	-5.80226	1.31455e-08	6.34489e-08	8.80118
MAOB	1.24419	1.70902	5.82082	1.18658e-08	5.77312e-08	8.79693
GATA2	-1.03762	4.83823	-5.90472	7.44486e-09	3.73531e-08	8.74944
KRT81	1.70905	-0.196173	5.77995	1.48624e-08	7.12931e-08	8.74694
TMEM178B	-1.35202	1.86147	-5.81287	1.2398e-08	6.0005e-08	8.73509
GTSF1	1.87887	-0.721154	5.76728	1.59323e-08	7.59943e-08	8.698
GOLT1A	-1.47305	2.81734	-5.8197	1.19397e-08	5.80617e-08	8.63434
S100A9	1.68356	7.8537	5.91303	7.10705e-09	3.57412e-08	8.62539
ATOH8	-1.36732	2.00661	-5.79439	1.37275e-08	6.61267e-08	8.61709
CXorf22	-1.63454	-1.04954	-5.74835	1.76729e-08	8.35988e-08	8.60947
PSCA	-2.33781	7.53615	-5.90802	7.3087e-09	3.67078e-08	8.60749
PENK	1.18531	-4.19464	5.76786	1.5882e-08	7.58101e-08	8.59197
TBX1	-1.6052	3.23605	-5.82376	1.16748e-08	5.68728e-08	8.59158
SELL	1.28111	3.42322	5.82397	1.16612e-08	5.68211e-08	8.55371
PTPRR	-1.66403	1.85568	-5.77225	1.55035e-08	7.41595e-08	8.51921
SPINK4	-1.78446	-2.34765	-5.72531	2.00426e-08	9.40515e-08	8.47289
ADCYAP1	1.21448	-1.78445	5.69898	2.31299e-08	1.07683e-07	8.35583
KYNU	1.0726	4.23772	5.80869	1.26872e-08	6.13589e-08	8.3247
SNAP91	-1.68058	-1.24148	-5.69271	2.39305e-08	1.10985e-07	8.31494
GPR27	-1.27907	1.57285	-5.72274	2.03243e-08	9.52601e-08	8.29064
HOXB6	-1.02193	2.81841	-5.75551	1.69935e-08	8.06602e-08	8.28648
CPA4	1.70945	0.774149	5.68255	2.52858e-08	1.16824e-07	8.1609
BMP5	-1.64768	-1.05482	-5.6588	2.87535e-08	1.31905e-07	8.1374
RGL3	-1.52989	3.47353	-5.73779	1.87223e-08	8.81768e-08	8.08981
CIDEC	1.47336	-3.84168	5.66116	2.83886e-08	1.30262e-07	8.05311
TNNC1	-1.49723	1.51307	-5.6741	2.64703e-08	1.21891e-07	8.04113
HAPLN1	-1.40196	0.33534	-5.65122	2.99548e-08	1.37125e-07	8.03452
ITGBL1	1.21278	1.53714	5.66623	2.76223e-08	1.26955e-07	7.99705
CCDC169	-1.08545	0.88223	-5.65023	3.01152e-08	1.37827e-07	7.98321
TRHDE	-1.86954	0.297951	-5.63949	3.19095e-08	1.45695e-07	7.97316
MFAP4	1.18465	4.77288	5.75743	1.6816e-08	7.98566e-08	7.97057
EMX2	-1.87307	0.489729	-5.63686	3.23654e-08	1.47673e-07	7.94499
ANXA3	1.21365	3.89121	5.72351	2.02401e-08	9.48883e-08	7.93336
HRH3	-1.54199	-3.47772	-5.62788	3.39665e-08	1.54615e-07	7.90358
NKAIN1	-1.10186	-0.919846	-5.60673	3.8052e-08	1.71804e-07	7.87444
PACSIN1	-1.09923	0.985624	-5.62666	3.41901e-08	1.55596e-07	7.85014
ATP6V0D2	1.07134	-1.95246	5.60099	3.92415e-08	1.766e-07	7.84324
ZNF385B	1.4057	-2.42465	5.59972	3.95084e-08	1.77761e-07	7.81721
CCBE1	1.39839	-0.511149	5.5966	4.01737e-08	1.80503e-07	7.80261
SERPINB7	1.9515	-1.47072	5.59216	4.11414e-08	1.84578e-07	7.78421
FAM196B	1.04984	-4.30254	5.61066	3.7258e-08	1.68572e-07	7.75707
LGALS9B	1.27879	-3.91901	5.60178	3.90751e-08	1.75974e-07	7.73793
IGFBP6	1.07292	4.00588	5.69078	2.41822e-08	1.12072e-07	7.73657
MSI1	-1.39386	0.662017	-5.59438	4.06537e-08	1.82575e-07	7.71174
MS4A8	-1.6877	-3.78507	-5.59104	4.13869e-08	1.85568e-07	7.69193
HPSE2	1.54301	-0.843146	5.56862	4.6653e-08	2.06901e-07	7.66648
UGT1A3	-1.03179	-4.25961	-5.58429	4.29079e-08	1.91813e-07	7.62324
AR	-1.4206	2.498	-5.61622	3.61628e-08	1.63922e-07	7.60599
LCN6	1.04074	-4.08638	5.57841	4.42771e-08	1.97524e-07	7.60503
MUC16	2.06457	0.206275	5.56757	4.69143e-08	2.07953e-07	7.60446
CNTN1	1.61283	1.35214	5.58602	4.25137e-08	1.90181e-07	7.59958
FOXQ1	-1.48265	4.84822	-5.68682	2.47072e-08	1.14342e-07	7.59318
UGT2B11	-1.17769	-4.70707	-5.58198	4.34424e-08	1.94023e-07	7.57836
TMEM145	-1.03314	-0.550544	-5.54957	5.1633e-08	2.2752e-07	7.5656
KRTAP4-1	-1.22799	-1.09383	-5.54588	5.26556e-08	2.31397e-07	7.56162
STAC	1.12485	-0.50661	5.54361	5.32946e-08	2.3394e-07	7.53145
SLAIN1	-1.0135	1.03989	-5.56409	4.77936e-08	2.11705e-07	7.52016
ADAMTS15	1.15425	1.51978	5.5738	4.53805e-08	2.01752e-07	7.5176
ABO	-1.40921	3.27892	-5.62189	3.50782e-08	1.59303e-07	7.50873
TPO	1.25548	-3.57299	5.55171	5.10489e-08	2.25304e-07	7.50214
WNK3	-1	-0.00166821	-5.54291	5.34926e-08	2.34703e-07	7.49945
HS6ST2	-1.41865	2.87098	-5.60562	3.82804e-08	1.72715e-07	7.49306
CPAMD8	-1.04375	2.88914	-5.60296	3.88297e-08	1.75031e-07	7.4716
SOWAHA	-1.07906	0.140556	-5.53547	5.56489e-08	2.43669e-07	7.45087
CYP4F3	-1.65011	2.14652	-5.57631	4.47773e-08	1.99425e-07	7.45087
FGF12	-1.02789	1.21022	-5.54446	5.30548e-08	2.33045e-07	7.40115
IL33	1.32303	2.51145	5.57711	4.45855e-08	1.98777e-07	7.40074
PLAC8	1.13525	1.88847	5.5569	4.96582e-08	2.1954e-07	7.38437
SLC15A1	-1.34645	2.42093	-5.56848	4.66867e-08	2.06991e-07	7.36985
HPGD	-1.78124	5.92212	-5.65713	2.90144e-08	1.33008e-07	7.32895
RBP1	1.00108	3.73362	5.60198	3.90328e-08	1.75858e-07	7.31863
HOXB1	-1.3252	-2.97675	-5.50327	6.59934e-08	2.85746e-07	7.29195
SLC16A9	-1.26935	0.968027	-5.51453	6.21778e-08	2.70369e-07	7.27201
PDZD3	-1.56139	-1.6673	-5.48998	7.07863e-08	3.05111e-07	7.26659
KIF1A	-1.76236	-1.28788	-5.48994	7.08014e-08	3.05111e-07	7.2647
AMZ1	1.01164	-1.11367	5.48479	7.27504e-08	3.12843e-07	7.25235
RIMBP2	1.17768	-2.89888	5.48722	7.18226e-08	3.09058e-07	7.21438
LMOD1	1.20232	3.81312	5.5824	4.33446e-08	1.93631e-07	7.20734
CYP26B1	1.04455	1.366	5.50628	6.49519e-08	2.81613e-07	7.18793
RASSF9	1.21832	-0.418147	5.47396	7.70163e-08	3.30602e-07	7.17018
SPAG17	-1.23385	1.56508	-5.50572	6.51427e-08	2.82377e-07	7.1619
MIA	1.2653	-2.94219	5.47239	7.76546e-08	3.33121e-07	7.13633
TPSD1	1.40946	-2.17552	5.46339	8.1416e-08	3.48334e-07	7.12606
FAM150A	-1.30062	-0.808447	-5.45803	8.37396e-08	3.57332e-07	7.10497
MYCN	-1.53942	0.871339	-5.47792	7.5429e-08	3.23931e-07	7.09369
PRR15L	-1.41678	2.51176	-5.51173	6.3105e-08	2.74156e-07	7.06399
PTPRQ	-1.71069	-0.949119	-5.4506	8.7067e-08	3.70473e-07	7.0622
ERAP2	1.03663	4.81931	5.58517	4.27065e-08	1.90956e-07	7.05308
MNX1	-1.20882	-0.034754	-5.44418	9.00417e-08	3.82294e-07	6.99674
TLE6	-1.11023	1.52368	-5.46995	7.86561e-08	3.37194e-07	6.98427
FCRLB	-1.19325	2.83731	-5.505	6.53914e-08	2.83266e-07	6.97666
BRSK2	-1.09365	-0.951502	-5.42481	9.96395e-08	4.21246e-07	6.94441
SYNPO2	1.13353	4.33355	5.54795	5.20793e-08	2.29331e-07	6.9371
PLA2G2F	-2.26033	4.15121	-5.52739	5.8085e-08	2.5365e-07	6.90491
MGP	1.08341	6.1258	5.56875	4.66211e-08	2.06842e-07	6.84019
DPP10	-1.44881	-4.26131	-5.4202	1.02064e-07	4.30795e-07	6.78441
DKK2	1.11124	0.188053	5.39556	1.16043e-07	4.85375e-07	6.73624
LCE1E	-1.26354	-4.36226	-5.40467	1.10671e-07	4.64604e-07	6.69857
GGT6	-1.59051	4.87484	-5.50923	6.39456e-08	2.77559e-07	6.66838
CLCA4	-2.4555	1.76285	-5.4002	1.13277e-07	4.75134e-07	6.60304
CKMT1B	-1.11055	2.46136	-5.4192	1.026e-07	4.32871e-07	6.59925
DKK4	-1.6792	-1.32082	-5.35645	1.42117e-07	5.85117e-07	6.59283
A1CF	-1.1653	-4.16899	-5.37446	1.29469e-07	5.3771e-07	6.56072
NUPR1L	-1.55862	-2.17392	-5.34044	1.54356e-07	6.31757e-07	6.50644
SLC38A5	1.19549	3.56728	5.43029	9.68272e-08	4.10028e-07	6.4687
IGFBP5	1.12203	6.95098	5.50251	6.62592e-08	2.86769e-07	6.46539
MLIP	1.15921	-3.16704	5.34015	1.54589e-07	6.32579e-07	6.45672
CCDC8	1.07961	1.86967	5.37086	1.31904e-07	5.4724e-07	6.44046
SOWAHB	-1.03168	3.39629	-5.41907	1.02671e-07	4.33078e-07	6.43982
BMP7	-1.79034	2.58943	-5.386	1.21949e-07	5.08763e-07	6.41626
MRAP2	-1.09545	-0.0320294	-5.32733	1.65143e-07	6.73355e-07	6.41142
C2orf72	-1.27634	-0.612153	-5.31951	1.71916e-07	6.98918e-07	6.40376
VIT	1.36985	-3.22768	5.32657	1.65787e-07	6.75554e-07	6.38564
SLC19A3	1.06645	-1.06489	5.30624	1.84033e-07	7.45218e-07	6.35414
STEAP4	1.0558	3.34265	5.39951	1.13679e-07	4.76407e-07	6.35181
GNG4	1.40387	0.919697	5.33112	1.61952e-07	6.61036e-07	6.35014
SSTR5	-1.32345	-4.38142	-5.3314	1.61722e-07	6.60239e-07	6.33041
ERN2	-1.99868	0.866849	-5.3155	1.75492e-07	7.12413e-07	6.27557
C4orf19	-1.13542	2.57434	-5.3555	1.42817e-07	5.87872e-07	6.26104
[truncated: 329 more rows]
