# Supplementary material for: S100A5 Attenuates Efficiency of Anti‐PD‐L1/PD‐1 Immunotherapy by Inhibiting CD8+ T Cell‐Mediated Anti‐Cancer Immunity in Bladder Carcinoma
Source: Adv Sci (Weinh). 2023 Jul 6;10(25):2300110. doi: 10.1002/advs.202300110 (PMC10477882; doi:10.1002/advs.202300110)
Supplement: Supplementary file 7 — Supplemental Table 6 [file ADVS-10-2300110-s003.xlsx]

## Sheet: BP
GO (BP) analysis based on 967 common differential expressed genes
ID	Description	GeneRatio	BgRatio	pvalue	p.adjust	qvalue	geneID	Count
GO:0042110	T cell activation	75/858	483/18866	5.13945e-21	1.01707e-17	7.7436e-18	199/857/6366/6352/914/30835/11314/924/970/941/942/925/926/60437/338339/26253/339390/1378/56253/1493/1525/1794/1803/1840/8320/2207/2302/2529/2625/2736/1880/84868/3113/3123/3383/29851/3620/3458/3586/3594/3559/3569/3575/3902/3936/10288/11006/4478/3071/114548/5027/5133/80380/5293/64600/26191/5788/399/864/54440/6469/140885/27240/84174/114836/6708/387357/201633/10673/8740/7292/9760/79865/8876/11326	75
GO:0030198	extracellular matrix organization	67/858	395/18866	5.38382e-21	1.01707e-17	7.7436e-18	8038/8728/81792/140766/170689/170690/171019/9509/165/857/858/151887/1300/1301/1303/1307/1277/1278/1281/1289/1290/50509/1291/1292/1296/1297/1311/1803/1805/1999/2191/2200/23768/2335/2620/26585/3036/3383/3569/3676/3678/3684/3687/3689/25818/284217/3936/4015/8076/4320/4321/4314/4316/4318/10630/10631/5806/6423/6696/23213/55959/7045/7092/3371/7276/1462/7490	67
GO:0043062	extracellular structure organization	67/858	396/18866	6.20795e-21	1.01707e-17	7.7436e-18	8038/8728/81792/140766/170689/170690/171019/9509/165/857/858/151887/1300/1301/1303/1307/1277/1278/1281/1289/1290/50509/1291/1292/1296/1297/1311/1803/1805/1999/2191/2200/23768/2335/2620/26585/3036/3383/3569/3676/3678/3684/3687/3689/25818/284217/3936/4015/8076/4320/4321/4314/4316/4318/10630/10631/5806/6423/6696/23213/55959/7045/7092/3371/7276/1462/7490	67
GO:0097530	granulocyte migration	40/858	150/18866	3.17408e-20	3.90015e-17	2.96943e-17	719/728/27202/6356/6357/6359/6362/6366/6369/10344/6348/414062/6351/388372/6352/6354/6355/11314/1240/1435/1436/1525/3627/6373/10563/2920/6374/4283/1803/2207/2529/3689/3071/5142/5293/399/6279/6288/56833/9353	40
GO:1990266	neutrophil migration	36/858	122/18866	6.1612e-20	6.05646e-17	4.61117e-17	719/728/27202/6356/6357/6359/6362/6366/6369/10344/6348/414062/6351/388372/6352/6354/6355/1525/3627/6373/10563/2920/6374/4283/1803/2207/2529/3689/3071/5142/5293/399/6279/6288/56833/9353	36
GO:0030593	neutrophil chemotaxis	33/858	103/18866	1.27772e-19	9.40148e-17	7.15795e-17	719/728/27202/6356/6357/6359/6362/6366/6369/10344/6348/414062/6351/388372/6352/6354/6355/1525/3627/6373/10563/2920/6374/4283/1803/2207/3689/3071/5142/5293/6279/6288/9353	33
GO:0007159	leukocyte cell-cell adhesion	62/858	364/18866	1.33897e-19	9.40148e-17	7.15795e-17	199/655/857/6366/6352/30835/11314/970/941/942/339390/56253/1493/1803/1840/2302/2529/10690/2625/2650/2736/84868/3113/3123/3383/29851/3620/3458/3586/3594/3559/3569/3575/3676/3678/3689/3902/10288/11006/4478/3071/114548/4907/5133/80380/64600/26191/5788/399/864/6279/54440/6404/6469/140885/6708/201633/10673/8740/7292/8876/11326	62
GO:0071621	granulocyte chemotaxis	36/858	127/18866	2.71033e-19	1.66516e-16	1.26779e-16	719/728/27202/6356/6357/6359/6362/6366/6369/10344/6348/414062/6351/388372/6352/6354/6355/1240/1435/1436/1525/3627/6373/10563/2920/6374/4283/1803/2207/3689/3071/5142/5293/6279/6288/9353	36
GO:0097529	myeloid leukocyte migration	47/858	222/18866	4.83882e-19	2.64253e-16	2.01193e-16	199/719/728/27202/6356/6357/6359/6362/6366/6369/10344/6348/414062/6351/388372/6352/6354/6355/11314/1240/1435/1436/1525/3627/6373/10563/2920/6374/4283/1803/2207/2358/2529/26585/3569/3689/3071/5142/5293/399/4920/6279/6288/140885/56833/9353/54209	47
GO:0030595	leukocyte chemotaxis	46/858	232/18866	1.77139e-17	8.70638e-15	6.62873e-15	199/387695/719/728/27202/6356/6357/6359/6362/6366/6369/10344/6348/414062/6351/388372/6352/6354/6355/1234/1240/1435/1436/1525/3627/6373/10563/2920/6374/4283/1803/2207/2358/1880/26585/3586/3569/3689/3071/5142/5293/6279/6288/56833/9353/8740	46
GO:0022407	regulation of cell-cell adhesion	65/858	439/18866	2.86889e-17	1.28187e-14	9.75971e-15	8728/199/246/655/857/6366/6352/30835/11314/970/941/942/339390/56253/1493/10563/1803/1840/3169/2302/2529/10690/2625/2736/84868/3113/3123/3383/29851/3620/3458/3586/3594/3559/3569/3575/3676/3689/3902/10288/11006/266727/3071/114548/5133/80380/10630/64600/5329/26191/5788/399/864/54440/5270/6469/140885/6708/55714/201633/10673/8740/7292/8876/11326	65
GO:1903037	regulation of leukocyte cell-cell adhesion	55/858	329/18866	3.86308e-17	1.58225e-14	1.20467e-14	199/857/6366/6352/30835/11314/970/941/942/339390/56253/1493/1803/1840/2302/2529/10690/2625/2736/84868/3113/3123/3383/29851/3620/3458/3586/3594/3559/3569/3575/3676/3689/3902/10288/11006/3071/114548/5133/80380/64600/26191/5788/399/864/54440/6469/140885/6708/201633/10673/8740/7292/8876/11326	55
GO:0022409	positive regulation of cell-cell adhesion	50/858	279/18866	5.73547e-17	2.16845e-14	1.65098e-14	8728/199/246/655/857/6366/6352/30835/970/941/942/1493/10563/1803/3169/2529/2625/2736/84868/3113/3383/29851/3458/3586/3594/3559/3569/3575/3676/3689/10288/11006/3071/114548/5133/80380/10630/5329/26191/5788/399/864/54440/6469/140885/6708/10673/8740/7292/8876	50
GO:0002683	negative regulation of immune system process	66/858	463/18866	1.14854e-16	4.03219e-14	3.06997e-14	246/558/653/695/714/27202/6366/6348/11314/146722/941/8832/942/339390/1281/1378/56253/1493/1803/1840/2200/2207/115352/2302/2633/8111/26585/84868/3112/3123/3218/3620/3586/3559/133396/3575/3624/3805/3902/10288/11006/4321/4332/5133/80380/64600/5468/26191/5788/864/64092/5272/710/6422/4068/6469/84174/56833/9353/7043/201633/130733/7128/7292/7305/11326	66
GO:0050863	regulation of T cell activation	54/858	332/18866	2.5704e-16	8.42234e-14	6.41247e-14	199/857/6366/6352/914/30835/11314/970/941/942/339390/1378/56253/1493/1803/1840/2302/2625/2736/84868/3113/3123/29851/3620/3458/3586/3594/3559/3569/3575/3902/10288/11006/3071/114548/5133/80380/64600/26191/5788/399/864/54440/6469/140885/27240/6708/201633/10673/8740/7292/9760/8876/11326	54
GO:0045785	positive regulation of cell adhesion	62/858	428/18866	4.64568e-16	1.42709e-13	1.08654e-13	8728/10551/199/246/655/857/151887/6366/6352/30835/970/941/942/1307/1435/1493/10563/1803/2316/342184/2335/3169/2529/2625/2736/84868/3113/3383/29851/3458/3586/3594/3559/3569/3575/3676/3678/3689/10288/11006/3071/114548/5133/80380/10630/5329/26191/5788/399/864/6281/6288/54440/6422/6423/6469/140885/6708/10673/8740/7292/8876	62
GO:0071674	mononuclear cell migration	28/858	97/18866	1.57453e-15	4.55224e-13	3.46591e-13	199/653/719/728/6356/6357/6359/6362/6366/6369/10344/6348/414062/6351/388372/6352/6354/6355/1240/1435/1436/3627/2358/26585/3569/140885/56833/9353	28
GO:0034341	response to interferon-gamma	40/858	202/18866	2.4001e-15	6.5536e-13	4.98968e-13	199/815/6356/6357/6359/6362/6366/6369/10344/6348/414062/6351/388372/6352/6354/6355/356/2209/2210/2633/115362/3055/3113/3117/3119/3122/3123/3383/8519/10410/3458/3594/3394/4210/4360/4502/5468/140885/10346/10537	40
GO:0072676	lymphocyte migration	30/858	117/18866	5.37275e-15	1.38985e-12	1.05818e-12	199/387695/6356/6357/6359/6362/6366/6369/10344/6348/414062/6351/388372/6352/6354/6355/56253/3627/6373/10563/2529/2625/1880/3383/3676/4478/64005/5293/6288/8740	30
GO:0070098	chemokine-mediated signaling pathway	26/858	88/18866	8.69959e-15	2.13792e-12	1.62774e-12	6356/6357/6359/6362/6366/6369/10344/6348/414062/6351/388372/6352/6354/6355/1234/1237/1240/3627/6373/10563/2920/6374/4283/9353/7032/54209	26
GO:1990868	response to chemokine	27/858	97/18866	1.36826e-14	3.05682e-12	2.32735e-12	6356/6357/6359/6362/6366/6369/10344/6348/414062/6351/388372/6352/6354/6355/1234/1237/1240/3627/6373/10563/2920/6374/4283/4015/9353/7032/54209	27
GO:1990869	cellular response to chemokine	27/858	97/18866	1.36826e-14	3.05682e-12	2.32735e-12	6356/6357/6359/6362/6366/6369/10344/6348/414062/6351/388372/6352/6354/6355/1234/1237/1240/3627/6373/10563/2920/6374/4283/4015/9353/7032/54209	27
GO:1903039	positive regulation of leukocyte cell-cell adhesion	42/858	235/18866	2.05521e-14	4.39189e-12	3.34383e-12	199/857/6366/6352/30835/970/941/942/1493/1803/2529/2625/2736/84868/3113/3383/29851/3458/3594/3559/3569/3575/3676/3689/10288/11006/3071/114548/5133/80380/26191/5788/399/864/54440/6469/140885/6708/10673/8740/7292/8876	42
GO:0030098	lymphocyte differentiation	54/858	368/18866	2.24714e-14	4.60195e-12	3.50376e-12	558/695/914/941/942/925/338339/26253/1378/1380/56253/1493/55619/1794/1840/8320/2207/115352/2302/2529/2625/2736/1880/9734/3458/3586/3594/3559/3569/3575/3624/3676/3902/10288/11006/3071/150372/114548/4914/5293/26191/5788/399/864/54440/6422/6469/114836/56833/6688/387357/7292/9760/8876	54
GO:1902105	regulation of leukocyte differentiation	47/858	290/18866	2.66046e-14	5.23046e-12	3.98229e-12	558/695/714/6348/914/941/942/1378/56253/1435/1493/81501/1840/2124/2200/115352/2302/2625/2736/8111/3123/3458/3594/3559/3575/3624/3902/10288/11006/3071/150372/114548/5788/399/4920/864/54440/6422/6469/284266/56833/130733/7292/9760/54209/7305/8876	47
GO:0070661	leukocyte proliferation	49/858	313/18866	2.95811e-14	5.59197e-12	4.25753e-12	199/695/6352/6355/30835/11314/952/970/941/942/339390/1380/56253/1435/1436/1493/1794/115352/2302/1880/26585/84868/3113/3123/3620/3586/3594/3559/3569/3575/10288/4332/4478/3071/5027/80380/64600/26191/5788/54440/6469/6708/7128/10673/8740/7292/54209/7305/11326	49
GO:0050867	positive regulation of cell activation	58/858	421/18866	4.01319e-14	7.30549e-12	5.56214e-12	199/558/695/857/6366/6348/6352/914/30835/952/970/941/942/338339/1493/1803/2207/115352/2625/2736/1880/84868/3113/29851/3458/3586/3594/3559/3569/3575/3684/3689/11027/353514/10288/11006/3071/114548/5133/80380/10630/5341/26191/5788/399/864/54440/6469/140885/6708/10333/10673/8740/7292/9760/54209/7305/8876	58
GO:0048247	lymphocyte chemotaxis	22/858	65/18866	4.30989e-14	7.40022e-12	5.63426e-12	387695/6356/6357/6359/6362/6366/6369/10344/6348/414062/6351/388372/6352/6354/6355/3627/6373/10563/1880/5293/6288/8740	22
GO:0070663	regulation of leukocyte proliferation	42/858	240/18866	4.36636e-14	7.40022e-12	5.63426e-12	199/695/6352/6355/30835/11314/952/970/941/942/339390/56253/1435/1436/1493/115352/2302/1880/26585/84868/3113/3123/3620/3586/3594/3559/3569/10288/4332/3071/80380/64600/26191/5788/54440/6469/6708/7128/10673/7292/7305/11326	42
GO:0071346	cellular response to interferon-gamma	36/858	182/18866	6.27011e-14	1.02725e-11	7.82114e-12	199/815/6356/6357/6359/6362/6366/6369/10344/6348/414062/6351/388372/6352/6354/6355/356/2209/2210/2633/115362/3055/3113/3117/3119/3122/3123/3383/3458/3594/3394/4360/4502/5468/140885/10346	36
GO:0060326	cell chemotaxis	48/858	311/18866	9.43707e-14	1.49623e-11	1.13918e-11	199/387695/719/728/27202/6356/6357/6359/6362/6366/6369/10344/6348/414062/6351/388372/6352/6354/6355/1234/1237/1240/1435/1436/1525/3627/6373/10563/2920/6374/4283/1803/2207/2358/1880/26585/3586/3569/3689/4015/3071/5142/5293/6279/6288/56833/9353/8740	48
GO:0050870	positive regulation of T cell activation	38/858	214/18866	4.47671e-13	6.87595e-11	5.2351e-11	199/857/6366/6352/30835/970/941/942/1493/1803/2625/2736/84868/3113/29851/3458/3594/3559/3569/3575/10288/11006/3071/114548/5133/80380/26191/5788/399/864/54440/6469/140885/6708/10673/8740/7292/8876	38
GO:0002695	negative regulation of leukocyte activation	35/858	184/18866	4.70174e-13	7.00274e-11	5.33164e-11	558/695/11314/146722/941/8832/942/339390/56253/1493/1840/2302/84868/3123/3620/3586/3559/133396/3624/3902/10288/4332/80380/64600/26191/5788/864/64092/6422/6469/201633/7128/7292/7305/11326	35
GO:0002548	monocyte chemotaxis	21/858	67/18866	9.12324e-13	1.31884e-10	1.00412e-10	199/6356/6357/6359/6362/6366/6369/10344/6348/414062/6351/388372/6352/6354/6355/3627/2358/26585/3569/56833/9353	21
GO:0032943	mononuclear cell proliferation	44/858	286/18866	1.1554e-12	1.62251e-10	1.23532e-10	199/695/6352/30835/11314/952/970/941/942/339390/1380/56253/1435/1493/1794/115352/2302/1880/84868/3113/3123/3620/3586/3594/3559/3569/3575/10288/4332/4478/3071/5027/80380/64600/26191/5788/54440/6469/6708/10673/8740/7292/7305/11326	44
GO:0032944	regulation of mononuclear cell proliferation	38/858	221/18866	1.26215e-12	1.72319e-10	1.31198e-10	199/695/6352/30835/11314/952/970/941/942/339390/56253/1435/1493/115352/2302/1880/84868/3113/3123/3620/3586/3594/3559/3569/10288/4332/3071/80380/64600/26191/5788/54440/6469/6708/10673/7292/7305/11326	38
GO:0002696	positive regulation of leukocyte activation	54/858	406/18866	1.30413e-12	1.73237e-10	1.31897e-10	199/558/695/857/6366/6348/6352/914/30835/952/970/941/942/338339/1493/1803/2207/115352/2625/2736/1880/84868/3113/29851/3458/3586/3594/3559/3569/3575/3684/3689/10288/11006/3071/114548/5133/80380/26191/5788/399/864/54440/6469/140885/6708/10333/10673/8740/7292/9760/54209/7305/8876	54
GO:0045619	regulation of lymphocyte differentiation	34/858	181/18866	1.47471e-12	1.90742e-10	1.45224e-10	558/695/914/941/942/1378/56253/1493/1840/115352/2302/2625/2736/3458/3594/3559/3575/3624/3902/10288/11006/3071/150372/114548/5788/399/864/54440/6422/6469/56833/7292/9760/8876	34
GO:0046718	viral entry into host cell	29/858	134/18866	1.64006e-12	2.06689e-10	1.57366e-10	290/558/857/858/1234/30835/941/942/339390/23601/1378/1380/1525/1803/3123/222537/3356/3383/8519/10410/3678/4360/5806/6404/6614/6504/6554/7113/10346	29
GO:0051250	negative regulation of lymphocyte activation	31/858	154/18866	2.15131e-12	2.64342e-10	2.01261e-10	558/695/11314/941/942/339390/56253/1493/1840/2302/84868/3123/3620/3586/3559/3624/3902/10288/4332/80380/64600/26191/864/64092/6422/6469/201633/7128/7292/7305/11326	31
GO:0070664	negative regulation of leukocyte proliferation	23/858	86/18866	3.12367e-12	3.74459e-10	2.851e-10	695/6355/11314/941/942/339390/56253/1493/2302/26585/84868/3123/3620/3586/3559/10288/4332/80380/64600/6469/7128/7305/11326	23
GO:0046651	lymphocyte proliferation	43/858	283/18866	3.20978e-12	3.7562e-10	2.85984e-10	199/695/6352/30835/11314/952/970/941/942/339390/1380/56253/1493/1794/115352/2302/1880/84868/3113/3123/3620/3586/3594/3559/3569/3575/10288/4332/4478/3071/5027/80380/64600/26191/5788/54440/6469/6708/10673/8740/7292/7305/11326	43
GO:0050866	negative regulation of cell activation	36/858	207/18866	3.50612e-12	4.00757e-10	3.05122e-10	558/695/11314/146722/941/8832/942/339390/56253/1493/1840/2302/84868/3123/3620/3586/3559/133396/3624/3902/10288/4332/80380/64600/26191/5788/864/64092/5270/6422/6469/201633/7128/7292/7305/11326	36
GO:0002237	response to molecule of bacterial origin	49/858	356/18866	4.1531e-12	4.63921e-10	3.53213e-10	558/728/6348/6352/1234/929/941/942/1053/1440/3627/6373/10563/2920/6374/4283/1543/356/2326/728441/84868/3055/3248/3383/3620/3586/3569/3394/11027/10288/4049/4360/114548/5027/80380/5142/57088/26191/6279/140885/4091/7054/7096/10333/7128/7292/79931/54209/54658	49
GO:0050670	regulation of lymphocyte proliferation	37/858	219/18866	4.31398e-12	4.71182e-10	3.58741e-10	199/695/6352/30835/11314/952/970/941/942/339390/56253/1493/115352/2302/1880/84868/3113/3123/3620/3586/3594/3559/3569/10288/4332/3071/80380/64600/26191/5788/54440/6469/6708/10673/7292/7305/11326	37
GO:0030217	T cell differentiation	40/858	253/18866	5.1514e-12	5.43509e-10	4.13808e-10	914/941/942/925/338339/26253/1378/56253/1493/1794/1840/8320/2207/2302/2529/2625/2736/1880/3458/3594/3559/3569/3575/3902/10288/11006/3071/114548/5293/26191/5788/399/864/54440/6469/114836/387357/7292/9760/8876	40
GO:0032496	response to lipopolysaccharide	47/858	334/18866	5.19734e-12	5.43509e-10	4.13808e-10	558/728/6348/6352/1234/929/941/942/1053/1440/3627/6373/10563/2920/6374/4283/1543/356/2326/728441/84868/3055/3248/3383/3620/3586/3569/3394/11027/10288/4049/4360/114548/5027/80380/5142/57088/26191/6279/140885/4091/7054/7128/7292/79931/54209/54658	47
GO:0070374	positive regulation of ERK1 and ERK2 cascade	36/858	215/18866	1.10178e-11	1.12818e-09	8.58953e-10	246/728/27202/6356/6357/6359/6362/6366/6369/10344/6348/414062/6351/388372/6352/6354/6355/1116/1436/2066/2261/2358/152007/1880/84868/3123/3356/3383/8685/4914/5031/26191/5788/6504/388121/54209	36
GO:0070372	regulation of ERK1 and ERK2 cascade	44/858	306/18866	1.20532e-11	1.20901e-09	9.20493e-10	246/728/27202/6356/6357/6359/6362/6366/6369/10344/6348/414062/6351/388372/6352/6354/6355/1116/1436/2066/2261/2335/2358/2633/152007/1880/84868/3123/3356/3383/8685/4914/5031/8000/26191/5788/5801/6098/27330/57556/140885/6504/388121/54209	44
GO:0042098	T cell proliferation	34/858	195/18866	1.30128e-11	1.27916e-09	9.73908e-10	199/6352/30835/970/941/942/339390/56253/1493/1794/2302/84868/3113/3123/3620/3586/3594/3559/3569/10288/4478/3071/5027/80380/64600/26191/5788/54440/6469/6708/10673/8740/7292/11326	34
GO:0044409	entry into host	29/858	147/18866	1.8655e-11	1.79783e-09	1.36881e-09	290/558/857/858/1234/30835/941/942/339390/23601/1378/1380/1525/1803/3123/222537/3356/3383/8519/10410/3678/4360/5806/6404/6614/6504/6554/7113/10346	29
GO:0002573	myeloid leukocyte differentiation	35/858	210/18866	2.44171e-11	2.30789e-09	1.75714e-09	116071/714/6348/135228/1053/1435/1436/1440/81501/10202/2124/56975/2200/2207/2625/1880/8111/3123/3458/133396/3624/11006/4318/4495/126014/5293/5468/4920/6422/284266/6688/130733/54209/7305/10537	35
GO:1902107	positive regulation of leukocyte differentiation	30/858	159/18866	2.72361e-11	2.52576e-09	1.92302e-09	558/695/941/942/1435/81501/2124/2625/2736/8111/3123/3458/3594/3559/3575/10288/11006/3071/114548/5788/399/4920/864/54440/6469/7292/9760/54209/7305/8876	30
GO:0071219	cellular response to molecule of bacterial origin	36/858	222/18866	2.85691e-11	2.60032e-09	1.97979e-09	558/6348/6352/1234/929/941/942/1053/1440/3627/6373/10563/2920/6374/4283/84868/3055/3383/3586/3569/3394/11027/10288/4360/114548/80380/5142/57088/26191/140885/7096/10333/7128/7292/79931/54209	36
GO:0072677	eosinophil migration	12/858	23/18866	6.17714e-11	5.52011e-09	4.20282e-09	6356/6357/6366/6369/10344/6348/6351/388372/6352/6354/6355/11314	12
GO:0048245	eosinophil chemotaxis	11/858	19/18866	8.74277e-11	7.67334e-09	5.84221e-09	6356/6357/6366/6369/10344/6348/6351/388372/6352/6354/6355	11
GO:0070371	ERK1 and ERK2 cascade	44/858	325/18866	9.12103e-11	7.86489e-09	5.98804e-09	246/728/27202/6356/6357/6359/6362/6366/6369/10344/6348/414062/6351/388372/6352/6354/6355/1116/1436/2066/2261/2335/2358/2633/152007/1880/84868/3123/3356/3383/8685/4914/5031/8000/26191/5788/5801/6098/27330/57556/140885/6504/388121/54209	44
GO:0042129	regulation of T cell proliferation	30/858	167/18866	9.74264e-11	8.25605e-09	6.28586e-09	199/6352/30835/970/941/942/339390/56253/1493/2302/84868/3113/3123/3620/3586/3594/3559/3569/10288/3071/80380/64600/26191/5788/54440/6469/6708/10673/7292/11326	30
GO:0002685	regulation of leukocyte migration	34/858	212/18866	1.38162e-10	1.15096e-08	8.76299e-09	199/653/387695/719/728/27202/6366/6369/6348/6351/6352/6354/6355/11314/1240/1435/1436/3627/10563/1803/2358/2529/10690/26585/3383/3569/3676/4478/3071/399/56833/9353/8740/54209	34
GO:0071216	cellular response to biotic stimulus	37/858	246/18866	1.43002e-10	1.17142e-08	8.91878e-09	558/695/6348/6352/1234/929/941/942/1053/1440/3627/6373/10563/2920/6374/4283/84868/3055/3383/3586/3569/3394/11027/10288/4360/114548/80380/5142/57088/26191/140885/7096/10333/7128/7292/79931/54209	37
GO:0001819	positive regulation of cytokine production	53/858	447/18866	1.71374e-10	1.38082e-08	1.05131e-08	199/719/728/147372/6348/929/914/941/942/26253/23601/56253/2152/2207/2625/115362/84868/3113/3620/3458/3586/3594/3569/3394/3805/11027/353514/10288/4049/4332/150372/114548/5008/5027/5047/5142/26191/5788/6288/54440/8710/114836/8877/23213/55959/201633/7096/10333/51311/7292/54209/7291/7305	53
GO:0030199	collagen fibril organization	17/858	55/18866	1.74348e-10	1.38213e-08	1.05231e-08	140766/9509/165/1301/1303/1277/1278/1281/1289/1290/50509/1311/1805/26585/4015/4320/6423	17
GO:0050672	negative regulation of lymphocyte proliferation	20/858	79/18866	2.40026e-10	1.87258e-08	1.42572e-08	695/11314/941/942/339390/56253/1493/2302/84868/3123/3620/3586/3559/10288/4332/80380/64600/6469/7305/11326	20
GO:0032945	negative regulation of mononuclear cell proliferation	20/858	80/18866	3.06532e-10	2.35407e-08	1.7923e-08	695/11314/941/942/339390/56253/1493/2302/84868/3123/3620/3586/3559/10288/4332/80380/64600/6469/7305/11326	20
GO:0071222	cellular response to lipopolysaccharide	33/858	208/18866	3.44929e-10	2.6082e-08	1.98579e-08	558/6348/6352/1234/929/941/942/1053/1440/3627/6373/10563/2920/6374/4283/84868/3055/3383/3586/3569/3394/11027/10288/4360/114548/80380/5142/57088/26191/140885/7128/7292/79931	33
GO:0002697	regulation of immune effector process	54/858	470/18866	3.70873e-10	2.76188e-08	2.10279e-08	563/695/712/713/714/715/716/719/728/27202/11314/941/8832/942/339390/1378/1380/56253/2207/115352/2302/2529/2625/84868/3383/3434/3458/3586/3594/3559/3569/3575/3684/3689/3805/25818/3902/4049/4321/114548/5027/26191/5788/54440/5272/710/4068/114836/56833/7043/7128/7292/7305/11326	54
GO:0002430	complement receptor mediated signaling pathway	9/858	13/18866	4.84511e-10	3.55429e-08	2.70611e-08	719/728/27202/1240/1378/1380/2357/2358/2359	9
GO:0051251	positive regulation of lymphocyte activation	45/858	357/18866	5.94583e-10	4.29761e-08	3.27205e-08	199/558/695/857/6366/6352/30835/952/970/941/942/1493/1803/115352/2625/2736/1880/84868/3113/29851/3458/3594/3559/3569/3575/10288/11006/3071/114548/5133/80380/26191/5788/399/864/54440/6469/140885/6708/10673/8740/7292/9760/7305/8876	45
GO:0052126	movement in host environment	29/858	169/18866	6.17245e-10	4.39675e-08	3.34753e-08	290/558/857/858/1234/30835/941/942/339390/23601/1378/1380/1525/1803/3123/222537/3356/3383/8519/10410/3678/4360/5806/6404/6614/6504/6554/7113/10346	29
GO:0045580	regulation of T cell differentiation	27/858	150/18866	8.03339e-10	5.64058e-08	4.29454e-08	914/941/942/1378/56253/1493/1840/2302/2625/2736/3458/3594/3559/3575/3902/10288/11006/3071/114548/5788/399/864/54440/6469/7292/9760/8876	27
GO:0002526	acute inflammatory response	23/858	111/18866	8.23644e-10	5.7017e-08	4.34107e-08	695/9332/2152/2207/2335/2529/2625/3383/133396/3569/114548/5008/9180/5468/5733/6279/6288/6289/5265/7292/54210/54658/8876	23
GO:1903708	positive regulation of hemopoiesis	32/858	204/18866	8.56823e-10	5.84901e-08	4.45322e-08	558/695/941/942/1435/1440/81501/2124/2625/2736/8111/3123/3458/3594/3559/3575/3624/10288/11006/3071/114548/5788/399/4920/864/54440/6469/7292/9760/54209/7305/8876	32
GO:0006968	cellular defense response	16/858	54/18866	1.21179e-09	8.15881e-08	6.21183e-08	728/1234/10871/23601/4283/10578/3805/3822/10288/4332/653361/4688/5551/4068/50852/7305	16
GO:0002449	lymphocyte mediated immunity	45/858	366/18866	1.32774e-09	8.81868e-08	6.71423e-08	563/695/712/713/714/715/716/970/925/339390/1378/1380/56253/2207/2302/2529/2625/3002/84868/3119/3123/3383/3586/3594/133396/3569/3575/3805/3822/3824/3902/4049/64005/114548/5027/5551/5788/54440/5272/710/4068/84174/114836/51311/7292	45
GO:0045621	positive regulation of lymphocyte differentiation	22/858	105/18866	1.53462e-09	1.00569e-07	7.65696e-08	558/695/941/942/2625/2736/3458/3594/3559/3575/10288/11006/3071/114548/5788/399/864/54440/6469/7292/9760/8876	22
GO:0032946	positive regulation of mononuclear cell proliferation	25/858	137/18866	2.52672e-09	1.63405e-07	1.24411e-07	199/6352/30835/952/970/941/942/1435/115352/1880/84868/3113/3594/3559/3569/10288/3071/80380/26191/5788/54440/6469/6708/10673/7292	25
GO:0050868	negative regulation of T cell activation	23/858	118/18866	2.90362e-09	1.85341e-07	1.41112e-07	11314/941/942/339390/56253/1493/1840/2302/84868/3123/3620/3586/3559/3902/10288/80380/64600/26191/864/6469/201633/7292/11326	23
GO:1903706	regulation of hemopoiesis	54/858	498/18866	3.00894e-09	1.89602e-07	1.44356e-07	558/695/714/6348/914/941/942/1378/56253/1435/1440/1493/81501/1840/2124/2200/115352/2302/2625/2736/8111/3123/3218/3458/3594/3559/3575/3624/3902/10288/11006/4015/3071/150372/4778/114548/5008/5698/5788/399/4920/864/54440/6422/6469/284266/56833/6688/130733/7292/9760/54209/7305/8876	54
GO:0061448	connective tissue development	36/858	262/18866	3.15981e-09	1.96588e-07	1.49675e-07	81792/309/651/653/655/1116/25884/50515/1301/1277/1289/1311/1435/2202/1833/2261/3169/151449/2736/26585/8091/3213/4015/4094/5396/4920/864/8710/6423/6474/23213/55959/7045/7227/81029/7490	36
GO:0001774	microglial cell activation	15/858	50/18866	3.30296e-09	2.0042e-07	1.52593e-07	199/712/728/6348/2358/3458/3569/3684/3689/5788/8877/10333/51311/54209/7305	15
GO:0002269	leukocyte activation involved in inflammatory response	15/858	50/18866	3.30296e-09	2.0042e-07	1.52593e-07	199/712/728/6348/2358/3458/3569/3684/3689/5788/8877/10333/51311/54209/7305	15
GO:0070665	positive regulation of leukocyte proliferation	26/858	150/18866	3.80428e-09	2.28025e-07	1.7361e-07	199/6352/30835/952/970/941/942/1435/1436/115352/1880/84868/3113/3594/3559/3569/10288/3071/80380/26191/5788/54440/6469/6708/10673/7292	26
GO:0042102	positive regulation of T cell proliferation	21/858	101/18866	4.17693e-09	2.444e-07	1.86078e-07	199/6352/30835/970/941/942/84868/3113/3594/3559/3569/10288/3071/80380/26191/5788/54440/6469/6708/10673/7292	21
GO:0042116	macrophage activation	21/858	101/18866	4.17693e-09	2.444e-07	1.86078e-07	199/712/728/6348/2358/84868/3458/3586/133396/3569/3684/3689/5788/8877/56670/7096/10333/51311/54209/7305/11326	21
GO:0050727	regulation of inflammatory response	48/858	425/18866	6.27627e-09	3.62916e-07	2.76311e-07	81792/113/246/313/695/838/6369/6348/6352/2207/2358/2529/2625/115362/728441/3055/3123/3620/3458/3586/116379/3559/3569/353514/4049/4210/4314/4318/114548/4907/5008/9180/118788/5468/5733/5788/6279/6288/89790/140885/56833/8877/56670/10333/7128/7130/7292/54209	48
GO:0032649	regulation of interferon-gamma production	21/858	104/18866	7.27402e-09	4.15719e-07	3.16513e-07	558/929/914/56253/2625/84868/3113/3123/3586/3594/3624/3394/4049/80380/5142/26191/54440/140885/114836/51311/7292	21
GO:0002703	regulation of leukocyte mediated immunity	31/858	211/18866	7.89989e-09	4.46298e-07	3.39796e-07	563/695/11314/8832/339390/1378/56253/2207/2302/2529/2625/84868/3383/3586/3594/3569/3575/3684/3689/3805/3902/4049/114548/5027/5788/54440/5272/4068/114836/7292/7305	31
GO:0051701	interaction with host	31/858	212/18866	8.85973e-09	4.94836e-07	3.7675e-07	290/558/857/858/1234/30835/941/942/339390/23601/1378/1380/1525/1803/3123/222537/3356/3383/3434/8519/10410/3678/4360/5806/6404/5272/6614/6504/6554/7113/10346	31
GO:0035987	endodermal cell differentiation	14/858	46/18866	8.98165e-09	4.96009e-07	3.77644e-07	1301/1303/1289/1290/1291/8320/2335/8091/6928/3624/3676/3678/3689/4318	14
GO:0032609	interferon-gamma production	22/858	115/18866	9.19409e-09	5.021e-07	3.82281e-07	558/929/914/56253/8320/2625/84868/3113/3123/3586/3594/3624/3394/4049/80380/5142/26191/54440/140885/114836/51311/7292	22
GO:0050671	positive regulation of lymphocyte proliferation	24/858	136/18866	1.04592e-08	5.6491e-07	4.30103e-07	199/6352/30835/952/970/941/942/115352/1880/84868/3113/3594/3559/3569/10288/3071/80380/26191/5788/54440/6469/6708/10673/7292	24
GO:1903038	negative regulation of leukocyte cell-cell adhesion	24/858	137/18866	1.21439e-08	6.48777e-07	4.93956e-07	6366/11314/941/942/339390/56253/1493/1840/2302/84868/3123/3620/3586/3559/3902/10288/80380/64600/26191/864/6469/201633/7292/11326	24
GO:0002283	neutrophil activation involved in immune response	52/858	490/18866	1.232e-08	6.51106e-07	4.95729e-07	290/64333/719/728/929/11314/963/978/1084/1116/338339/23601/1378/10321/1536/1794/2204/2207/2212/2352/2357/2358/11010/53831/3101/3684/3687/3689/3903/11027/10288/199675/4318/4332/3071/150372/126014/5328/5329/5788/5806/11031/6036/6279/6286/5265/27180/140885/7130/7276/7305/8876	52
GO:0050777	negative regulation of immune response	26/858	159/18866	1.34551e-08	7.03529e-07	5.35642e-07	246/11314/8832/339390/1281/1378/1493/2302/84868/3123/3586/3559/3575/3805/4321/5133/5468/5788/64092/5272/710/56833/7043/7128/7292/11326	26
GO:0072503	cellular divalent inorganic cation homeostasis	52/858	492/18866	1.41246e-08	7.30763e-07	5.56377e-07	287/309/719/728/27202/776/781/794/857/858/6356/6357/6359/6366/6348/6352/6354/6355/1234/1237/952/1240/3627/6373/10563/4283/27112/356/2357/2358/2359/84636/3356/2847/4489/4493/4495/4496/4499/4501/4502/56923/5027/27334/5031/5729/5733/5788/6279/6288/130733/55503	52
GO:0042130	negative regulation of T cell proliferation	16/858	64/18866	1.83048e-08	9.37165e-07	7.13524e-07	941/942/339390/56253/1493/2302/84868/3123/3620/3586/3559/10288/80380/64600/6469/11326	16
GO:0001503	ossification	46/858	412/18866	1.85986e-08	9.42392e-07	7.17503e-07	246/54829/651/653/655/6348/25884/23601/1301/1277/1278/1290/1291/1311/1435/115908/56975/2261/54857/2736/148979/26585/8519/3569/4015/4330/9902/4745/4958/5027/134701/4920/864/6422/6423/6469/6474/4091/50964/6696/5552/7043/3371/7291/117581/1462	46
GO:0051216	cartilage development	29/858	197/18866	2.28798e-08	1.14749e-06	8.73659e-07	81792/309/651/653/655/1116/25884/50515/1301/1277/1311/2202/1833/2261/2736/26585/8091/3213/4094/5396/4920/864/6423/6474/23213/55959/7045/7227/81029	29
GO:0045582	positive regulation of T cell differentiation	19/858	92/18866	2.55939e-08	1.27065e-06	9.67426e-07	941/942/2625/2736/3458/3594/3559/3575/10288/11006/3071/114548/5788/399/864/54440/6469/7292/8876	19
GO:0001773	myeloid dendritic cell activation	11/858	29/18866	2.63186e-08	1.28298e-06	9.76814e-07	116071/914/338339/81501/10202/1794/84868/3586/6504/6688/10537	11
GO:0043312	neutrophil degranulation	51/858	487/18866	2.63644e-08	1.28298e-06	9.76814e-07	290/64333/719/728/929/11314/963/978/1084/1116/338339/23601/1378/10321/1536/1794/2204/2207/2212/2352/2357/2358/11010/53831/3101/3684/3687/3689/3903/10288/199675/4318/4332/3071/150372/126014/5328/5329/5788/5806/11031/6036/6279/6286/5265/27180/140885/7130/7276/7305/8876	51
GO:0002706	regulation of lymphocyte mediated immunity	25/858	154/18866	2.96184e-08	1.4272e-06	1.08662e-06	563/695/339390/1378/56253/2207/2302/2529/2625/84868/3586/3594/3569/3575/3805/3902/4049/114548/5027/5788/54440/5272/4068/114836/7292	25
GO:0072678	T cell migration	16/858	67/18866	3.70458e-08	1.76777e-06	1.34592e-06	199/387695/6366/10344/6348/6352/3627/6373/10563/1880/3383/3676/4478/64005/5293/8740	16
GO:0002688	regulation of leukocyte chemotaxis	22/858	124/18866	3.86293e-08	1.80822e-06	1.37671e-06	199/719/728/27202/6366/6348/6351/6352/6354/1240/1435/1436/3627/10563/1803/2358/26585/3569/3071/56833/9353/8740	22
GO:0022612	gland morphogenesis	22/858	124/18866	3.86293e-08	1.80822e-06	1.37671e-06	655/857/6356/1435/1436/1999/2252/3169/151449/2736/3569/284217/4478/9423/6422/6469/23213/55959/6926/7043/3371/7128	22
GO:0007162	negative regulation of cell adhesion	37/858	301/18866	3.93892e-08	1.8264e-06	1.39055e-06	340485/27299/6366/11314/941/942/339390/1277/56253/1493/1840/2065/2302/2633/84868/3123/3620/3586/3559/3902/10288/4321/80380/64600/91584/10631/26191/5788/864/57556/5270/6469/7045/201633/3371/7292/11326	37
GO:0002460	adaptive immune response based on somatic recombination of immune receptors built from immunoglobulin superfamily domains	42/858	370/18866	4.85853e-08	2.22244e-06	1.69209e-06	563/60468/695/712/713/714/715/716/970/941/925/339390/1378/1380/10563/2207/2302/2529/2625/84868/3119/3123/3383/3586/3594/133396/3569/3575/4049/64005/114548/5027/5551/5788/54440/710/84174/114836/51311/7128/10673/7292	42
GO:0150076	neuroinflammatory response	17/858	77/18866	4.8835e-08	2.22244e-06	1.69209e-06	199/712/728/6348/2358/3458/3569/3684/3689/4314/4318/5788/8877/10333/51311/54209/7305	17
GO:0061900	glial cell activation	15/858	60/18866	5.09878e-08	2.29913e-06	1.75047e-06	199/712/728/6348/2358/3458/3569/3684/3689/5788/8877/10333/51311/54209/7305	15
GO:0050764	regulation of phagocytosis	19/858	97/18866	6.3032e-08	2.81639e-06	2.1443e-06	246/11314/146722/1794/2207/2358/3055/3458/3601/3560/3561/3071/5468/5788/5806/11031/140885/8877/54209	19
GO:0018108	peptidyl-tyrosine phosphorylation	42/858	374/18866	6.58813e-08	2.91718e-06	2.22104e-06	558/695/857/6352/11314/941/1272/1436/1440/2202/2051/2065/2066/2209/2252/2261/26585/3055/3356/3383/3458/116379/133396/3569/3645/3678/3689/353514/653361/4914/5008/5788/4920/6098/64092/6422/6423/6503/6690/80725/6725/54209	42
GO:0017144	drug metabolic process	13/858	46/18866	8.20041e-08	3.58806e-06	2.73182e-06	124/1543/1562/1558/1559/1573/1577/1580/66002/8529/2326/2327/54658	13
GO:0018212	peptidyl-tyrosine modification	42/858	377/18866	8.24926e-08	3.58806e-06	2.73182e-06	558/695/857/6352/11314/941/1272/1436/1440/2202/2051/2065/2066/2209/2252/2261/26585/3055/3356/3383/3458/116379/133396/3569/3645/3678/3689/353514/653361/4914/5008/5788/4920/6098/64092/6422/6423/6503/6690/80725/6725/54209	42
GO:0002544	chronic inflammatory response	9/858	20/18866	8.52709e-08	3.67637e-06	2.79906e-06	6356/6352/10563/3620/3586/4049/6279/7128/8876	9
GO:0050869	negative regulation of B cell activation	11/858	32/18866	8.65749e-08	3.70013e-06	2.81715e-06	695/11314/1493/2302/3586/3624/4332/64092/6422/7128/7305	11
GO:0002687	positive regulation of leukocyte migration	23/858	142/18866	1.09799e-07	4.65226e-06	3.54206e-06	199/719/728/6366/6369/6348/6351/6352/6354/6355/1240/1435/1436/3627/10563/2358/2529/3383/3569/3676/3071/8740/54209	23
GO:0001706	endoderm formation	14/858	55/18866	1.1127e-07	4.67431e-06	3.55885e-06	1301/1303/1289/1290/1291/8320/2335/8091/6928/3624/3676/3678/3689/4318	14
GO:0032612	interleukin-1 production	21/858	121/18866	1.16193e-07	4.83973e-06	3.6848e-06	6348/115362/84868/3458/3586/3569/11027/353514/4210/4332/114548/5027/6288/140885/8877/56670/10333/51311/7128/54209/7305	21
GO:0002819	regulation of adaptive immune response	25/858	168/18866	1.70586e-07	7.04562e-06	5.36429e-06	113/246/563/695/941/339390/1378/2207/2302/2529/2625/84868/3586/3594/3569/3575/4049/114548/5027/5788/64092/54440/7128/10673/7292	25
GO:0046631	alpha-beta T cell activation	23/858	146/18866	1.84853e-07	7.57129e-06	5.76451e-06	11314/941/942/60437/56253/1794/8320/2529/2625/1880/3458/3594/3569/3071/114548/26191/5788/864/54440/6469/114836/7292/9760	23
GO:0010818	T cell chemotaxis	10/858	28/18866	2.23289e-07	9.06998e-06	6.90556e-06	6366/10344/6348/6352/3627/6373/10563/1880/5293/8740	10
GO:0006959	humoral immune response	41/858	377/18866	2.26452e-07	9.12305e-06	6.94596e-06	140683/92747/712/713/714/715/716/719/728/27202/6357/10584/1378/1380/3627/6373/10563/2920/6374/4283/2302/2625/10578/1880/3119/3123/3458/3569/25818/116842/4049/5133/5788/6039/6279/710/4068/54210/54209/11326/164237	41
GO:0032675	regulation of interleukin-6 production	24/858	159/18866	2.28795e-07	9.14251e-06	6.96078e-06	199/27202/2207/2302/84868/3458/3586/3569/11027/353514/10288/3071/5027/26191/140885/6504/7096/10333/51311/7128/7292/54209/7291/7305	24
GO:0050766	positive regulation of phagocytosis	15/858	68/18866	3.02617e-07	1.19183e-05	9.07419e-06	146722/1794/2207/2358/3458/3601/3560/3561/3071/5468/5788/5806/11031/140885/54209	15
GO:0097305	response to alcohol	30/858	234/18866	3.03111e-07	1.19183e-05	9.07419e-06	70/113/130/1646/6366/6348/6354/1234/929/1066/1392/1440/1536/2625/3248/3283/3383/3624/5031/5468/5729/5999/6279/6422/9353/6688/7054/3371/7292/54658	30
GO:0071675	regulation of mononuclear cell migration	13/858	51/18866	3.10749e-07	1.21217e-05	9.22901e-06	199/653/719/728/6352/1240/1435/1436/3627/2358/26585/56833/9353	13
GO:0055074	calcium ion homeostasis	47/858	468/18866	3.22423e-07	1.23815e-05	9.42685e-06	287/309/719/728/27202/776/781/794/857/858/6356/6357/6359/6366/6348/6352/6354/6355/1234/1237/952/1240/3627/6373/10563/4283/27112/54757/356/2357/2358/2359/84636/3356/2847/56923/5027/27334/5031/5729/5733/5788/6288/6444/7021/130733/55503	47
GO:0006909	phagocytosis	41/858	382/18866	3.22449e-07	1.23815e-05	9.42685e-06	199/246/558/929/11314/146722/1089/1053/81035/1794/2207/2209/2212/2214/2358/3055/3458/3601/3560/3561/3394/3684/3689/8685/4481/64005/4688/3071/5027/5031/5468/5788/5806/11031/399/140885/6504/8877/8406/54209/7305	41
GO:0002062	chondrocyte differentiation	19/858	108/18866	3.71395e-07	1.41504e-05	1.07736e-05	81792/309/50515/1301/1311/2202/2261/2736/26585/8091/4094/864/6423/6474/23213/55959/7045/7227/81029	19
GO:0030316	osteoclast differentiation	18/858	98/18866	3.85355e-07	1.45694e-05	1.10926e-05	6348/135228/1435/1436/81501/56975/2200/2207/1880/8111/3458/11006/126014/6422/284266/130733/54209/7305	18
GO:0034612	response to tumor necrosis factor	36/858	320/18866	5.46757e-07	2.05138e-05	1.56185e-05	81792/6356/6357/6359/6362/6366/6369/10344/6348/414062/6351/388372/6352/6354/6355/929/970/1116/1277/81501/2625/2633/728441/3383/4049/10631/5698/6422/8877/7128/943/3604/10673/8740/7292/10537	36
GO:0050921	positive regulation of chemotaxis	22/858	144/18866	5.85345e-07	2.17952e-05	1.65941e-05	199/719/728/6366/10344/6348/6351/6352/6354/1240/1435/1436/3627/10563/2152/2358/3569/3071/9353/56670/8740/54209	22
GO:0006690	icosanoid metabolic process	20/858	122/18866	6.00756e-07	2.22009e-05	1.69029e-05	1646/246/241/1543/1562/1558/1559/1573/1579/66002/8529/126410/4051/11283/728441/124975/2938/3248/255189/5742	20
GO:0050920	regulation of chemotaxis	29/858	229/18866	6.1699e-07	2.26307e-05	1.72302e-05	199/719/728/27202/6366/10344/6348/6351/6352/6354/1240/1435/1436/3627/10563/1803/2152/2358/1880/26585/3569/3071/91584/57556/56833/9353/56670/8740/54209	29
GO:0050663	cytokine secretion	15/858	72/18866	6.64993e-07	2.42107e-05	1.84331e-05	929/26253/23601/56253/9734/3458/3586/3937/114548/5027/6288/5552/7096/10333/51311	15
GO:0034754	cellular hormone metabolic process	21/858	134/18866	6.83977e-07	2.47187e-05	1.88199e-05	124/126/130/1646/216/653/1543/1562/1558/1559/1577/1551/10202/3294/3283/5947/6469/6696/7276/54658/10720	21
GO:0002429	immune response-activating cell surface receptor signaling pathway	47/858	481/18866	7.0971e-07	2.5277e-05	1.9245e-05	695/719/728/27202/30835/11314/952/338339/26253/1240/1378/1380/1493/2207/2209/2212/2214/115352/2357/2358/2359/2625/2633/3055/3113/3117/3119/3122/3123/3937/11027/11006/4332/94025/64005/3071/150372/5142/5293/5698/26191/5788/4068/84174/387357/9473/50852	47
GO:0002757	immune response-activating signal transduction	47/858	481/18866	7.0971e-07	2.5277e-05	1.9245e-05	695/719/728/27202/30835/11314/952/338339/26253/1240/1378/1380/1493/2207/2209/2212/2214/115352/2357/2358/2359/2625/2633/3055/3113/3117/3119/3122/3123/3937/11027/11006/4332/94025/64005/3071/150372/5142/5293/5698/26191/5788/4068/84174/387357/9473/50852	47
GO:0031341	regulation of cell killing	17/858	92/18866	7.39206e-07	2.61381e-05	1.99006e-05	563/56253/84868/3383/3458/3594/3575/3684/3805/3902/5027/5551/5788/5272/4068/114836/7305	17
GO:0032635	interleukin-6 production	24/858	170/18866	8.02549e-07	2.81752e-05	2.14516e-05	199/27202/2207/2302/84868/3458/3586/3569/11027/353514/10288/3071/5027/26191/140885/6504/7096/10333/51311/7128/7292/54209/7291/7305	24
GO:0002456	T cell mediated immunity	18/858	104/18866	9.62105e-07	3.35372e-05	2.5534e-05	563/970/925/339390/2529/2625/3383/3594/133396/3569/3575/64005/114548/5027/5551/5788/54440/7292	18
GO:0032729	positive regulation of interferon-gamma production	14/858	65/18866	1.0207e-06	3.53292e-05	2.68984e-05	929/914/56253/84868/3113/3594/3394/4049/5142/26191/54440/114836/51311/7292	14
GO:0001910	regulation of leukocyte mediated cytotoxicity	15/858	75/18866	1.15529e-06	3.97081e-05	3.02323e-05	563/56253/84868/3383/3594/3575/3684/3805/3902/5027/5788/5272/4068/114836/7305	15
GO:0050730	regulation of peptidyl-tyrosine phosphorylation	31/858	263/18866	1.23327e-06	4.20939e-05	3.20488e-05	857/6352/11314/941/1272/1436/1440/2065/2066/2209/2252/2261/26585/3356/3383/3458/116379/133396/3569/3678/3689/353514/653361/5008/5788/64092/6422/6423/6690/80725/54209	31
GO:0042573	retinoic acid metabolic process	10/858	33/18866	1.28004e-06	4.32256e-05	3.29105e-05	124/126/130/1543/1562/1558/1577/1551/5947/54658	10
GO:0032611	interleukin-1 beta production	18/858	106/18866	1.28402e-06	4.32256e-05	3.29105e-05	6348/115362/3458/3569/11027/353514/4210/4332/114548/5027/140885/8877/56670/10333/51311/7128/54209/7305	18
GO:0001818	negative regulation of cytokine production	38/858	360/18866	1.30807e-06	4.37357e-05	3.32988e-05	113/558/695/27202/8832/1240/2302/2625/2633/84868/9734/3123/3620/3458/3586/3624/353514/4210/89795/3071/114548/80380/26191/5788/79589/140885/6504/5552/7043/201633/10333/51311/7128/7292/54209/7291/7305/11326	38
GO:0019373	epoxygenase P450 pathway	8/858	20/18866	1.36974e-06	4.54515e-05	3.46052e-05	1543/1562/1558/1559/1573/1579/66002/8529	8
GO:0002690	positive regulation of leukocyte chemotaxis	17/858	96/18866	1.37788e-06	4.54515e-05	3.46052e-05	199/719/728/6366/6348/6351/6352/6354/1240/1435/1436/3627/10563/2358/3569/3071/8740	17
GO:0001776	leukocyte homeostasis	16/858	86/18866	1.41794e-06	4.64611e-05	3.53738e-05	558/55619/2207/84636/1880/3559/3569/3071/5027/5142/5293/27240/6708/7128/10673/8740	16
GO:0006805	xenobiotic metabolic process	19/858	118/18866	1.51339e-06	4.92605e-05	3.75052e-05	314/1066/1543/1562/1558/1559/1573/1577/1551/2326/2327/2938/5742/6799/54658/54578/10720/7366/54490	19
GO:0002822	regulation of adaptive immune response based on somatic recombination of immune receptors built from immunoglobulin superfamily domains	22/858	153/18866	1.67428e-06	5.41386e-05	4.12192e-05	563/695/941/339390/1378/2207/2302/2529/2625/84868/3586/3594/3569/3575/4049/114548/5027/5788/54440/7128/10673/7292	22
GO:0010273	detoxification of copper ion	7/858	15/18866	1.83389e-06	5.85296e-05	4.45623e-05	4489/4493/4495/4496/4499/4501/4502	7
GO:1990169	stress response to copper ion	7/858	15/18866	1.83389e-06	5.85296e-05	4.45623e-05	4489/4493/4495/4496/4499/4501/4502	7
GO:0050707	regulation of cytokine secretion	13/858	59/18866	1.88492e-06	5.97702e-05	4.55069e-05	929/26253/23601/56253/9734/3458/3586/5027/6288/5552/7096/10333/51311	13
GO:0043367	CD4-positive alpha-beta T cell differentiation	15/858	78/18866	1.94871e-06	6.1397e-05	4.67455e-05	941/942/2529/2625/1880/3458/3594/3569/3071/114548/864/54440/114836/7292/9760	15
GO:0022408	negative regulation of cell-cell adhesion	25/858	191/18866	1.97912e-06	6.19579e-05	4.71725e-05	6366/11314/941/942/339390/56253/1493/1840/2302/84868/3123/3620/3586/3559/3902/10288/80380/64600/26191/864/5270/6469/201633/7292/11326	25
GO:0071356	cellular response to tumor necrosis factor	33/858	297/18866	2.12246e-06	6.60245e-05	5.02687e-05	81792/6356/6357/6359/6362/6366/6369/10344/6348/414062/6351/388372/6352/6354/6355/970/1116/1277/81501/2625/2633/3383/4049/10631/5698/6422/8877/7128/943/3604/10673/8740/7292	33
GO:0042493	response to drug	40/858	397/18866	2.24174e-06	6.88636e-05	5.24303e-05	340485/70/952/1277/1392/1536/1543/1562/1558/1559/1573/1580/2625/8091/6928/3356/3383/3586/3624/4015/4049/4502/3071/4837/4914/5027/5142/5468/6281/6422/6423/56833/6581/375611/6532/27290/6999/7021/7054/54658	40
GO:0006874	cellular calcium ion homeostasis	44/858	456/18866	2.24174e-06	6.88636e-05	5.24303e-05	287/309/719/728/27202/776/781/794/857/858/6356/6357/6359/6366/6348/6352/6354/6355/1234/1237/952/1240/3627/6373/10563/4283/27112/356/2357/2358/2359/84636/3356/2847/56923/5027/27334/5031/5729/5733/5788/6288/130733/55503	44
GO:0045066	regulatory T cell differentiation	10/858	35/18866	2.33696e-06	7.13425e-05	5.43177e-05	1378/1493/2529/3458/3559/3902/10288/11006/7292/9760	10
GO:0032652	regulation of interleukin-1 production	18/858	111/18866	2.55716e-06	7.75829e-05	5.90688e-05	6348/84868/3458/3586/3569/11027/353514/4210/4332/114548/5027/6288/140885/8877/51311/7128/54209/7305	18
GO:0090288	negative regulation of cellular response to growth factor stimulus	24/858	182/18866	2.76527e-06	8.31554e-05	6.33115e-05	81792/54829/857/858/135228/50515/10563/2200/2625/26585/94031/4804/9480/56937/57556/6422/6423/9353/4091/50964/23213/55959/7043/117166	24
GO:0051480	regulation of cytosolic calcium ion concentration	37/858	357/18866	2.77467e-06	8.31554e-05	6.33115e-05	287/719/728/27202/776/781/794/857/858/6366/6348/1234/1237/952/1240/3627/6373/10563/4283/27112/356/2357/2358/2359/84636/3356/2847/56923/5027/27334/5031/5729/5733/5788/6288/130733/55503	37
GO:0071466	cellular response to xenobiotic stimulus	19/858	123/18866	2.87046e-06	8.55051e-05	6.51005e-05	314/1066/1543/1562/1558/1559/1573/1577/1551/2326/2327/2938/5742/6799/54658/54578/10720/7366/54490	19
GO:0042445	hormone metabolic process	27/858	221/18866	2.99716e-06	8.87413e-05	6.75645e-05	124/126/130/1646/216/653/1066/1543/1562/1558/1559/1577/1551/10202/3169/2625/3294/3283/389434/5653/5122/5947/6469/6696/7276/54658/10720	27
GO:0048562	embryonic organ morphogenesis	33/858	302/18866	3.05986e-06	9.00552e-05	6.85648e-05	655/50515/1301/115908/2202/8320/2200/8928/2625/2736/57822/6928/3211/3213/3215/3216/3218/26018/8076/9423/5396/4920/6469/6474/6496/80736/84189/161497/6899/6926/7043/7054/7291	33
GO:0060333	interferon-gamma-mediated signaling pathway	16/858	91/18866	3.08859e-06	9.03596e-05	6.87966e-05	815/2209/2210/2633/3055/3113/3117/3119/3122/3123/3383/3458/3394/4502/5468/10346	16
GO:0002292	T cell differentiation involved in immune response	14/858	71/18866	3.12584e-06	9.03736e-05	6.88072e-05	941/942/338339/26253/8320/2207/2625/1880/3458/3594/3569/114548/114836/7292	14
GO:0033627	cell adhesion mediated by integrin	14/858	71/18866	3.12584e-06	9.03736e-05	6.88072e-05	340485/6366/6352/1307/10563/1803/2200/3383/3676/3678/3689/3071/5328/6423	14
GO:0032963	collagen metabolic process	18/858	113/18866	3.32731e-06	9.56358e-05	7.28136e-05	140766/9509/1277/1278/1289/2191/3569/5653/4320/4321/4314/4316/4318/9902/5027/5468/8710/7043	18
GO:0030888	regulation of B cell proliferation	13/858	62/18866	3.41024e-06	9.74496e-05	7.41946e-05	695/11314/952/1493/115352/1880/3586/4332/3071/5788/54440/10673/7305	13
GO:0002699	positive regulation of immune effector process	27/858	223/18866	3.56071e-06	0.000101161	7.70204e-05	563/695/11314/941/8832/942/56253/2207/2625/3458/3594/3569/3684/3689/3805/25818/3902/4049/114548/5027/26191/5788/54440/4068/114836/7292/7305	27
GO:0045165	cell fate commitment	31/858	278/18866	3.984e-06	0.000112536	8.56813e-05	2001/8320/2066/2128/3169/2596/2619/2625/151449/2736/148979/6928/3594/3569/9480/10630/5468/5396/4920/6422/6423/6469/114836/56833/6899/9096/6926/9760/81029/7479/7490	31
GO:0032623	interleukin-2 production	12/858	54/18866	4.25642e-06	0.000119545	9.10171e-05	941/942/2207/2625/2633/84868/89795/5142/5788/54440/7128/11326	12
GO:0002705	positive regulation of leukocyte mediated immunity	20/858	138/18866	4.34771e-06	0.000121415	9.24409e-05	563/695/56253/2207/2625/3594/3569/3684/3689/3805/3902/4049/114548/5027/5788/54440/4068/114836/7292/7305	20
GO:0007204	positive regulation of cytosolic calcium ion concentration	34/858	322/18866	4.65127e-06	0.000129158	9.83363e-05	287/719/728/27202/776/781/857/6366/6348/1234/1237/952/1240/3627/6373/10563/4283/27112/356/2357/2358/2359/84636/3356/2847/56923/5027/27334/5031/5729/5733/5788/6288/55503	34
GO:0090092	regulation of transmembrane receptor protein serine/threonine kinase signaling pathway	29/858	254/18866	5.0991e-06	0.000138913	0.000105763	54829/651/653/655/857/858/135228/50515/8483/2200/9518/151449/26585/94031/3624/7044/4015/9480/56937/6422/6423/6424/6469/4091/50964/23213/7021/7043/117166	29
GO:0032695	negative regulation of interleukin-12 production	7/858	17/18866	5.11561e-06	0.000138913	0.000105763	1240/3586/353514/4210/6504/201633/51311	7
GO:0061687	detoxification of inorganic compound	7/858	17/18866	5.11561e-06	0.000138913	0.000105763	4489/4493/4495/4496/4499/4501/4502	7
GO:0097501	stress response to metal ion	7/858	17/18866	5.11561e-06	0.000138913	0.000105763	4489/4493/4495/4496/4499/4501/4502	7
GO:0010959	regulation of metal ion transport	39/858	396/18866	5.1794e-06	0.000139872	0.000106494	287/274/776/781/815/857/6348/6351/6352/8832/1272/283229/1392/3627/6373/4283/57628/115352/2316/53828/3356/3383/3458/11027/353514/10288/2847/5027/5031/5142/5999/6236/6327/55800/6331/5270/6690/6769/54209	39
GO:0071276	cellular response to cadmium ion	10/858	38/18866	5.31547e-06	0.000141987	0.000108104	1536/4318/4489/4493/4495/4496/4499/4501/4502/653361	10
GO:2000403	positive regulation of lymphocyte migration	10/858	38/18866	5.31547e-06	0.000141987	0.000108104	199/6366/6348/6351/6352/6354/3627/10563/3676/8740	10
GO:0048705	skeletal system morphogenesis	27/858	228/18866	5.4199e-06	0.000143994	0.000109632	309/655/1044/1101/50515/1301/1277/1311/2261/342184/26585/3211/3213/3215/3216/3218/5027/5396/134701/4920/6422/6423/6424/6474/6899/7043/7291	27
GO:0002708	positive regulation of lymphocyte mediated immunity	17/858	106/18866	5.63556e-06	0.000148108	0.000112764	563/695/56253/2207/2625/3594/3569/3805/3902/4049/114548/5027/5788/54440/4068/114836/7292	17
GO:0046632	alpha-beta T cell differentiation	17/858	106/18866	5.63556e-06	0.000148108	0.000112764	941/942/8320/2529/2625/1880/3458/3594/3569/3071/114548/864/54440/6469/114836/7292/9760	17
GO:0090596	sensory organ morphogenesis	30/858	269/18866	5.66517e-06	0.000148108	0.000112764	655/1301/1289/1290/1296/115908/2202/356/2200/2625/2736/2779/57822/91156/26018/8076/9423/5396/4920/6496/80736/84189/161497/6899/55714/7021/7054/7068/23554/7291	30
GO:0030225	macrophage differentiation	11/858	47/18866	6.25081e-06	0.000162554	0.000123763	714/1053/1435/1436/3123/3458/133396/3624/4318/4920/6688	11
GO:0031295	T cell costimulation	12/858	56/18866	6.37258e-06	0.000164849	0.00012551	857/6366/941/942/1493/1803/29851/5133/80380/10673/8740/7292	12
GO:0031349	positive regulation of defense response	38/858	385/18866	6.48641e-06	0.000166915	0.000127083	695/6369/6348/6352/30835/338339/26253/1392/56253/2207/2358/115362/84868/3055/3620/3458/3569/3805/25818/3902/11027/353514/4049/4321/4332/94025/5008/9180/5698/5733/6279/4068/114836/56670/10333/51311/7292/54209	38
GO:0009410	response to xenobiotic stimulus	19/858	130/18866	6.6172e-06	0.000169393	0.00012897	314/1066/1543/1562/1558/1559/1573/1577/1551/2326/2327/2938/5742/6799/54658/54578/10720/7366/54490	19
GO:0001649	osteoblast differentiation	27/858	231/18866	6.92474e-06	0.000176348	0.000134265	651/655/6348/23601/1277/1291/115908/56975/54857/2736/148979/26585/8519/3569/4015/9902/4745/6422/6423/6469/6474/4091/6696/3371/7291/117581/1462	27
GO:0030099	myeloid cell differentiation	41/858	431/18866	7.01143e-06	0.000177635	0.000135245	116071/714/6348/135228/1053/23601/1435/1436/1440/81501/10202/2124/56975/2200/2207/2625/1880/8111/3123/3218/3458/133396/3624/3394/11006/4015/4318/4495/3071/4778/126014/5293/5468/4920/6422/284266/6688/130733/54209/7305/10537	41
GO:0035710	CD4-positive alpha-beta T cell activation	16/858	97/18866	7.28769e-06	0.00018219	0.000138713	941/942/60437/2529/2625/1880/3458/3594/3569/3071/114548/864/54440/114836/7292/9760	16
GO:0042100	B cell proliferation	16/858	97/18866	7.28769e-06	0.00018219	0.000138713	695/11314/952/970/1380/1493/115352/1880/3586/3575/4332/3071/5788/54440/10673/7305	16
GO:0001909	leukocyte mediated cytotoxicity	17/858	108/18866	7.30244e-06	0.00018219	0.000138713	563/56253/3002/84868/3383/3594/3575/3684/3805/3902/5027/5551/5788/5272/4068/114836/7305	17
GO:0032102	negative regulation of response to external stimulus	41/858	433/18866	7.84446e-06	0.000194725	0.000148257	113/199/313/27202/135228/1378/10563/1803/2191/2358/2625/26585/84868/3123/3586/116379/3559/3805/11027/4210/4321/114548/4907/5328/5329/5468/5788/6288/57556/5272/5270/710/89790/140885/56833/9353/6696/7128/7130/7103/11326	41
GO:0007178	transmembrane receptor protein serine/threonine kinase signaling pathway	36/858	359/18866	7.94703e-06	0.00019628	0.00014944	54829/84913/651/653/655/857/858/135228/50515/8483/1278/1281/1311/2200/8928/9518/151449/26585/3248/94031/3624/7044/4015/9480/56937/4920/6422/6423/6424/6469/4091/50964/23213/7021/7043/117166	36
GO:0002286	T cell activation involved in immune response	17/858	109/18866	8.29114e-06	0.000203755	0.000155132	941/942/338339/26253/8320/2207/2625/1880/84868/3383/3458/3594/3569/3936/114548/114836/7292	17
GO:0008210	estrogen metabolic process	9/858	32/18866	8.69753e-06	0.000212678	0.000161926	1543/1558/1559/1577/1551/3294/3283/54658/10720	9
GO:0031294	lymphocyte costimulation	12/858	58/18866	9.36072e-06	0.000227762	0.00017341	857/6366/941/942/1493/1803/29851/5133/80380/10673/8740/7292	12
GO:0032663	regulation of interleukin-2 production	11/858	49/18866	9.62171e-06	0.000232959	0.000177367	941/942/2625/2633/84868/89795/5142/5788/54440/7128/11326	11
GO:0051928	positive regulation of calcium ion transport	18/858	122/18866	1.00586e-05	0.000242343	0.000184511	287/776/781/815/857/6348/6351/6352/1392/3627/6373/4283/11027/353514/2847/5027/5031/6769	18
GO:0007492	endoderm development	14/858	79/18866	1.15263e-05	0.000275009	0.000209382	1301/1303/1289/1290/1291/8320/2335/8091/6928/3624/3676/3678/3689/4318	14
GO:0021675	nerve development	14/858	79/18866	1.15263e-05	0.000275009	0.000209382	2065/3211/3213/3676/26018/4804/8828/4914/91584/5270/84189/23213/55959/6899	14
GO:0006816	calcium ion transport	40/858	426/18866	1.23057e-05	0.000292186	0.00022246	287/309/274/776/8911/781/815/857/6366/6348/6351/6352/6355/1234/8832/283229/1392/3627/6373/4283/27112/356/115352/3356/3383/11027/353514/10288/2847/56923/5027/5031/5142/5788/5999/6236/6690/6769/29850/55503	40
GO:0002698	negative regulation of immune effector process	18/858	124/18866	1.26566e-05	0.000299073	0.000227704	11314/8832/339390/1378/115352/2302/84868/3586/3559/3575/3805/5788/5272/710/56833/7043/7292/11326	18
GO:0051924	regulation of calcium ion transport	28/858	253/18866	1.3293e-05	0.000310175	0.000236156	287/274/776/781/815/857/6348/6351/6352/8832/283229/1392/3627/6373/4283/115352/3383/11027/353514/10288/2847/5027/5031/5142/5999/6236/6690/6769	28
GO:0002507	tolerance induction	8/858	26/18866	1.33158e-05	0.000310175	0.000236156	2302/84868/29851/3620/3559/10288/5133/7128	8
GO:1905523	positive regulation of macrophage migration	8/858	26/18866	1.33158e-05	0.000310175	0.000236156	719/728/6348/6352/1240/1435/1436/54209	8
GO:0032732	positive regulation of interleukin-1 production	12/858	60/18866	1.351e-05	0.000312771	0.000238133	6348/84868/3458/3569/11027/353514/4332/114548/5027/6288/51311/7305	12
GO:1903555	regulation of tumor necrosis factor superfamily cytokine production	17/858	113/18866	1.35545e-05	0.000312771	0.000238133	558/27202/6348/929/914/2207/84868/3458/3586/26191/5788/54440/140885/6504/7128/54209/7291	17
GO:1902622	regulation of neutrophil migration	10/858	42/18866	1.40248e-05	0.000322111	0.000245244	719/728/27202/6366/1803/2529/3071/399/56833/9353	10
GO:0045926	negative regulation of growth	28/858	254/18866	1.43082e-05	0.000327092	0.000249036	978/1525/81501/2261/23105/9518/2786/26585/3624/4489/4493/4495/4496/4499/4501/4502/9423/5468/5999/57556/5270/6422/6423/6532/9353/6696/56649/7490	28
GO:1901568	fatty acid derivative metabolic process	22/858	175/18866	1.53903e-05	0.000350129	0.000266576	23205/1646/246/241/1543/1562/1558/1559/1573/1579/66002/8529/126410/4051/11283/728441/124975/2938/3158/3248/255189/5742	22
GO:0001763	morphogenesis of a branching structure	24/858	201/18866	1.54584e-05	0.000350129	0.000266576	170690/655/6356/25932/1435/57471/2252/3169/151449/2736/26585/6928/3586/284217/84870/6422/6423/6469/6474/9353/23213/6926/3371/7490	24
GO:0019058	viral life cycle	34/858	341/18866	1.59037e-05	0.000358562	0.000272996	290/558/857/858/6352/6355/1234/30835/941/942/339390/23601/1378/1380/1525/1803/3123/8091/222537/3356/3383/3434/8519/10410/3678/131578/4360/5806/6404/6614/6504/6554/7113/10346	34
GO:0031343	positive regulation of cell killing	12/858	61/18866	1.61302e-05	0.000362009	0.00027562	563/56253/3458/3594/3684/3902/5027/5551/5788/4068/114836/7305	12
GO:0031214	biomineral tissue development	21/858	163/18866	1.63938e-05	0.000364596	0.00027759	246/54829/655/6348/1277/1278/1311/54757/56975/2261/26585/4015/4745/4958/5027/4920/6696/5552/6899/7043/7291	21
GO:0110148	biomineralization	21/858	163/18866	1.63938e-05	0.000364596	0.00027759	246/54829/655/6348/1277/1278/1311/54757/56975/2261/26585/4015/4745/4958/5027/4920/6696/5552/6899/7043/7291	21
GO:0071622	regulation of granulocyte chemotaxis	11/858	52/18866	1.76088e-05	0.000389791	0.000296773	719/728/27202/6366/6352/1240/1435/1436/1803/3071/9353	11
GO:0001704	formation of primary germ layer	18/858	127/18866	1.76853e-05	0.000389791	0.000296773	84913/655/1301/1303/1289/1290/1291/2001/8320/2335/8091/6928/3624/3676/3678/3689/4318/6423	18
GO:1901623	regulation of lymphocyte chemotaxis	8/858	27/18866	1.81712e-05	0.000398711	0.000303564	6366/6348/6351/6352/6354/3627/10563/8740	8
GO:0002224	toll-like receptor signaling pathway	20/858	152/18866	1.89553e-05	0.000414068	0.000315256	92747/695/857/929/11314/146722/81035/115352/84868/3684/3689/11027/118788/26191/6279/7096/10333/51311/7128/79931	20
GO:0034113	heterotypic cell-cell adhesion	12/858	62/18866	1.9183e-05	0.000417187	0.000317632	246/655/914/1525/3586/3676/3678/3687/3689/10288/5788/140885	12
GO:0051897	positive regulation of protein kinase B signaling	22/858	178/18866	2.01486e-05	0.000436258	0.000332151	1646/558/6366/6348/941/942/1116/1440/2065/2066/2152/2250/2252/2261/2625/9518/29851/5008/118788/5293/388121/50852	22
GO:0030282	bone mineralization	17/858	117/18866	2.16176e-05	0.000466012	0.000354805	246/54829/655/6348/1278/1311/56975/2261/26585/4015/4745/4958/5027/4920/5552/7043/7291	17
GO:0046635	positive regulation of alpha-beta T cell activation	12/858	63/18866	2.27272e-05	0.000487792	0.000371387	941/942/3458/3594/3071/114548/26191/5788/864/54440/6469/7292	12
GO:0033559	unsaturated fatty acid metabolic process	17/858	118/18866	2.4205e-05	0.00051725	0.000393815	1646/246/241/1543/1562/1558/1559/1573/1579/66002/8529/4051/11283/2938/3248/255189/5742	17
GO:0071280	cellular response to copper ion	8/858	28/18866	2.44302e-05	0.000519803	0.000395759	1543/4489/4493/4495/4496/4499/4501/4502	8
GO:0071692	protein localization to extracellular region	42/858	470/18866	2.46746e-05	0.00052274	0.000397996	8938/776/6352/929/952/26253/23601/1311/1392/56253/1803/54097/131177/2200/8111/9734/3123/6928/3458/3586/3569/54474/3937/114548/5027/5341/6288/6422/6566/80725/5552/6755/56670/7021/7043/7096/10333/51311/10673/7292/54209/7447	42
GO:0009615	response to virus	34/858	349/18866	2.57534e-05	0.000542846	0.000413303	6356/6351/6352/6355/3627/4283/1543/9201/2316/2625/2633/8091/10964/2537/3434/3433/3437/8519/10410/3458/3594/3559/3569/4321/114548/5551/26191/5788/6036/6039/51311/7128/7292/10346	34
GO:0071772	response to BMP	21/858	168/18866	2.60222e-05	0.000542846	0.000413303	81792/653/655/1311/2200/2625/9518/151449/26585/94031/7044/4920/6422/6423/6424/4091/50964/23213/7021/7043/222008	21
GO:0071773	cellular response to BMP stimulus	21/858	168/18866	2.60222e-05	0.000542846	0.000413303	81792/653/655/1311/2200/2625/9518/151449/26585/94031/7044/4920/6422/6423/6424/4091/50964/23213/7021/7043/222008	21
GO:0140131	positive regulation of lymphocyte chemotaxis	7/858	21/18866	2.60654e-05	0.000542846	0.000413303	6366/6348/6351/6352/6354/10563/8740	7
GO:2000401	regulation of lymphocyte migration	12/858	64/18866	2.68281e-05	0.000556371	0.000423601	199/387695/6366/6348/6351/6352/6354/3627/10563/3676/4478/8740	12
GO:0071706	tumor necrosis factor superfamily cytokine production	17/858	119/18866	2.70639e-05	0.000558903	0.000425529	558/27202/6348/929/914/2207/84868/3458/3586/26191/5788/54440/140885/6504/7128/54209/7291	17
GO:0008360	regulation of cell shape	20/858	156/18866	2.78133e-05	0.000571976	0.000435482	6356/6357/6369/6348/6354/1436/57471/2335/2620/3055/3383/3689/4478/29780/10630/91584/399/6285/375611/6708	20
GO:0050731	positive regulation of peptidyl-tyrosine phosphorylation	23/858	195/18866	2.81369e-05	0.00057622	0.000438714	6352/941/1272/1436/1440/2065/2066/2209/2252/2261/26585/3356/3383/3458/133396/3569/3678/353514/653361/5008/5788/80725/54209	23
GO:0010038	response to metal ion	35/858	366/18866	2.90761e-05	0.000592144	0.000450838	113/246/241/366/712/857/929/63928/25932/131034/1536/79901/1543/387758/2978/3383/4318/4489/4493/4495/4496/4499/4501/4502/653361/5027/6279/6331/6469/375611/56670/341359/7031/7054/55503	35
GO:0045088	regulation of innate immune response	31/858	307/18866	2.91554e-05	0.000592144	0.000450838	6352/30835/338339/26253/1378/56253/2207/2358/115362/84868/3055/3458/3805/3902/11027/4321/4332/94025/5468/5698/26191/5272/710/4068/114836/56833/51311/7128/54209/79865/11326	31
GO:0042476	odontogenesis	18/858	132/18866	3.01127e-05	0.000609069	0.000463724	54829/655/1277/1278/1435/1747/54757/56975/2736/3624/25818/4804/6331/6469/6899/7043/3371/7291	18
GO:0060099	regulation of phagocytosis engulfment	6/858	15/18866	3.05589e-05	0.000614564	0.000467907	246/11314/3071/5468/11031/54209	6
GO:0032655	regulation of interleukin-12 production	11/858	55/18866	3.07956e-05	0.000614564	0.000467907	1240/3620/3458/3586/3394/353514/4210/6504/201633/51311/7292	11
GO:0032651	regulation of interleukin-1 beta production	15/858	97/18866	3.08845e-05	0.000614564	0.000467907	6348/3458/3569/11027/353514/4210/4332/114548/5027/140885/8877/51311/7128/54209/7305	15
GO:0046634	regulation of alpha-beta T cell activation	15/858	97/18866	3.08845e-05	0.000614564	0.000467907	11314/941/942/56253/2625/3458/3594/3071/114548/26191/5788/864/54440/6469/7292	15
GO:0071347	cellular response to interleukin-1	22/858	183/18866	3.10811e-05	0.000615982	0.000468986	81792/6356/6357/6359/6362/6366/6369/10344/6348/414062/6351/388372/6352/6354/6355/1116/2633/3383/3569/5698/6422/140885	22
GO:0090287	regulation of cellular response to growth factor stimulus	31/858	310/18866	3.51638e-05	0.000694097	0.00052846	81792/54829/857/858/147372/135228/50515/10563/56975/2200/2625/26585/94031/3678/4015/4804/9480/56937/57556/6422/6423/6424/9353/4091/50964/23213/55959/7021/7043/23554/117166	31
GO:0009306	protein secretion	41/858	462/18866	3.60253e-05	0.000708257	0.000539241	8938/776/6352/929/952/26253/23601/1311/1392/56253/1803/54097/131177/8111/9734/3123/6928/3458/3586/3569/54474/3937/114548/5027/5341/6288/6422/6566/80725/5552/6755/56670/7021/7043/7096/10333/51311/10673/7292/54209/7447	41
GO:0071379	cellular response to prostaglandin stimulus	7/858	22/18866	3.67333e-05	0.0007193	0.000547649	1646/5031/5468/5729/6422/3371/7292	7
GO:0032680	regulation of tumor necrosis factor production	16/858	110/18866	3.69567e-05	0.000720802	0.000548793	558/27202/6348/929/914/2207/84868/3586/26191/5788/54440/140885/6504/7128/54209/7291	16
GO:0045471	response to ethanol	17/858	122/18866	3.75226e-05	0.000728947	0.000554994	70/113/130/6354/929/1392/1440/1536/2625/3248/3383/5999/6279/6688/7054/3371/54658	17
GO:0035592	establishment of protein localization to extracellular region	41/858	463/18866	3.78453e-05	0.000732321	0.000557563	8938/776/6352/929/952/26253/23601/1311/1392/56253/1803/54097/131177/8111/9734/3123/6928/3458/3586/3569/54474/3937/114548/5027/5341/6288/6422/6566/80725/5552/6755/56670/7021/7043/7096/10333/51311/10673/7292/54209/7447	41
GO:0002676	regulation of chronic inflammatory response	5/858	10/18866	4.00277e-05	0.00076501	0.000582451	6352/3620/3586/4049/7128	5
GO:0007157	heterophilic cell-cell adhesion via plasma membrane cell adhesion molecules	10/858	47/18866	4.01572e-05	0.00076501	0.000582451	57863/30835/56253/1525/3383/84966/3678/5789/57451/55714	10
GO:0030574	collagen catabolic process	10/858	47/18866	4.01572e-05	0.00076501	0.000582451	140766/9509/2191/5653/4320/4321/4314/4316/4318/9902	10
GO:0046638	positive regulation of alpha-beta T cell differentiation	10/858	47/18866	4.01572e-05	0.00076501	0.000582451	941/942/3458/3594/3071/114548/864/54440/6469/7292	10
GO:0032755	positive regulation of interleukin-6 production	14/858	88/18866	4.07812e-05	0.000773898	0.000589218	199/2207/3458/3569/11027/353514/10288/5027/7096/10333/51311/7292/7291/7305	14
GO:0002761	regulation of myeloid leukocyte differentiation	17/858	123/18866	4.17296e-05	0.00078885	0.000600602	714/6348/1435/81501/2124/2200/8111/3123/3458/3624/11006/4920/6422/284266/130733/54209/7305	17
GO:0043372	positive regulation of CD4-positive alpha-beta T cell differentiation	8/858	30/18866	4.24294e-05	0.000795956	0.000606013	941/942/3458/3594/3071/114548/54440/7292	8
GO:0060142	regulation of syncytium formation by plasma membrane fusion	8/858	30/18866	4.24294e-05	0.000795956	0.000606013	963/3627/4283/81501/9518/8740/54209/7305	8
GO:0061138	morphogenesis of a branching epithelium	22/858	187/18866	4.33816e-05	0.000810627	0.000617183	170690/655/6356/25932/1435/2252/3169/151449/2736/26585/6928/3586/284217/84870/6422/6423/6469/9353/23213/6926/3371/7490	22
GO:0032615	interleukin-12 production	11/858	57/18866	4.37063e-05	0.000810627	0.000617183	1240/3620/3458/3586/3394/353514/4210/6504/201633/51311/7292	11
GO:1905517	macrophage migration	11/858	57/18866	4.37063e-05	0.000810627	0.000617183	719/728/6348/6352/1240/1435/1436/4920/6288/56833/54209	11
GO:0031589	cell-substrate adhesion	34/858	359/18866	4.57688e-05	0.00084569	0.000643878	340485/81792/10551/246/558/151887/6366/1307/1277/1281/50509/1435/2316/342184/2335/2633/26585/3676/3678/3689/3897/4321/64005/9480/29780/10630/5328/10631/6281/6422/6614/4091/80725/161497	34
GO:0002830	positive regulation of type 2 immune response	6/858	16/18866	4.70149e-05	0.000862233	0.000656473	942/2625/3620/3569/114548/7292	6
GO:1905153	regulation of membrane invagination	6/858	16/18866	4.70149e-05	0.000862233	0.000656473	246/11314/3071/5468/11031/54209	6
GO:0043370	regulation of CD4-positive alpha-beta T cell differentiation	10/858	48/18866	4.86779e-05	0.000889412	0.000677166	941/942/2625/3458/3594/3071/114548/864/54440/7292	10
GO:0032703	negative regulation of interleukin-2 production	7/858	23/18866	5.07393e-05	0.000923643	0.000703229	2625/2633/84868/89795/5788/7128/11326	7
GO:0060562	epithelial tube morphogenesis	32/858	331/18866	5.11849e-05	0.000928317	0.000706788	81792/170690/653/655/6356/25932/1435/1436/115908/3627/8320/342184/3169/8928/2625/151449/2736/26585/57822/6928/3687/284217/9423/144165/6422/6423/6469/9353/6926/3371/7291/7490	32
GO:0019369	arachidonic acid metabolic process	11/858	58/18866	5.17446e-05	0.000935017	0.000711888	246/1543/1562/1558/1559/1573/1579/66002/8529/4051/5742	11
GO:0060348	bone development	23/858	204/18866	5.74166e-05	0.00103371	0.00078703	309/1044/1101/1277/1311/1833/56975/2200/2261/8111/26585/4015/5788/134701/6423/6424/6474/284266/23213/55959/7043/7291/7305	23
GO:0097306	cellular response to alcohol	14/858	91/18866	5.96974e-05	0.00107085	0.000815307	113/1646/6354/1066/1536/3624/5031/5468/5729/6422/6688/3371/7292/54658	14
GO:0034142	toll-like receptor 4 signaling pathway	9/858	40/18866	6.11287e-05	0.00109254	0.000831818	92747/929/3684/3689/11027/118788/26191/7128/79931	9
GO:0032753	positive regulation of interleukin-4 production	7/858	24/18866	6.88327e-05	0.00120543	0.000917772	942/2207/2625/84868/114548/54440/7292	7
GO:0071294	cellular response to zinc ion	7/858	24/18866	6.88327e-05	0.00120543	0.000917772	4489/4493/4495/4496/4499/4501/4502	7
GO:0002643	regulation of tolerance induction	6/858	17/18866	6.98691e-05	0.00120543	0.000917772	2302/84868/3620/3559/10288/5133	6
GO:0030889	negative regulation of B cell proliferation	6/858	17/18866	6.98691e-05	0.00120543	0.000917772	695/11314/1493/3586/4332/7305	6
GO:0046851	negative regulation of bone remodeling	6/858	17/18866	6.98691e-05	0.00120543	0.000917772	952/26585/3569/5027/6422/7128	6
GO:0090185	negative regulation of kidney development	6/858	17/18866	6.98691e-05	0.00120543	0.000917772	655/2625/6928/4318/6469/7490	6
GO:0071248	cellular response to metal ion	22/858	193/18866	7.00509e-05	0.00120543	0.000917772	113/246/241/63928/25932/131034/1536/1543/2978/4318/4489/4493/4495/4496/4499/4501/4502/653361/6331/6469/341359/7054	22
GO:0032673	regulation of interleukin-4 production	8/858	32/18866	7.03303e-05	0.00120543	0.000917772	942/2207/2625/84868/3123/114548/54440/7292	8
GO:0034694	response to prostaglandin	8/858	32/18866	7.03303e-05	0.00120543	0.000917772	1646/6366/5031/5468/5729/6422/3371/7292	8
GO:0045589	regulation of regulatory T cell differentiation	8/858	32/18866	7.03303e-05	0.00120543	0.000917772	1378/1493/3458/3559/3902/10288/11006/7292	8
GO:0046850	regulation of bone remodeling	10/858	50/18866	7.04071e-05	0.00120543	0.000917772	952/1436/81501/26585/3569/5027/6422/284266/6696/7128	10
GO:0035747	natural killer cell chemotaxis	5/858	11/18866	7.06336e-05	0.00120543	0.000917772	6348/6351/6352/6354/5293	5
GO:0098883	synapse pruning	5/858	11/18866	7.06336e-05	0.00120543	0.000917772	712/713/714/3684/54209	5
GO:0032640	tumor necrosis factor production	16/858	116/18866	7.13517e-05	0.00121264	0.000923259	558/27202/6348/929/914/2207/84868/3586/26191/5788/54440/140885/6504/7128/54209/7291	16
GO:0032653	regulation of interleukin-10 production	11/858	60/18866	7.16856e-05	0.00121264	0.000923259	2207/3123/3620/3569/353514/80380/54440/201633/7292/54209/7305	11
GO:0050708	regulation of protein secretion	33/858	352/18866	7.17961e-05	0.00121264	0.000923259	8938/776/6352/929/952/26253/23601/1392/56253/1803/131177/8111/9734/3123/3458/3586/3569/54474/5027/6288/6422/6566/80725/5552/6755/7021/7043/7096/10333/51311/7292/54209/7447	33
GO:0009636	response to toxic substance	26/858	250/18866	7.70135e-05	0.00129631	0.000986961	241/655/6348/6351/6352/1066/1543/10202/2877/493869/2938/389434/4489/4493/4495/4496/4499/4501/4502/64359/79849/55607/5742/6327/6532/7054	26
GO:1902106	negative regulation of leukocyte differentiation	15/858	105/18866	7.92493e-05	0.00132939	0.00101215	714/6348/1493/1840/2200/2302/8111/3624/3902/11006/864/6422/6469/130733/7292	15
GO:0050864	regulation of B cell activation	22/858	195/18866	8.17453e-05	0.00136659	0.00104047	695/11314/952/1493/115352/2302/1880/3586/3569/3624/4332/3071/150372/5788/64092/54440/6422/56833/7128/10673/7292/7305	22
GO:0048706	embryonic skeletal system development	17/858	130/18866	8.48015e-05	0.00141288	0.00107572	655/50515/1301/1277/3211/3213/3215/3216/3218/5396/6469/6474/23213/55959/6899/7043/7291	17
GO:0045992	negative regulation of embryonic development	7/858	25/18866	9.18676e-05	0.00152035	0.00115754	655/1289/1290/2625/27330/6423/23213	7
GO:0048246	macrophage chemotaxis	9/858	42/18866	9.18703e-05	0.00152035	0.00115754	719/728/6348/6352/1240/1435/1436/6288/56833	9
GO:0070555	response to interleukin-1	23/858	211/18866	9.65799e-05	0.00159292	0.00121279	81792/6356/6357/6359/6362/6366/6369/10344/6348/414062/6351/388372/6352/6354/6355/952/1116/2633/3383/3569/5698/6422/140885	23
GO:0060393	regulation of pathway-restricted SMAD protein phosphorylation	11/858	62/18866	9.78681e-05	0.00160877	0.00122486	651/653/655/9518/151449/26585/3624/7044/56937/4091/7043	11
GO:0001912	positive regulation of leukocyte mediated cytotoxicity	10/858	52/18866	9.98688e-05	0.00162962	0.00124074	563/56253/3594/3684/3902/5027/5788/4068/114836/7305	10
GO:0002704	negative regulation of leukocyte mediated immunity	10/858	52/18866	9.98688e-05	0.00162962	0.00124074	11314/8832/339390/1378/2302/84868/3575/3805/5788/5272	10
GO:2000027	regulation of animal organ morphogenesis	26/858	254/18866	0.000100131	0.00162962	0.00124074	54829/655/1101/1435/115908/2252/2625/10082/26585/57822/6928/4804/144165/5698/4920/84870/6422/6423/6469/23213/55959/6899/7068/7128/7291/7490	26
GO:0042113	B cell activation	31/858	328/18866	0.000101435	0.00164539	0.00125274	695/11314/952/970/942/1380/1493/55619/115352/2302/1880/9734/3586/3569/3575/3624/3676/4332/3071/150372/4914/5293/5788/64092/54440/6422/56833/7128/10673/7292/7305	31
GO:0002709	regulation of T cell mediated immunity	12/858	73/18866	0.0001032	0.00166851	0.00127035	563/339390/2529/2625/3594/3569/3575/114548/5027/5788/54440/7292	12
GO:0071887	leukocyte apoptotic process	15/858	108/18866	0.000109865	0.00177045	0.00134796	558/695/6366/6352/1234/356/2207/3620/3586/3559/3569/3575/5027/5133/5293	15
GO:0046688	response to copper ion	9/858	43/18866	0.000111547	0.00178706	0.0013606	1543/3383/4489/4493/4495/4496/4499/4501/4502	9
GO:0001906	cell killing	20/858	172/18866	0.000111934	0.00178706	0.0013606	563/6357/56253/10578/3002/84868/3383/3458/3594/3575/3684/3805/3902/5027/5551/5788/5272/4068/114836/7305	20
GO:0050715	positive regulation of cytokine secretion	8/858	34/18866	0.000111987	0.00178706	0.0013606	929/26253/23601/56253/3458/3586/5027/6288	8
GO:0090101	negative regulation of transmembrane receptor protein serine/threonine kinase signaling pathway	17/858	133/18866	0.000112924	0.00179214	0.00136447	54829/857/858/135228/50515/8483/2200/26585/94031/9480/56937/6422/6423/4091/50964/7043/117166	17
GO:0002287	alpha-beta T cell activation involved in immune response	11/858	63/18866	0.000113763	0.00179214	0.00136447	941/942/8320/2625/1880/3458/3594/3569/114548/114836/7292	11
GO:0002293	alpha-beta T cell differentiation involved in immune response	11/858	63/18866	0.000113763	0.00179214	0.00136447	941/942/8320/2625/1880/3458/3594/3569/114548/114836/7292	11
GO:0032613	interleukin-10 production	11/858	63/18866	0.000113763	0.00179214	0.00136447	2207/3123/3620/3569/353514/80380/54440/201633/7292/54209/7305	11
GO:0070838	divalent metal ion transport	40/858	471/18866	0.000116604	0.00183102	0.00139407	287/309/274/776/8911/781/815/857/6366/6348/6351/6352/6355/1234/8832/283229/1392/3627/6373/4283/27112/356/115352/3356/3383/11027/353514/10288/2847/56923/5027/5031/5142/5788/5999/6236/6690/6769/29850/55503	40
GO:0032731	positive regulation of interleukin-1 beta production	10/858	53/18866	0.000118137	0.00184918	0.0014079	6348/3458/3569/11027/353514/4332/114548/5027/51311/7305	10
GO:0031579	membrane raft organization	7/858	26/18866	0.000120808	0.0018672	0.00142162	857/858/914/1794/79152/5788/6281	7
GO:0060384	innervation	7/858	26/18866	0.000120808	0.0018672	0.00142162	3676/26018/4914/5270/84189/23213/55959	7
GO:0060740	prostate gland epithelium morphogenesis	7/858	26/18866	0.000120808	0.0018672	0.00142162	655/3169/2736/6422/6469/23213/3371	7
GO:0090025	regulation of monocyte chemotaxis	7/858	26/18866	0.000120808	0.0018672	0.00142162	199/6352/3627/2358/26585/56833/9353	7
GO:0002920	regulation of humoral immune response	17/858	134/18866	0.000123964	0.00190997	0.00145419	712/713/714/715/716/719/728/27202/1378/1380/10563/2302/25818/4049/5788/710/11326	17
GO:0046637	regulation of alpha-beta T cell differentiation	11/858	64/18866	0.000131806	0.00202446	0.00154136	941/942/2625/3458/3594/3071/114548/864/54440/6469/7292	11
GO:1905521	regulation of macrophage migration	9/858	44/18866	0.000134631	0.00206141	0.00156948	719/728/6348/6352/1240/1435/1436/56833/54209	9
GO:0010043	response to zinc ion	10/858	54/18866	0.000139149	0.00210649	0.00160381	4489/4493/4495/4496/4499/4501/4502/5027/6279/7054	10
GO:0006691	leukotriene metabolic process	8/858	35/18866	0.00013943	0.00210649	0.00160381	246/241/1579/66002/8529/4051/728441/124975	8
GO:0032633	interleukin-4 production	8/858	35/18866	0.00013943	0.00210649	0.00160381	942/2207/2625/84868/3123/114548/54440/7292	8
GO:0110111	negative regulation of animal organ morphogenesis	8/858	35/18866	0.00013943	0.00210649	0.00160381	54829/655/1101/2625/26585/6928/23213/7068	8
GO:0048732	gland development	38/858	443/18866	0.000139718	0.00210649	0.00160381	655/857/6356/1392/1435/1436/1543/1999/2001/2066/79152/2252/3169/2625/151449/2736/6928/3213/3274/3586/3569/284217/4478/9423/9480/5270/6422/6469/6496/23213/55959/6899/6926/7043/3371/7128/54658/7490	38
GO:0010759	positive regulation of macrophage chemotaxis	6/858	19/18866	0.000141651	0.0021226	0.00161607	719/728/6352/1240/1435/1436	6
GO:0150146	cell junction disassembly	6/858	19/18866	0.000141651	0.0021226	0.00161607	712/713/714/3684/7043/54209	6
GO:0007369	gastrulation	21/858	189/18866	0.00014612	0.00218292	0.001662	84913/655/1301/1303/1289/1290/1291/2001/8320/2335/8091/6928/3586/3624/3676/3678/3689/4318/6422/6423/7479	21
GO:0002791	regulation of peptide secretion	34/858	381/18866	0.000146842	0.00218706	0.00166515	8938/776/6352/929/952/26253/23601/1392/56253/1803/131177/8111/9734/3123/3458/3586/3569/54474/5027/6279/6288/6422/6566/80725/5552/6755/7021/7043/7096/10333/51311/7292/54209/7447	34
GO:0060389	pathway-restricted SMAD protein phosphorylation	11/858	65/18866	0.000152228	0.00226042	0.001721	651/653/655/9518/151449/26585/3624/7044/56937/4091/7043	11
GO:0006721	terpenoid metabolic process	16/858	124/18866	0.000159099	0.00235139	0.00179026	124/126/130/216/1392/1543/1562/1558/1559/1577/1551/10082/3158/5947/7276/54658	16
GO:0072511	divalent inorganic cation transport	40/858	478/18866	0.000159311	0.00235139	0.00179026	287/309/274/776/8911/781/815/857/6366/6348/6351/6352/6355/1234/8832/283229/1392/3627/6373/4283/27112/356/115352/3356/3383/11027/353514/10288/2847/56923/5027/5031/5142/5788/5999/6236/6690/6769/29850/55503	40
GO:0032720	negative regulation of tumor necrosis factor production	10/858	55/18866	0.000163228	0.00240199	0.00182879	558/27202/84868/3586/26191/140885/6504/7128/54209/7291	10
GO:0050818	regulation of coagulation	13/858	88/18866	0.000165634	0.00243012	0.00185021	308/857/2152/2191/2207/222537/10630/5328/5329/5341/5270/710/7103	13
GO:0009595	detection of biotic stimulus	8/858	36/18866	0.000172187	0.00250384	0.00190633	56253/2191/3123/114548/8406/7096/10333/54209	8
GO:0043368	positive T cell selection	8/858	36/18866	0.000172187	0.00250384	0.00190633	1794/3594/3569/5788/6469/114836/387357/9760	8
GO:2000516	positive regulation of CD4-positive alpha-beta T cell activation	8/858	36/18866	0.000172187	0.00250384	0.00190633	941/942/3458/3594/3071/114548/54440/7292	8
GO:1904645	response to amyloid-beta	10/858	56/18866	0.00019072	0.00276516	0.00210529	781/2358/3383/3676/4321/4314/4318/4804/10333/54209	10
GO:0071241	cellular response to inorganic substance	23/858	221/18866	0.000193466	0.00279672	0.00212932	113/246/241/63928/25932/131034/1536/1543/2978/4314/4318/4489/4493/4495/4496/4499/4501/4502/653361/6331/6469/341359/7054	23
GO:0051047	positive regulation of secretion	31/858	340/18866	0.000194079	0.00279677	0.00212936	8938/776/8911/929/952/26253/23601/1392/56253/1579/8529/2207/8111/3123/3458/3586/3569/3624/3684/3689/5027/6279/6288/6532/6696/112755/341359/7043/7292/54209/7447	31
GO:0042089	cytokine biosynthetic process	6/858	20/18866	0.000194607	0.00279677	0.00212936	941/1053/2625/10644/10643/79589	6
GO:0060395	SMAD protein signal transduction	12/858	78/18866	0.000198005	0.0028373	0.00216022	84913/651/653/655/8483/9518/151449/3624/7044/4920/4091/7043	12
GO:0060143	positive regulation of syncytium formation by plasma membrane fusion	7/858	28/18866	0.000200831	0.00285827	0.00217619	963/4283/81501/9518/8740/54209/7305	7
GO:0060512	prostate gland morphogenesis	7/858	28/18866	0.000200831	0.00285827	0.00217619	655/3169/2736/6422/6469/23213/3371	7
GO:0045670	regulation of osteoclast differentiation	11/858	67/18866	0.000201213	0.00285827	0.00217619	6348/1435/2200/8111/3458/11006/6422/284266/130733/54209/7305	11
GO:0019722	calcium-mediated signaling	23/858	222/18866	0.000206776	0.00292884	0.00222991	287/695/6348/6351/1234/1237/63928/1240/2065/2358/2633/283455/56923/5027/5031/5341/55607/5788/6444/84174/8877/50852/54209	23
GO:0006029	proteoglycan metabolic process	13/858	90/18866	0.000208542	0.00294536	0.00224249	81792/50515/51363/1301/29940/9953/222537/90161/266722/3423/23213/55959/1462	13
GO:0006882	cellular zinc ion homeostasis	8/858	37/18866	0.000211014	0.00297173	0.00226257	4489/4493/4495/4496/4499/4501/4502/6279	8
GO:1903556	negative regulation of tumor necrosis factor superfamily cytokine production	10/858	57/18866	0.000222	0.00311751	0.00237356	558/27202/84868/3586/26191/140885/6504/7128/54209/7291	10
GO:0042572	retinol metabolic process	9/858	47/18866	0.000229027	0.00320703	0.00244172	124/126/130/216/1543/1558/1577/1551/7276	9
GO:0030509	BMP signaling pathway	18/858	155/18866	0.00024612	0.00343659	0.0026165	653/655/1311/2200/9518/151449/26585/94031/7044/4920/6422/6423/6424/4091/50964/23213/7021/7043	18
GO:0031348	negative regulation of defense response	26/858	269/18866	0.000252035	0.00349811	0.00266333	113/313/1378/2358/2625/84868/3123/3586/116379/3559/3805/4210/4321/114548/4907/5468/5788/6288/5272/710/89790/140885/56833/7128/7130/11326	26
GO:0007411	axon guidance	27/858	284/18866	0.000252661	0.00349811	0.00266333	655/1436/9046/2051/23768/2596/2625/151449/2736/3800/3897/284217/57408/4804/8828/9423/4914/23022/5293/91584/5909/399/57556/6469/9353/6708/90249	27
GO:0043270	positive regulation of ion transport	27/858	284/18866	0.000252661	0.00349811	0.00266333	287/776/781/815/857/6348/6351/6352/1272/1392/3627/6373/4283/1579/8529/2316/3458/11027/353514/2847/5027/5031/55800/6331/6532/6769/54209	27
GO:0045577	regulation of B cell differentiation	7/858	29/18866	0.000254423	0.00350543	0.00266891	695/115352/3624/3071/150372/6422/56833	7
GO:0030224	monocyte differentiation	8/858	38/18866	0.00025674	0.00350543	0.00266891	1435/1436/81501/8111/3123/133396/4495/5468	8
GO:0032689	negative regulation of interferon-gamma production	8/858	38/18866	0.00025674	0.00350543	0.00266891	558/2625/84868/3123/3586/3624/80380/7292	8
GO:1903131	mononuclear cell differentiation	8/858	38/18866	0.00025674	0.00350543	0.00266891	1435/1436/81501/8111/3123/133396/4495/5468	8
GO:0000768	syncytium formation by plasma membrane fusion	10/858	58/18866	0.000257469	0.00350543	0.00266891	8038/135228/963/3627/4283/81501/9518/8740/54209/7305	10
GO:0140253	cell-cell fusion	10/858	58/18866	0.000257469	0.00350543	0.00266891	8038/135228/963/3627/4283/81501/9518/8740/54209/7305	10
GO:0035455	response to interferon-alpha	6/858	21/18866	0.000262024	0.00354779	0.00270116	558/2625/3433/3437/8519/10410	6
GO:0042107	cytokine metabolic process	6/858	21/18866	0.000262024	0.00354779	0.00270116	941/1053/2625/10644/10643/79589	6
GO:0002831	regulation of response to biotic stimulus	35/858	409/18866	0.000264308	0.00356041	0.00271077	6352/30835/338339/26253/1378/56253/2207/2358/115362/84868/3055/3434/3458/3594/3559/3805/25818/3902/11027/4321/4332/94025/5468/5698/26191/5272/710/4068/114836/56833/51311/7128/54209/79865/11326	35
GO:0043588	skin development	36/858	425/18866	0.000264405	0.00356041	0.00271077	9509/135228/25932/1277/1278/1281/1289/1290/50509/1311/27121/1775/79152/2252/94234/2736/57822/3624/3713/25818/3859/54474/3883/3887/387273/440050/57830/3846/353135/4804/5017/23022/6469/6698/7021/79413	36
GO:0097485	neuron projection guidance	27/858	285/18866	0.000267351	0.00359024	0.00273348	655/1436/9046/2051/23768/2596/2625/151449/2736/3800/3897/284217/57408/4804/8828/9423/4914/23022/5293/91584/5909/399/57556/6469/9353/6708/90249	27
GO:0002820	negative regulation of adaptive immune response	9/858	48/18866	0.000270646	0.00362459	0.00275963	246/339390/1378/2302/84868/3575/5788/64092/7292	9
GO:0001771	immunological synapse formation	5/858	14/18866	0.000273007	0.00362657	0.00276114	6366/1794/84868/4478/5551	5
GO:0071361	cellular response to ethanol	5/858	14/18866	0.000273007	0.00362657	0.00276114	113/6354/1536/6688/54658	5
GO:1901569	fatty acid derivative catabolic process	5/858	14/18866	0.000273007	0.00362657	0.00276114	1579/66002/8529/4051/3248	5
GO:0002824	positive regulation of adaptive immune response based on somatic recombination of immune receptors built from immunoglobulin superfamily domains	14/858	105/18866	0.000284881	0.0037741	0.00287347	563/695/941/2207/2625/3594/3569/4049/114548/5027/5788/54440/10673/7292	14
GO:0043030	regulation of macrophage activation	10/858	59/18866	0.000297561	0.00391463	0.00298046	6348/84868/3586/133396/3569/5788/8877/10333/54209/11326	10
GO:0046456	icosanoid biosynthetic process	10/858	59/18866	0.000297561	0.00391463	0.00298046	246/241/1558/1559/1579/728441/124975/3248/255189/5742	10
GO:0006720	isoprenoid metabolic process	17/858	144/18866	0.000297879	0.00391463	0.00298046	124/126/130/216/1392/1543/1562/1558/1559/1577/1551/10082/3158/5947/7054/7276/54658	17
GO:0042092	type 2 immune response	8/858	39/18866	0.00031026	0.0040449	0.00307964	942/2625/3620/3586/133396/3569/114548/7292	8
GO:0055069	zinc ion homeostasis	8/858	39/18866	0.00031026	0.0040449	0.00307964	4489/4493/4495/4496/4499/4501/4502/6279	8
GO:0086091	regulation of heart rate by cardiac conduction	8/858	39/18866	0.00031026	0.0040449	0.00307964	287/274/776/781/857/6327/55800/6331	8
GO:0050729	positive regulation of inflammatory response	18/858	158/18866	0.000312278	0.00406044	0.00309147	695/6369/6348/2207/115362/3620/3458/3569/353514/4049/5008/9180/5733/6279/56670/10333/7292/54209	18
GO:0051607	defense response to virus	25/858	258/18866	0.000316343	0.00410245	0.00312346	3627/4283/2316/2633/10964/2537/3434/3433/3437/8519/10410/3458/3594/3559/3569/4321/114548/5551/26191/5788/6036/6039/51311/7128/10346	25
GO:0002673	regulation of acute inflammatory response	9/858	49/18866	0.000318336	0.00410367	0.00312439	695/2207/2529/3569/114548/5008/9180/5468/5733	9
GO:0045058	T cell selection	9/858	49/18866	0.000318336	0.00410367	0.00312439	1794/2625/3594/3569/5788/6469/114836/387357/9760	9
GO:0010758	regulation of macrophage chemotaxis	7/858	30/18866	0.000318942	0.00410367	0.00312439	719/728/6352/1240/1435/1436/56833	7
GO:0022617	extracellular matrix disassembly	12/858	82/18866	0.000319895	0.00410518	0.00312554	1803/2191/3569/25818/3936/4320/4321/4314/4316/4318/10630/7092	12
GO:0034308	primary alcohol metabolic process	13/858	94/18866	0.000323472	0.00414027	0.00315225	124/126/130/1646/216/653/1543/1558/1577/1551/6799/6822/7276	13
GO:0002221	pattern recognition receptor signaling pathway	21/858	201/18866	0.000342484	0.00436411	0.00332268	92747/695/857/929/11314/146722/26253/81035/115352/84868/3684/3689/11027/118788/26191/6279/7096/10333/51311/7128/79931	21
GO:0006949	syncytium formation	10/858	60/18866	0.000342736	0.00436411	0.00332268	8038/135228/963/3627/4283/81501/9518/8740/54209/7305	10
GO:0002285	lymphocyte activation involved in immune response	20/858	187/18866	0.000345988	0.00437811	0.00333334	941/942/338339/26253/55619/8320/2207/2625/1880/84868/3383/3458/3586/3594/3569/3936/114548/5788/114836/7292	20
GO:0006067	ethanol metabolic process	6/858	22/18866	0.000346508	0.00437811	0.00333334	124/126/130/216/6799/6822	6
GO:0034104	negative regulation of tissue remodeling	6/858	22/18866	0.000346508	0.00437811	0.00333334	952/26585/3569/5027/6422/7128	6
GO:0060485	mesenchyme development	27/858	290/18866	0.000352748	0.00444552	0.00338466	70/309/653/655/54796/1277/8320/2065/2066/2335/3169/8928/2625/152007/26585/8091/3569/8828/10630/57556/6422/6423/6469/6899/7043/7291/7490	27
GO:0048708	astrocyte differentiation	12/858	83/18866	0.000358761	0.00449824	0.0034248	274/712/728/2358/3458/3569/4920/6279/6285/5270/6469/54209	12
GO:1900046	regulation of hemostasis	12/858	83/18866	0.000358761	0.00449824	0.0034248	857/1311/2152/2191/2207/10630/5328/5329/5341/5270/710/7103	12
GO:1902895	positive regulation of pri-miRNA transcription by RNA polymerase II	8/858	40/18866	0.000372543	0.00465003	0.00354036	84913/2625/3586/4804/5468/4091/6688/7490	8
GO:0002711	positive regulation of T cell mediated immunity	9/858	50/18866	0.000372759	0.00465003	0.00354036	563/2625/3594/3569/114548/5027/5788/54440/7292	9
GO:0002281	macrophage activation involved in immune response	5/858	15/18866	0.000394232	0.00488966	0.00372282	84868/3458/56670/54209/7305	5
GO:0023035	CD40 signaling pathway	5/858	15/18866	0.000394232	0.00488966	0.00372282	942/3678/6504/7128/54209	5
GO:0050858	negative regulation of antigen receptor-mediated signaling pathway	7/858	31/18866	0.000395948	0.00488966	0.00372282	11314/115352/2633/11006/26191/4068/84174	7
GO:2000406	positive regulation of T cell migration	7/858	31/18866	0.000395948	0.00488966	0.00372282	199/6366/6352/3627/10563/3676/8740	7
GO:0048568	embryonic organ development	37/858	451/18866	0.000405824	0.00499907	0.00380611	653/655/1045/50515/1301/115908/2202/8320/2200/8928/2625/2736/57822/6928/3211/3213/3215/3216/3218/3586/26018/8076/9423/5396/4920/84870/6469/6474/6496/80736/84189/161497/6899/6926/7043/7054/7291	37
GO:0003002	regionalization	31/858	355/18866	0.000411853	0.00506065	0.003853	712/1044/1045/8320/2128/3169/8928/2302/2736/26585/6928/3211/3213/3215/3216/3218/3684/4223/8828/134701/4920/6422/6423/6469/6496/4091/6899/9096/6926/7479/7490	31
GO:1902893	regulation of pri-miRNA transcription by RNA polymerase II	9/858	51/18866	0.000434625	0.00532714	0.00405589	84913/2625/3586/11006/4804/5468/4091/6688/7490	9
GO:0048704	embryonic skeletal system morphogenesis	13/858	97/18866	0.000441686	0.00540022	0.00411154	655/50515/1301/3211/3213/3215/3216/3218/5396/6474/6899/7043/7291	13
GO:0002260	lymphocyte homeostasis	10/858	62/18866	0.000450336	0.00545852	0.00415592	55619/84636/3559/3071/5027/27240/6708/7128/10673/8740	10
GO:0002294	CD4-positive alpha-beta T cell differentiation involved in immune response	10/858	62/18866	0.000450336	0.00545852	0.00415592	941/942/2625/1880/3458/3594/3569/114548/114836/7292	10
GO:0045824	negative regulation of innate immune response	10/858	62/18866	0.000450336	0.00545852	0.00415592	1378/84868/3805/4321/5468/5272/710/56833/7128/11326	10
GO:0086012	membrane depolarization during cardiac muscle cell action potential	6/858	23/18866	0.000450897	0.00545852	0.00415592	287/776/781/6327/55800/6331	6
GO:0002821	positive regulation of adaptive immune response	14/858	110/18866	0.000462678	0.00558738	0.00425403	563/695/941/2207/2625/3594/3569/4049/114548/5027/5788/54440/10673/7292	14
GO:0043547	positive regulation of GTPase activity	34/858	406/18866	0.000475939	0.00572477	0.00435863	216/64333/858/6356/6357/6359/6362/6366/6369/10344/6348/414062/6351/388372/6352/6354/6355/10563/55619/1794/2302/57822/3383/3071/4914/5909/5996/64407/5999/9628/6281/6422/117289/414059	34
GO:0050852	T cell receptor signaling pathway	21/858	206/18866	0.000476384	0.00572477	0.00435863	11314/1493/2625/2633/3113/3117/3119/3122/3123/3937/11006/5142/5293/5698/26191/5788/4068/84174/387357/9473/50852	21
GO:0007389	pattern specification process	37/858	455/18866	0.000479727	0.00575088	0.00437851	80114/653/655/712/1044/1045/8320/2066/2128/3169/8928/2302/2736/26585/57822/6928/3211/3213/3215/3216/3218/3684/4223/8828/134701/53820/4920/6422/6423/6469/6496/4091/6899/9096/6926/7479/7490	37
GO:0002063	chondrocyte development	7/858	32/18866	0.000487121	0.0057971	0.0044137	50515/1301/1311/6423/6474/23213/55959	7
GO:0030201	heparan sulfate proteoglycan metabolic process	7/858	32/18866	0.000487121	0.0057971	0.0044137	29940/9953/222537/90161/266722/23213/55959	7
GO:0086019	cell-cell signaling involved in cardiac conduction	7/858	32/18866	0.000487121	0.0057971	0.0044137	287/776/781/1525/2316/55800/6331	7
GO:0034121	regulation of toll-like receptor signaling pathway	11/858	74/18866	0.000490274	0.0058065	0.00442086	92747/857/929/11314/146722/115352/11027/26191/7096/10333/7128	11
GO:0086003	cardiac muscle cell contraction	11/858	74/18866	0.000490274	0.0058065	0.00442086	287/274/776/781/857/2316/5142/6327/55800/6331/6444	11
GO:2000106	regulation of leukocyte apoptotic process	12/858	86/18866	0.000500131	0.00590215	0.00449369	558/695/6366/6352/1234/2207/3620/3586/3575/5027/5133/5293	12
GO:0030183	B cell differentiation	16/858	137/18866	0.000500752	0.00590215	0.00449369	695/1380/55619/115352/1880/9734/3586/3569/3624/3676/3071/150372/4914/5788/6422/56833	16
GO:2000514	regulation of CD4-positive alpha-beta T cell activation	10/858	63/18866	0.000513841	0.00604193	0.00460011	941/942/2625/3458/3594/3071/114548/864/54440/7292	10
GO:1903532	positive regulation of secretion by cell	28/858	313/18866	0.000526329	0.006174	0.00470066	8938/776/8911/929/952/26253/23601/1392/56253/2207/8111/3123/3458/3586/3569/3624/3684/3689/5027/6288/6532/6696/112755/341359/7043/7292/54209/7447	28
GO:0002707	negative regulation of lymphocyte mediated immunity	8/858	42/18866	0.00052763	0.00617453	0.00470107	339390/1378/2302/84868/3575/3805/5788/5272	8
GO:0010717	regulation of epithelial to mesenchymal transition	13/858	99/18866	0.000539355	0.00629674	0.00479412	653/655/1277/3169/2625/152007/26585/3569/10630/6422/6423/7043/7291	13
GO:0042035	regulation of cytokine biosynthetic process	5/858	16/18866	0.000552058	0.00642977	0.0048954	941/2625/10644/10643/79589	5
GO:0030512	negative regulation of transforming growth factor beta receptor signaling pathway	12/858	87/18866	0.000556602	0.00646737	0.00492403	54829/857/858/135228/50515/2200/94031/9480/56937/4091/7043/117166	12
GO:0009612	response to mechanical stimulus	21/858	209/18866	0.000576905	0.00668731	0.00509148	838/1116/1301/1277/1281/3627/3356/4316/4914/5027/10631/5468/5270/375611/84189/50964/161497/51311/3371/943/8740	21
GO:0002438	acute inflammatory response to antigenic stimulus	6/858	24/18866	0.000578251	0.00668731	0.00509148	695/2207/2529/2625/3383/133396	6
GO:0061614	pri-miRNA transcription by RNA polymerase II	9/858	53/18866	0.000583758	0.00669755	0.00509928	84913/2625/3586/11006/4804/5468/4091/6688/7490	9
GO:0061756	leukocyte adhesion to vascular endothelial cell	9/858	53/18866	0.000583758	0.00669755	0.00509928	6366/2529/10690/2650/3383/3569/3676/3689/6404	9
GO:0002437	inflammatory response to antigenic stimulus	10/858	64/18866	0.000584588	0.00669755	0.00509928	695/2207/2529/2625/3123/3383/3586/3559/133396/4049	10
GO:0046686	response to cadmium ion	10/858	64/18866	0.000584588	0.00669755	0.00509928	1536/4318/4489/4493/4495/4496/4499/4501/4502/653361	10
GO:0090022	regulation of neutrophil chemotaxis	7/858	33/18866	0.000594264	0.00679258	0.00517163	719/728/27202/6366/1803/3071/9353	7
GO:1905330	regulation of morphogenesis of an epithelium	19/858	181/18866	0.000607182	0.00692413	0.00527178	81792/655/115908/3627/2252/2625/10082/26585/57822/6928/3687/144165/5698/4920/84870/6422/6423/6469/23213	19
GO:0001676	long-chain fatty acid metabolic process	14/858	113/18866	0.000609217	0.00693125	0.00527721	23205/246/1543/1562/1558/1559/1573/1579/66002/8529/4051/2938/3248/5742	14
GO:0045124	regulation of bone resorption	8/858	43/18866	0.000622735	0.00706869	0.00538185	952/1436/81501/3569/5027/284266/6696/7128	8
GO:0032637	interleukin-8 production	13/858	101/18866	0.000654687	0.00741426	0.00564495	27202/929/914/1116/2152/3586/3569/11027/26191/5788/7096/10333/51311	13
GO:0016101	diterpenoid metabolic process	14/858	114/18866	0.000666075	0.00752588	0.00572993	124/126/130/216/1392/1543/1562/1558/1577/1551/10082/5947/7276/54658	14
GO:1903845	negative regulation of cellular response to transforming growth factor beta stimulus	12/858	89/18866	0.000685706	0.00772992	0.00588528	54829/857/858/135228/50515/2200/94031/9480/56937/4091/7043/117166	12
GO:0030500	regulation of bone mineralization	11/858	77/18866	0.000692644	0.00779027	0.00593123	655/6348/1311/56975/26585/4745/4958/5027/5552/7043/7291	11
GO:0030278	regulation of ossification	21/858	212/18866	0.000695342	0.00780275	0.00594074	655/6348/1311/1435/115908/56975/54857/26585/8519/3569/4745/4958/5027/6422/6423/4091/50964/5552/7043/7291/117581	21
GO:0048754	branching morphogenesis of an epithelial tube	17/858	155/18866	0.000703232	0.00787331	0.00599446	170690/655/6356/25932/1435/3169/151449/2736/26585/6928/284217/6423/6469/9353/6926/3371/7490	17
GO:0002524	hypersensitivity	4/858	10/18866	0.000715793	0.0079059	0.00601927	695/2207/2529/2625	4
GO:0035860	glial cell-derived neurotrophic factor receptor signaling pathway	4/858	10/18866	0.000715793	0.0079059	0.00601927	2625/9518/23213/55959	4
GO:0060346	bone trabecula formation	4/858	10/18866	0.000715793	0.0079059	0.00601927	1101/1277/26585/6422	4
GO:0060513	prostatic bud formation	4/858	10/18866	0.000715793	0.0079059	0.00601927	655/2736/6469/23213	4
GO:0086070	SA node cell to atrial cardiac muscle cell communication	4/858	10/18866	0.000715793	0.0079059	0.00601927	287/776/55800/6331	4
GO:2001054	negative regulation of mesenchymal cell apoptotic process	4/858	10/18866	0.000715793	0.0079059	0.00601927	655/6928/6469/6899	4
GO:0097028	dendritic cell differentiation	8/858	44/18866	0.000731203	0.00801119	0.00609943	558/116071/81501/10202/10288/6688/54209/10537	8
GO:2000404	regulation of T cell migration	8/858	44/18866	0.000731203	0.00801119	0.00609943	199/387695/6366/6352/3627/10563/3676/8740	8
GO:0042537	benzene-containing compound metabolic process	6/858	25/18866	0.000731846	0.00801119	0.00609943	51166/1580/3620/6999/7054/54658	6
GO:0060571	morphogenesis of an epithelial fold	6/858	25/18866	0.000731846	0.00801119	0.00609943	653/655/151449/2736/6469/23213	6
GO:0071559	response to transforming growth factor beta	24/858	258/18866	0.000742317	0.00810775	0.00617295	54829/857/858/135228/50515/8483/1277/1278/1281/2200/8928/9518/3248/94031/7044/4015/9480/56937/10631/864/6422/4091/7043/117166	24
GO:0002228	natural killer cell mediated immunity	10/858	66/18866	0.000750328	0.00816963	0.00622007	56253/3002/84868/3805/3822/3824/3902/5272/4068/114836	10
GO:0010819	regulation of T cell chemotaxis	5/858	17/18866	0.000752969	0.00816963	0.00622007	6366/6352/3627/10563/8740	5
GO:0033631	cell-cell adhesion mediated by integrin	5/858	17/18866	0.000752969	0.00816963	0.00622007	6352/10563/1803/3676/3678	5
GO:0048592	eye morphogenesis	17/858	156/18866	0.000756625	0.00819121	0.00623649	655/1289/1290/1296/2202/356/2200/2779/91156/8076/6496/55714/7021/7054/7068/23554/7291	17
GO:0045620	negative regulation of lymphocyte differentiation	9/858	55/18866	0.000772356	0.00834314	0.00635217	1493/1840/2302/3624/3902/864/6422/6469/7292	9
GO:0042472	inner ear morphogenesis	13/858	103/18866	0.000790136	0.00851649	0.00648415	1301/115908/2625/2736/57822/26018/9423/5396/4920/80736/84189/161497/6899	13
GO:0048762	mesenchymal cell differentiation	22/858	229/18866	0.000792401	0.00852221	0.00648851	309/653/655/1277/8320/2066/2335/3169/2625/152007/26585/8091/3569/8828/10630/57556/6422/6423/6469/6899/7043/7291	22
GO:1901654	response to ketone	20/858	200/18866	0.000819358	0.00879289	0.00669459	1646/857/6366/952/1392/1536/387758/3283/3383/4478/5031/5468/5729/6422/9353/6696/7043/7054/3371/7292	20
GO:0042475	odontogenesis of dentin-containing tooth	12/858	91/18866	0.000838979	0.00896431	0.0068251	655/1435/1747/54757/56975/2736/25818/4804/6331/6469/6899/3371	12
GO:0046849	bone remodeling	12/858	91/18866	0.000838979	0.00896431	0.0068251	952/1436/115908/81501/26585/3569/5027/6422/284266/6696/7043/7128	12
GO:0045123	cellular extravasation	10/858	67/18866	0.000846664	0.0090268	0.00687268	6366/2529/10690/2650/3383/3676/3689/5293/6404/140885	10
GO:0014002	astrocyte development	8/858	45/18866	0.000854366	0.00905002	0.00689036	712/728/2358/3458/3569/4920/6279/54209	8
GO:0052372	modulation by symbiont of entry into host	8/858	45/18866	0.000854366	0.00905002	0.00689036	857/3123/222537/8519/10410/5806/7113/10346	8
GO:0060443	mammary gland morphogenesis	8/858	45/18866	0.000854366	0.00905002	0.00689036	857/6356/1435/1436/1999/2736/9423/6926	8
GO:0050714	positive regulation of protein secretion	18/858	172/18866	0.00086618	0.00913633	0.00695608	8938/929/952/26253/23601/1392/56253/8111/3123/3458/3586/3569/5027/6288/7043/7292/54209/7447	18
GO:0007200	phospholipase C-activating G protein-coupled receptor signaling pathway	13/858	104/18866	0.000866232	0.00913633	0.00695608	719/728/27202/1240/2357/2358/2359/84636/3356/56923/27334/5031/5733	13
GO:0072001	renal system development	26/858	292/18866	0.000877266	0.0092329	0.0070296	170690/655/1579/2200/342184/2302/2625/2650/2736/26585/6928/3248/28999/4318/7827/5017/8710/6422/6469/9353/4091/23213/55959/9096/7021/7490	26
GO:0001755	neural crest cell migration	9/858	56/18866	0.000883733	0.00926129	0.00705122	309/655/2066/2335/8828/57556/6469/6899/7291	9
GO:0086002	cardiac muscle cell action potential involved in contraction	9/858	56/18866	0.000883733	0.00926129	0.00705122	287/274/776/781/857/2316/6327/55800/6331	9
GO:0042737	drug catabolic process	6/858	26/18866	0.000915158	0.00954989	0.00727095	1562/1558/1559/1573/1577/1580	6
GO:1903010	regulation of bone development	6/858	26/18866	0.000915158	0.00954989	0.00727095	2200/8111/26585/4015/284266/7305	6
GO:0010810	regulation of cell-substrate adhesion	21/858	217/18866	0.000939638	0.00978458	0.00744963	340485/10551/246/151887/6366/1307/1277/1435/2316/342184/2335/2633/26585/3678/4321/9480/10630/5328/10631/6281/6422	21
GO:0043491	protein kinase B signaling	25/858	278/18866	0.000948907	0.00986021	0.00750721	1646/558/6366/6348/6352/941/942/1116/1440/2065/2066/2152/2250/2252/2261/2625/9518/29851/4015/4914/5008/118788/5293/388121/50852	25
GO:0036035	osteoclast development	5/858	18/18866	0.00100381	0.0103432	0.00787498	56975/2200/8111/284266/7305	5
GO:0043011	myeloid dendritic cell differentiation	5/858	18/18866	0.00100381	0.0103432	0.00787498	116071/81501/10202/6688/10537	5
GO:0052695	cellular glucuronidation	5/858	18/18866	0.00100381	0.0103432	0.00787498	54658/54578/10720/7366/54490	5
GO:0070230	positive regulation of lymphocyte apoptotic process	5/858	18/18866	0.00100381	0.0103432	0.00787498	6352/3620/3586/5027/5133	5
GO:0002755	MyD88-dependent toll-like receptor signaling pathway	7/858	36/18866	0.00103132	0.0105823	0.00805701	695/929/11314/146722/7096/10333/51311	7
GO:0042554	superoxide anion generation	7/858	36/18866	0.00103132	0.0105823	0.00805701	1536/2358/3684/3689/653361/4688/7305	7
GO:0009952	anterior/posterior pattern specification	21/858	219/18866	0.00105628	0.0108158	0.00823479	1044/1045/8928/2736/6928/3211/3213/3215/3216/3218/4223/134701/4920/6422/6423/6469/6496/6899/9096/6926/7490	21
GO:0050854	regulation of antigen receptor-mediated signaling pathway	10/858	69/18866	0.00106988	0.0109323	0.00832349	11314/115352/2633/11006/150372/26191/5788/4068/84174/50852	10
GO:0001820	serotonin secretion	4/858	11/18866	0.00108446	0.0109899	0.00836732	1392/2207/11255/6532	4
GO:0035457	cellular response to interferon-alpha	4/858	11/18866	0.00108446	0.0109899	0.00836732	558/2625/3433/3437	4
GO:0042758	long-chain fatty acid catabolic process	4/858	11/18866	0.00108446	0.0109899	0.00836732	1579/66002/8529/4051	4
GO:0052697	xenobiotic glucuronidation	4/858	11/18866	0.00108446	0.0109899	0.00836732	54658/54578/10720/54490	4
GO:0033081	regulation of T cell differentiation in thymus	6/858	27/18866	0.00113185	0.0113997	0.00867932	2302/2736/3575/6469/9760/8876	6
GO:0036037	CD8-positive alpha-beta T cell activation	6/858	27/18866	0.00113185	0.0113997	0.00867932	56253/8320/3071/26191/864/9760	6
GO:0048143	astrocyte activation	6/858	27/18866	0.00113185	0.0113997	0.00867932	712/728/2358/3458/3569/54209	6
GO:0002763	positive regulation of myeloid leukocyte differentiation	9/858	58/18866	0.00114562	0.0114465	0.00871496	1435/81501/2124/8111/3123/3458/4920/54209/7305	9
GO:0048880	sensory system development	32/858	394/18866	0.00114689	0.0114465	0.00871496	655/712/25932/1289/1290/1296/1543/2202/356/2200/341640/2625/2779/57822/91156/3624/3684/284217/4094/8076/6469/6496/80736/84189/55714/7021/7054/7068/23554/7291/81029/7490	32
GO:0045995	regulation of embryonic development	15/858	134/18866	0.00115042	0.0114465	0.00871496	655/1044/1045/1289/1290/2625/57822/3586/284217/27330/6422/6423/6469/23213/9096	15
GO:0006953	acute-phase response	8/858	47/18866	0.00115047	0.0114465	0.00871496	9332/2335/3569/5733/6288/6289/5265/54658	8
GO:0048483	autonomic nervous system development	8/858	47/18866	0.00115047	0.0114465	0.00871496	2335/2625/3211/8828/4914/91584/6899/7021	8
GO:0050919	negative chemotaxis	8/858	47/18866	0.00115047	0.0114465	0.00871496	1803/23768/57408/8828/9423/91584/57556/9353	8
GO:0030193	regulation of blood coagulation	11/858	82/18866	0.00118182	0.0117346	0.00893432	857/2152/2191/2207/10630/5328/5329/5341/5270/710/7103	11
GO:0001655	urogenital system development	28/858	330/18866	0.00119077	0.0117997	0.00898387	170690/655/1579/2200/342184/3169/2302/2625/2650/2736/26585/6928/3248/28999/4318/7827/5017/8710/6422/6469/9353/4091/23213/55959/9096/7021/3371/7490	28
GO:0009880	embryonic pattern specification	10/858	70/18866	0.0011983	0.0118504	0.00902249	655/2066/4223/8828/134701/53820/6469/4091/6926/7490	10
GO:0120254	olefinic compound metabolic process	14/858	121/18866	0.0012041	0.0118838	0.0090479	1646/246/653/1543/1562/1558/1559/1573/1579/66002/8529/4051/2938/5742	14
GO:0001822	kidney development	25/858	283/18866	0.00122077	0.0119309	0.00908378	170690/655/1579/2200/342184/2302/2625/2650/2736/26585/6928/3248/28999/4318/7827/5017/8710/6422/6469/9353/4091/23213/55959/7021/7490	25
GO:0048048	embryonic eye morphogenesis	7/858	37/18866	0.00122272	0.0119309	0.00908378	655/2202/2200/8076/6496/7054/7291	7
GO:0086010	membrane depolarization during action potential	7/858	37/18866	0.00122272	0.0119309	0.00908378	287/776/8911/781/6327/55800/6331	7
GO:0097242	amyloid-beta clearance	7/858	37/18866	0.00122272	0.0119309	0.00908378	728/3458/3684/3689/8685/4481/54209	7
GO:1904994	regulation of leukocyte adhesion to vascular endothelial cell	7/858	37/18866	0.00122272	0.0119309	0.00908378	6366/2529/10690/3383/3569/3676/3689	7
GO:0071560	cellular response to transforming growth factor beta stimulus	23/858	252/18866	0.00122344	0.0119309	0.00908378	54829/857/858/135228/50515/8483/1277/1278/1281/2200/8928/9518/3248/94031/7044/4015/9480/56937/10631/6422/4091/7043/117166	23
GO:0070167	regulation of biomineral tissue development	12/858	95/18866	0.00123194	0.011948	0.0090968	54829/655/6348/1311/56975/26585/4745/4958/5027/5552/7043/7291	12
GO:0110149	regulation of biomineralization	12/858	95/18866	0.00123194	0.011948	0.0090968	54829/655/6348/1311/56975/26585/4745/4958/5027/5552/7043/7291	12
GO:0001523	retinoid metabolic process	13/858	108/18866	0.00123491	0.011948	0.0090968	124/126/130/216/1543/1562/1558/1577/1551/10082/5947/7276/54658	13
GO:0007229	integrin-mediated signaling pathway	13/858	108/18866	0.00123491	0.011948	0.0090968	1307/1281/2207/2316/2335/3055/3676/3678/3684/3687/3689/5341/7305	13
GO:0099024	plasma membrane invagination	15/858	135/18866	0.00124115	0.0119848	0.00912481	199/246/11314/2207/2209/3684/3689/8685/4481/3071/5468/11031/399/84501/54209	15
GO:0051896	regulation of protein kinase B signaling	23/858	253/18866	0.00128958	0.012428	0.00946224	1646/558/6366/6348/941/942/1116/1440/2065/2066/2152/2250/2252/2261/2625/9518/29851/4914/5008/118788/5293/388121/50852	23
GO:0002793	positive regulation of peptide secretion	19/858	193/18866	0.00131664	0.0126639	0.00964187	8938/929/952/26253/23601/1392/56253/8111/3123/3458/3586/3569/5027/6279/6288/7043/7292/54209/7447	19
GO:0043087	regulation of GTPase activity	37/858	481/18866	0.00132388	0.0126837	0.00965694	216/64333/858/6356/6357/6359/6362/6366/6369/10344/6348/414062/6351/388372/6352/6354/6355/10563/55619/1794/2302/57822/3383/3071/4914/91584/5909/5996/64407/5999/9628/399/6281/6422/9353/117289/414059	37
GO:0010862	positive regulation of pathway-restricted SMAD protein phosphorylation	8/858	48/18866	0.00132644	0.0126837	0.00965694	651/653/655/9518/151449/3624/7044/7043	8
GO:0033628	regulation of cell adhesion mediated by integrin	8/858	48/18866	0.00132644	0.0126837	0.00965694	340485/6366/6352/10563/1803/3071/5328/6423	8
GO:0050817	coagulation	29/858	349/18866	0.00135479	0.0129297	0.00984421	308/558/857/1277/1278/1281/1311/8529/2152/2191/2207/2316/2335/2625/222537/3569/3937/4778/5027/10630/5328/5329/5341/6288/5265/5270/710/6469/7103	29
GO:0010575	positive regulation of vascular endothelial growth factor production	6/858	28/18866	0.00138577	0.0131997	0.0100498	719/728/147372/3569/23213/55959	6
GO:0043583	ear development	21/858	224/18866	0.00140361	0.0133438	0.0101595	653/713/1301/115908/341640/2625/2736/57822/26018/4094/9423/5396/4920/6469/375611/80736/84189/161497/6899/7043/7291	21
GO:0042471	ear morphogenesis	14/858	123/18866	0.00141208	0.0133726	0.0101814	1301/115908/2625/2736/57822/26018/9423/5396/4920/80736/84189/161497/6899/7291	14
GO:0070252	actin-mediated cell contraction	14/858	123/18866	0.00141208	0.0133726	0.0101814	70/287/274/776/781/857/2316/4604/5142/10630/6327/55800/6331/6444	14
GO:0016331	morphogenesis of embryonic epithelium	16/858	151/18866	0.00143899	0.0135407	0.0103094	653/655/115908/2625/151449/2736/26585/57822/6928/144165/6422/6423/6469/23213/9096/7291	16
GO:0019730	antimicrobial humoral response	15/858	137/18866	0.00144075	0.0135407	0.0103094	140683/92747/6357/3627/6373/10563/2920/6374/4283/10578/25818/116842/6039/6279/164237	15
GO:0032733	positive regulation of interleukin-10 production	7/858	38/18866	0.00144085	0.0135407	0.0103094	2207/3569/353514/54440/201633/7292/54209	7
GO:0046596	regulation of viral entry into host cell	7/858	38/18866	0.00144085	0.0135407	0.0103094	3123/222537/8519/10410/5806/7113/10346	7
GO:0042093	T-helper cell differentiation	9/858	60/18866	0.0014669	0.013733	0.0104558	941/942/2625/1880/3594/3569/114548/114836/7292	9
GO:0048747	muscle fiber development	9/858	60/18866	0.0014669	0.013733	0.0104558	858/1311/1525/2318/9734/4015/6444/6474/117166	9
GO:0048872	homeostasis of number of cells	23/858	256/18866	0.00150676	0.0140793	0.0107195	558/1435/55619/2207/2625/84636/1880/3216/3559/3569/3575/3624/3071/5027/5142/5293/54440/27240/6688/6708/7128/10673/8740	23
GO:0002686	negative regulation of leukocyte migration	8/858	49/18866	0.00152314	0.0142054	0.0108155	653/27202/6366/11314/1803/26585/56833/9353	8
GO:0098754	detoxification	15/858	138/18866	0.00155022	0.0143285	0.0109092	241/655/2877/493869/2938/389434/4489/4493/4495/4496/4499/4501/4502/64359/5742	15
GO:0002517	T cell tolerance induction	4/858	12/18866	0.00156841	0.0143285	0.0109092	29851/3620/3559/10288	4
GO:0002923	regulation of humoral immune response mediated by circulating immunoglobulin	4/858	12/18866	0.00156841	0.0143285	0.0109092	1378/2302/4049/5788	4
GO:0006069	ethanol oxidation	4/858	12/18866	0.00156841	0.0143285	0.0109092	124/126/130/216	4
GO:0032494	response to peptidoglycan	4/858	12/18866	0.00156841	0.0143285	0.0109092	728/3569/114548/54209	4
GO:0032621	interleukin-18 production	4/858	12/18866	0.00156841	0.0143285	0.0109092	8832/115362/3586/114548	4
GO:0043383	negative T cell selection	4/858	12/18866	0.00156841	0.0143285	0.0109092	1794/5788/6469/387357	4
GO:0071481	cellular response to X-ray	4/858	12/18866	0.00156841	0.0143285	0.0109092	2625/8091/6422/6423	4
GO:0072531	pyrimidine-containing compound transmembrane transport	4/858	12/18866	0.00156841	0.0143285	0.0109092	366/80704/64078/80736	4
GO:2001053	regulation of mesenchymal cell apoptotic process	4/858	12/18866	0.00156841	0.0143285	0.0109092	655/6928/6469/6899	4
GO:2001204	regulation of osteoclast development	4/858	12/18866	0.00156841	0.0143285	0.0109092	2200/8111/284266/7305	4
GO:0050728	negative regulation of inflammatory response	19/858	196/18866	0.00157723	0.0143823	0.0109502	113/313/2358/2625/3123/3586/116379/3559/4210/114548/4907/5468/5788/6288/89790/140885/56833/7128/7130	19
GO:0050679	positive regulation of epithelial cell proliferation	20/858	211/18866	0.0015803	0.0143836	0.0109512	653/728/27202/858/6356/6369/10344/6352/2152/2252/3586/3676/4321/8828/6331/6422/6469/6899/7128/7291	20
GO:0001657	ureteric bud development	12/858	98/18866	0.00161759	0.0146687	0.0111682	170690/655/342184/2302/2625/26585/6928/6422/6469/9353/4091/7490	12
GO:0002832	negative regulation of response to biotic stimulus	12/858	98/18866	0.00161759	0.0146687	0.0111682	1378/84868/3559/3805/11027/4321/5468/5272/710/56833/7128/11326	12
GO:0071774	response to fibroblast growth factor	16/858	153/18866	0.0016515	0.0149319	0.0113686	6352/1277/10563/56975/2250/2252/2261/23768/2625/4804/10631/6422/23213/55959/6899/3371	16
GO:0045576	mast cell activation	9/858	61/18866	0.00165268	0.0149319	0.0113686	695/11314/146722/8832/10814/2207/3937/5293/399	9
GO:0048839	inner ear development	19/858	197/18866	0.00167328	0.0150224	0.0114375	713/1301/115908/341640/2625/2736/57822/26018/4094/9423/5396/4920/6469/375611/80736/84189/161497/6899/7043	19
GO:0050901	leukocyte tethering or rolling	6/858	29/18866	0.0016809	0.0150224	0.0114375	6366/2529/10690/2650/3676/6404	6
GO:2000108	positive regulation of leukocyte apoptotic process	6/858	29/18866	0.0016809	0.0150224	0.0114375	6352/3620/3586/5027/5133/5293	6
GO:0001911	negative regulation of leukocyte mediated cytotoxicity	5/858	20/18866	0.0016841	0.0150224	0.0114375	84868/3575/3805/5788/5272	5
GO:0002689	negative regulation of leukocyte chemotaxis	5/858	20/18866	0.0016841	0.0150224	0.0114375	27202/1803/26585/56833/9353	5
GO:0002726	positive regulation of T cell cytokine production	5/858	20/18866	0.0016841	0.0150224	0.0114375	2625/3569/114548/54440/7292	5
GO:0034138	toll-like receptor 3 signaling pathway	5/858	20/18866	0.0016841	0.0150224	0.0114375	857/81035/84868/26191/7128	5
GO:0032660	regulation of interleukin-17 production	7/858	39/18866	0.00168817	0.0150314	0.0114444	3458/3569/3071/5008/114836/8877/7292	7
GO:0150063	visual system development	31/858	388/18866	0.00175922	0.0156357	0.0119045	655/712/25932/1289/1290/1296/1543/2202/356/2200/341640/2625/2779/57822/91156/3624/3684/284217/4094/8076/6469/6496/84189/55714/7021/7054/7068/23554/7291/81029/7490	31
GO:0072163	mesonephric epithelium development	12/858	99/18866	0.00176631	0.0156395	0.0119073	170690/655/342184/2302/2625/26585/6928/6422/6469/9353/4091/7490	12
GO:0072164	mesonephric tubule development	12/858	99/18866	0.00176631	0.0156395	0.0119073	170690/655/342184/2302/2625/26585/6928/6422/6469/9353/4091/7490	12
GO:0045089	positive regulation of innate immune response	20/858	213/18866	0.00176919	0.0156395	0.0119073	6352/30835/338339/26253/56253/2207/2358/115362/84868/3055/3805/3902/11027/4321/4332/94025/5698/4068/114836/51311	20
GO:0006911	phagocytosis engulfment	14/858	126/18866	0.0017797	0.0157042	0.0119566	199/246/11314/2207/2209/3684/3689/8685/4481/3071/5468/11031/399/54209	14
GO:0032970	regulation of actin filament-based process	32/858	405/18866	0.00178706	0.0157397	0.0119836	246/287/274/857/6356/6366/6369/10344/1436/1440/2316/342184/57822/3055/3383/163782/3071/5142/10630/5341/55607/5999/399/6281/6331/6422/284266/9353/440335/84501/6708/7043	32
GO:0097553	calcium ion transmembrane import into cytosol	15/858	140/18866	0.00179013	0.0157397	0.0119836	287/781/6366/6348/1234/3627/6373/4283/27112/356/3356/5027/5031/5788/55503	15
GO:0007160	cell-matrix adhesion	21/858	230/18866	0.00194511	0.0170718	0.0129979	340485/81792/6366/1307/1281/50509/1435/342184/2335/26585/3676/3689/3897/4321/9480/5328/10631/6281/6422/6614/161497	21
GO:0050851	antigen receptor-mediated signaling pathway	27/858	325/18866	0.00195581	0.0171352	0.0130461	695/11314/952/1493/115352/2625/2633/3113/3117/3119/3122/3123/3937/11006/4332/3071/150372/5142/5293/5698/26191/5788/4068/84174/387357/9473/50852	27
GO:0002762	negative regulation of myeloid leukocyte differentiation	8/858	51/18866	0.00198554	0.0173338	0.0131973	714/6348/2200/8111/3624/11006/6422/130733	8
GO:0021545	cranial nerve development	8/858	51/18866	0.00198554	0.0173338	0.0131973	2065/3211/3213/8828/4914/91584/84189/6899	8
GO:0030902	hindbrain development	16/858	156/18866	0.00201923	0.0175967	0.0133975	199/653/655/728/1272/23017/2316/2736/6928/3211/3213/6331/5270/6469/6532/6753	16
GO:0061844	antimicrobial humoral immune response mediated by antimicrobial peptide	10/858	75/18866	0.00204256	0.0177371	0.0135044	6357/3627/6373/10563/2920/6374/4283/10578/25818/6039	10
GO:0086001	cardiac muscle cell action potential	10/858	75/18866	0.00204256	0.0177371	0.0135044	287/274/776/781/857/1525/2316/6327/55800/6331	10
GO:0072073	kidney epithelium development	15/858	142/18866	0.00206024	0.017859	0.0135972	170690/655/342184/2302/2625/26585/6928/28999/7827/6422/6469/9353/4091/7021/7490	15
GO:0030838	positive regulation of actin filament polymerization	12/858	101/18866	0.0020975	0.0181182	0.0137945	246/274/6356/6366/6369/10344/1440/342184/3055/3383/3071/84501	12
GO:0045639	positive regulation of myeloid cell differentiation	12/858	101/18866	0.0020975	0.0181182	0.0137945	1435/1440/81501/2124/8111/3123/3458/3624/3071/4920/54209/7305	12
GO:0007596	blood coagulation	28/858	343/18866	0.00210574	0.0181574	0.0138244	308/558/857/1277/1278/1281/1311/8529/2152/2191/2207/2316/2335/2625/3569/3937/4778/5027/10630/5328/5329/5341/6288/5265/5270/710/6469/7103	28
GO:0006837	serotonin transport	5/858	21/18866	0.0021285	0.018194	0.0138523	1392/2207/11255/6581/6532	5
GO:0033630	positive regulation of cell adhesion mediated by integrin	5/858	21/18866	0.0021285	0.018194	0.0138523	6366/6352/10563/3071/6423	5
GO:0048485	sympathetic nervous system development	5/858	21/18866	0.0021285	0.018194	0.0138523	2625/8828/4914/91584/7021	5
GO:0072111	cell proliferation involved in kidney development	5/858	21/18866	0.0021285	0.018194	0.0138523	655/2625/8710/6469/7490	5
GO:1903978	regulation of microglial cell activation	5/858	21/18866	0.0021285	0.018194	0.0138523	6348/3569/5788/8877/54209	5
GO:0045637	regulation of myeloid cell differentiation	23/858	263/18866	0.00213841	0.0182471	0.0138927	714/6348/1435/1440/81501/2124/2200/8111/3123/3218/3458/3624/11006/4015/3071/4778/4920/6422/284266/6688/130733/54209/7305	23
GO:0019882	antigen processing and presentation	21/858	232/18866	0.00216109	0.0183511	0.0139719	563/6366/30835/925/1536/2207/2209/2210/3112/3113/3117/3119/3122/3123/3383/3902/10288/653361/4688/5698/54209	21
GO:0002921	negative regulation of humoral immune response	4/858	13/18866	0.00218445	0.0183511	0.0139719	1378/2302/710/11326	4
GO:0033089	positive regulation of T cell differentiation in thymus	4/858	13/18866	0.00218445	0.0183511	0.0139719	2736/3575/6469/8876	4
GO:0060100	positive regulation of phagocytosis engulfment	4/858	13/18866	0.00218445	0.0183511	0.0139719	3071/5468/11031/54209	4
GO:0060601	lateral sprouting from an epithelium	4/858	13/18866	0.00218445	0.0183511	0.0139719	655/2736/6469/23213	4
GO:0061430	bone trabecula morphogenesis	4/858	13/18866	0.00218445	0.0183511	0.0139719	1101/1277/26585/6422	4
GO:0097152	mesenchymal cell apoptotic process	4/858	13/18866	0.00218445	0.0183511	0.0139719	655/6928/6469/6899	4
GO:1903236	regulation of leukocyte tethering or rolling	4/858	13/18866	0.00218445	0.0183511	0.0139719	6366/2529/10690/3676	4
GO:1905155	positive regulation of membrane invagination	4/858	13/18866	0.00218445	0.0183511	0.0139719	3071/5468/11031/54209	4
GO:1901342	regulation of vasculature development	34/858	444/18866	0.00219156	0.0183511	0.0139719	8038/655/719/728/147372/6356/6369/1116/3627/10563/1536/2152/356/26585/9734/8091/3586/3569/3678/3687/3689/4223/4804/5468/57556/8710/6422/6423/8877/23213/7128/23554/7291/7490	34
GO:0006023	aminoglycan biosynthetic process	13/858	115/18866	0.00219168	0.0183511	0.0139719	10317/50515/51363/29940/10082/3036/9955/9953/222537/64711/90161/4958/1462	13
GO:0010324	membrane invagination	15/858	143/18866	0.00220751	0.0184209	0.014025	199/246/11314/2207/2209/3684/3689/8685/4481/3071/5468/11031/399/84501/54209	15
GO:0072006	nephron development	15/858	143/18866	0.00220751	0.0184209	0.014025	170690/655/342184/2302/2625/26585/6928/28999/7827/8710/6469/23213/55959/7021/7490	15
GO:0007179	transforming growth factor beta receptor signaling pathway	19/858	202/18866	0.00223116	0.0185867	0.0141513	54829/857/858/135228/50515/1278/1281/2200/8928/9518/3248/94031/7044/4015/9480/56937/4091/7043/117166	19
GO:1903557	positive regulation of tumor necrosis factor superfamily cytokine production	8/858	52/18866	0.00225479	0.0187517	0.0142769	6348/929/914/2207/3458/5788/54440/7291	8
GO:0030890	positive regulation of B cell proliferation	7/858	41/18866	0.00228072	0.0188439	0.0143471	952/115352/1880/3071/5788/54440/10673	7
GO:0038083	peptidyl-tyrosine autophosphorylation	7/858	41/18866	0.00228072	0.0188439	0.0143471	857/26585/3055/4914/6098/6503/6725	7
GO:0042269	regulation of natural killer cell mediated cytotoxicity	7/858	41/18866	0.00228072	0.0188439	0.0143471	56253/84868/3805/3902/5272/4068/114836	7
GO:0060840	artery development	12/858	102/18866	0.00228121	0.0188439	0.0143471	1281/1311/8928/3248/4015/4804/144165/5396/6469/4091/6899/7021	12
GO:0060402	calcium ion transport into cytosol	16/858	158/18866	0.00230053	0.0189399	0.0144202	287/781/857/6366/6348/1234/3627/6373/4283/27112/356/3356/5027/5031/5788/55503	16
GO:1903707	negative regulation of hemopoiesis	16/858	158/18866	0.00230053	0.0189399	0.0144202	714/6348/1493/1840/2200/2302/8111/3218/3624/3902/11006/864/6422/6469/130733/7292	16
GO:0002675	positive regulation of acute inflammatory response	6/858	31/18866	0.00241149	0.0197871	0.0150652	695/2207/3569/5008/9180/5733	6
GO:0002828	regulation of type 2 immune response	6/858	31/18866	0.00241149	0.0197871	0.0150652	942/2625/3620/3569/114548/7292	6
GO:0030178	negative regulation of Wnt signaling pathway	20/858	219/18866	0.00245461	0.0201074	0.015309	115701/164284/80114/857/115908/27121/26585/3489/64359/144165/5698/4920/6422/6423/6424/6469/6496/50964/9096/81029	20
GO:0001823	mesonephros development	12/858	103/18866	0.00247783	0.0202301	0.0154025	170690/655/342184/2302/2625/26585/6928/6422/6469/9353/4091/7490	12
GO:1901570	fatty acid derivative biosynthetic process	12/858	103/18866	0.00247783	0.0202301	0.0154025	23205/246/241/1558/1559/1579/728441/124975/3158/3248/255189/5742	12
GO:0007409	axonogenesis	36/858	482/18866	0.00251464	0.0204966	0.0156054	345651/655/1436/9201/9046/2051/23768/2335/23105/2596/2625/151449/2736/3676/3800/3897/284217/57408/4804/8828/9423/4914/23022/5293/91584/5909/399/6285/57556/6469/6474/9353/84189/6696/6708/90249	36
GO:0007599	hemostasis	28/858	348/18866	0.00259171	0.0210899	0.0160571	308/558/857/1277/1278/1281/1311/8529/2152/2191/2207/2316/2335/2625/3569/3937/4778/5027/10630/5328/5329/5341/6288/5265/5270/710/6469/7103	28
GO:0051602	response to electrical stimulus	7/858	42/18866	0.00263133	0.0213381	0.0162461	199/929/1917/2779/4914/5027/7054	7
GO:0006925	inflammatory cell apoptotic process	5/858	22/18866	0.00265261	0.0213381	0.0162461	6352/1234/356/3569/5293	5
GO:0043369	CD4-positive or CD8-positive alpha-beta T cell lineage commitment	5/858	22/18866	0.00265261	0.0213381	0.0162461	3594/3569/6469/114836/9760	5
GO:0045061	thymic T cell selection	5/858	22/18866	0.00265261	0.0213381	0.0162461	1794/2625/5788/6469/9760	5
GO:0045624	positive regulation of T-helper cell differentiation	5/858	22/18866	0.00265261	0.0213381	0.0162461	941/942/3594/114548/7292	5
GO:0055093	response to hyperoxia	5/858	22/18866	0.00265261	0.0213381	0.0162461	857/1277/1543/10630/5468	5
GO:1901739	regulation of myoblast fusion	5/858	22/18866	0.00265261	0.0213381	0.0162461	963/3627/4283/9518/8740	5
GO:0044344	cellular response to fibroblast growth factor stimulus	15/858	146/18866	0.00270263	0.0217049	0.0165254	6352/1277/10563/56975/2250/2252/2261/23768/2625/4804/10631/6422/23213/55959/6899	15
GO:0050808	synapse organization	33/858	433/18866	0.00272133	0.0218195	0.0166126	345651/712/713/714/728/55619/2066/23768/2596/10082/91156/84966/3586/9118/3684/3897/10288/57497/57408/266727/8828/9423/4914/8495/55607/5789/84189/80725/5552/79953/3371/54209/91752	33
GO:0002064	epithelial cell development	20/858	221/18866	0.00272777	0.0218355	0.0166247	653/25932/1775/2316/3169/2302/3274/3383/4478/7827/4914/9480/23022/79983/6098/6496/84189/161497/27134/81029	20
GO:0001656	metanephros development	11/858	91/18866	0.00276194	0.0220372	0.0167784	655/2200/342184/2302/2625/26585/6928/7827/6469/7021/7490	11
GO:0060021	roof of mouth development	11/858	91/18866	0.00276194	0.0220372	0.0167784	54796/3624/4223/9242/5396/6469/6899/6926/7043/7291/117166	11
GO:0060603	mammary gland duct morphogenesis	6/858	32/18866	0.00285558	0.0227474	0.0173191	6356/1435/1436/2736/9423/6926	6
GO:0006584	catecholamine metabolic process	8/858	54/18866	0.00287867	0.0228573	0.0174027	314/2625/3684/3689/4128/5409/6799/7054	8
GO:0009712	catechol-containing compound metabolic process	8/858	54/18866	0.00287867	0.0228573	0.0174027	314/2625/3684/3689/4128/5409/6799/7054	8
GO:0032715	negative regulation of interleukin-6 production	9/858	66/18866	0.00288356	0.0228592	0.0174042	27202/2302/84868/3586/3071/26191/140885/6504/7128	9
GO:0031532	actin cytoskeleton reorganization	12/858	105/18866	0.00291251	0.0230515	0.0175506	1436/1440/1525/2252/2316/54857/3055/3645/7827/29780/8572/5341	12
GO:0043922	negative regulation by host of viral transcription	4/858	14/18866	0.00294903	0.0232283	0.0176852	6348/6351/6352/8091	4
GO:0045059	positive thymic T cell selection	4/858	14/18866	0.00294903	0.0232283	0.0176852	1794/5788/6469/9760	4
GO:1901722	regulation of cell proliferation involved in kidney development	4/858	14/18866	0.00294903	0.0232283	0.0176852	655/2625/8710/7490	4
GO:0051283	negative regulation of sequestering of calcium ion	13/858	119/18866	0.00296881	0.0233467	0.0177753	287/309/6366/6348/1234/3627/6373/4283/356/3356/5027/5031/5788	13
GO:0021953	central nervous system neuron differentiation	18/858	192/18866	0.00297864	0.0233866	0.0178057	1436/9201/8320/2051/2066/2128/23017/151449/2736/3624/266727/8828/91584/6422/6423/6469/9353/9760	18
GO:0030104	water homeostasis	10/858	79/18866	0.00301739	0.023501	0.0178928	113/366/1579/66002/8529/79152/57822/6338/6340/7021	10
GO:0050673	epithelial cell proliferation	34/858	453/18866	0.00302121	0.023501	0.0178928	84913/653/728/27202/857/858/6356/6369/10344/6352/135228/1296/2152/2191/2252/2625/6928/3586/3569/3676/4321/4804/8828/5468/864/6331/6422/6423/6469/23213/55959/6899/7128/7291	34
GO:0002823	negative regulation of adaptive immune response based on somatic recombination of immune receptors built from immunoglobulin superfamily domains	7/858	43/18866	0.0030219	0.023501	0.0178928	339390/1378/2302/84868/3575/5788/7292	7
GO:0050850	positive regulation of calcium-mediated signaling	7/858	43/18866	0.0030219	0.023501	0.0178928	6348/6351/63928/2065/5031/50852/54209	7
GO:0050856	regulation of T cell receptor signaling pathway	7/858	43/18866	0.0030219	0.023501	0.0178928	11314/2633/11006/26191/4068/84174/50852	7
GO:0150077	regulation of neuroinflammatory response	7/858	43/18866	0.0030219	0.023501	0.0178928	6348/3569/4314/4318/5788/8877/54209	7
GO:0045766	positive regulation of angiogenesis	19/858	208/18866	0.00309962	0.0240674	0.018324	8038/719/728/147372/6356/6369/1116/1536/2152/26585/9734/8091/3586/3678/3687/3689/6423/8877/7291	19
GO:0045765	regulation of angiogenesis	31/858	403/18866	0.00313631	0.0243138	0.0185117	8038/719/728/147372/6356/6369/1116/3627/10563/1536/2152/356/26585/9734/8091/3586/3569/3678/3687/3689/4223/4804/5468/57556/6422/6423/8877/23213/7128/23554/7291	31
GO:0007498	mesoderm development	14/858	134/18866	0.00316419	0.0244914	0.0186468	655/695/8320/8928/3055/8091/3624/5017/27330/6398/6423/6469/6899/6926	14
GO:0002931	response to ischemia	8/858	55/18866	0.00323719	0.0249777	0.0190171	815/857/1435/1436/23017/5027/375611/54209	8
GO:0050819	negative regulation of coagulation	8/858	55/18866	0.00323719	0.0249777	0.0190171	308/2191/222537/5328/5329/5270/710/7103	8
GO:0006063	uronic acid metabolic process	5/858	23/18866	0.0032642	0.0249899	0.0190264	54658/54578/10720/7366/54490	5
GO:0019585	glucuronate metabolic process	5/858	23/18866	0.0032642	0.0249899	0.0190264	54658/54578/10720/7366/54490	5
GO:0030539	male genitalia development	5/858	23/18866	0.0032642	0.0249899	0.0190264	653/4920/6469/6926/7490	5
GO:0050860	negative regulation of T cell receptor signaling pathway	5/858	23/18866	0.0032642	0.0249899	0.0190264	2633/11006/26191/4068/84174	5
GO:1904996	positive regulation of leukocyte adhesion to vascular endothelial cell	5/858	23/18866	0.0032642	0.0249899	0.0190264	2529/3383/3569/3676/3689	5
GO:0032677	regulation of interleukin-8 production	11/858	93/18866	0.00327845	0.0250211	0.0190502	27202/929/914/2152/3586/3569/26191/5788/7096/10333/51311	11
GO:1904894	positive regulation of receptor signaling pathway via STAT	11/858	93/18866	0.00327845	0.0250211	0.0190502	6352/11314/1436/2066/2261/3458/3586/133396/3569/3575/5008	11
GO:0009988	cell-cell recognition	10/858	80/18866	0.00331129	0.0252326	0.0192112	431705/6366/30835/1794/2352/84868/4478/5016/5047/5551	10
GO:0051346	negative regulation of hydrolase activity	35/858	473/18866	0.00332654	0.0253095	0.0192697	274/815/83987/135228/1378/2779/3001/9734/2537/3434/4018/4318/3071/4804/51050/5329/440503/84152/5806/399/23504/5265/8710/5272/5270/710/6423/9353/6690/27290/84651/7021/8740/164237/117166	35
GO:0031960	response to corticosteroid	16/858	164/18866	0.00334669	0.0254235	0.0193565	23205/199/1277/1392/1536/387758/3283/3383/3586/3569/6285/9353/6753/6755/7054/54658	16
GO:0002861	regulation of inflammatory response to antigenic stimulus	6/858	33/18866	0.00335809	0.0254315	0.0193626	695/2207/2529/3123/3586/4049	6
GO:0033028	myeloid cell apoptotic process	6/858	33/18866	0.00335809	0.0254315	0.0193626	6352/1234/23601/2207/3569/5293	6
GO:0051282	regulation of sequestering of calcium ion	13/858	121/18866	0.00343423	0.025968	0.0197711	287/309/6366/6348/1234/3627/6373/4283/356/3356/5027/5031/5788	13
GO:0032620	interleukin-17 production	7/858	44/18866	0.00345527	0.026087	0.0198617	3458/3569/3071/5008/114836/8877/7292	7
GO:0045428	regulation of nitric oxide biosynthetic process	9/858	68/18866	0.00354235	0.0267035	0.0203311	199/857/3383/3458/3586/3689/5806/140885/10333	9
GO:0060349	bone morphogenesis	11/858	94/18866	0.00356428	0.0268277	0.0204256	309/1044/1277/1311/2261/134701/6423/6424/6474/7043/7291	11
GO:0002712	regulation of B cell mediated immunity	8/858	56/18866	0.00362944	0.0270693	0.0206096	695/1378/2207/2302/3586/4049/5788/7292	8
GO:0002889	regulation of immunoglobulin mediated immune response	8/858	56/18866	0.00362944	0.0270693	0.0206096	695/1378/2207/2302/3586/4049/5788/7292	8
GO:0050732	negative regulation of peptidyl-tyrosine phosphorylation	8/858	56/18866	0.00362944	0.0270693	0.0206096	857/11314/5788/64092/6422/6423/6690/80725	8
GO:0060688	regulation of morphogenesis of a branching structure	8/858	56/18866	0.00362944	0.0270693	0.0206096	655/2252/26585/6928/6422/6469/6474/23213	8
GO:0086065	cell communication involved in cardiac conduction	8/858	56/18866	0.00362944	0.0270693	0.0206096	287/776/781/857/1525/2316/55800/6331	8
GO:0090183	regulation of kidney development	8/858	56/18866	0.00362944	0.0270693	0.0206096	655/2625/26585/6928/4318/8710/6469/7490	8
GO:0006024	glycosaminoglycan biosynthetic process	12/858	108/18866	0.00367857	0.0273942	0.020857	50515/51363/29940/10082/3036/9955/9953/222537/64711/90161/4958/1462	12
GO:0051235	maintenance of location	26/858	324/18866	0.00374377	0.0278376	0.0211946	287/309/857/6366/6348/1234/1066/3627/6373/4283/356/2200/2316/3356/3586/3569/4481/5027/5031/440503/5468/5788/6279/440335/5552/222008	26
GO:0048608	reproductive structure development	33/858	443/18866	0.00387043	0.0284486	0.0216598	8728/558/653/655/1045/1747/8320/2316/3169/2620/2625/151449/2705/2736/3294/3383/3586/3624/4914/5468/5806/4920/84870/5270/6422/6423/6469/9353/6696/23213/6926/3371/7490	33
GO:0002467	germinal center formation	4/858	15/18866	0.00387804	0.0284486	0.0216598	10563/2302/7128/10673	4
GO:0009404	toxin metabolic process	4/858	15/18866	0.00387804	0.0284486	0.0216598	1543/2326/2327/7054	4
GO:0034134	toll-like receptor 2 signaling pathway	4/858	15/18866	0.00387804	0.0284486	0.0216598	118788/7096/10333/7128	4
GO:0035745	T-helper 2 cell cytokine production	4/858	15/18866	0.00387804	0.0284486	0.0216598	2625/133396/3569/114548	4
GO:0043374	CD8-positive alpha-beta T cell differentiation	4/858	15/18866	0.00387804	0.0284486	0.0216598	8320/3071/864/9760	4
GO:0045064	T-helper 2 cell differentiation	4/858	15/18866	0.00387804	0.0284486	0.0216598	942/2625/114548/7292	4
GO:0045779	negative regulation of bone resorption	4/858	15/18866	0.00387804	0.0284486	0.0216598	952/3569/5027/7128	4
GO:0090177	establishment of planar polarity involved in neural tube closure	4/858	15/18866	0.00387804	0.0284486	0.0216598	115908/57822/6422/6423	4
GO:0010922	positive regulation of phosphatase activity	6/858	34/18866	0.00392355	0.0286481	0.0218117	11314/63928/115352/3458/5341/5788	6
GO:0042759	long-chain fatty acid biosynthetic process	6/858	34/18866	0.00392355	0.0286481	0.0218117	23205/246/1543/1558/1559/3248	6
GO:0002715	regulation of natural killer cell mediated immunity	7/858	45/18866	0.00393438	0.0286481	0.0218117	56253/84868/3805/3902/5272/4068/114836	7
GO:0034122	negative regulation of toll-like receptor signaling pathway	7/858	45/18866	0.00393438	0.0286481	0.0218117	92747/929/11314/146722/11027/10333/7128	7
GO:1904646	cellular response to amyloid-beta	7/858	45/18866	0.00393438	0.0286481	0.0218117	781/2358/3383/3676/4804/10333/54209	7
GO:0001837	epithelial to mesenchymal transition	15/858	152/18866	0.00396916	0.0286602	0.0218208	653/655/1277/8320/3169/2625/152007/26585/8091/3569/10630/6422/6423/7043/7291	15
GO:0002407	dendritic cell chemotaxis	5/858	24/18866	0.00397102	0.0286602	0.0218208	6366/6352/1234/1880/56833	5
GO:0031342	negative regulation of cell killing	5/858	24/18866	0.00397102	0.0286602	0.0218208	84868/3575/3805/5788/5272	5
GO:0034505	tooth mineralization	5/858	24/18866	0.00397102	0.0286602	0.0218208	54829/1277/54757/56975/6899	5
GO:0034695	response to prostaglandin E	5/858	24/18866	0.00397102	0.0286602	0.0218208	6366/5031/5468/6422/7292	5
GO:0042738	exogenous drug catabolic process	5/858	24/18866	0.00397102	0.0286602	0.0218208	1562/1558/1559/1573/1580	5
GO:0061005	cell differentiation involved in kidney development	8/858	57/18866	0.00405746	0.0292411	0.0222631	2302/2625/26585/28999/4318/7827/6469/7490	8
GO:0030048	actin filament-based movement	15/858	153/18866	0.00422108	0.0303757	0.023127	70/287/274/776/781/857/2316/4604/64005/5142/10630/6327/55800/6331/6444	15
GO:0051208	sequestering of calcium ion	13/858	124/18866	0.00424185	0.0304806	0.0232068	287/309/6366/6348/1234/3627/6373/4283/356/3356/5027/5031/5788	13
GO:0019724	B cell mediated immunity	20/858	230/18866	0.00429312	0.030759	0.0234188	695/712/713/714/715/716/970/1378/1380/2207/2302/3119/3123/3586/4049/5788/710/84174/51311/7292	20
GO:0097191	extrinsic apoptotic signaling pathway	20/858	230/18866	0.00429312	0.030759	0.0234188	597/653/857/970/2065/23017/356/2261/50486/3383/2537/3458/3624/5027/5788/6422/6423/8406/7128/7227	20
GO:0002718	regulation of cytokine production involved in immune response	10/858	83/18866	0.00433152	0.0309889	0.0235939	695/2207/2625/3586/3569/3805/114548/54440/7043/7292	10
GO:0050678	regulation of epithelial cell proliferation	30/858	395/18866	0.00434895	0.0310685	0.0236544	84913/653/728/27202/857/858/6356/6369/10344/6352/135228/2152/2252/2625/3586/3676/4321/4804/8828/5468/864/6331/6422/6423/6469/23213/55959/6899/7128/7291	30
GO:0051146	striated muscle cell differentiation	24/858	295/18866	0.00440194	0.0314014	0.0239079	70/8038/115701/10753/858/963/1311/1525/3627/4283/2318/9518/26585/9734/4015/5999/6444/6469/6474/6899/6926/8740/117166/7490	24
GO:0061458	reproductive system development	33/858	447/18866	0.00443378	0.0315827	0.0240459	8728/558/653/655/1045/1747/8320/2316/3169/2620/2625/151449/2705/2736/3294/3383/3586/3624/4914/5468/5806/4920/84870/5270/6422/6423/6469/9353/6696/23213/6926/3371/7490	33
GO:0045581	negative regulation of T cell differentiation	7/858	46/18866	0.00446221	0.0317392	0.0241651	1493/1840/2302/3902/864/6469/7292	7
GO:0007187	G protein-coupled receptor signaling pathway coupled to cyclic nucleotide second messenger	22/858	263/18866	0.00450644	0.0320074	0.0243693	113/776/3627/6373/4283/2316/2357/2358/2779/11245/2913/3274/11255/3356/8685/2847/26539/5733/5996/6753/6755/7433	22
GO:0002011	morphogenesis of an epithelial sheet	8/858	58/18866	0.00452335	0.0320812	0.0244255	653/655/1289/2316/3678/284217/4321/10630	8
GO:1901655	cellular response to ketone	11/858	97/18866	0.00454311	0.0321749	0.0244968	1646/1392/3383/4478/5031/5468/5729/6422/6696/3371/7292	11
GO:0070670	response to interleukin-4	6/858	35/18866	0.00455651	0.0322233	0.0245337	6356/146722/81501/2625/3561/4360	6
GO:0042303	molting cycle	12/858	111/18866	0.00459914	0.0324315	0.0246922	135228/27121/1775/79574/79152/2252/94234/2736/3624/26018/4804/6469	12
GO:0042633	hair cycle	12/858	111/18866	0.00459914	0.0324315	0.0246922	135228/27121/1775/79574/79152/2252/94234/2736/3624/26018/4804/6469	12
GO:0051051	negative regulation of transport	35/858	483/18866	0.00462249	0.0325495	0.024782	274/857/11314/146722/8832/1392/8529/2065/131177/9734/11255/3356/3383/3624/10288/4318/5008/55607/5733/5999/6236/5270/6422/6424/6469/140885/375611/6690/80725/5552/112755/7032/50852/7291/7447	35
GO:0048864	stem cell development	10/858	84/18866	0.00472171	0.0332006	0.0252777	309/655/2066/2335/8828/5788/57556/6469/6899/7291	10
GO:0050891	multicellular organismal water homeostasis	9/858	71/18866	0.0047456	0.0332734	0.0253332	113/1579/66002/8529/79152/57822/6338/6340/7021	9
GO:0061180	mammary gland epithelium development	9/858	71/18866	0.0047456	0.0332734	0.0253332	6356/1435/1436/2001/2066/2625/2736/9423/6926	9
GO:0034162	toll-like receptor 9 signaling pathway	5/858	25/18866	0.00478082	0.0334725	0.0254848	115352/84868/118788/26191/51311	5
GO:0001780	neutrophil homeostasis	4/858	16/18866	0.0049867	0.0345206	0.0262828	558/3569/5142/5293	4
GO:0002523	leukocyte migration involved in inflammatory response	4/858	16/18866	0.0049867	0.0345206	0.0262828	2529/3689/6279/56833	4
GO:0010820	positive regulation of T cell chemotaxis	4/858	16/18866	0.0049867	0.0345206	0.0262828	6366/6352/10563/8740	4
GO:0021534	cell proliferation in hindbrain	4/858	16/18866	0.0049867	0.0345206	0.0262828	728/2736/6469/6532	4
GO:0032604	granulocyte macrophage colony-stimulating factor production	4/858	16/18866	0.0049867	0.0345206	0.0262828	941/8832/11027/5047	4
GO:0033033	negative regulation of myeloid cell apoptotic process	4/858	16/18866	0.0049867	0.0345206	0.0262828	6352/1234/23601/2207	4
GO:0060572	morphogenesis of an epithelial bud	4/858	16/18866	0.0049867	0.0345206	0.0262828	655/2736/6469/23213	4
GO:0071380	cellular response to prostaglandin E stimulus	4/858	16/18866	0.0049867	0.0345206	0.0262828	5031/5468/6422/7292	4
GO:0042742	defense response to bacterium	27/858	348/18866	0.00499602	0.0345365	0.0262948	140683/387695/728/1053/338339/26253/81035/10563/2207/2358/10578/84868/3586/3569/3394/25818/116842/4049/219972/114548/5027/6039/6279/56833/10333/54209/164237	27
GO:0032355	response to estradiol	14/858	141/18866	0.0050052	0.0345513	0.0263062	655/952/1277/3169/728441/3248/3586/10631/6422/6532/6753/7054/54658/7479	14
GO:0035850	epithelial cell differentiation involved in kidney development	7/858	47/18866	0.00504177	0.0347063	0.0264241	2302/2625/26585/28999/4318/7827/7490	7
GO:1903115	regulation of actin filament-based movement	7/858	47/18866	0.00504177	0.0347063	0.0264241	287/274/857/2316/5142/10630/6331	7
GO:0007015	actin filament organization	32/858	434/18866	0.00511987	0.0351946	0.0267959	70/199/246/274/6356/6366/6369/10344/1440/57471/2316/342184/2620/54857/3055/3383/163782/3936/64005/3071/5341/79983/55607/5999/399/6281/6422/9353/84501/6708/7043/165904	32
GO:0030101	natural killer cell activation	10/858	85/18866	0.005139	0.0352768	0.0268585	558/914/84868/50615/3689/5293/26191/5788/9760/7305	10
GO:0017015	regulation of transforming growth factor beta receptor signaling pathway	13/858	127/18866	0.00519616	0.0356168	0.0271174	54829/857/858/135228/50515/2200/94031/4015/9480/56937/4091/7043/117166	13
GO:0032535	regulation of cellular component size	29/858	383/18866	0.00520978	0.0356168	0.0271174	246/274/6356/6366/6369/10344/1440/342184/2335/23105/3055/3383/3575/163782/3897/4478/3071/9423/5027/5341/91584/55607/51334/57556/375611/9353/84501/6696/6708	29
GO:0045600	positive regulation of fat cell differentiation	9/858	72/18866	0.00521027	0.0356168	0.0271174	655/1240/3356/5468/6422/6423/222008/81029/201501	9
GO:0062207	regulation of pattern recognition receptor signaling pathway	11/858	99/18866	0.00530633	0.0362231	0.027579	92747/857/929/11314/146722/115352/11027/26191/7096/10333/7128	11
GO:0006022	aminoglycan metabolic process	16/858	172/18866	0.0053228	0.0362851	0.0276262	10317/1116/50515/51363/29940/10082/3036/9955/9953/222537/64711/90161/3423/4958/5016/1462	16
GO:0043271	negative regulation of ion transport	15/858	157/18866	0.00536238	0.0365043	0.0277931	274/857/8529/11255/3356/3383/10288/4318/5999/6236/5270/6424/375611/6690/7291	15
GO:0001654	eye development	29/858	384/18866	0.00539929	0.0367047	0.0279457	655/25932/1289/1290/1296/1543/2202/356/2200/341640/2625/2779/57822/91156/3624/284217/4094/8076/6469/6496/84189/55714/7021/7054/7068/23554/7291/81029/7490	29
GO:0002833	positive regulation of response to biotic stimulus	21/858	251/18866	0.00542699	0.036842	0.0280502	6352/30835/338339/26253/56253/2207/2358/115362/84868/3055/3805/25818/3902/11027/4321/4332/94025/5698/4068/114836/51311	21
GO:1904018	positive regulation of vasculature development	20/858	235/18866	0.00544486	0.0369124	0.0281038	8038/719/728/147372/6356/6369/1116/1536/2152/26585/9734/8091/3586/3678/3687/3689/8710/6423/8877/7291	20
GO:0035904	aorta development	8/858	60/18866	0.0055773	0.0376522	0.028667	1281/8928/4015/4804/144165/4091/6899/7021	8
GO:0061098	positive regulation of protein tyrosine kinase activity	8/858	60/18866	0.0055773	0.0376522	0.028667	6352/1436/2065/2209/26585/353514/653361/80725	8
GO:0007193	adenylate cyclase-inhibiting G protein-coupled receptor signaling pathway	10/858	86/18866	0.00558462	0.0376522	0.028667	113/2316/2358/2779/11245/2913/11255/8685/2847/5996	10
GO:0042509	regulation of tyrosine phosphorylation of STAT protein	10/858	86/18866	0.00558462	0.0376522	0.028667	857/6352/1436/2066/2261/3458/116379/133396/3569/5008	10
GO:0060541	respiratory system development	18/858	204/18866	0.00562952	0.0379029	0.0288579	9509/10551/147372/1116/1392/2252/3169/2302/2736/284217/4015/9242/10630/6469/7043/7068/3371/7490	18
GO:0045598	regulation of fat cell differentiation	14/858	143/18866	0.00566589	0.038019	0.0289463	655/1240/2625/3356/3569/85329/4320/5468/374462/6422/6423/222008/81029/201501	14
GO:0015012	heparan sulfate proteoglycan biosynthetic process	5/858	26/18866	0.00570121	0.038019	0.0289463	29940/9953/222537/90161/266722	5
GO:0021952	central nervous system projection neuron axonogenesis	5/858	26/18866	0.00570121	0.038019	0.0289463	9201/2051/2736/91584/9353	5
GO:0032743	positive regulation of interleukin-2 production	5/858	26/18866	0.00570121	0.038019	0.0289463	941/942/5142/5788/54440	5
GO:0035902	response to immobilization stress	5/858	26/18866	0.00570121	0.038019	0.0289463	1392/1543/5468/7031/7054	5
GO:0060037	pharyngeal system development	5/858	26/18866	0.00570121	0.038019	0.0289463	653/655/2625/53820/6899	5
GO:0060560	developmental growth involved in morphogenesis	20/858	236/18866	0.00570324	0.038019	0.0289463	6356/1435/9201/342184/2335/23105/6928/3676/3897/8828/9423/91584/10631/57556/6422/6423/6469/9353/6696/3371	20
GO:0070227	lymphocyte apoptotic process	9/858	73/18866	0.00570941	0.038019	0.0289463	695/6352/356/3620/3586/3559/3575/5027/5133	9
GO:0035282	segmentation	11/858	100/18866	0.00572412	0.038019	0.0289463	1044/1045/4223/8828/134701/4920/6422/6423/9096/6926/7490	11
GO:0050848	regulation of calcium-mediated signaling	11/858	100/18866	0.00572412	0.038019	0.0289463	6348/6351/63928/1240/2065/2633/5031/5341/84174/50852/54209	11
GO:0002576	platelet degranulation	13/858	129/18866	0.00592274	0.0392322	0.02987	308/135228/2207/2316/2335/3671/7044/5099/5341/5265/710/5552/7043	13
GO:1903844	regulation of cellular response to transforming growth factor beta stimulus	13/858	129/18866	0.00592274	0.0392322	0.02987	54829/857/858/135228/50515/2200/94031/4015/9480/56937/4091/7043/117166	13
GO:0030833	regulation of actin filament polymerization	16/858	174/18866	0.00594203	0.039307	0.0299269	246/274/6356/6366/6369/10344/1440/342184/3055/3383/163782/3071/55607/9353/84501/6708	16
GO:0019932	second-messenger-mediated signaling	33/858	456/18866	0.00595909	0.0393669	0.0299725	113/287/695/6348/6351/1234/1237/63928/1240/1392/3627/6373/4283/2065/2357/2358/2633/283455/4499/56923/5027/5031/79849/5341/55607/5733/5788/6444/84174/8877/6690/50852/54209	33
GO:0002700	regulation of production of molecular mediator of immune response	14/858	144/18866	0.00602154	0.039726	0.030246	695/2207/115352/2625/3586/3569/3805/25818/114548/26191/5788/54440/7043/7292	14
GO:0045730	respiratory burst	6/858	37/18866	0.00604325	0.0397625	0.0302737	1536/3055/653361/4688/5293/56833	6
GO:0060428	lung epithelium development	6/858	37/18866	0.00604325	0.0397625	0.0302737	10551/2252/3169/2302/6469/7068	6
GO:0030449	regulation of complement activation	12/858	115/18866	0.00610342	0.0400797	0.0305152	712/713/714/715/716/719/728/27202/1378/1380/710/11326	12
GO:0008064	regulation of actin polymerization or depolymerization	17/858	190/18866	0.00611592	0.0400797	0.0305152	246/274/6356/6366/6369/10344/1440/342184/3055/3383/163782/3071/5341/55607/9353/84501/6708	17
GO:0051048	negative regulation of secretion	17/858	190/18866	0.00611592	0.0400797	0.0305152	11314/8832/1392/8529/2065/131177/9734/11255/3624/5008/55607/5733/6422/80725/5552/7032/7447	17
GO:0042267	natural killer cell mediated cytotoxicity	8/858	61/18866	0.0061697	0.040271	0.0306609	56253/3002/84868/3805/3902/5272/4068/114836	8
GO:0042733	embryonic digit morphogenesis	8/858	61/18866	0.0061697	0.040271	0.0306609	50515/341640/2736/4920/6423/6469/6926/7291	8
GO:1902041	regulation of extrinsic apoptotic signaling pathway via death domain receptors	8/858	61/18866	0.0061697	0.040271	0.0306609	653/23017/356/3383/6422/6423/7128/7227	8
GO:0010715	regulation of extracellular matrix disassembly	4/858	17/18866	0.00628939	0.0407277	0.0310086	1803/2191/3569/10630	4
GO:0021783	preganglionic parasympathetic fiber development	4/858	17/18866	0.00628939	0.0407277	0.0310086	3211/8828/91584/6899	4
GO:0042249	establishment of planar polarity of embryonic epithelium	4/858	17/18866	0.00628939	0.0407277	0.0310086	115908/57822/6422/6423	4
GO:0044546	NLRP3 inflammasome complex assembly	4/858	17/18866	0.00628939	0.0407277	0.0310086	115362/4210/114548/10333	4
GO:0044764	multi-organism cellular process	4/858	17/18866	0.00628939	0.0407277	0.0310086	857/858/1234/6614	4
GO:0048535	lymph node development	4/858	17/18866	0.00628939	0.0407277	0.0310086	3575/4049/10630/9760	4
GO:0002448	mast cell mediated immunity	7/858	49/18866	0.00636825	0.0409149	0.0311512	695/11314/8832/10814/2207/5293/5272	7
GO:0015695	organic cation transport	7/858	49/18866	0.00636825	0.0409149	0.0311512	1392/2207/11255/6581/80736/60482/6532	7
GO:0030850	prostate gland development	7/858	49/18866	0.00636825	0.0409149	0.0311512	655/3169/2736/6422/6469/23213/3371	7
GO:0061383	trabecula morphogenesis	7/858	49/18866	0.00636825	0.0409149	0.0311512	653/655/1101/1277/8928/26585/6422	7
GO:0071349	cellular response to interleukin-12	7/858	49/18866	0.00636825	0.0409149	0.0311512	3458/3586/3594/3936/4478/140885/6775	7
GO:2000107	negative regulation of leukocyte apoptotic process	7/858	49/18866	0.00636825	0.0409149	0.0311512	558/6366/6352/1234/2207/3620/3575	7
GO:0030832	regulation of actin filament length	17/858	191/18866	0.00643838	0.0413115	0.0314531	246/274/6356/6366/6369/10344/1440/342184/3055/3383/163782/3071/5341/55607/9353/84501/6708	17
GO:0014068	positive regulation of phosphatidylinositol 3-kinase signaling	10/858	88/18866	0.006566	0.0420755	0.0320348	6352/1440/2065/2066/653361/4914/5008/118788/5293/4920	10
GO:0008544	epidermis development	34/858	477/18866	0.00664638	0.0425274	0.0323788	646/135228/25932/27121/1775/645027/79152/2252/94234/2736/57822/3123/3624/3713/25818/3859/54474/3883/3887/387273/440050/57830/3846/353135/4804/5017/23022/6424/6469/80736/84189/6698/161497/79413	34
GO:0010466	negative regulation of peptidase activity	22/858	272/18866	0.00665383	0.0425274	0.0323788	274/135228/1378/2537/4018/4318/4804/51050/5329/5265/8710/5272/5270/710/6423/6690/27290/84651/7021/8740/164237/117166	22
GO:0045667	regulation of osteoblast differentiation	13/858	131/18866	0.00672814	0.0429089	0.0326693	655/115908/56975/54857/26585/8519/3569/4745/6422/6423/4091/7291/117581	13
GO:0032897	negative regulation of viral transcription	5/858	27/18866	0.0067397	0.0429089	0.0326693	6348/6351/6352/8091/10410	5
GO:0045672	positive regulation of osteoclast differentiation	5/858	27/18866	0.0067397	0.0429089	0.0326693	1435/8111/3458/54209/7305	5
GO:0051851	modulation by host of symbiont process	8/858	62/18866	0.00680864	0.0432373	0.0329193	858/6348/6351/6352/6355/1436/8091/5806	8
GO:0031100	animal organ regeneration	9/858	75/18866	0.00681767	0.0432373	0.0329193	558/728/3586/3569/3936/4837/5468/55959/54658	9
GO:0032602	chemokine production	9/858	75/18866	0.00681767	0.0432373	0.0329193	84868/3586/3569/4210/6279/140885/7292/54209/7291	9
GO:1902905	positive regulation of supramolecular fiber organization	18/858	208/18866	0.00685519	0.0434191	0.0330578	246/274/6356/6366/6369/10344/1440/2316/342184/3055/3383/89795/3071/5341/6281/6422/84501/7043	18
GO:0043029	T cell homeostasis	6/858	38/18866	0.0069062	0.0436298	0.0332182	84636/3559/3071/5027/27240/8740	6
GO:0060306	regulation of membrane repolarization	6/858	38/18866	0.0069062	0.0436298	0.0332182	287/776/781/857/2316/6331	6
GO:0009914	hormone transport	25/858	323/18866	0.0069375	0.0437713	0.0333259	8938/695/776/6352/952/1392/1803/54097/131177/2625/8111/3123/6928/3458/3569/3624/5008/6422/6566/6696/6755/6926/7021/7276/7447	25
GO:0030324	lung development	16/858	177/18866	0.00697896	0.0439764	0.0334821	9509/10551/147372/1116/1392/2252/3169/2302/2736/284217/4015/10630/6469/7043/7068/3371	16
GO:0031334	positive regulation of protein-containing complex assembly	21/858	257/18866	0.00706083	0.0443258	0.0337481	246/274/6356/6366/6369/10344/1440/10563/342184/115362/3055/3383/3458/3936/4314/4478/89795/3071/5341/84501/10333	21
GO:0007260	tyrosine phosphorylation of STAT protein	10/858	89/18866	0.00710434	0.0443258	0.0337481	857/6352/1436/2066/2261/3458/116379/133396/3569/5008	10
GO:0014033	neural crest cell differentiation	10/858	89/18866	0.00710434	0.0443258	0.0337481	309/655/2066/2335/8828/57556/6422/6469/6899/7291	10
GO:0022404	molting cycle process	10/858	89/18866	0.00710434	0.0443258	0.0337481	135228/27121/1775/2252/94234/2736/3624/26018/4804/6469	10
GO:0022405	hair cycle process	10/858	89/18866	0.00710434	0.0443258	0.0337481	135228/27121/1775/2252/94234/2736/3624/26018/4804/6469	10
GO:0010718	positive regulation of epithelial to mesenchymal transition	7/858	50/18866	0.00712131	0.0443258	0.0337481	655/1277/152007/3569/10630/7043/7291	7
GO:0032760	positive regulation of tumor necrosis factor production	7/858	50/18866	0.00712131	0.0443258	0.0337481	6348/929/914/2207/5788/54440/7291	7
GO:0048546	digestive tract morphogenesis	7/858	50/18866	0.00712131	0.0443258	0.0337481	10551/2736/6928/6422/6423/6469/6474	7
GO:0070671	response to interleukin-12	7/858	50/18866	0.00712131	0.0443258	0.0337481	3458/3586/3594/3936/4478/140885/6775	7
GO:0030041	actin filament polymerization	17/858	193/18866	0.0071246	0.0443258	0.0337481	199/246/274/6356/6366/6369/10344/1440/342184/3055/3383/163782/3071/55607/9353/84501/6708	17
GO:1901890	positive regulation of cell junction assembly	11/858	103/18866	0.00713444	0.0443309	0.033752	857/1307/23768/342184/57408/4914/5789/6281/6422/84189/79953	11
GO:0042063	gliogenesis	24/858	307/18866	0.00715278	0.0443888	0.033796	274/712/728/6348/1435/1436/1840/2065/79152/2250/2358/2596/1880/3458/3569/28999/4049/5468/4920/6279/6285/5270/6469/54209	24
GO:0030111	regulation of Wnt signaling pathway	28/858	375/18866	0.00718569	0.0445368	0.0339087	115701/164284/80114/857/1277/115908/27121/26585/6928/3489/130574/64359/144165/5698/4920/84870/6422/6423/6424/6469/6496/50964/23213/55959/9096/7128/81029/79413	28
GO:0051384	response to glucocorticoid	14/858	147/18866	0.00719696	0.0445504	0.0339191	23205/199/1392/387758/3283/3383/3586/3569/6285/9353/6753/6755/7054/54658	14
GO:0048771	tissue remodeling	16/858	178/18866	0.00735527	0.045416	0.0345781	558/857/952/1436/115908/81501/1999/26585/3569/5027/84870/6422/284266/6696/7043/7128	16
GO:0060401	cytosolic calcium ion transport	16/858	178/18866	0.00735527	0.045416	0.0345781	287/781/857/6366/6348/1234/3627/6373/4283/27112/356/3356/5027/5031/5788/55503	16
GO:0010951	negative regulation of endopeptidase activity	21/858	258/18866	0.00736863	0.0454415	0.0345975	274/135228/1378/2537/4018/4318/4804/5329/5265/8710/5272/5270/710/6423/6690/27290/84651/7021/8740/164237/117166	21
GO:0033077	T cell differentiation in thymus	9/858	76/18866	0.00743013	0.0457632	0.0348425	1794/2302/2625/2736/3575/5788/6469/9760/8876	9
GO:0051209	release of sequestered calcium ion into cytosol	12/858	118/18866	0.00746827	0.0459406	0.0349775	287/6366/6348/1234/3627/6373/4283/356/3356/5027/5031/5788	12
GO:0048002	antigen processing and presentation of peptide antigen	17/858	194/18866	0.00748919	0.0459981	0.0350213	563/30835/1536/2207/2209/2210/3112/3113/3117/3119/3122/3123/3902/653361/4688/5698/54209	17
GO:0010830	regulation of myotube differentiation	8/858	63/18866	0.00749634	0.0459981	0.0350213	963/3627/4283/9518/9734/6474/6899/8740	8
GO:0022604	regulation of cell morphogenesis	35/858	499/18866	0.00757494	0.0464225	0.0353444	6356/6357/6369/6348/6354/1436/57471/2316/2335/23105/2620/2633/3055/3383/3689/3897/4478/4804/9423/29780/10630/91584/10631/55607/5789/399/6281/6285/57556/6474/375611/9353/6696/6708/80725	35
GO:0002367	cytokine production involved in immune response	11/858	104/18866	0.00766035	0.0468875	0.0356984	695/2207/2625/3586/133396/3569/3805/114548/54440/7043/7292	11
GO:0046427	positive regulation of receptor signaling pathway via JAK-STAT	10/858	90/18866	0.0076762	0.046926	0.0357278	6352/11314/1436/2066/2261/3458/3586/133396/3569/5008	10
GO:0032956	regulation of actin cytoskeleton organization	27/858	360/18866	0.00774734	0.0472686	0.0359886	246/274/6356/6366/6369/10344/1436/1440/2316/342184/57822/3055/3383/163782/3071/5341/55607/5999/399/6281/6422/284266/9353/440335/84501/6708/7043	27
GO:0032656	regulation of interleukin-13 production	4/858	18/18866	0.00779956	0.0472686	0.0359886	2625/353514/114548/7292	4
GO:0032740	positive regulation of interleukin-17 production	4/858	18/18866	0.00779956	0.0472686	0.0359886	3569/5008/114836/8877	4
GO:0042136	neurotransmitter biosynthetic process	4/858	18/18866	0.00779956	0.0472686	0.0359886	80736/60482/6532/7054	4
GO:0051923	sulfation	4/858	18/18866	0.00779956	0.0472686	0.0359886	9953/222537/6799/6822	4
GO:1905276	regulation of epithelial tube formation	4/858	18/18866	0.00779956	0.0472686	0.0359886	2625/57822/6422/6423	4
GO:2001185	regulation of CD8-positive alpha-beta T cell activation	4/858	18/18866	0.00779956	0.0472686	0.0359886	56253/3071/26191/864	4
GO:0010831	positive regulation of myotube differentiation	6/858	39/18866	0.00785493	0.0475456	0.0361995	963/4283/9518/6474/6899/8740	6
GO:0002360	T cell lineage commitment	5/858	28/18866	0.0079036	0.0477226	0.0363343	3594/3569/6469/114836/9760	5
GO:0031069	hair follicle morphogenesis	5/858	28/18866	0.0079036	0.0477226	0.0363343	2252/94234/2736/4804/6469	5
GO:0043277	apoptotic cell clearance	7/858	51/18866	0.00793837	0.0477565	0.0363601	246/558/146722/8685/399/54209/7305	7
GO:0090102	cochlea development	7/858	51/18866	0.00793837	0.0477565	0.0363601	115908/2625/2736/57822/375611/84189/6899	7
GO:1900047	negative regulation of hemostasis	7/858	51/18866	0.00793837	0.0477565	0.0363601	1311/2191/5328/5329/5270/710/7103	7
GO:1901222	regulation of NIK/NF-kappaB signaling	12/858	119/18866	0.00797288	0.0479055	0.0364735	655/929/942/1116/26585/84868/114548/26191/8877/10333/8740/54209	12
GO:0014015	positive regulation of gliogenesis	9/858	77/18866	0.0080837	0.0485121	0.0369354	274/6348/1435/3569/4049/5468/5270/6469/54209	9
GO:0006631	fatty acid metabolic process	29/858	396/18866	0.00815978	0.0489089	0.0372375	55289/23205/142827/1646/246/241/313/857/1066/1543/1562/1558/1559/1573/1579/66002/8529/4051/11283/79152/283985/2938/3248/255189/440503/5468/5742/7054/7291	29
GO:0098742	cell-cell adhesion via plasma-membrane adhesion molecules	22/858	277/18866	0.00817083	0.0489155	0.0372425	57863/30835/8832/28513/60437/56253/1525/10082/3383/91156/84966/3586/3678/3684/3689/3897/266727/23022/5099/5789/57451/55714	22
GO:0030166	proteoglycan biosynthetic process	8/858	64/18866	0.00823503	0.0491203	0.0373985	50515/51363/29940/9953/222537/90161/266722/1462	8
GO:0032835	glomerulus development	8/858	64/18866	0.00823503	0.0491203	0.0373985	655/2302/28999/7827/8710/23213/55959/7490	8
GO:0045453	bone resorption	8/858	64/18866	0.00823503	0.0491203	0.0373985	952/1436/81501/3569/5027/284266/6696/7128	8
GO:0034103	regulation of tissue remodeling	10/858	91/18866	0.0082829	0.0492863	0.0375248	952/1436/81501/26585/3569/5027/6422/284266/6696/7128	10
GO:0051899	membrane depolarization	10/858	91/18866	0.0082829	0.0492863	0.0375248	287/776/8911/781/857/2537/5027/6327/55800/6331	10

## Sheet: CC
GO (CC) analysis based on 967 common differential expressed genes
ID	Description	GeneRatio	BgRatio	pvalue	p.adjust	qvalue	geneID	Count
GO:0062023	collagen-containing extracellular matrix	69/898	427/19559	3.92336e-20	1.62427e-17	1.4248e-17	8728/27299/170689/9509/165/308/309/54829/563/655/712/713/714/151887/8483/1300/1301/1303/1307/1277/1278/1281/1289/1290/50509/1291/1292/1296/1297/1311/115908/1805/2202/2152/2200/2335/341640/9518/10082/26585/3383/3897/284217/7044/3960/131578/8076/4318/9423/4958/79883/10631/6281/6279/5265/5272/5270/710/6422/6423/6469/50964/8406/23213/7043/7045/3371/1462/81029	69
GO:0005581	collagen trimer	24/898	87/19559	6.18866e-13	1.28105e-10	1.12373e-10	712/713/714/147372/1300/1301/1303/1307/1277/1278/1281/1289/1290/50509/1291/1292/1296/1297/10584/81035/115908/4015/8685/4481	24
GO:0030667	secretory granule membrane	40/898	306/19559	2.48731e-09	3.43249e-07	3.01096e-07	290/719/728/857/858/135228/929/11314/952/963/1084/338339/23601/1378/1536/2204/2207/2212/2357/2358/11010/53831/3684/3687/3689/3903/10288/199675/3071/150372/5099/5328/5329/5788/11031/27180/140885/202915/7305/8876	40
GO:0070820	tertiary granule	27/898	164/19559	7.52043e-09	5.54923e-07	4.86774e-07	11314/963/978/338339/23601/1378/10321/1536/2204/2207/2352/2357/2358/53831/3684/3687/3689/3903/10288/199675/4318/3071/126014/5328/5806/140885/7130	27
GO:0005583	fibrillar collagen trimer	8/898	12/19559	8.04236e-09	5.54923e-07	4.86774e-07	1301/1307/1277/1278/1281/1289/1290/50509	8
GO:0098643	banded collagen fibril	8/898	12/19559	8.04236e-09	5.54923e-07	4.86774e-07	1301/1307/1277/1278/1281/1289/1290/50509	8
GO:0070821	tertiary granule membrane	17/898	73/19559	2.40897e-08	1.42474e-06	1.24977e-06	11314/963/338339/23601/1536/2204/2207/2358/53831/3684/3687/3689/3903/10288/199675/5328/140885	17
GO:0009897	external side of plasma membrane	46/898	417/19559	3.63461e-08	1.88091e-06	1.64992e-06	290/308/563/1234/1237/929/9332/914/30835/941/942/925/1493/3627/4283/2152/356/2207/2214/2352/3123/3383/29851/84966/3594/3559/3560/3561/133396/3575/3678/3684/3689/3824/3902/4481/9180/5027/5133/80380/5788/6338/6340/5270/51311/3604	46
GO:0098644	complex of collagen trimers	8/898	21/19559	2.28311e-06	0.000105023	9.21255e-05	1301/1307/1277/1278/1281/1289/1290/50509	8
GO:0042581	specific granule	21/898	160/19559	1.4229e-05	0.000545415	0.000478435	719/963/1084/1116/338339/23601/10321/1536/1794/2204/2352/2358/53831/3684/3689/3903/199675/126014/5328/5329/5806	21
GO:0005788	endoplasmic reticulum lumen	32/898	308/19559	1.49237e-05	0.000545415	0.000478435	340075/79642/1066/1300/1301/1303/1307/1277/1278/1281/1289/1290/50509/1291/1292/1296/1297/1435/84141/56975/2200/2326/2335/493869/3569/5329/5265/6469/6696/3371/1462/81029	32
GO:0035579	specific granule membrane	15/898	91/19559	1.58091e-05	0.000545415	0.000478435	719/963/1084/338339/23601/1536/2204/2358/53831/3684/3689/3903/199675/5328/5329	15
GO:0101003	ficolin-1-rich granule membrane	12/898	61/19559	1.77575e-05	0.000565507	0.000496059	11314/338339/1378/2204/2207/2357/2358/3687/3689/10288/3071/140885	12
GO:0045121	membrane raft	33/898	329/19559	2.27628e-05	0.000668152	0.000586098	287/480/695/857/858/929/914/925/1272/1525/1803/23017/356/3055/3356/3383/3684/3689/3937/130574/150372/7827/10630/5788/6281/6331/6404/6469/6532/23213/7096/10333/90249	33
GO:0098857	membrane microdomain	33/898	330/19559	2.42084e-05	0.000668152	0.000586098	287/480/695/857/858/929/914/925/1272/1525/1803/23017/356/3055/3356/3383/3684/3689/3937/130574/150372/7827/10630/5788/6281/6331/6404/6469/6532/23213/7096/10333/90249	33
GO:0042613	MHC class II protein complex	6/898	16/19559	4.96123e-05	0.00127436	0.00111786	3112/3113/3117/3119/3122/3123	6
GO:0098589	membrane region	33/898	343/19559	5.23288e-05	0.00127436	0.00111786	287/480/695/857/858/929/914/925/1272/1525/1803/23017/356/3055/3356/3383/3684/3689/3937/130574/150372/7827/10630/5788/6281/6331/6404/6469/6532/23213/7096/10333/90249	33
GO:0030666	endocytic vesicle membrane	19/898	164/19559	0.000195477	0.00449597	0.00394383	815/857/9332/81035/1536/2209/2210/3113/3117/3119/3122/3123/8685/4481/11031/4920/7096/10333/81029	19
GO:0030669	clathrin-coated endocytic vesicle membrane	8/898	40/19559	0.000397297	0.00865689	0.00759376	2209/2210/3113/3117/3119/3122/3123/4920	8
GO:0071437	invadopodium	5/898	16/19559	0.000576773	0.0119392	0.010473	1803/2191/4478/10630/5329	5
GO:0031674	I band	16/898	140/19559	0.00070635	0.0139252	0.0122151	70/113146/287/274/776/8789/2316/2318/91156/23022/29780/5142/8572/55800/6331/81493	16
GO:0042611	MHC protein complex	6/898	25/19559	0.000769604	0.014204	0.0124596	3112/3113/3117/3119/3122/3123	6
GO:0030018	Z disc	15/898	128/19559	0.000789109	0.014204	0.0124596	113146/287/274/776/8789/2316/2318/91156/23022/29780/5142/8572/55800/6331/81493	15
GO:0034706	sodium channel complex	6/898	26/19559	0.000962006	0.0165946	0.0145567	8911/6327/55800/6331/6338/6340	6
GO:0098636	protein complex involved in cell adhesion	7/898	36/19559	0.00109069	0.0180618	0.0158437	941/1493/3676/3678/3684/3687/3689	7
GO:0030139	endocytic vesicle	27/898	313/19559	0.00130571	0.0205206	0.0180005	815/857/9332/81035/1493/1536/1803/2209/2210/10578/3113/3117/3119/3122/3123/8685/219972/4481/653361/4688/11031/4920/6288/8877/7096/10333/81029	27
GO:0042383	sarcolemma	15/898	135/19559	0.00136552	0.0205206	0.0180005	113146/287/274/776/781/857/858/1291/1292/2318/6331/6444/6769/81493/7043	15
GO:0045334	clathrin-coated endocytic vesicle	9/898	59/19559	0.00138786	0.0205206	0.0180005	1493/2209/2210/3113/3117/3119/3122/3123/4920	9
GO:0009898	cytoplasmic side of plasma membrane	17/898	164/19559	0.00146692	0.0209416	0.0183698	246/858/914/2779/59345/2786/3055/7827/26191/5778/5788/5996/6503/6708/6725/6769/7054	17
GO:0046658	anchored component of plasma membrane	9/898	60/19559	0.0015675	0.0216315	0.018975	929/914/1272/2352/2619/10082/84966/266727/57127	9
GO:0001772	immunological synapse	7/898	39/19559	0.00178328	0.0238154	0.0208907	963/56253/3001/3002/84868/3383/399	7
GO:0031225	anchored component of membrane	17/898	171/19559	0.0022992	0.0297459	0.0260929	135228/929/914/1272/2352/2619/10082/84966/130574/130576/266727/4907/5329/8000/57127/8876/8875	17
GO:0098562	cytoplasmic side of membrane	18/898	188/19559	0.00262837	0.0329741	0.0289247	246/858/914/1917/2779/59345/2786/3055/7827/26191/5778/5788/5996/6503/6708/6725/6769/7054	18
GO:0030315	T-tubule	8/898	54/19559	0.00305314	0.0361907	0.0317462	113146/287/274/776/781/6331/6769/7043	8
GO:0031901	early endosome membrane	16/898	161/19559	0.0030596	0.0361907	0.0317462	857/926/2209/2210/3805/24141/4914/114880/8572/56937/11031/124460/57537/8877/79953/202915	16
GO:0019898	extrinsic component of membrane	25/898	306/19559	0.00397009	0.0456561	0.0400492	246/312/858/28513/60437/55040/2352/2779/59345/2786/3055/283987/152789/94025/653361/5293/5329/5996/9628/6281/5270/6503/84174/6725/6769	25

## Sheet: MF
GO (MF) analysis based on 967 common differential expressed genes
ID	Description	GeneRatio	BgRatio	pvalue	p.adjust	qvalue	geneID	Count
GO:0005125	cytokine activity	50/858	235/18352	8.88668e-20	6.86941e-17	5.89327e-17	651/653/655/387695/6356/6357/6359/6362/6366/6369/10344/6348/414062/6351/388372/6352/6354/6355/970/1435/1440/3627/6373/10563/2920/6374/4283/54097/131177/356/9518/151449/26585/3458/3586/9235/3569/3624/7044/4049/5008/6398/6696/7043/10673/8740/7292/284415/81029/7479	50
GO:0008009	chemokine activity	21/858	49/18352	1.03219e-15	3.98943e-13	3.42254e-13	387695/6356/6357/6359/6362/6366/6369/10344/6348/414062/6351/388372/6352/6354/6355/3627/6373/10563/2920/6374/4283	21
GO:0140375	immune receptor activity	32/858	135/18352	1.60212e-14	4.12812e-12	3.54152e-12	719/728/27202/1234/1237/1240/1378/1380/2152/2207/2210/2357/2358/2359/3112/3113/3117/3119/3122/3123/3594/3601/50615/116379/3559/3560/3561/133396/3575/3805/10288/9180	32
GO:0048018	receptor ligand activity	64/858	487/18352	6.14748e-14	1.188e-11	1.01919e-11	651/653/655/387695/6356/6357/6359/6362/6366/6369/10344/6348/414062/6351/388372/6352/6354/6355/970/10584/1392/1435/1440/3627/6373/10563/2920/6374/4283/1803/2202/54097/131177/356/2200/2250/2252/23768/9518/151449/26585/3458/3586/9235/3569/3624/7044/4049/5008/6398/57556/6423/6469/6696/7031/7043/10673/8740/7292/7276/1890/284415/81029/7479	64
GO:0030546	signaling receptor activator activity	64/858	492/18352	9.91155e-14	1.53233e-11	1.31458e-11	651/653/655/387695/6356/6357/6359/6362/6366/6369/10344/6348/414062/6351/388372/6352/6354/6355/970/10584/1392/1435/1440/3627/6373/10563/2920/6374/4283/1803/2202/54097/131177/356/2200/2250/2252/23768/9518/151449/26585/3458/3586/9235/3569/3624/7044/4049/5008/6398/57556/6423/6469/6696/7031/7043/10673/8740/7292/7276/1890/284415/81029/7479	64
GO:0005539	glycosaminoglycan binding	41/858	232/18352	1.5303e-13	1.97154e-11	1.69139e-11	170689/309/655/151887/6359/6354/6355/1301/1289/50509/1311/3627/6373/10563/1833/2200/2252/2335/145864/4018/57408/4316/4745/114548/8828/10631/5788/83998/84870/6288/5270/6422/6469/9353/50964/23213/55959/202915/7130/54209/1462	41
GO:0042379	chemokine receptor binding	22/858	70/18352	4.24618e-13	4.14978e-11	3.5601e-11	387695/6356/6357/6359/6362/6366/6369/10344/6348/414062/6351/388372/6352/6354/6355/3627/6373/10563/2920/6374/4283/7032	22
GO:0005126	cytokine receptor binding	44/858	271/18352	4.29472e-13	4.14978e-11	3.5601e-11	387695/6356/6357/6359/6362/6366/6369/10344/6348/414062/6351/388372/6352/6354/6355/146722/970/1435/1440/3627/6373/10563/2920/6374/4283/356/2625/26585/3458/3586/3594/3569/3678/7044/4049/4914/5008/9180/4091/7032/7043/10673/8740/7292	44
GO:0005201	extracellular matrix structural constituent	32/858	169/18352	1.09779e-11	9.42877e-10	8.08895e-10	165/54829/1116/8483/1300/1301/1303/1307/1277/1278/1281/1289/1290/50509/1291/1292/1296/1297/1311/115908/1805/2202/2200/2335/284217/8076/10631/8406/7045/3371/1462/131368	32
GO:0070330	aromatase activity	13/858	25/18352	1.43879e-11	1.11218e-09	9.54142e-10	1543/1562/1558/1559/1577/1551/1579/1580/66002/8529/4051/11283/199974	13
GO:0008201	heparin binding	31/858	169/18352	5.39445e-11	3.79082e-09	3.25215e-09	170689/655/151887/6359/6354/6355/1301/1289/50509/1311/3627/6373/10563/2200/2252/2335/4018/57408/4316/4745/8828/10631/5788/83998/84870/6288/5270/6422/9353/50964/202915	31
GO:0004875	complement receptor activity	9/858	12/18352	1.98524e-10	1.18311e-08	1.01499e-08	719/728/27202/1240/1378/1380/2357/2358/2359	9
GO:0016712	oxidoreductase activity acting on paired donors with incorporation or reduction of molecular oxygen reduced flavin or flavoprotein as one donor and incorporation of one atom of oxygen	14/858	35/18352	1.98971e-10	1.18311e-08	1.01499e-08	1543/1562/1558/1559/1573/1577/1551/1579/1580/66002/8529/4051/11283/199974	14
GO:0001618	virus receptor activity	19/858	74/18352	8.2085e-10	4.23012e-08	3.62902e-08	290/558/1234/30835/941/942/339390/23601/1378/1380/1525/1803/3356/3383/3678/4360/6404/6504/6554	19
GO:0140272	exogenous protein binding	19/858	74/18352	8.2085e-10	4.23012e-08	3.62902e-08	290/558/1234/30835/941/942/339390/23601/1378/1380/1525/1803/3356/3383/3678/4360/6404/6504/6554	19
GO:0048020	CCR chemokine receptor binding	15/858	47/18352	1.82446e-09	8.81443e-08	7.56192e-08	6356/6357/6359/6362/6366/6369/10344/6348/414062/6351/388372/6352/6354/6355/10563	15
GO:0030020	extracellular matrix structural constituent conferring tensile strength	14/858	41/18352	2.32478e-09	1.05709e-07	9.0688e-08	1300/1301/1303/1307/1277/1278/1281/1289/1290/50509/1291/1292/1296/1297	14
GO:1901681	sulfur compound binding	34/858	262/18352	7.09551e-08	3.04713e-06	2.61414e-06	170689/309/655/151887/6359/6354/6355/51363/1301/1289/50509/1311/3627/6373/10563/2200/2252/2335/222537/4018/57408/4316/4745/8828/10631/5788/83998/84870/6288/5270/6422/9353/50964/202915	34
GO:0008391	arachidonic acid monooxygenase activity	9/858	20/18352	1.07934e-07	4.39121e-06	3.76723e-06	1543/1562/1558/1559/1573/1579/66002/8529/4051	9
GO:0001664	G protein-coupled receptor binding	36/858	293/18352	1.19349e-07	4.61284e-06	3.95737e-06	387695/6356/6357/6359/6362/6366/6369/10344/6348/414062/6351/388372/6352/6354/6355/1392/115908/3627/6373/10563/2920/6374/4283/2316/2357/2779/8685/135138/84152/4920/84870/6288/6422/7032/81029/7479	36
GO:0004497	monooxygenase activity	19/858	101/18352	1.89405e-07	6.97192e-06	5.98122e-06	1646/1543/1562/1558/1559/1573/1577/1551/1579/1580/66002/8529/126410/4051/11283/199974/2326/2327/7054	19
GO:0019838	growth factor binding	22/858	136/18352	3.37396e-07	1.18549e-05	1.01703e-05	135228/1277/1278/1281/1289/1291/10563/2065/2261/23105/94031/3489/3559/3560/3561/4804/8828/4914/9180/6331/7043/117166	22
GO:0019955	cytokine binding	21/858	135/18352	1.2046e-06	4.04851e-05	3.47322e-05	1234/1237/135228/1311/1436/2633/26585/3594/116379/3559/3560/3561/133396/3676/8828/9180/10630/50964/7043/3604/117166	21
GO:0032395	MHC class II receptor activity	6/858	10/18352	1.83364e-06	5.90583e-05	5.06662e-05	3112/3113/3117/3119/3122/3123	6
GO:0005178	integrin binding	21/858	144/18352	3.49615e-06	0.00010708	9.18645e-05	60437/1307/1281/1289/1311/1525/2191/2200/2335/3383/3676/3678/3684/3687/3689/3936/85329/6423/6696/7045/7103	21
GO:0005518	collagen binding	14/858	70/18352	3.60167e-06	0.00010708	9.18645e-05	165/54829/147372/50509/1291/1292/1311/2335/4015/131578/4321/4318/9902/7045	14
GO:0008392	arachidonic acid epoxygenase activity	7/858	16/18352	3.76142e-06	0.000107688	9.23857e-05	1562/1558/1559/1573/1579/66002/8529	7
GO:0020037	heme binding	20/858	138/18352	6.53673e-06	0.000180461	0.000154817	1536/1543/1562/1558/1559/1573/1577/1551/1579/1580/66002/8529/126410/4051/11283/199974/79152/3620/5742/6999	20
GO:0045236	CXCR chemokine receptor binding	7/858	18/18352	9.63638e-06	0.000256859	0.00022036	3627/6373/10563/2920/6374/4283/7032	7
GO:0004222	metalloendopeptidase activity	17/858	108/18352	1.04539e-05	0.000269363	0.000231087	8038/8728/27299/81792/140766/170689/170690/171019/9509/431705/79258/4320/4321/4314/4316/4318/7092	17
GO:0046906	tetrapyrrole binding	20/858	148/18352	1.88894e-05	0.000471017	0.000404086	1536/1543/1562/1558/1559/1573/1577/1551/1579/1580/66002/8529/126410/4051/11283/199974/79152/3620/5742/6999	20
GO:0004714	transmembrane receptor protein tyrosine kinase activity	12/858	61/18352	2.11922e-05	0.000511925	0.000439181	558/1436/2202/2051/2065/2066/2261/3645/8828/4914/4920/6098	12
GO:0016705	oxidoreductase activity acting on paired donors with incorporation or reduction of molecular oxygen	21/858	162/18352	2.23987e-05	0.000524674	0.000450118	1646/1543/1562/1558/1559/1573/1577/1551/1579/1580/66002/8529/126410/4051/11283/199974/123099/2326/2327/5742/7054	21
GO:0001848	complement binding	7/858	21/18352	3.11249e-05	0.000707634	0.00060708	728/1378/1380/3684/3689/5806/11326	7
GO:0034483	heparan sulfate sulfotransferase activity	6/858	15/18352	3.57061e-05	0.000788595	0.000676537	9955/9953/222537/64711/90161/266722	6
GO:0015026	coreceptor activity	10/858	48/18352	6.13579e-05	0.00131749	0.00113028	1234/1237/941/942/925/926/10082/3676/4804/4920	10
GO:0008237	metallopeptidase activity	22/858	189/18352	7.63548e-05	0.00158302	0.00135808	8038/8728/27299/81792/140766/170689/170690/171019/9509/165/290/431705/22802/51200/79258/4320/4321/4314/4316/4318/7092/29953	22
GO:0019864	IgG binding	5/858	11/18352	8.05667e-05	0.00158302	0.00135808	2207/2209/2210/2212/2214	5
GO:0048407	platelet-derived growth factor binding	5/858	11/18352	8.05667e-05	0.00158302	0.00135808	1277/1278/1281/1289/1291	5
GO:0019865	immunoglobulin binding	7/858	24/18352	8.19158e-05	0.00158302	0.00135808	2204/2207/2209/2210/2212/2214/11027	7
GO:0004175	endopeptidase activity	39/858	440/18352	0.000101662	0.00191671	0.00164434	8038/8728/27299/81792/140766/170689/170690/171019/9509/431705/715/716/92291/440854/838/1803/2152/2191/3001/3002/2999/3003/94031/25818/5653/4018/79258/4320/4321/4314/4316/4318/5122/5328/5698/6422/7092/7113/56649	39
GO:0023023	MHC protein complex binding	7/858	25/18352	0.000109206	0.00200991	0.00172431	925/3112/3122/3123/3822/3824/10288	7
GO:0008146	sulfotransferase activity	10/858	52/18352	0.000125302	0.00222914	0.00191238	50515/51363/9955/9953/222537/64711/90161/266722/6799/6822	10
GO:0004252	serine-type endopeptidase activity	20/858	169/18352	0.000126885	0.00222914	0.00191238	715/716/1803/2152/2191/3001/3002/2999/3003/94031/25818/5653/4018/4314/4316/4318/5122/5328/7113/56649	20
GO:0004896	cytokine receptor activity	14/858	97/18352	0.000161844	0.00278012	0.00238507	1234/1237/1240/2152/3594/3601/50615/116379/3559/3560/3561/133396/3575/9180	14
GO:0008236	serine-type peptidase activity	21/858	187/18352	0.000183236	0.00307917	0.00264162	715/716/57628/1803/2152/2191/3001/3002/2999/3003/94031/25818/5653/4018/4314/4316/4318/5122/5328/7113/56649	21
GO:0016709	oxidoreductase activity acting on paired donors with incorporation or reduction of molecular oxygen NAD(P)H as one donor and incorporation of one atom of oxygen	9/858	45/18352	0.000198674	0.00326755	0.00280324	1646/1543/1559/1579/66002/8529/4051/2326/2327	9
GO:0017171	serine hydrolase activity	21/858	191/18352	0.000245898	0.00390803	0.00335271	715/716/57628/1803/2152/2191/3001/3002/2999/3003/94031/25818/5653/4018/4314/4316/4318/5122/5328/7113/56649	21
GO:0005506	iron ion binding	18/858	151/18352	0.000247728	0.00390803	0.00335271	246/1543/1562/1558/1559/1573/1577/1551/1579/1580/66002/8529/126410/4051/11283/199974/79152/7054	18
GO:0042277	peptide binding	29/858	308/18352	0.000282685	0.00437031	0.0037493	290/712/929/30835/2358/2825/3113/3117/3119/3122/3123/3624/3684/3689/10288/8685/2847/4481/4804/56923/23742/5468/6753/6755/7096/10333/54209/29953/7433	29
GO:0019199	transmembrane receptor protein kinase activity	12/858	80/18352	0.000324793	0.00492284	0.00422332	558/1436/2202/2051/2065/2066/2261/3645/8828/4914/4920/6098	12
GO:0030246	carbohydrate binding	26/858	267/18352	0.000341593	0.00507791	0.00435635	30835/1116/338339/26253/339390/23601/1272/10584/81035/3101/3122/3123/3822/3824/85329/3960/4360/9902/5806/83998/6614/89790/89858/27036/27180/1462	26
GO:0016782	transferase activity transferring sulfur-containing groups	11/858	70/18352	0.000378335	0.00551799	0.00473389	50515/51363/9955/9953/222537/64711/90161/266722/79783/6799/6822	11
GO:0001846	opsonin binding	5/858	15/18352	0.000447737	0.00629274	0.00539855	1378/3684/3689/5806/11326	5
GO:0004953	icosanoid receptor activity	5/858	15/18352	0.000447737	0.00629274	0.00539855	57105/3248/5468/5729/5733	5
GO:0033218	amide binding	33/858	381/18352	0.000510253	0.00704331	0.00604247	290/712/929/30835/146722/2289/2352/2358/348751/2825/3113/3117/3119/3122/3123/3624/3684/3689/10288/8685/2847/4481/4804/56923/23742/5468/6753/6755/7096/10333/54209/29953/7433	33
GO:0004713	protein tyrosine kinase activity	16/858	135/18352	0.000572237	0.00776033	0.0066576	558/695/1436/2202/2051/2065/2066/2261/3055/3645/8828/4914/4920/6098/6503/6725	16
GO:0008083	growth factor activity	18/858	162/18352	0.00058572	0.00780623	0.00669698	651/653/655/1435/1440/2202/2250/2252/9518/151449/3586/3569/3624/7044/5008/7031/7043/1890	18
GO:0070696	transmembrane receptor protein serine/threonine kinase binding	6/858	24/18352	0.000668978	0.00876475	0.00751929	651/653/655/9518/3624/4091	6
GO:0004955	prostaglandin receptor activity	4/858	10/18352	0.000794429	0.0100671	0.00863658	3248/5468/5729/5733	4
GO:0008401	retinoic acid 4-hydroxylase activity	4/858	10/18352	0.000794429	0.0100671	0.00863658	1562/1558/1577/1551	4
GO:0008484	sulfuric ester hydrolase activity	5/858	17/18352	0.000853334	0.0106391	0.00912734	340075/79642/3423/23213/55959	5
GO:0005272	sodium channel activity	8/858	44/18352	0.000875183	0.0107384	0.00921246	51802/8911/6327/55800/6331/6338/6340/29850	8
GO:0004954	prostanoid receptor activity	4/858	11/18352	0.00120235	0.0139721	0.0119867	3248/5468/5729/5733	4
GO:0050786	RAGE receptor binding	4/858	11/18352	0.00120235	0.0139721	0.0119867	2357/6279/6285/6286	4
GO:0019825	oxygen binding	7/858	36/18352	0.00121104	0.0139721	0.0119867	1543/1562/1577/1551/1580/6999/7054	7
GO:0043394	proteoglycan binding	7/858	36/18352	0.00121104	0.0139721	0.0119867	1289/50509/1311/2335/5788/9353/3371	7
GO:0001968	fibronectin binding	6/858	27/18352	0.00130517	0.0148367	0.0127284	151887/3489/3676/4018/131578/6423	6
GO:0008395	steroid hydroxylase activity	7/858	38/18352	0.00168821	0.0189129	0.0162254	1543/1562/1558/1559/1573/1577/1551	7
GO:0002020	protease binding	15/858	137/18352	0.00188425	0.0207131	0.0177698	274/147372/970/1277/1278/1281/1311/1803/2152/2191/2335/79849/5265/5272/7128	15
GO:0030506	ankyrin binding	5/858	20/18352	0.0019025	0.0207131	0.0177698	776/2318/5788/57127/6331	5
GO:0033612	receptor serine/threonine kinase binding	6/858	29/18352	0.00193409	0.0207646	0.017814	651/653/655/9518/3624/4091	6
GO:0038024	cargo receptor activity	10/858	73/18352	0.00203444	0.0215428	0.0184816	9332/81035/2358/3684/3689/8685/4360/4481/7113/56649	10
GO:0003823	antigen binding	17/858	168/18352	0.00229331	0.0239461	0.0205434	28/30835/3113/3117/3119/3122/3123/3575/3676/3822/3824/3902/11024/11027/11006/140885/6504	17
GO:0017147	Wnt-protein binding	6/858	30/18352	0.00232336	0.0239461	0.0205434	164284/115908/4920/6422/6423/6424	6
GO:0070700	BMP receptor binding	4/858	13/18352	0.00241696	0.024583	0.0210898	651/653/655/9518	4
GO:0005164	tumor necrosis factor receptor binding	6/858	31/18352	0.00276876	0.0274391	0.0235401	970/356/4049/10673/8740/7292	6
GO:0042605	peptide antigen binding	6/858	31/18352	0.00276876	0.0274391	0.0235401	30835/3113/3117/3119/3122/3123	6
GO:0001540	amyloid-beta binding	10/858	77/18352	0.00303887	0.0297348	0.0255095	712/2358/3684/3689/10288/8685/4481/4804/10333/54209	10
GO:0004065	arylsulfatase activity	4/858	14/18352	0.00325958	0.0314957	0.0270202	340075/79642/23213/55959	4
GO:0038187	pattern recognition receptor activity	5/858	23/18352	0.00367587	0.0350796	0.0300948	929/26253/81035/8685/51311	5
GO:0015081	sodium ion transmembrane transporter activity	15/858	152/18352	0.00510245	0.0480999	0.041265	51802/480/8911/6327/55800/6331/6338/6340/6554/6581/64078/60482/6532/6549/29850	15

## Sheet: KEGG
KEGG analysis based on 967 common differential expressed genes
ID	Description	GeneRatio	BgRatio	pvalue	p.adjust	qvalue	geneID	Count
hsa04060	Cytokine-cytokine receptor interaction	55/453	295/8093	7.47824e-16	1.49147e-13	1.17203e-13	651/653/655/6356/6357/6359/6362/6366/6369/10344/6348/414062/6351/388372/6352/6354/6355/1234/1237/970/1435/1436/1440/3627/6373/10563/2920/6374/4283/356/9518/151449/3458/3586/3594/3601/50615/3559/3560/3561/133396/9235/3569/3575/3624/4049/4804/5008/9180/7043/943/3604/10673/8740/7292	55
hsa04061	Viral protein interaction with cytokine and cytokine receptor	31/453	100/8093	1.03574e-15	1.49147e-13	1.17203e-13	6356/6357/6359/6362/6366/6369/10344/6348/414062/6351/388372/6352/6354/6355/1234/1237/1435/1436/3627/6373/10563/2920/6374/4283/3586/3559/3560/3561/3569/4049/8740	31
hsa05150	Staphylococcus aureus infection	28/453	96/8093	1.46888e-13	1.41012e-11	1.1081e-11	712/713/714/715/716/719/728/2204/2209/2212/2214/2357/2358/2359/3112/3113/3117/3119/3122/3123/3383/3586/3684/3689/3859/54474/3883/6404	28
hsa04640	Hematopoietic cell lineage	25/453	99/8093	9.9576e-11	7.16947e-09	5.63391e-09	290/929/914/952/924/925/926/1378/1380/1435/1436/1440/2209/3112/3113/3117/3119/3122/3123/3559/3569/3575/3676/3678/3684	25
hsa05140	Leishmaniasis	20/453	77/8093	4.52755e-09	2.45597e-07	1.92995e-07	1378/1536/1917/2209/2212/2214/3112/3113/3117/3119/3122/3123/3458/3586/3676/3684/3689/653361/4688/7043	20
hsa05323	Rheumatoid arthritis	22/453	93/8093	5.11661e-09	2.45597e-07	1.92995e-07	6348/414062/6352/941/942/1435/1493/2920/6374/3112/3113/3117/3119/3122/3123/3383/3458/3569/3689/4314/7043/10673	22
hsa04514	Cell adhesion molecules	28/453	149/8093	1.07348e-08	4.41661e-07	3.47066e-07	57863/914/941/942/925/926/1272/1493/3112/3113/3117/3119/3122/3123/3383/29851/3676/3684/3689/3897/4685/5133/80380/5788/6404/6614/201633/1462	28
hsa04145	Phagosome	28/453	152/8093	1.69691e-08	6.10888e-07	4.80047e-07	715/929/30835/81035/1311/1536/2204/2209/2212/2214/3112/3113/3117/3119/3122/3123/3678/3684/3689/8685/4360/9902/4481/653361/4688/10333/84617/347688	28
hsa04380	Osteoclast differentiation	25/453	128/8093	3.00167e-08	8.69802e-07	6.83507e-07	695/1435/1436/2209/2212/2214/3458/3937/11024/11027/353514/79168/10288/11006/10990/5602/653361/4688/126014/5293/5468/140885/6688/54209/7305	25
hsa05332	Graft-versus-host disease	14/453	42/8093	3.02015e-08	8.69802e-07	6.83507e-07	941/942/356/3002/3112/3113/3117/3119/3122/3123/3458/3569/3824/5551	14
hsa05330	Allograft rejection	13/453	38/8093	6.66775e-08	1.74574e-06	1.37183e-06	941/942/356/3002/3112/3113/3117/3119/3122/3123/3458/3586/5551	13
hsa04672	Intestinal immune network for IgA production	14/453	49/8093	2.6846e-07	6.44305e-06	5.06307e-06	941/942/3112/3113/3117/3119/3122/3123/29851/3586/3601/3569/3676/10673	14
hsa04940	Type I diabetes mellitus	13/453	43/8093	3.47927e-07	7.46404e-06	5.86538e-06	941/942/356/3002/3112/3113/3117/3119/3122/3123/3458/4049/5551	13
hsa05321	Inflammatory bowel disease	16/453	65/8093	3.62835e-07	7.46404e-06	5.86538e-06	2625/3112/3113/3117/3119/3122/3123/3458/3586/3594/50615/3561/3569/4094/6775/7043	16
hsa05416	Viral myocarditis	15/453	60/8093	6.80182e-07	1.23652e-05	9.71683e-06	857/941/942/1525/3112/3113/3117/3119/3122/3123/3383/3689/284217/5551/6444	15
hsa05152	Tuberculosis	28/453	180/8093	6.86957e-07	1.23652e-05	9.71683e-06	815/929/30835/26253/1378/2207/2209/2212/2214/3112/3113/3117/3119/3122/3123/3458/3586/3569/3684/3687/3689/5602/4360/9902/8877/7043/7096/10333	28
hsa04610	Complement and coagulation cascades	18/453	85/8093	7.64449e-07	1.29507e-05	1.01769e-05	712/713/714/715/716/719/728/1378/1380/2152/3684/3687/3689/5328/5329/5265/710/11326	18
hsa04062	Chemokine signaling pathway	29/453	192/8093	8.14112e-07	1.30258e-05	1.02359e-05	113/6356/6357/6359/6362/6366/6369/10344/6348/414062/6351/388372/6352/6354/6355/1234/1237/3627/6373/10563/2920/6374/4283/1794/59345/2786/3055/653361/5293	29
hsa05133	Pertussis	16/453	76/8093	3.42357e-06	5.18942e-05	4.07794e-05	712/713/714/715/716/929/6374/3586/3569/3394/3678/3684/3689/5602/114548/710	16
hsa00830	Retinol metabolism	15/453	68/8093	3.74711e-06	5.39584e-05	4.24016e-05	124/126/130/216/1543/1562/1558/1559/1577/1551/54658/54578/10720/7366/54490	15
hsa05204	Chemical carcinogenesis - DNA adducts	15/453	69/8093	4.5463e-06	6.23492e-05	4.89952e-05	1646/1543/1562/1558/1559/1577/1551/2938/6799/6822/54658/54578/10720/7366/54490	15
hsa05320	Autoimmune thyroid disease	13/453	53/8093	4.78037e-06	6.25794e-05	4.9176e-05	941/942/1493/356/3002/3112/3113/3117/3119/3122/3123/3586/5551	13
hsa00982	Drug metabolism - cytochrome P450	15/453	72/8093	7.93346e-06	9.93408e-05	7.80638e-05	124/126/130/1558/1559/1577/2326/2327/2938/4128/54658/54578/10720/7366/54490	15
hsa04620	Toll-like receptor signaling pathway	18/453	104/8093	1.56332e-05	0.000187599	0.000147419	6348/414062/6351/388372/6352/929/941/942/3627/6373/4283/3569/5602/5293/6696/7096/10333/51311	18
hsa04512	ECM-receptor interaction	16/453	88/8093	2.45583e-05	0.000282911	0.000222317	1101/1277/1278/1291/1292/1297/1311/2335/341640/3676/3678/284217/6696/9899/22987/3371	16
hsa05310	Asthma	9/453	31/8093	3.32312e-05	0.000368099	0.000289259	6356/2207/3112/3113/3117/3119/3122/3123/3586	9
hsa04658	Th1 and Th2 cell differentiation	16/453	92/8093	4.34752e-05	0.000463736	0.000364412	2625/3112/3113/3117/3119/3122/3123/3458/3594/3559/3560/3561/4094/5602/864/6775	16
hsa04974	Protein digestion and absorption	17/453	103/8093	5.05459e-05	0.000519901	0.000408548	480/1300/1301/1303/1307/1277/1278/1281/1289/1290/50509/1291/1292/1296/1297/1803/9056	17
hsa05202	Transcriptional misregulation in cancer	25/453	192/8093	6.3511e-05	0.000630729	0.000495639	8938/597/8900/929/942/1053/1436/2209/3002/8091/3248/3560/3569/3684/4094/4314/4318/4804/4914/5328/5468/6688/3195/7113/7490	25
hsa00590	Arachidonic acid metabolism	12/453	61/8093	0.000115668	0.00111042	0.000872585	246/1558/1559/1573/8529/4051/11283/2877/493869/64600/255189/5742	12
hsa04151	PI3K-Akt signaling pathway	37/453	354/8093	0.000159082	0.00147792	0.00116138	1101/1277/1278/1291/1292/1297/1311/9586/1435/1436/1440/2065/2066/356/2250/2252/2261/2335/59345/2786/3559/3560/3561/3569/3575/3676/3678/284217/4804/4914/5008/9180/118788/5293/10110/6696/3371	37
hsa00980	Metabolism of xenobiotics by cytochrome P450	13/453	78/8093	0.000347452	0.00312707	0.00245731	124/126/130/1543/1559/1577/2938/6822/54658/54578/10720/7366/54490	13
hsa00140	Steroid hormone biosynthesis	11/453	61/8093	0.000490522	0.00428092	0.00336403	1646/1543/1577/1551/3294/3283/54658/54578/10720/7366/54490	11
hsa05146	Amoebiasis	15/453	102/8093	0.000509402	0.00431493	0.00339075	929/1277/1278/1281/2920/2335/3458/3586/3569/3684/3689/284217/5293/5272/7043	15
hsa05322	Systemic lupus erythematosus	18/453	136/8093	0.00054534	0.00448737	0.00352626	712/713/714/715/716/941/942/2209/2212/2214/3112/3113/3117/3119/3122/3123/3458/3586	18
hsa00350	Tyrosine metabolism	8/453	36/8093	0.000682717	0.00546174	0.00429193	124/126/130/314/259307/4128/5409/7054	8
hsa04659	Th17 cell differentiation	15/453	108/8093	0.000939585	0.00731353	0.00574711	2625/3112/3113/3117/3119/3122/3123/3458/3594/50615/3559/3560/3561/3569/5602	15
hsa05205	Proteoglycans in cancer	23/453	205/8093	0.00107681	0.00816106	0.00641311	287/815/857/858/1277/1278/2065/2066/356/2316/2318/2335/3678/4318/4478/5293/5328/5329/6469/7291/117581/81029/7479	23
hsa04612	Antigen processing and presentation	12/453	78/8093	0.00121474	0.00897038	0.0070491	925/926/3112/3113/3117/3119/3122/3123/3458/3805/3822/3824	12
hsa05142	Chagas disease	14/453	102/8093	0.0015461	0.0111319	0.00874767	712/713/714/6348/414062/6352/356/3458/3586/3569/5602/5293/7043/10333	14
hsa05144	Malaria	9/453	50/8093	0.00159995	0.0112387	0.00883154	1311/1378/1440/3383/3458/3586/3569/3689/7043	9
hsa04978	Mineral absorption	10/453	60/8093	0.00164867	0.0113052	0.0088838	480/79901/4489/4493/4495/4496/4499/4501/4502/55503	10
hsa04064	NF-kappa B signaling pathway	14/453	104/8093	0.0018669	0.0123859	0.00973307	597/695/6357/6366/6351/388372/929/2920/3383/4049/5328/7128/10673/8740	14
hsa04662	B cell receptor signaling pathway	12/453	82/8093	0.00189229	0.0123859	0.00973307	695/1380/8519/11024/11027/353514/79168/10288/11006/10990/118788/5293	12
hsa05417	Lipid and atherosclerosis	23/453	215/8093	0.00203511	0.0130247	0.0102351	815/6348/414062/6352/929/2920/1536/1543/1558/1559/1573/356/3383/3569/5602/4314/4318/653361/4688/114548/5293/5468/10333	23
hsa04657	IL-17 signaling pathway	13/453	94/8093	0.0021	0.0131478	0.0103318	6356/6354/1440/3627/2920/6374/3458/3569/5602/4314/4318/6279/7128	13
hsa04668	TNF signaling pathway	14/453	112/8093	0.00375181	0.0229898	0.0180658	6352/9586/1435/3627/2920/6374/3383/3569/4049/5602/4314/4318/5293/7128	14
hsa05340	Primary immunodeficiency	7/453	38/8093	0.00456903	0.0274142	0.0215426	695/925/926/29851/3561/3575/5788	7
hsa00591	Linoleic acid metabolism	6/453	29/8093	0.00469529	0.0275968	0.0216861	246/1558/1559/1573/64600/255189	6
hsa05166	Human T-cell leukemia virus 1 infection	22/453	222/8093	0.00636031	0.0366354	0.0287888	113/8900/9586/3112/3113/3117/3119/3122/3123/3383/3601/3559/3560/3561/3569/3689/4049/5602/4316/5293/6688/7043	22
hsa04510	Focal adhesion	20/453	201/8093	0.00866356	0.0489236	0.0384451	857/858/1101/1277/1278/1291/1292/1297/1311/2316/2318/2335/3676/3678/284217/5602/29780/5293/6696/3371	20
