# Supplementary material for: S100A5 Attenuates Efficiency of Anti‐PD‐L1/PD‐1 Immunotherapy by Inhibiting CD8+ T Cell‐Mediated Anti‐Cancer Immunity in Bladder Carcinoma
Source: Adv Sci (Weinh). 2023 Jul 6;10(25):2300110. doi: 10.1002/advs.202300110 (PMC10477882; doi:10.1002/advs.202300110)
Supplement: Supplementary file 8 — Supplemental Table 7 [file ADVS-10-2300110-s008.xlsx]

## Sheet: GO
GO enrichment pathways between different S100A5 expression groups in Xiangya scRNA-seq cohort
ID	Description	setSize	enrichmentScore	NES	pvalue	p.adjust	qvalue	rank	leading_edge	core_enrichment
GO_NEUROPEPTIDE_HORMONE_ACTIVITY	GO_NEUROPEPTIDE_HORMONE_ACTIVITY	22	0.941167	1.88158	2.53424e-05	0.04768	0.0471033	1	tags=5%, list=0%, signal=5%	CRH
GO_IMMUNOGLOBULIN_COMPLEX	GO_IMMUNOGLOBULIN_COMPLEX	101	0.725551	1.83276	9.12493e-06	0.04768	0.0471033	962	tags=6%, list=4%, signal=6%	IGKC/IGHG4/IGHA1/IGHG1/IGLC3/TRBC2
GO_PHAGOCYTOSIS_RECOGNITION	GO_PHAGOCYTOSIS_RECOGNITION	69	0.773036	1.81695	1.71759e-05	0.04768	0.0471033	278	tags=9%, list=1%, signal=9%	IGKC/IGHG4/IGHA1/IGHG1/CD36/IGLC3
GO_LEUKOCYTE_MIGRATION_INVOLVED_IN_INFLAMMATORY_RESPONSE	GO_LEUKOCYTE_MIGRATION_INVOLVED_IN_INFLAMMATORY_RESPONSE	14	0.965122	1.7753	2.85338e-05	0.04768	0.0471033	221	tags=29%, list=1%, signal=28%	S100A9/PTN/S100A8/ADAM8
GO_ACROSOME_REACTION	GO_ACROSOME_REACTION	31	-0.891043	-1.67861	6.76344e-05	0.072197	0.0713238	267	tags=10%, list=1%, signal=10%	B4GALT1/SYT8/SPINK1
GO_DOPAMINE_TRANSPORT	GO_DOPAMINE_TRANSPORT	41	-0.857823	-1.67801	6.91919e-05	0.072197	0.0713238	989	tags=12%, list=4%, signal=12%	ABAT/PINK1/PARK7/SNCG/SYT8
GO_RNA_CATABOLIC_PROCESS	GO_RNA_CATABOLIC_PROCESS	389	0.503672	1.45749	7.56103e-05	0.072197	0.0713238	1856	tags=30%, list=7%, signal=29%	RPLP0/RPL7/YBX1/RPL23A/RPL13A/RPL4/HSPA1B/PABPC4/PABPC1/RPL8/RPL19/UBC/RPL18A/RPS7/ZC3H12A/RPL6/PSMD7/RPS5/RPSA/RPS3/EIF3E/RPS16/RPS20/RPL17/RPS11/RPS2/RPL18/RPL13/RPS17/HSPB1/RPL29/RPS3A/PSMA7/TOB1/RPS27A/RPS6/PSMA2/RPL30/RPL15/RPL27/PSMB3/PSMB5/PSMA4/RPL23/HSPA8/RPS19/RPS4X/RPL7A/RPL9/RPS24/PSMD11/RPL10/DKC1/RPL21/TRIR/PSMD3/PKP3/RPS9/RPLP1/SSB/BTG2/RBM8A/GRSF1/PPP2R1A/ZFP36/PSMA3/PSMC1/PSMD8/P…
GO_IMMUNOGLOBULIN_COMPLEX_CIRCULATING	GO_IMMUNOGLOBULIN_COMPLEX_CIRCULATING	57	0.789771	1.80527	0.000100255	0.0837634	0.0827503	962	tags=11%, list=4%, signal=10%	IGKC/IGHG4/IGHA1/IGHG1/IGLC3/TRBC2
GO_REGULATION_OF_DOPAMINE_SECRETION	GO_REGULATION_OF_DOPAMINE_SECRETION	30	-0.87601	-1.63721	0.000251983	0.187139	0.184876	989	tags=13%, list=4%, signal=13%	ABAT/PINK1/SNCG/SYT8
GO_STRUCTURAL_CONSTITUENT_OF_RIBOSOME	GO_STRUCTURAL_CONSTITUENT_OF_RIBOSOME	156	0.593084	1.58417	0.000472747	0.258358	0.255233	1471	tags=44%, list=5%, signal=41%	RPLP0/RPL7/RPL23A/RPL13A/RPL4/RPL8/RPL19/RPL18A/RPS7/RPL6/RPS5/RPSA/RPS3/RPS16/RPS20/RPL17/RPS11/RPS2/RPL18/RPL13/RPS17/RPL29/RPS3A/RPS27A/RPS6/RPL30/RPL15/RPL27/MRPL12/RPL23/RPS19/RPL22L1/RPS4X/MRPS24/RPL7A/RPL9/RPS24/RPL10/RPL21/MRPL14/MRPL15/RPS9/MRPL51/MRPS12/RPLP1/MRPL43/MRPL13/MRPS18A/MRPL32/MRPS17/MRPS35/RPL10A/MRPS7/MRPS2/UBA52/MRPS33/MRPL23/MRPL11/MRPL19/MRPL27/MRPL17/RPS10/MRPS16/MRPS23…
GO_VIRAL_GENE_EXPRESSION	GO_VIRAL_GENE_EXPRESSION	194	0.567853	1.52724	0.000462225	0.258358	0.255233	1313	tags=31%, list=5%, signal=30%	RPLP0/RPL7/RPL23A/RPL13A/RPL4/RPL8/RPL19/RPL18A/RPS7/NUCKS1/RPL6/RPS5/RPSA/RPS3/RPS16/RPS20/RPL17/RPS11/RPS2/RPL18/RPL13/RPS17/RPL29/RPS3A/RPS27A/RPS6/EIF3A/RPL30/RPL15/RPL27/SMARCA4/PCBP2/RPL23/EIF3L/RPS19/RPS4X/SEC13/RPL7A/RPL9/DENR/RPS24/RPL10/SPCS1/RPL21/GTF2F2/RPS9/RPLP1/SSB/ZFP36/POLR2F/RPL10A/EIF3F/UBA52/POLR2E/SMARCB1/RSF1/NUP93/NUP37/EIF3B/RPS10/NELFCD
GO_NUCLEAR_SPECK	GO_NUCLEAR_SPECK	390	-0.578448	-1.4333	0.000502492	0.258358	0.255233	3478	tags=40%, list=13%, signal=35%	ARHGAP18/SLC2A4RG/EHMT2/DDX42/SMURF2/CBY1/HIKESHI/KIF22/THAP7/SCNM1/E2F7/RBM10/RBM19/GPATCH2/INPPL1/PACSIN2/HIPK1/RBM4/U2AF1L4/WRN/NPM1/TARDBP/RBM15/EPAS1/NRDE2/HS6ST1/SAP18/MBD1/SPRTN/CXXC1/RUFY1/POLI/CD2BP2/SLU7/DHX36/CWC22/EAF2/ZC3H14/HDAC5/PARN/DUSP10/FAM76B/EIF4A3/REXO4/SRSF1/AFDN/ZNF106/SRSF6/BCLAF1/RREB1/SRP54/CDC40/PIP5K1A/THRAP3/PRPF18/U2AF2/TRIP11/WBP4/CNOT7/S100PBP/PRKAA1/RSRC1/RING1/A…
GO_MONOVALENT_INORGANIC_CATION_TRANSMEMBRANE_TRANSPORTER_ACTIVITY	GO_MONOVALENT_INORGANIC_CATION_TRANSMEMBRANE_TRANSPORTER_ACTIVITY	338	0.491135	1.41705	0.000465198	0.258358	0.255233	1990	tags=14%, list=7%, signal=13%	MT-CO3/C15orf48/SLC25A3/CYB5A/COX5A/ATP6V0B/MT-CO2/COX6C/ATP5F1B/MT-CO1/KCNG1/ATP5F1A/COX6A1/SLC38A1/ATP5MC3/COX4I1/MFSD2A/ATP5F1C/ATP6AP1/ATP1B3/ATP5PD/SLC1A6/SCNN1A/COX7A2L/ATP5PO/NDUFA4/ATP2A2/FXYD4/KCNK1/ATP5PB/SLC5A6/SLC6A8/COX7A2/ATP6V0E2/MT-ATP6/ATP6V1E1/SLC20A1/KCNS3/SLC41A1/KCNN4/SLC15A1/ATP6V1F/SLC2A6/KCNMB4/SLC11A2/MFSD3/TMEM38B
GO_NEUROPEPTIDE_RECEPTOR_BINDING	GO_NEUROPEPTIDE_RECEPTOR_BINDING	26	0.875743	1.80907	0.000693276	0.271291	0.268009	682	tags=15%, list=3%, signal=15%	CRH/NMB/GNAS/TAC1
GO_IMMUNOGLOBULIN_RECEPTOR_BINDING	GO_IMMUNOGLOBULIN_RECEPTOR_BINDING	60	0.735944	1.69369	0.000731205	0.271291	0.268009	962	tags=10%, list=4%, signal=10%	IGKC/IGHG4/IGHA1/IGHG1/IGLC3/TRBC2
GO_STEROL_BIOSYNTHETIC_PROCESS	GO_STEROL_BIOSYNTHETIC_PROCESS	74	0.711007	1.68221	0.000811762	0.271291	0.268009	2154	tags=45%, list=8%, signal=41%	SQLE/RAN/HMGCS2/INSIG1/DHCR7/MSMO1/FASN/KPNB1/APOE/TM7SF2/CYP51A1/IDI1/ACLY/SCD/ERG28/FDPS/PMVK/ACAT2/HMGCS1/EBP/CNBP/ELOVL6/MVD/FDFT1/CYB5R2/SCAP/LBR/NFYC/SOD1/NSDHL/HSD17B7/POR/DHCR24
GO_ANAPHASE_PROMOTING_COMPLEX_DEPENDENT_CATABOLIC_PROCESS	GO_ANAPHASE_PROMOTING_COMPLEX_DEPENDENT_CATABOLIC_PROCESS	80	0.689462	1.65948	0.000641761	0.271291	0.268009	2471	tags=54%, list=9%, signal=49%	UBC/PSMD7/UBE2C/PSMA7/RPS27A/PSMA2/PSMB3/PSMB5/PSMA4/ANAPC11/ANAPC15/PSMD11/PTTG1/PSMD3/MAD2L1/PSMA3/PSMC1/PSMD8/PSMB4/CDK1/CDC20/PSMF1/UBA52/PSMD2/PSME1/UBE2S/BUB3/PSMA6/PSMB7/PSMA1/PSMC2/BUB1B/CCNB1/PSMC3/PSMC4/PSMD13/AURKA/PSMC5/PLK1/AURKB/PSMD9/PSMD4/PSME3
GO_ELECTRON_TRANSFER_ACTIVITY	GO_ELECTRON_TRANSFER_ACTIVITY	108	0.625202	1.59878	0.000719282	0.271291	0.268009	1177	tags=31%, list=4%, signal=30%	MT-CO3/C15orf48/CYB5A/COX5A/CYC1/MT-CO2/GPX2/AKR1B1/COX6C/MT-CO1/UQCRH/COX6A1/ADH5/COX4I1/GLDC/MT-CYB/NDUFA12/NQO1/CYCS/ASPH/SDHC/COX7A2L/GLRX3/GLRX5/NDUFV2/NDUFA4/NDUFS3/CIAPIN1/PHGDH/TSTA3/SDHB/UQCR10/UQCRB/COX7A2
GO_RIBOSOMAL_SUBUNIT	GO_RIBOSOMAL_SUBUNIT	182	0.56235	1.51054	0.000778299	0.271291	0.268009	1925	tags=45%, list=7%, signal=42%	RPLP0/RPL7/RPL23A/RPL13A/RPL4/RPL8/RPL19/RPL18A/RPS7/RPL6/RPS5/RPSA/RPS3/RPS16/RPS20/RPL17/RPS11/RPS2/RPL18/RPL13/RPS17/RPL29/RPS3A/RPS27A/RPS6/RPL30/RPL15/RPL27/MRPL12/RPL23/RPS19/RPS4X/MRPS24/RPL7A/RPL9/RPS24/RPL10/RPL21/MRPL14/MRPL15/RPS9/MRPL51/MRPS12/RPLP1/MRPL48/MRPL43/MRPL13/MRPS18A/MRPL32/MRPS26/MRPS17/MRPS35/RPL10A/MRPS7/MRPS2/UBA52/MRPS28/MRPS33/MRPL23/MRPL58/MRPL11/MRPL19/MRPL27/MRPL17…
GO_RIBOSOME	GO_RIBOSOME	222	0.545215	1.49373	0.000749881	0.271291	0.268009	1925	tags=41%, list=7%, signal=39%	RPLP0/RPL7/RPL23A/RPL13A/RPL4/RPL8/RPL19/RPL18A/RPS7/RPL6/RPS5/RPSA/RPS3/RPS16/RPS20/RPL17/RPS11/RPS2/EEF2/RPL18/EIF3H/RPL13/RPS17/RPL29/RPS3A/RPS27A/RPS6/RPL30/RPL15/RPL27/MRPL12/RPL23/RPS19/RPL22L1/RPS4X/MRPS24/RPL7A/RPL9/RPS24/RPL10/RPL21/MRPL14/MRPL15/RPS9/MRPL51/MRPS12/RPLP1/MRPL48/MRPL43/MRPL13/MRPS18A/MRPL32/MRPS26/MRPS17/MRPS35/RPL10A/MRPS7/MRPS2/UBA52/MRPS28/APEX1/MRPS33/MRPL23/MRPL58/MR…
GO_ENDOPEPTIDASE_COMPLEX	GO_ENDOPEPTIDASE_COMPLEX	63	0.715246	1.65092	0.00106327	0.29612	0.292539	2471	tags=57%, list=9%, signal=52%	PSMD7/HSPB1/PSMA7/ZFAND2A/PSMA2/PSMB3/PSMB5/PSMA4/PSMD11/PSMD3/RAD23A/PSMA3/PSMC1/PSMD8/PSMB4/RAD23B/PSMF1/PSMD2/PSME1/TXNL1/USP14/PSMA6/PSMB7/PSMA1/PSMC2/PSMC3/PSMC4/PSMD13/ADRM1/HTRA2/PAAF1/PSMC5/UBQLN4/PSMD9/PSMD4/PSME3
GO_NEGATIVE_REGULATION_OF_CALCIUM_ION_TRANSPORT	GO_NEGATIVE_REGULATION_OF_CALCIUM_ION_TRANSPORT	53	-0.78806	-1.604	0.00104388	0.29612	0.292539	1782	tags=17%, list=7%, signal=16%	SESTD1/PTGS2/CALM1/FKBP1B/SRI/TMBIM6/YWHAE/GSTO1/SPINK1
GO_REGULATION_OF_FERTILIZATION	GO_REGULATION_OF_FERTILIZATION	20	-0.899284	-1.58118	0.00099438	0.29612	0.292539	267	tags=15%, list=1%, signal=15%	CACNA1H/B4GALT1/SPINK1
GO_TRANSLATIONAL_INITIATION	GO_TRANSLATIONAL_INITIATION	188	0.574269	1.52992	0.000996841	0.29612	0.292539	1013	tags=30%, list=4%, signal=29%	RPLP0/RPL7/RPL23A/RPL13A/RPL4/PABPC1/RPL8/RPL19/RPL18A/RPS7/RPL6/RPS5/RPSA/RPS3/EIF3E/RPS16/RPS20/RPL17/RPS11/RPS2/RPL18/EIF3H/RPL13/RPS17/HSPB1/RPL29/RPS3A/RPS27A/RPS6/EIF3A/RPL30/RPL15/RPL27/RPL23/EIF3L/RPS19/RPS4X/RPL7A/EIF4E2/RPL9/PPP1CA/DENR/EIF4EBP1/RPS24/RPL10/RPL21/EIF2AK1/RPS9/EIF6/RPLP1/EIF3M/CDC123/RPL10A/EIF3F/UBA52/EIF1AX
GO_CONNEXIN_COMPLEX	GO_CONNEXIN_COMPLEX	17	0.904561	1.72753	0.00143888	0.320583	0.316705	1007	tags=24%, list=4%, signal=23%	GJB6/GJB2/GJA1/GJB4
GO_SEROTONIN_TRANSPORT	GO_SEROTONIN_TRANSPORT	13	0.927074	1.6739	0.00140173	0.320583	0.316705	1	tags=8%, list=0%, signal=8%	CRH
GO_SPERM_CAPACITATION	GO_SPERM_CAPACITATION	21	-0.894935	-1.58949	0.00135071	0.320583	0.316705	3	tags=10%, list=0%, signal=10%	SLC26A6/SPINK1
GO_PROTEIN_LOCALIZATION_TO_ENDOPLASMIC_RETICULUM	GO_PROTEIN_LOCALIZATION_TO_ENDOPLASMIC_RETICULUM	136	0.594329	1.56674	0.00135853	0.320583	0.316705	645	tags=33%, list=2%, signal=32%	RPLP0/RPL7/RPL23A/RPL13A/RPL4/RPL8/RPL19/RPL18A/RPS7/RPL6/RPS5/RPSA/RPS3/RPS16/RPS20/RPL17/INSIG1/RPS11/RPS2/RPL18/HSPA5/RPL13/RPS17/RPL29/RPS3A/RPS27A/RPS6/RAB10/RPL30/RPL15/RPL27/KDELR2/RPL23/RPS19/RPS4X/RPL7A/SEC61G/RPL9/RPS24/RPL10/SPCS1/RPL21/SRP72/RPS9/RPLP1
GO_NUCLEAR_TRANSCRIBED_MRNA_CATABOLIC_PROCESS_NONSENSE_MEDIATED_DECAY	GO_NUCLEAR_TRANSCRIBED_MRNA_CATABOLIC_PROCESS_NONSENSE_MEDIATED_DECAY	120	0.588681	1.51509	0.00129341	0.320583	0.316705	967	tags=37%, list=4%, signal=36%	RPLP0/RPL7/RPL23A/RPL13A/RPL4/PABPC1/RPL8/RPL19/RPL18A/RPS7/RPL6/RPS5/RPSA/RPS3/EIF3E/RPS16/RPS20/RPL17/RPS11/RPS2/RPL18/RPL13/RPS17/RPL29/RPS3A/RPS27A/RPS6/RPL30/RPL15/RPL27/RPL23/RPS19/RPS4X/RPL7A/RPL9/RPS24/RPL10/RPL21/RPS9/RPLP1/RBM8A/PPP2R1A/RPL10A/UBA52
GO_REGULATION_OF_CEREBELLAR_GRANULE_CELL_PRECURSOR_PROLIFERATION	GO_REGULATION_OF_CEREBELLAR_GRANULE_CELL_PRECURSOR_PROLIFERATION	10	-0.963345	-1.50879	0.00136804	0.320583	0.316705	106	tags=20%, list=0%, signal=20%	LHX1/SHH
GO_EXTRACELLULAR_MATRIX_STRUCTURAL_CONSTITUENT	GO_EXTRACELLULAR_MATRIX_STRUCTURAL_CONSTITUENT	150	-0.651815	-1.5031	0.00153947	0.33193	0.327915	2482	tags=22%, list=9%, signal=20%	MEGF9/COL4A6/LAMC1/DCN/LTBP4/COL3A1/THSD4/LUM/HSPG2/SRPX2/COL7A1/COL27A1/COL4A2/LAMB1/COL4A1/LAMA3/COL9A2/COL17A1/COL12A1/CCN1/AGRN/COL1A2/MGP/SPARC/MXRA5/COL1A1/THBS1/LAMA5/COL4A5/MMRN2/TINAGL1/IGFBP7/LAMB3
GO_CYTOCHROME_COMPLEX	GO_CYTOCHROME_COMPLEX	30	0.823481	1.74612	0.00162034	0.338449	0.334355	1174	tags=47%, list=4%, signal=45%	MT-CO3/C15orf48/COX5A/CYC1/MT-CO2/MT-CO1/UQCRH/COX6A1/COX4I1/MT-CYB/NDUFA4/COA3/UQCR10/UQCRB
GO_NEGATIVE_REGULATION_OF_INTERLEUKIN_8_PRODUCTION	GO_NEGATIVE_REGULATION_OF_INTERLEUKIN_8_PRODUCTION	17	-0.906957	-1.54937	0.00167907	0.340088	0.335974	334	tags=18%, list=1%, signal=17%	KLF4/TMSB4X/ANXA1
GO_ESTABLISHMENT_OF_PROTEIN_LOCALIZATION_TO_ENDOPLASMIC_RETICULUM	GO_ESTABLISHMENT_OF_PROTEIN_LOCALIZATION_TO_ENDOPLASMIC_RETICULUM	112	0.617979	1.5926	0.00207545	0.3557	0.351398	645	tags=38%, list=2%, signal=38%	RPLP0/RPL7/RPL23A/RPL13A/RPL4/RPL8/RPL19/RPL18A/RPS7/RPL6/RPS5/RPSA/RPS3/RPS16/RPS20/RPL17/RPS11/RPS2/RPL18/HSPA5/RPL13/RPS17/RPL29/RPS3A/RPS27A/RPS6/RAB10/RPL30/RPL15/RPL27/RPL23/RPS19/RPS4X/RPL7A/SEC61G/RPL9/RPS24/RPL10/SPCS1/RPL21/SRP72/RPS9/RPLP1
GO_NEGATIVE_REGULATION_OF_MYOBLAST_DIFFERENTIATION	GO_NEGATIVE_REGULATION_OF_MYOBLAST_DIFFERENTIATION	23	-0.876961	-1.58754	0.00202107	0.3557	0.351398	1365	tags=35%, list=5%, signal=33%	NOTCH1/SRA1/CXCL10/DDIT3/TGFB1/IL18/CXCL14/ID3
GO_PEPTIDASE_COMPLEX	GO_PEPTIDASE_COMPLEX	85	0.644338	1.56963	0.00191289	0.3557	0.351398	2471	tags=48%, list=9%, signal=44%	PSMD7/HSPB1/PSMA7/ZFAND2A/SEC11C/PSMA2/SEC11A/PSMB3/PSMB5/PSMA4/PSMD11/SPCS1/PSMD3/ENY2/RAD23A/PSMA3/PSMC1/PSMD8/PSMB4/RAD23B/TADA3/PSMF1/PSMD2/PSME1/TXNL1/USP14/PSMA6/PSMB7/PSMA1/PSMC2/PSMC3/PSMC4/PSMD13/ADRM1/HTRA2/PAAF1/PSMC5/UBQLN4/PSMD9/PSMD4/PSME3
GO_WATER_TRANSMEMBRANE_TRANSPORTER_ACTIVITY	GO_WATER_TRANSMEMBRANE_TRANSPORTER_ACTIVITY	10	-0.955098	-1.49588	0.0020586	0.3557	0.351398	55	tags=30%, list=0%, signal=30%	AQP1/SLC14A1/AQP3
GO_PROTEIN_TARGETING_TO_MEMBRANE	GO_PROTEIN_TARGETING_TO_MEMBRANE	186	0.542533	1.45034	0.00196021	0.3557	0.351398	967	tags=26%, list=4%, signal=25%	RPLP0/RPL7/RPL23A/RPL13A/RPL4/RPL8/RPL19/RPL18A/RPS7/RPL6/RPS5/RPSA/RPS3/RPS16/RPS20/RPL17/RPS11/RPS2/RPL18/HSPA5/RPL13/RPS17/RPL29/RPS3A/RPS27A/RPS6/SSR2/RPL30/RPL15/RPL27/RPL23/RPS19/RPS4X/RPL7A/ERBB2/RPL9/RPS24/RPL10/RPL21/SRP72/RPS9/ITGB1BP1/RPLP1/PRNP/ZDHHC9/RPL10A/TCAF1/UBA52
GO_RIBONUCLEOPROTEIN_COMPLEX_BIOGENESIS	GO_RIBONUCLEOPROTEIN_COMPLEX_BIOGENESIS	412	0.448122	1.29948	0.00186845	0.3557	0.351398	1968	tags=28%, list=7%, signal=26%	RPLP0/RPL7/RPL23A/RPL13A/RPS7/SNRPB/RPL6/RAN/RPS5/RPSA/SRSF9/EIF3E/RPS16/SNRPF/RPS2/EIF3H/FBL/RPS17/RPS6/EIF3A/UTP11/RRS1/RPL27/SNRPD1/EIF3L/RPS19/TXNL4A/RPL7A/HSP90AA1/POP7/DENR/RPS24/SF3A3/RPL10/DKC1/EBNA1BP2/HSP90AB1/ABT1/ERI3/BOP1/RPS9/STRAP/EIF6/GNL2/DCAF13/SNRPG/EIF3M/ZNHIT3/NUDT21/CLNS1A/PWP1/EXOSC6/RPL10A/MPHOSPH10/MRPS7/RUVBL2/SF3A1/MRPS2/EIF3F/NPM3/NIP7/SNRPE/EXOSC4/BUD23/GEMIN6/PA2G4/L…
GO_WIDE_PORE_CHANNEL_ACTIVITY	GO_WIDE_PORE_CHANNEL_ACTIVITY	19	0.888995	1.74585	0.00234978	0.359383	0.355037	1049	tags=37%, list=4%, signal=35%	GJB6/GJB2/GJA1/TOMM40/VDAC1/GJB4/VDAC2
GO_PEPTIDE_HORMONE_RECEPTOR_BINDING	GO_PEPTIDE_HORMONE_RECEPTOR_BINDING	17	0.896026	1.71123	0.00227927	0.359383	0.355037	320	tags=12%, list=1%, signal=12%	CRH/GNAS
GO_GAP_JUNCTION_CHANNEL_ACTIVITY	GO_GAP_JUNCTION_CHANNEL_ACTIVITY	13	0.914428	1.65107	0.00248774	0.359383	0.355037	1007	tags=31%, list=4%, signal=30%	GJB6/GJB2/GJA1/GJB4
GO_AEROBIC_RESPIRATION	GO_AEROBIC_RESPIRATION	85	0.639614	1.55812	0.00232648	0.359383	0.355037	1759	tags=40%, list=7%, signal=38%	MT-CO3/MT-ND4/COX5A/MDH2/MT-CO2/MT-ND1/COX6C/MT-CO1/BNIP3/UQCRH/COX6A1/COX4I1/MDH1/IDH2/NDUFS7/SUCLG1/IDH1/CS/CYCS/FH/SDHC/COX7A2L/PDHA1/NDUFA4/ADSL/SDHB/UQCR10/OXA1L/UQCRB/SHMT2/IDH3G/MTFR1/IDH3A/DHTKD1
GO_COTRANSLATIONAL_PROTEIN_TARGETING_TO_MEMBRANE	GO_COTRANSLATIONAL_PROTEIN_TARGETING_TO_MEMBRANE	99	0.620048	1.55625	0.00226567	0.359383	0.355037	645	tags=40%, list=2%, signal=40%	RPLP0/RPL7/RPL23A/RPL13A/RPL4/RPL8/RPL19/RPL18A/RPS7/RPL6/RPS5/RPSA/RPS3/RPS16/RPS20/RPL17/RPS11/RPS2/RPL18/RPL13/RPS17/RPL29/RPS3A/RPS27A/RPS6/SSR2/RPL30/RPL15/RPL27/RPL23/RPS19/RPS4X/RPL7A/RPL9/RPS24/RPL10/RPL21/SRP72/RPS9/RPLP1
GO_ENDOSOME_LUMEN	GO_ENDOSOME_LUMEN	30	-0.826095	-1.54393	0.00254018	0.359383	0.355037	2170	tags=30%, list=8%, signal=28%	B2M/LGMN/PDLIM4/LNPEP/LRPAP1/CTSS/APP/CTSH/CTSL
GO_REGULATION_OF_ACROSOME_REACTION	GO_REGULATION_OF_ACROSOME_REACTION	12	-0.932337	-1.51081	0.002475	0.359383	0.355037	267	tags=25%, list=1%, signal=25%	CACNA1H/B4GALT1/SPINK1
GO_CELL_RECOGNITION	GO_CELL_RECOGNITION	185	0.545518	1.46113	0.00246271	0.359383	0.355037	1829	tags=12%, list=7%, signal=12%	IGKC/IGHG4/IGHA1/IGHG1/CCT2/CD36/CCT7/IGLC3/NRP1/CCT8/CCT4/CCT3/TCP1/EPHA4/YWHAZ/TRBC2/VDAC2/FUT3/BSG/EMB/IGHV3-23/CCT5/SCARB1
GO_MITOCHONDRIAL_MATRIX	GO_MITOCHONDRIAL_MATRIX	458	0.430956	1.27223	0.00258085	0.359383	0.355037	2388	tags=30%, list=9%, signal=28%	SLC25A5/RPS3/HMGCS2/MDH2/HSPD1/ATP5F1B/ATP5F1A/NUDT1/GCSH/MRPL12/TRIT1/MRPS24/ETHE1/BCAT2/PPIF/ALDH5A1/VDAC1/DECR1/ECHS1/GLDC/ATP5F1C/MRPL14/RPUSD3/IDH2/NAXE/MRPL15/NDUFS7/SUCLG1/MRPL51/MRPS12/CLPP/CS/HSD17B10/MRPL48/FH/MRPL43/MRPL13/HSPE1/GRSF1/MRPS18A/MPST/MRPL32/MRPS26/PRDX3/PDHA1/MTHFD2/GLRX5/MRPS17/NME4/MRPS35/MRPS7/CDK1/MRPS2/ALAS1/CLPX/TRAP1/NDUFS3/ALKBH7/TOP1MT/ATP5PB/SSBP1/LRPPRC/TST/ARL…
GO_CELLULAR_RESPONSE_TO_XENOBIOTIC_STIMULUS	GO_CELLULAR_RESPONSE_TO_XENOBIOTIC_STIMULUS	173	0.541184	1.4452	0.00267009	0.364222	0.359816	2064	tags=18%, list=8%, signal=17%	CRH/GSTM3/DDIT4/CYP1A1/GJB2/MGST1/PCNA/EIF4EBP1/HSP90AB1/CYP3A5/NQO1/MCM7/GSTM4/GSTO2/CBX3/ACY1/HSF1/PHGDH/E2F1/CCNA2/GSTA4/PCK2/GSTP1/UGT1A10/MARC1/S100A12/MGST3/CYP2J2/CYB5B/APOBEC3A/TMEM38B/POR
GO_RESPONSE_TO_ETHANOL	GO_RESPONSE_TO_ETHANOL	118	0.596575	1.5458	0.00288623	0.37251	0.368005	1093	tags=15%, list=4%, signal=15%	CRH/GGH/MT-ND4/CCND1/EEF2/S100A8/RPL15/HPGD/HDAC2/EIF4EBP1/MT-CYB/TH/NQO1/ACTR2/EEF1B2/RPL10A/CDK1/TYMS
GO_CYTOSOLIC_RIBOSOME	GO_CYTOSOLIC_RIBOSOME	100	0.600557	1.51082	0.00288688	0.37251	0.368005	645	tags=38%, list=2%, signal=37%	RPLP0/RPL7/RPL23A/RPL13A/RPL4/RPL8/RPL19/RPL18A/RPS7/RPL6/RPS5/RPSA/RPS3/RPS16/RPS20/RPL17/RPS11/RPS2/RPL18/RPL13/RPS17/RPL29/RPS3A/RPS27A/RPS6/RPL30/RPL15/RPL27/RPL23/RPS19/RPS4X/RPL7A/RPL9/RPS24/RPL10/RPL21/RPS9/RPLP1
GO_ANTIGEN_BINDING	GO_ANTIGEN_BINDING	129	0.566441	1.47941	0.00300951	0.37251	0.368005	962	tags=5%, list=4%, signal=5%	IGKC/IGHG4/IGHA1/IGHG1/IGLC3/PPP2R1A/TRBC2
GO_ESTABLISHMENT_OF_PROTEIN_LOCALIZATION_TO_MEMBRANE	GO_ESTABLISHMENT_OF_PROTEIN_LOCALIZATION_TO_MEMBRANE	315	0.480886	1.36666	0.00290682	0.37251	0.368005	1373	tags=23%, list=5%, signal=23%	RPLP0/RPL7/RPL23A/RPL13A/RPL4/RPL8/RPL19/RPL18A/RPS7/RPL6/RPS5/RPSA/BID/RPS3/RPS16/YWHAQ/RPS20/RPL17/LYPLA1/RPS11/RPS2/TIMM13/RPL18/HSPA5/RAB11A/RPL13/RPS17/RPL29/RPS3A/RPS27A/RPS6/SSR2/RAB10/RPL30/YWHAG/RPL15/RPL27/CD24/RPL23/RPS19/RPS4X/RPL7A/HSP90AA1/ERBB2/RPL9/RPS24/RPL10/KRT18/RPL21/SRP72/SFN/RPS9/ITGB1BP1/MACF1/RPLP1/VPS35/PMAIP1/PRNP/PDCD5/ZDHHC9/RPL10A/TCAF1/YWHAZ/UBA52/CLIP1/TFDP1/E2F1/S…
GO_COFACTOR_BINDING	GO_COFACTOR_BINDING	472	0.441801	1.30835	0.00300547	0.37251	0.368005	2882	tags=26%, list=11%, signal=24%	GSTM3/CYP1A1/SQLE/GAPDH/MT-ND4/CYB5A/TKT/RPS3/CYC1/DBI/MGST1/MT-CO1/DHCR7/LDHA/HPGD/AHCY/FASN/DECR1/MDH1/GLDC/HSD17B1/CREG1/TH/IDH2/TM7SF2/HEBP1/NDUFS7/PARP1/SUCLG1/CYP4F8/CYP51A1/CYP3A5/EIF2AK1/IDH1/CYCS/HMOX1/EGLN3/ACOX1/GSTM4/SDHC/ACLY/GLRX3/GLRX5/NDUFV2/PDXK/ALAS1/UROS/CIAPIN1/RSAD2/PHGDH/VKORC1L1/TYMS/PRMT1/TSTA3/SDHB/CYB5R2/LCN2/SGPL1/SQOR/HEBP2/SPR/SHMT2/GPT2/MMAB/IDH3G/CYP4F22/CRYL1/LBR/O…
GO_NEGATIVE_REGULATION_OF_TYPE_2_IMMUNE_RESPONSE	GO_NEGATIVE_REGULATION_OF_TYPE_2_IMMUNE_RESPONSE	13	-0.920612	-1.51709	0.00327465	0.390853	0.386126	610	tags=23%, list=2%, signal=23%	NDFIP1/STAT6/ANXA1
GO_ISOPRENOID_METABOLIC_PROCESS	GO_ISOPRENOID_METABOLIC_PROCESS	129	0.564117	1.47334	0.00324867	0.390853	0.386126	1518	tags=19%, list=6%, signal=18%	CRH/CYP1A1/HMGCS2/AKR1B1/ADH5/SDC1/SDC4/APOE/TH/RBP1/CYP3A5/IDI1/SRD5A3/LPL/FDPS/PMVK/CRABP2/HMGCS1/DPM1/MVD/FDFT1/RDH11/PDSS1/PDSS2
GO_STEROID_HYDROXYLASE_ACTIVITY	GO_STEROID_HYDROXYLASE_ACTIVITY	31	0.792821	1.68843	0.00377038	0.406447	0.401532	576	tags=6%, list=2%, signal=6%	CYP1A1/CYP3A5
GO_NEGATIVE_REGULATION_OF_BEHAVIOR	GO_NEGATIVE_REGULATION_OF_BEHAVIOR	15	0.881352	1.64244	0.00349905	0.406447	0.401532	1	tags=7%, list=0%, signal=7%	CRH
GO_POSITIVE_REGULATION_OF_TELOMERASE_RNA_LOCALIZATION_TO_CAJAL_BODY	GO_POSITIVE_REGULATION_OF_TELOMERASE_RNA_LOCALIZATION_TO_CAJAL_BODY	15	0.877964	1.63613	0.0040025	0.406447	0.401532	2124	tags=73%, list=8%, signal=68%	CCT2/CCT7/CCT8/DKC1/CCT4/CCT3/TCP1/RUVBL2/CCT6A/CCT5/NHP2
GO_REGULATION_OF_PROTEIN_LOCALIZATION_TO_CHROMOSOME_TELOMERIC_REGION	GO_REGULATION_OF_PROTEIN_LOCALIZATION_TO_CHROMOSOME_TELOMERIC_REGION	13	0.905211	1.63442	0.00418786	0.406447	0.401532	1105	tags=77%, list=4%, signal=74%	CCT2/CCT7/CCT8/DKC1/CCT4/CCT3/TCP1/GNL3/TERF1/CCT6A
GO_MUSCLE_FILAMENT_SLIDING	GO_MUSCLE_FILAMENT_SLIDING	32	-0.820056	-1.54628	0.00414246	0.406447	0.401532	1945	tags=16%, list=7%, signal=15%	TPM2/MYL6B/VIM/TNNT3/TNNI2
GO_CELL_FATE_DETERMINATION	GO_CELL_FATE_DETERMINATION	39	-0.791104	-1.54217	0.00423963	0.406447	0.401532	950	tags=33%, list=4%, signal=32%	MEF2C/JAG1/PTCH2/GATA2/NTF4/MCL1/IFRD1/GATA3/TBX2/KLF4/CTNNB1/CDC42/HES1
GO_LARGE_RIBOSOMAL_SUBUNIT	GO_LARGE_RIBOSOMAL_SUBUNIT	114	0.596588	1.53201	0.00399754	0.406447	0.401532	1925	tags=46%, list=7%, signal=43%	RPLP0/RPL7/RPL23A/RPL13A/RPL4/RPL8/RPL19/RPL18A/RPL6/RPL17/RPL18/RPL13/RPL29/RPL30/RPL15/RPL27/MRPL12/RPL23/RPL7A/RPL9/RPL10/RPL21/MRPL14/MRPL15/MRPL51/RPLP1/MRPL48/MRPL43/MRPL13/MRPS18A/MRPL32/RPL10A/UBA52/MRPL23/MRPL58/MRPL11/MRPL19/MRPL27/MRPL17/MRPL4/MRPL3/MRPL24/MALSU1/NDUFAB1/MRPL18/MRPL33/MRPL38/RPL39L/MRPL10/RPL27A/RPLP2/MRPL42/MRPL39
GO_CYSTEINE_TYPE_ENDOPEPTIDASE_ACTIVITY	GO_CYSTEINE_TYPE_ENDOPEPTIDASE_ACTIVITY	88	-0.692358	-1.50832	0.00366858	0.406447	0.401532	2339	tags=33%, list=9%, signal=30%	CTSF/CASP4/USP47/CASP8/LGMN/USP38/CAPN2/USP24/SENP6/CASP1/ATG4B/SENP7/USP11/USP33/USP16/USP40/USP12/USP48/CAPN7/CTSC/USP9Y/CTSS/CAPN12/USP15/USP34/CAPNS2/CTSH/PYCARD/CTSL
GO_DIGESTIVE_SYSTEM_DEVELOPMENT	GO_DIGESTIVE_SYSTEM_DEVELOPMENT	133	-0.653435	-1.48288	0.00360199	0.406447	0.401532	2216	tags=20%, list=8%, signal=18%	NPHP3/CHD8/LGR4/RARRES2/SMAD3/COL3A1/NOTCH1/HOXA5/RB1/CDKN1A/TP63/NIPBL/ITGB4/WLS/CBFA2T2/TGFBR2/TBX2/HIF1A/CTNNB1/ITGA6/SHH/AHI1/IGF2/CXCL8/HES1/AGR2
GO_IMMUNE_RECEPTOR_ACTIVITY	GO_IMMUNE_RECEPTOR_ACTIVITY	117	-0.658675	-1.48138	0.00391251	0.406447	0.401532	4481	tags=17%, list=17%, signal=14%	IL17RC/IL6R/IL13RA1/F3/LIFR/CD4/IL1R1/IL1RAP/HLA-DQA1/MR1/IL4R/HLA-DRA/IFNAR1/HLA-DQB1/CD74/IL6ST/KRT17/IFNGR1/CD44/CTSH
GO_REGULATION_OF_RNA_SPLICING	GO_REGULATION_OF_RNA_SPLICING	134	-0.648655	-1.46996	0.0037181	0.406447	0.401532	3195	tags=43%, list=12%, signal=38%	RBMX/RBM10/RBM19/RBM4/PTBP2/NPM1/RBM15/SAP18/RBMXL1/CWC22/SRSF1/SRSF6/CLK4/THRAP3/SRPK2/U2AF2/METTL16/NUP98/RBM7/DYRK1A/RNPS1/RBM22/AKAP17A/FAM172A/NSRP1/SETX/SMU1/C9orf78/SRSF4/WTAP/SNRNP70/RBM25/SREK1/CDK12/MAGOH/NCL/FXR1/TMBIM6/RPS13/RBM5/PIK3R1/AHNAK/MBNL1/SRSF10/POLR2A/MBNL2/CIRBP/FUS/TRA2A/DDX17/TRA2B/YTHDC1/DDX5/HNRNPH1/SON/SRSF5/RPS26
GO_SPERMATID_DIFFERENTIATION	GO_SPERMATID_DIFFERENTIATION	127	-0.647879	-1.4666	0.00409081	0.406447	0.401532	4093	tags=20%, list=15%, signal=17%	PACRG/TARBP2/NECTIN3/NPHP1/NSUN2/IQCG/RNF8/CEP57/ING2/CFAP44/FNDC3A/PANK2/SMARCA2/DDX6/TPGS1/UBE2B/PSME4/YTHDC2/QKI/CDYL/TMF1/PAFAH1B1/AFF4/SPAG16/CIB1/SPINK1
GO_POSITIVE_REGULATION_OF_TRANSPORTER_ACTIVITY	GO_POSITIVE_REGULATION_OF_TRANSPORTER_ACTIVITY	103	-0.663242	-1.46389	0.00431744	0.406447	0.401532	3146	tags=25%, list=12%, signal=22%	WNK3/ATPSCKMT/AKAP9/STK39/STIM2/ACTN4/PLCG2/NOS1AP/COX17/RNF207/HTT/DNM2/ADRB2/CALM1/SLC9A1/GLRX/PINK1/ANK3/PARK7/CHCHD10/CTSS/KMT2A/TMSB4X/GSTO1/TESC/SGK1
GO_POSITIVE_REGULATION_OF_CELL_ADHESION	GO_POSITIVE_REGULATION_OF_CELL_ADHESION	384	-0.538376	-1.33223	0.00425861	0.406447	0.401532	2455	tags=21%, list=9%, signal=19%	DNAJA3/PIEZO1/PAK2/DUSP10/AFDN/MAGI1/RREB1/ILK/AP3B1/SMAD7/LGALS9/PAK1/NINJ1/HLA-E/PRKCA/SMAD3/DNM2/MYO10/VAV3/DOCK8/PPP3CA/FLOT2/EGFL6/FERMT1/TGM2/STX3/DOCK1/STX4/SOCS1/LIMS1/BCL10/IQGAP1/FOXA1/CD47/IL4R/ADAM9/BMP7/ATM/PTPRU/ITGAV/CCL5/CD74/CAV1/CCN1/NEDD9/F11R/ANK3/CCDC80/IL6ST/UTRN/ITGA2/PIK3R1/GATA3/LGALS1/FLNA/ZBTB1/IL18/ETS1/NFAT5/TGFBR2/TNFRSF14/CARMIL1/SELENOK/ITGA3/RUNX1/CIB1/CDC42/CITED…
GO_PROTEIN_TARGETING	GO_PROTEIN_TARGETING	417	0.437632	1.27296	0.00419225	0.406447	0.401532	1373	tags=21%, list=5%, signal=20%	RPLP0/RPL7/RPL23A/RPL13A/RPL4/SLC25A6/RPL8/BAG3/RPL19/UBC/RPL18A/RPS7/RPL6/RPS5/RPSA/BID/RPS3/RPS16/YWHAQ/RPS20/RPL17/RPS11/RPS2/TIMM13/HSPD1/RPL18/HSPA5/RPL13/RPS17/RPL29/RPS3A/RHOU/RPS27A/RPS6/SSR2/RPL30/YWHAG/RPL15/RPL27/TOMM20/RPL23/HSPA8/RPS19/RPS4X/RPL7A/HSP90AA1/TOMM40/ERBB2/SEC61G/RPL9/RPS24/RPL10/SPCS1/RPL21/TOMM5/SRP72/LMAN1/RPS9/ITGB1BP1/IDH1/AKAP12/RPLP1/SLC27A2/ACOX1/PRNP/PDCD5/ZDHHC…
GO_REGULATION_OF_MRNA_CATABOLIC_PROCESS	GO_REGULATION_OF_MRNA_CATABOLIC_PROCESS	190	0.509113	1.35695	0.00458401	0.425549	0.420402	2415	tags=36%, list=9%, signal=33%	YBX1/PABPC4/PABPC1/UBC/ZC3H12A/PSMD7/HSPB1/PSMA7/TOB1/RPS27A/PSMA2/PSMB3/PSMB5/PSMA4/HSPA8/PSMD11/PSMD3/PKP3/BTG2/ZFP36/PSMA3/PSMC1/PSMD8/PSMB4/IGF2BP3/EXOSC6/PSMF1/SYNCRIP/YWHAZ/UBA52/HNRNPC/PSMD2/EXOSC4/PSME1/ROCK1/APEX1/E2F1/PSMA6/ZFP36L2/PSMB7/PSMA1/PSMC2/MEX3D/IGF2BP2/EXOSC9/TAF15/PSMC3/ELAVL1/PSMC4/SET/PSMD13/RIDA/MYEF2/YWHAB/PNPT1/ANP32A/HNRNPD/AGO2/PDE12/PCID2/POLR2G/PCBP4/CARHSP1/PSMC5/I…
GO_RESPIRATORY_CHAIN_COMPLEX_IV	GO_RESPIRATORY_CHAIN_COMPLEX_IV	17	0.876183	1.67334	0.0047346	0.433508	0.428265	1040	tags=53%, list=4%, signal=51%	MT-CO3/C15orf48/COX5A/MT-CO2/MT-CO1/COX6A1/COX4I1/NDUFA4/COA3
GO_ZINC_ION_HOMEOSTASIS	GO_ZINC_ION_HOMEOSTASIS	35	0.762132	1.6427	0.00482058	0.435415	0.430149	1818	tags=29%, list=7%, signal=27%	S100A9/MT1E/S100A8/SLC39A4/MT1G/SLC39A6/SLC30A1/MT1X/SLC39A7/AP3D1
GO_RESPONSE_TO_HERBICIDE	GO_RESPONSE_TO_HERBICIDE	13	0.899758	1.62458	0.00494928	0.44108	0.435745	1884	tags=54%, list=7%, signal=50%	CYP1A1/ZC3H12A/TH/MAPK13/HSF1/LCN2/HTRA2
GO_REGULATION_OF_FLAGELLATED_SPERM_MOTILITY	GO_REGULATION_OF_FLAGELLATED_SPERM_MOTILITY	16	-0.887631	-1.504	0.00509737	0.4483	0.442878	268	tags=12%, list=1%, signal=12%	CFAP69/ANXA5
GO_NOREPINEPHRINE_TRANSPORT	GO_NOREPINEPHRINE_TRANSPORT	19	0.868807	1.70621	0.00586135	0.452365	0.446894	136	tags=11%, list=1%, signal=10%	CRH/ACTB
GO_REGULATION_OF_CHOLESTEROL_BIOSYNTHETIC_PROCESS	GO_REGULATION_OF_CHOLESTEROL_BIOSYNTHETIC_PROCESS	42	0.738623	1.63066	0.0056019	0.452365	0.446894	1595	tags=45%, list=6%, signal=43%	SQLE/RAN/DHCR7/FASN/KPNB1/APOE/TM7SF2/CYP51A1/IDI1/SCD/FDPS/PMVK/HMGCS1/ELOVL6/MVD/FDFT1/SCAP/NFYC/SOD1
GO_REGULATION_OF_ENDOCRINE_PROCESS	GO_REGULATION_OF_ENDOCRINE_PROCESS	39	0.742712	1.62333	0.00530118	0.452365	0.446894	1773	tags=21%, list=7%, signal=19%	CRH/GJA1/GNAS/TAC1/IL1B/NKX3-1/PTPN11/HCAR2
GO_EPIDERMIS_MORPHOGENESIS	GO_EPIDERMIS_MORPHOGENESIS	27	-0.839892	-1.54869	0.00558553	0.452365	0.446894	1396	tags=37%, list=5%, signal=35%	FGFR2/INTU/NOTCH1/TP63/IGFBP5/KLF4/CTNNB1/KRT17/SHH/FOXQ1
GO_POSTSYNAPTIC_NEUROTRANSMITTER_RECEPTOR_ACTIVITY	GO_POSTSYNAPTIC_NEUROTRANSMITTER_RECEPTOR_ACTIVITY	63	0.664581	1.53398	0.00593454	0.452365	0.446894	3045	tags=11%, list=11%, signal=10%	ADRB1/ANXA9/CHRNA5/GABRB3/GABBR1/GLRB/GRIN2B
GO_REGULATION_OF_ALCOHOL_BIOSYNTHETIC_PROCESS	GO_REGULATION_OF_ALCOHOL_BIOSYNTHETIC_PROCESS	69	0.644318	1.51441	0.00595573	0.452365	0.446894	1595	tags=29%, list=6%, signal=27%	SQLE/RAN/DHCR7/FASN/KPNB1/APOE/TM7SF2/CYP51A1/IDI1/SCD/FDPS/PMVK/HMGCS1/IL1B/ELOVL6/MVD/FDFT1/SCAP/NFYC/SOD1
GO_REGULATION_OF_DEVELOPMENT_HETEROCHRONIC	GO_REGULATION_OF_DEVELOPMENT_HETEROCHRONIC	13	-0.90954	-1.49885	0.00524519	0.452365	0.446894	1365	tags=31%, list=5%, signal=29%	NOTCH1/RBPJ/HMGN1/HES1
GO_MONOSACCHARIDE_BIOSYNTHETIC_PROCESS	GO_MONOSACCHARIDE_BIOSYNTHETIC_PROCESS	91	0.597706	1.47351	0.00576262	0.452365	0.446894	2634	tags=29%, list=10%, signal=26%	TPI1/GAPDH/TKT/MDH2/AKR1B1/SLC25A1/TALDO1/GPI/MDH1/PGAM1/PGK1/FBP1/PCK2/GOT1/ENO2/G6PC3/FAM3C/AKR1A1/DGAT2/SDHAF3/SLC25A10/ARPP19/SLC25A13/SORD/PPP4R3B/ENO1
GO_ALCOHOL_BIOSYNTHETIC_PROCESS	GO_ALCOHOL_BIOSYNTHETIC_PROCESS	160	0.539596	1.44755	0.00542221	0.452365	0.446894	2601	tags=31%, list=10%, signal=28%	SQLE/RAN/HMGCS2/INSIG1/AKR1B1/DHCR7/MSMO1/FASN/KPNB1/APOE/TM7SF2/CYP51A1/IDI1/SRD5A3/ACLY/SCD/ERG28/FDPS/PMVK/PCBD1/ACAT2/HMGCS1/EBP/IL1B/CNBP/ELOVL6/MVD/FDFT1/IMPAD1/SPR/SCAP/LBR/NFYC/PCK2/GOT1/SOD1/IMPA2/SPHK2/NSDHL/HSD17B7/POR/ACER2/DHCR24/HMGCR/SNCA/NFYB/SPTLC2/DHFR/INSIG2
GO_FC_RECEPTOR_SIGNALING_PATHWAY	GO_FC_RECEPTOR_SIGNALING_PATHWAY	227	0.504334	1.37448	0.0054046	0.452365	0.446894	1277	tags=15%, list=5%, signal=15%	IGKC/IGHG4/BRK1/PSMD7/IGHG1/ACTG1/ARPC4/ACTB/PSMA7/PSMA2/IGLC3/PSMB3/PSMB5/PSMA4/ARPC3/HSP90AA1/PSMD11/ARPC1A/HSP90AB1/PSMD3/ACTR2/PSMA3/PSMC1/PSMD8/PSMB4/PSMF1/ARPC5/PSMD2/PSME1/WIPF2/PSMA6/SHC1/PSMB7/PSMA1/PSMC2
GO_PROTEIN_FOLDING	GO_PROTEIN_FOLDING	201	0.502776	1.36433	0.0057955	0.452365	0.446894	1996	tags=29%, list=7%, signal=27%	HSPA6/HSPA1B/BAG3/CCT2/DNAJB1/HSPD1/HSPA5/GNB2/FKBP1A/HSPB1/FKBP4/HSP90B1/CCT7/PPIB/HSPH1/PDIA6/P4HB/PDIA3/PPIA/DNAJA4/MLEC/HSPA8/CCT8/HSP90AA1/PPIF/PRDX4/CCT4/PPIH/HSP90AB1/CCT3/TCP1/LMAN1/CALR/HSPE1/PDCD5/PSMC1/PDIA4/PPIE/CSNK2A2/RAD23B/RUVBL2/DNAJC7/CLPX/TRAP1/DNAJA2/CCT6A/VBP1/CSNK2A1/NFYC/ERO1A/DNAJC2/PDCL3/TBCD/CCT5/WFS1/CSNK2B/HSPA2/PDRG1/PPIL1
GO_IMMUNE_RESPONSE_REGULATING_CELL_SURFACE_RECEPTOR_SIGNALING_PATHWAY	GO_IMMUNE_RESPONSE_REGULATING_CELL_SURFACE_RECEPTOR_SIGNALING_PATHWAY	461	0.429358	1.26972	0.0056891	0.452365	0.446894	1698	tags=13%, list=6%, signal=13%	IGKC/IGHG4/IGHA1/BRK1/ZC3H12A/PSMD7/IGHG1/ACTG1/RPS3/ARPC4/ACTB/PSMA7/PSMA2/IGLC3/CD24/PSMB3/PSMB5/PSMA4/ARPC3/HSP90AA1/PSMD11/ARPC1A/HSP90AB1/PSMD3/SPG21/ACTR2/PAWR/PRNP/SPPL3/PSMA3/PSMC1/PSMD8/PSMB4/PAG1/UBE2N/RIPK2/NFKBIZ/CD276/PSMF1/TRBC2/PLEKHA1/ARPC5/CEACAM1/PSMD2/PSME1/WIPF2/PSMA6/SHC1/KRAS/PSMB7/PSMA1/PSMC2/CSK/RBCK1/STOML2/ARPC1B/KCNN4/PSMC3/WNK1/PSMC4/NFKBID/PSMD13
GO_COMPLEX_OF_COLLAGEN_TRIMERS	GO_COMPLEX_OF_COLLAGEN_TRIMERS	21	-0.860794	-1.52885	0.00619359	0.465145	0.45952	2476	tags=48%, list=9%, signal=43%	COL4A6/COL3A1/LUM/COL7A1/COL27A1/COL4A2/COL4A1/COL1A2/COL1A1/COL4A5
GO_DEFENSE_RESPONSE_TO_BACTERIUM	GO_DEFENSE_RESPONSE_TO_BACTERIUM	227	0.501285	1.36617	0.00631286	0.468835	0.463165	1202	tags=9%, list=4%, signal=9%	S100A9/IGKC/IGHG4/SERPINE1/IGHA1/IGHG1/S100A14/S100A8/CD36/RPL30/IGLC3/RPS19/KRT6A/CCL20/RIPK2/HMGB2/TNFRSF1A/TRBC2/RAB1A/LCN2/SHC1
GO_POSITIVE_REGULATION_OF_CELL_CELL_ADHESION	GO_POSITIVE_REGULATION_OF_CELL_CELL_ADHESION	248	-0.578823	-1.39578	0.0064093	0.470766	0.465072	2455	tags=21%, list=9%, signal=19%	DNAJA3/PIEZO1/PAK2/DUSP10/AFDN/MAGI1/AP3B1/SMAD7/LGALS9/PAK1/HLA-E/MYO10/DOCK8/FLOT2/SOCS1/BCL10/FOXA1/CD47/IL4R/BMP7/PTPRU/CCL5/CD74/CAV1/F11R/ANK3/IL6ST/PIK3R1/GATA3/LGALS1/ZBTB1/IL18/ETS1/NFAT5/TGFBR2/TNFRSF14/SELENOK/RUNX1/CDC42/CITED2/CD55/VSIR/ITGA6/SHH/CD44/CD46/IGF2/PYCARD/HES1/ANXA1/IGFBP2
GO_NOREPINEPHRINE_SECRETION	GO_NOREPINEPHRINE_SECRETION	15	0.862792	1.60785	0.0066279	0.473489	0.467762	1	tags=7%, list=0%, signal=7%	CRH
GO_CHYLOMICRON	GO_CHYLOMICRON	10	0.934187	1.5842	0.00670114	0.473489	0.467762	826	tags=40%, list=3%, signal=39%	APOE/LSR/APOC1/LPL
GO_1_PHOSPHATIDYLINOSITOL_3_KINASE_REGULATOR_ACTIVITY	GO_1_PHOSPHATIDYLINOSITOL_3_KINASE_REGULATOR_ACTIVITY	15	-0.884257	-1.48943	0.00672972	0.473489	0.467762	2171	tags=40%, list=8%, signal=37%	SOCS4/SOCS2/SOCS1/PIK3R3/PIK3R1/SOCS3
GO_REGULATION_OF_MRNA_PROCESSING	GO_REGULATION_OF_MRNA_PROCESSING	137	-0.624468	-1.42401	0.0067186	0.473489	0.467762	3435	tags=45%, list=13%, signal=39%	SUPT6H/PAF1/CELF2/AHCYL1/DHX9/RBMX/RBM10/RBM19/CCNT1/RBM4/NPM1/RBM15/SAP18/NCBP2/RBMXL1/SAFB/DHX36/CWC22/ZC3H14/SRSF1/SRSF6/THRAP3/SRPK2/U2AF2/CDC73/METTL16/NUP98/RBM7/DYRK1A/RNPS1/SLTM/CTR9/FAM172A/CDK11B/NSRP1/SMU1/C9orf78/SAFB2/SRSF4/WTAP/SNRNP70/RBM25/SUPT5H/SREK1/MAGOH/NCL/FXR1/RBM5/MBNL1/SRSF10/ZFP36L1/CDK11A/MBNL2/CIRBP/TRA2A/DDX17/TRA2B/YTHDC1/DDX5/SON/SRSF5
GO_POSITIVE_REGULATION_OF_BEHAVIOR	GO_POSITIVE_REGULATION_OF_BEHAVIOR	21	0.853491	1.6926	0.00688409	0.479304	0.473507	786	tags=24%, list=3%, signal=23%	CRH/GJA1/HDAC2/VPS35/CFAP20
GO_REGULATION_OF_TYPE_2_IMMUNE_RESPONSE	GO_REGULATION_OF_TYPE_2_IMMUNE_RESPONSE	30	-0.796822	-1.48922	0.00704428	0.485402	0.479531	1060	tags=30%, list=4%, signal=29%	RARA/PRKCZ/IL4R/CD74/NDFIP1/GATA3/STAT6/IL18/ANXA1
GO_TRIGLYCERIDE_CATABOLIC_PROCESS	GO_TRIGLYCERIDE_CATABOLIC_PROCESS	29	-0.817415	-1.51883	0.00749918	0.502887	0.496805	1190	tags=24%, list=4%, signal=23%	MGLL/ABHD5/PLIN5/PNPLA2/SORL1/FABP5/FABP4
GO_DEVELOPMENTAL_MATURATION	GO_DEVELOPMENTAL_MATURATION	259	-0.576507	-1.3886	0.00752374	0.502887	0.496805	2140	tags=14%, list=8%, signal=13%	IRX5/L3MBTL3/ARCN1/AP1G1/MMP2/PICALM/CLN5/FERMT1/TUT7/BMP2/FOXA1/HOXA5/MECP2/PLXNB1/RBPJ/RB1/CLSTN1/YTHDF2/CDKN1A/DDIT3/NR4A2/AGRN/RAB32/MAP3K13/ANKRD17/DAB2IP/RAB38/GATA3/HIF1A/TUT4/CTNNB1/NFIA/FGFR3/RERE/APP/HES1/SPINK1
GO_RIBOSOME_BIOGENESIS	GO_RIBOSOME_BIOGENESIS	284	0.471207	1.3175	0.00747836	0.502887	0.496805	2402	tags=32%, list=9%, signal=30%	RPLP0/RPL7/RPL23A/RPS7/RPL6/RAN/RPS5/RPSA/RPS16/RPS2/FBL/RPS17/RPS6/UTP11/RRS1/RPL27/RPS19/RPL7A/POP7/RPS24/RPL10/DKC1/EBNA1BP2/ABT1/ERI3/BOP1/RPS9/EIF6/GNL2/DCAF13/ZNHIT3/PWP1/EXOSC6/RPL10A/MPHOSPH10/MRPS7/MRPS2/NPM3/NIP7/EXOSC4/BUD23/PA2G4/LYAR/NOC4L/MRPL11/RPS10/WBP11/IMP3/NOB1/WDR18/PIH1D1/PPAN/MRTO4/MPHOSPH6/MALSU1/C1QBP/EXOSC9/RBIS/NOP56/NOLC1/ISG20L2/DDX21/LTO1/LTV1/UTP4/RRP1/RRP1B/MTERF3/…
GO_RAGE_RECEPTOR_BINDING	GO_RAGE_RECEPTOR_BINDING	11	0.92293	1.59875	0.00766423	0.507205	0.501071	939	tags=45%, list=3%, signal=44%	S100A9/S100A4/S100A8/HMGB1/HMGB2
GO_POSITIVE_REGULATION_OF_T_CELL_PROLIFERATION	GO_POSITIVE_REGULATION_OF_T_CELL_PROLIFERATION	92	-0.664573	-1.44873	0.0078594	0.515022	0.508793	856	tags=14%, list=3%, signal=14%	CCL5/IL6ST/IL18/TGFBR2/SELENOK/CD55/SHH/CD46/IGF2/PYCARD/HES1/ANXA1/IGFBP2
GO_SARCOLEMMA	GO_SARCOLEMMA	124	-0.631363	-1.42888	0.00801694	0.515243	0.509011	3104	tags=24%, list=11%, signal=22%	COL6A3/LAMP1/SLC8B1/SGCB/DTNBP1/OBSCN/CACNA1D/AQP1/SNTA1/NOS1AP/PPP3CA/CAV2/KRT8/VCL/DLG1/KRT19/SLC9A1/CAV1/SRI/ANK3/UTRN/AHNAK/ANXA2/SLC38A2/ITGB1/CIB1/RDX/PLEC/EZR/ANXA1
GO_NUCLEAR_TRANSCRIBED_MRNA_CATABOLIC_PROCESS	GO_NUCLEAR_TRANSCRIBED_MRNA_CATABOLIC_PROCESS	204	0.50789	1.38034	0.00796149	0.515243	0.509011	1025	tags=25%, list=4%, signal=25%	RPLP0/RPL7/RPL23A/RPL13A/RPL4/PABPC1/RPL8/RPL19/RPL18A/RPS7/ZC3H12A/RPL6/RPS5/RPSA/RPS3/EIF3E/RPS16/RPS20/RPL17/RPS11/RPS2/RPL18/RPL13/RPS17/RPL29/RPS3A/TOB1/RPS27A/RPS6/RPL30/RPL15/RPL27/RPL23/RPS19/RPS4X/RPL7A/RPL9/RPS24/RPL10/RPL21/RPS9/RPLP1/SSB/BTG2/RBM8A/PPP2R1A/ZFP36/EXOSC6/LSM2/RPL10A/UBA52/EXOSC4
GO_LOW_DENSITY_LIPOPROTEIN_PARTICLE	GO_LOW_DENSITY_LIPOPROTEIN_PARTICLE	13	0.886625	1.60087	0.00821304	0.516847	0.510596	738	tags=23%, list=3%, signal=22%	LDLR/APOE/LSR
GO_EXTRACELLULAR_MATRIX_STRUCTURAL_CONSTITUENT_CONFERRING_TENSILE_STRENGTH	GO_EXTRACELLULAR_MATRIX_STRUCTURAL_CONSTITUENT_CONFERRING_TENSILE_STRENGTH	41	-0.759829	-1.48632	0.0081792	0.516847	0.510596	3316	tags=34%, list=12%, signal=30%	COL18A1/COL6A3/COL4A6/COL3A1/COL7A1/COL27A1/COL4A2/COL4A1/COL9A2/COL17A1/COL12A1/COL1A2/COL1A1/COL4A5
GO_REGULATION_OF_DNA_TEMPLATED_TRANSCRIPTION_IN_RESPONSE_TO_STRESS	GO_REGULATION_OF_DNA_TEMPLATED_TRANSCRIPTION_IN_RESPONSE_TO_STRESS	121	0.551647	1.42719	0.00827389	0.516847	0.510596	1698	tags=31%, list=6%, signal=30%	TCIM/BAG3/UBC/PSMD7/DNAJB1/VEGFA/HSPA5/PSMA7/RPS27A/PSMA2/PSMB3/ELOC/PSMB5/PSMA4/PSMD11/PSMD3/VHL/HMOX1/EGLN3/PSMA3/PSMC1/PSMD8/PSMB4/CA9/PSMF1/UBA52/HSF1/PSMD2/PSME1/HIGD1A/PSMA6/PSMB7/PSMA1/PSMC2/PSMC3/KLF2/PSMC4/PSMD13
GO_DNA_STRAND_ELONGATION_INVOLVED_IN_DNA_REPLICATION	GO_DNA_STRAND_ELONGATION_INVOLVED_IN_DNA_REPLICATION	17	0.855578	1.63398	0.0085901	0.517941	0.511676	3576	tags=76%, list=13%, signal=66%	PCNA/POLD2/GINS2/MCM7/MCM4/MCM3/RFC4/DNA2/GINS1/POLE/POLD3/RFC3/LIG3
GO_PARTURITION	GO_PARTURITION	14	0.876803	1.61284	0.00920846	0.517941	0.511676	297	tags=21%, list=1%, signal=21%	CRH/CYP1A1/HPGD
GO_FEAR_RESPONSE	GO_FEAR_RESPONSE	35	0.742224	1.59979	0.0087715	0.517941	0.511676	497	tags=14%, list=2%, signal=14%	CRH/GJA1/ADRB1/VDAC1/APOE
GO_EXTRACELLULAR_MATRIX_BINDING	GO_EXTRACELLULAR_MATRIX_BINDING	55	-0.740243	-1.52527	0.0090052	0.517941	0.511676	1149	tags=38%, list=4%, signal=37%	ADGRG6/SPOCK3/ADAM9/ITGAV/CCN1/AGRN/SPARC/ITGA2/LGALS1/THBS1/ANXA2/SPOCK1/CTSS/ITGA3/ITGB1/SPARCL1/GPC1/TINAGL1/ITGA6/SHH/BCAM
GO_CALCIUM_DEPENDENT_PHOSPHOLIPID_BINDING	GO_CALCIUM_DEPENDENT_PHOSPHOLIPID_BINDING	52	-0.745071	-1.50981	0.00901457	0.517941	0.511676	2745	tags=21%, list=10%, signal=19%	PCLO/PLA2G4B/ANXA11/ANXA8L1/ANXA7/ANXA8/ANXA2/ANXA5/ANXA10/ANXA1/SYT8
GO_NEGATIVE_REGULATION_OF_HUMORAL_IMMUNE_RESPONSE	GO_NEGATIVE_REGULATION_OF_HUMORAL_IMMUNE_RESPONSE	12	-0.901111	-1.46021	0.00849544	0.517941	0.511676	1964	tags=33%, list=7%, signal=31%	SERPING1/A2M/CD59/CD55
GO_FORMATION_OF_PRIMARY_GERM_LAYER	GO_FORMATION_OF_PRIMARY_GERM_LAYER	114	-0.65021	-1.4581	0.00896171	0.517941	0.511676	2141	tags=25%, list=8%, signal=24%	FGFR2/DKK1/KDM6A/MMP2/CDC73/KDM6B/SMAD3/EXOC4/CTR9/COL7A1/ATOH8/COL4A2/LAMB1/BMP7/LAMA3/ITGAV/COL12A1/SETD2/FOXC1/EPHA2/ITGA2/ITGB4/WLS/ITGA3/KLF4/ITGB1/CTNNB1/ETS2/LAMB3
GO_RETINA_HOMEOSTASIS	GO_RETINA_HOMEOSTASIS	68	0.614698	1.44099	0.00909289	0.517941	0.511676	981	tags=10%, list=4%, signal=10%	IGKC/IGHA1/ACTG1/ACTB/HSPB1/PRDX1/CIB2
GO_GASTRULATION	GO_GASTRULATION	172	-0.607248	-1.43001	0.00894884	0.517941	0.511676	4737	tags=37%, list=18%, signal=31%	FZD7/MYADM/PHLDB1/UGDH/POU5F1/SCX/NR4A3/SMAD2/BMPR2/KIF16B/ZBTB17/SMAD4/CLASP1/POFUT2/DVL2/FN1/EPB41L5/OSR1/RIC8A/PAF1/CUL3/FRS2/DVL1/CLASP2/LRP5L/POGLUT1/FGFR2/NPHP3/RACK1/DKK1/KDM6A/MMP2/CDC73/KDM6B/SMAD3/EXT1/EXOC4/SUPT20H/TP53/CTR9/COL7A1/ATOH8/COL4A2/LAMB1/BMP7/LAMA3/ITGAV/COL12A1/SETD2/MBP/FOXC1/EPHA2/ITGA2/ITGB4/PHLDB2/WLS/TGFBR2/ITGA3/KLF4/ITGB1/CTNNB1/SYF2/ETS2/LAMB3
GO_COLLAGEN_CONTAINING_EXTRACELLULAR_MATRIX	GO_COLLAGEN_CONTAINING_EXTRACELLULAR_MATRIX	376	-0.538183	-1.32836	0.00922127	0.517941	0.511676	2482	tags=22%, list=9%, signal=20%	MEGF9/COL4A6/LAMC1/FGFR2/ANXA11/CTSF/TPSB2/EFNA5/LGALS9/SERPING1/SERPINB1/DCN/MMP2/RARRES2/LTBP4/ANXA7/CCN2/COL3A1/EGFL6/THSD4/LUM/HSPG2/LTBP3/TGM2/SRPX2/ERBIN/CD151/COL7A1/DLG1/F12/COL27A1/COL4A2/LAMB1/COL4A1/PLSCR1/BMP7/LAMA3/PSAP/COL9A2/ANXA8/COL17A1/LAD1/ADAMTS1/COL12A1/CCN1/AGRN/COL1A2/CTSC/MGP/SPARC/TIMP1/MXRA5/TGFB1/CCDC80/COL1A1/PKM/MXRA7/LGALS1/THBS1/LAMA5/ANXA2/A2M/CTSS/COL4A5/TIMP3/MMR…
GO_CELLULAR_AMINO_ACID_METABOLIC_PROCESS	GO_CELLULAR_AMINO_ACID_METABOLIC_PROCESS	302	0.451445	1.27408	0.00884722	0.517941	0.511676	2550	tags=26%, list=9%, signal=24%	PSMD7/COMT/PSMA7/PSMA2/PPA1/GCSH/PSMB3/PSMB5/PSMA4/AHCY/BCAT2/SMS/ALDH5A1/PSMD11/GLDC/PRDX4/TH/PM20D1/PSMD3/AZIN1/NQO1/BHMT/HSD17B10/SEPHS1/MPST/PSMA3/PSMC1/PSMD8/OAZ1/PSMB4/PCBD1/ACY1/PSMF1/PSMD2/PHGDH/PSME1/TST/CTPS1/PSMA6/YARS2/PSMB7/PSMA1/PSMC2/SHMT2/GPT2/ERO1A/OAT/GOT1/GLUD1/PSMC3/PSMC4/RIMKLA/PSMD13/AIMP2/RIDA/ALDH18A1/BLMH/ENOPH1/NIT2/IARS2/PYCR1/GCAT/PPAT/GMPS/FARSA/BCKDHB/ACAT1/GAD1/BPHL…
GO_REGULATION_OF_SMALL_MOLECULE_METABOLIC_PROCESS	GO_REGULATION_OF_SMALL_MOLECULE_METABOLIC_PROCESS	399	0.431352	1.24473	0.00882947	0.517941	0.511676	2779	tags=28%, list=10%, signal=26%	DDIT4/SQLE/IGFBP3/PSMD7/COMT/RAN/PHLDA2/TFF3/MT-CO2/INSIG1/DHCR7/PSMA7/PSMA2/LDLR/PSMB3/PSMB5/PSMA4/ZMPSTE24/SEC13/GUCA2A/FASN/PPP1CA/DYRK2/PPARG/PSMD11/KPNB1/APOE/TM7SF2/PGAM1/PARP1/PSMD3/AZIN1/CYP51A1/NQO1/BHMT/IDI1/EIF6/PMAIP1/APOC1/SCD/PSMA3/PSMC1/PSMD8/OAZ1/PPP1CB/PSMB4/FDPS/PMVK/PSMF1/HMGCS1/IL1B/MID1IP1/GSK3A/CEACAM1/PSMD2/PSME1/FBP1/ELOVL6/MVD/PSMA6/FDFT1/NUP93/PSMB7/NUP37/PSMA1/PSMC2/SCA…
GO_RESPONSE_TO_INSECTICIDE	GO_RESPONSE_TO_INSECTICIDE	18	0.854162	1.65351	0.0104418	0.528246	0.521857	1449	tags=39%, list=5%, signal=37%	CYP1A1/ZC3H12A/TH/MAPK13/UBA52/HSF1/CCNB1
GO_POSITIVE_REGULATION_OF_ESTABLISHMENT_OF_PROTEIN_LOCALIZATION_TO_TELOMERE	GO_POSITIVE_REGULATION_OF_ESTABLISHMENT_OF_PROTEIN_LOCALIZATION_TO_TELOMERE	10	0.925056	1.56872	0.0102818	0.528246	0.521857	1807	tags=90%, list=7%, signal=84%	CCT2/CCT7/CCT8/DKC1/CCT4/CCT3/TCP1/CCT6A/CCT5
GO_RESPONSE_TO_DEXAMETHASONE	GO_RESPONSE_TO_DEXAMETHASONE	40	0.711441	1.55726	0.0105896	0.528246	0.521857	888	tags=15%, list=3%, signal=15%	CRH/DDIT4/GJB2/PCNA/EIF4EBP1/CBX3
GO_REGULATION_OF_CHOLESTEROL_METABOLIC_PROCESS	GO_REGULATION_OF_CHOLESTEROL_METABOLIC_PROCESS	53	0.667418	1.53124	0.0101062	0.528246	0.521857	1595	tags=38%, list=6%, signal=36%	SQLE/RAN/DHCR7/LDLR/FASN/KPNB1/APOE/TM7SF2/CYP51A1/IDI1/SCD/FDPS/PMVK/HMGCS1/ELOVL6/MVD/FDFT1/SCAP/NFYC/SOD1
GO_TYPE_2_IMMUNE_RESPONSE	GO_TYPE_2_IMMUNE_RESPONSE	36	-0.775728	-1.49349	0.0111434	0.528246	0.521857	1403	tags=28%, list=5%, signal=26%	RARA/PRKCZ/BATF/IL4R/CD74/NDFIP1/GATA3/STAT6/IL18/ANXA1
GO_WATER_TRANSPORT	GO_WATER_TRANSPORT	17	-0.865394	-1.47836	0.0110726	0.528246	0.521857	55	tags=24%, list=0%, signal=23%	INPP5K/AQP1/SLC14A1/AQP3
GO_RNA_HELICASE_ACTIVITY	GO_RNA_HELICASE_ACTIVITY	72	-0.689247	-1.4741	0.0102016	0.528246	0.521857	4822	tags=51%, list=18%, signal=42%	DDX39B/SUPV3L1/DDX52/DHX58/DDX10/MOV10/DDX60/G3BP1/DDX41/IFIH1/DHX40/DHX16/AQR/DDX42/DHX30/DHX8/DHX9/DHX29/DDX58/DDX60L/DDX23/DHX36/EIF4A3/SKIV2L/MTREX/DDX6/DHX15/YTHDC2/DDX46/SNRNP200/DDX18/EIF4A2/DDX3Y/DDX17/DDX3X/DDX5/DDX24
GO_REGULATION_OF_STORE_OPERATED_CALCIUM_ENTRY	GO_REGULATION_OF_STORE_OPERATED_CALCIUM_ENTRY	14	-0.88286	-1.47092	0.0100383	0.528246	0.521857	3	tags=21%, list=0%, signal=21%	SLC8B1/CRACR2B/SPINK1
GO_GOLGI_CIS_CISTERNA	GO_GOLGI_CIS_CISTERNA	18	-0.852898	-1.46813	0.010377	0.528246	0.521857	2646	tags=33%, list=10%, signal=30%	NECAB3/GOLT1A/GOLGA2/GOLGA8A/GOLGA8B/TMEM59
GO_THYROID_HORMONE_GENERATION	GO_THYROID_HORMONE_GENERATION	18	-0.852223	-1.46697	0.0110726	0.528246	0.521857	1463	tags=33%, list=5%, signal=32%	DUOX2/DUOXA1/DUOX1/CPQ/PAX8/GATA3
GO_PHOSPHATIDYLINOSITOL_3_KINASE_REGULATOR_ACTIVITY	GO_PHOSPHATIDYLINOSITOL_3_KINASE_REGULATOR_ACTIVITY	18	-0.852222	-1.46697	0.0110726	0.528246	0.521857	2171	tags=39%, list=8%, signal=36%	SOCS4/SOCS2/SOCS1/PIK3R3/PIK3R1/SOCS3/KLF4
GO_LATERAL_MESODERM_DEVELOPMENT	GO_LATERAL_MESODERM_DEVELOPMENT	15	-0.870122	-1.46562	0.010826	0.528246	0.521857	826	tags=27%, list=3%, signal=26%	SMAD2/YAP1/CITED2/SHH
GO_INTERLEUKIN_1_MEDIATED_SIGNALING_PATHWAY	GO_INTERLEUKIN_1_MEDIATED_SIGNALING_PATHWAY	97	0.575241	1.44139	0.00964607	0.528246	0.521857	1698	tags=32%, list=6%, signal=30%	UBC/PSMD7/NFKBIA/PSMA7/RPS27A/PSMA2/PSMB3/PSMB5/PSMA4/PSMD11/PSMD3/MAP3K8/PSMA3/PSMC1/PSMD8/PSMB4/UBE2N/RIPK2/PSMF1/IL1B/UBA52/PSMD2/PSME1/PSMA6/PELI1/PSMB7/PSMA1/PSMC2/PSMC3/PSMC4/PSMD13
GO_PIGMENT_GRANULE	GO_PIGMENT_GRANULE	103	0.569601	1.43997	0.00975737	0.528246	0.521857	1357	tags=30%, list=5%, signal=29%	GGH/RAN/NAP1L1/SLC2A1/HSPA5/HSP90B1/PPIB/PDIA6/P4HB/PDIA3/AHCY/HSPA8/HSP90AA1/FASN/TFRC/CCT4/HSP90AB1/TH/PRDX1/ATP1B3/FLOT1/RAB5C/PDIA4/CTSD/YWHAZ/SND1/RAB1A/GCHFR/CD63/BSG/SLC1A5
GO_POSITIVE_REGULATION_OF_LEUKOCYTE_PROLIFERATION	GO_POSITIVE_REGULATION_OF_LEUKOCYTE_PROLIFERATION	132	-0.618848	-1.40621	0.0105892	0.528246	0.521857	1104	tags=14%, list=4%, signal=13%	SLC39A10/CD40/CCL5/CD74/CDKN1A/IL6ST/IL18/TGFBR2/SELENOK/CD55/SHH/CD46/IGF2/BST2/PYCARD/HES1/ANXA1/IGFBP2
GO_NEGATIVE_REGULATION_OF_ION_TRANSPORT	GO_NEGATIVE_REGULATION_OF_ION_TRANSPORT	133	-0.618479	-1.40355	0.0108398	0.528246	0.521857	1782	tags=20%, list=7%, signal=19%	CAMK2D/RGS2/OSR1/GNB5/WNK3/INPP5K/STK39/ISCU/MTOR/SESTD1/TWIST1/PTGS2/CALM1/GOPC/ABAT/FKBP1B/CAV1/OXSR1/SRI/ANK3/TMBIM6/THBS1/ARL6IP5/NEDD4L/YWHAE/GSTO1/SPINK1
GO_STEROID_BIOSYNTHETIC_PROCESS	GO_STEROID_BIOSYNTHETIC_PROCESS	181	0.500886	1.34518	0.0103738	0.528246	0.521857	1472	tags=20%, list=5%, signal=19%	CRH/CYP1A1/SQLE/RAN/HMGCS2/INSIG1/AKR1B1/DHCR7/MSMO1/FASN/KPNB1/HSD17B1/APOE/TM7SF2/CYP51A1/IDI1/SLC27A2/SRD5A3/ACLY/SCD/ERG28/HSD17B11/FDPS/PMVK/ACAT2/HMGCS1/EBP/IL1B/CNBP/DHRS11/ELOVL6/MVD/FDFT1/CYB5R2/SCAP/LBR/NFYC
GO_MYELOID_LEUKOCYTE_MIGRATION	GO_MYELOID_LEUKOCYTE_MIGRATION	191	0.496897	1.32901	0.00961605	0.528246	0.521857	2036	tags=16%, list=8%, signal=15%	S100A9/SERPINE1/DUSP1/ANO6/AKIRIN1/S100A14/S100A8/CXCL17/VEGFA/JAGN1/ADAM8/RPS19/MIF/HMGB1/NBL1/CCL18/CCL20/CAMK1D/IL1B/WDR1/CD99/VEGFB/C1QBP/S100A12/MMP28/CCL3/LYN/IL23A/CXADR/CCL4
GO_MITOCHONDRIAL_PROTEIN_COMPLEX	GO_MITOCHONDRIAL_PROTEIN_COMPLEX	256	0.478554	1.3259	0.0102307	0.528246	0.521857	1925	tags=37%, list=7%, signal=34%	SLC25A6/C15orf48/MT-ND4/COX5A/CYC1/MT-ND1/TIMM13/NDUFB9/ATP5F1B/MT-CO1/NDUFS5/UQCRH/ATP5F1A/COX6A1/MRPL12/MT-ND2/ATP5MC3/TOMM20/COX4I1/MRPS24/TOMM40/PPIF/VDAC1/ATP5F1C/MT-CYB/MRPL14/MRPL15/NDUFS7/TOMM5/NDUFA12/MRPL51/MRPS12/HSD17B10/MRPL48/MRPL43/ATP5PD/MRPL13/NDUFB11/ATP5MD/SDHC/MRPS18A/MRPL32/MRPS26/MRPS17/ATP5PO/MRPS35/NDUFV2/MRPS7/NDUFA4/TIMM17A/MRPS2/CLPX/NDUFS3/TIMM17B/ATP5PB/COA3/MRPS28/ND…
GO_VESICLE_ORGANIZATION	GO_VESICLE_ORGANIZATION	322	-0.538934	-1.31627	0.0111242	0.528246	0.521857	4882	tags=43%, list=18%, signal=36%	PRKCI/EXOC8/TMED10/SNAP23/AKT2/EPS15/PI4K2B/IST1/AGFG1/TAP2/SEC22B/BAIAP3/CORO1C/GBF1/TRAPPC6B/UNC13B/TMEM175/TMEM127/SEC24A/SORT1/CTSZ/VPS11/PIK3C3/ARFGEF2/STX11/HGS/CD34/HOOK3/LYST/BLOC1S5/ZEB2/RAB8B/RILP/ANKRD28/PEF1/CHMP4A/GORASP1/STX1A/CHMP3/VTI1A/CUL3/TMED9/STX7/STAM2/SPG11/GOLPH3/SNX19/MX1/SDCBP/VPS8/RAB1B/DTNBP1/STX5/ANKFY1/KIF13A/VTI1B/TRAPPC3/VAPA/TAPBP/VPS39/ANXA8L1/WASL/LRMP/NSF/DNAJC…
GO_EXTRACELLULAR_MATRIX	GO_EXTRACELLULAR_MATRIX	481	-0.513745	-1.28933	0.010591	0.528246	0.521857	2482	tags=18%, list=9%, signal=16%	MEGF9/COL4A6/LAMC1/FGFR2/ANXA11/MFAP1/CTSF/TPSB2/EFNA5/GLG1/LGALS9/SERPING1/SERPINB1/DCN/MMP2/TGFBR3/RARRES2/FLRT3/LTBP4/ANXA7/CCN2/COL3A1/EGFL6/THSD4/LUM/HSPG2/LTBP3/TGM2/SRPX2/ERBIN/CD151/COL7A1/DLG1/F12/COL27A1/COL4A2/LAMB1/COL4A1/PLSCR1/BMP7/LAMA3/PSAP/COL9A2/ANXA8/COL17A1/LAD1/ADAMTS1/COL12A1/CCN1/AGRN/COL1A2/CTSC/MGP/SPARC/TIMP1/MXRA5/TGFB1/CCDC80/COL1A1/PKM/MXRA7/LGALS1/THBS1/LAMA5/ANXA2/A…
GO_RIBOSE_PHOSPHATE_METABOLIC_PROCESS	GO_RIBOSE_PHOSPHATE_METABOLIC_PROCESS	404	0.424712	1.22574	0.0106308	0.528246	0.521857	2388	tags=22%, list=9%, signal=20%	DDIT4/NME1/ELOVL1/TPI1/GAPDH/RAN/NME2/HMGCS2/CYC1/MT-CO2/DBI/FAR2/ATP5F1B/ATP5F1A/SLC25A1/LDHA/ATP5MC3/ACOT13/SEC13/GPI/IMPDH2/APRT/FASN/ATP5F1C/PGAM1/PARP1/SUCLG1/EIF6/NUDT5/PGK1/ATP5PD/RPIA/PAICS/ACLY/CMPK1/PGM2L1/SCD/PDHA1/ATP5PO/UPP1/NME4/PMVK/HMGCS1/ATP5PB/FBP1/CTPS1/ELOVL6/ADSL/MVD/IMPAD1/NUP93/UCK2/PFKP/NUP37/TECR/CASK/MT-ATP6/GALK1/STOML2/NUDT4/PPCS/ENO2/UQCC3/HPRT1/ATP5MF/DHTKD1/SPHK2/PP…
GO_HORMONE_ACTIVITY	GO_HORMONE_ACTIVITY	94	0.580787	1.43994	0.0115389	0.539345	0.532821	392	tags=3%, list=1%, signal=3%	CRH/NMB/GUCA2A
GO_BASEMENT_MEMBRANE	GO_BASEMENT_MEMBRANE	92	-0.652344	-1.42207	0.0115162	0.539345	0.532821	1449	tags=32%, list=5%, signal=30%	MEGF9/COL4A6/LAMC1/EFNA5/EGFL6/HSPG2/ERBIN/CD151/COL7A1/DLG1/COL4A2/LAMB1/COL4A1/LAMA3/COL17A1/LAD1/ADAMTS1/AGRN/SPARC/TIMP1/CCDC80/LAMA5/ANXA2/COL4A5/TIMP3/MMRN2/ITGA6/LAMB3/DST
GO_OXYGEN_CARRIER_ACTIVITY	GO_OXYGEN_CARRIER_ACTIVITY	11	-0.901918	-1.43373	0.0117683	0.542478	0.535917	2093	tags=36%, list=8%, signal=34%	CYGB/HBA1/HBA2/HBB
GO_PEPTIDYL_LYSINE_METHYLATION	GO_PEPTIDYL_LYSINE_METHYLATION	118	-0.626471	-1.40815	0.0117282	0.542478	0.535917	3826	tags=36%, list=14%, signal=31%	KDM1A/SETDB1/EZH1/ATRX/EHMT2/SUPT6H/KMT2D/ATPSCKMT/MTF2/SETD5/JARID2/CXXC1/KMT2C/EED/KMT5B/WDR82/PAGR1/KDM4C/SIRT1/KDM6A/ARID4B/SMYD3/KMT2B/TET2/CTR9/PHF1/MECP2/KMT2E/EHMT1/MLLT6/SETD2/ASH1L/NSD3/OGT/PRDM2/GATA3/NSD1/ANTKMT/CSKMT/KMT2A/CTNNB1/LMNA/MECOM
GO_PROTON_TRANSMEMBRANE_TRANSPORT	GO_PROTON_TRANSMEMBRANE_TRANSPORT	146	0.525111	1.38617	0.0118681	0.543332	0.536761	1942	tags=29%, list=7%, signal=27%	MT-CO3/C15orf48/MT-ND4/SLC25A3/CYB5A/COX5A/CYC1/ATP6V0B/MT-CO2/COX6C/ATP5F1B/MT-CO1/ATP5F1A/COX6A1/PHB2/ATP5MC3/COX4I1/PPIF/UCP2/ATP5F1C/MT-CYB/PM20D1/ATP6AP1/NDUFS7/ATP5PD/COX7A2L/ATP5PO/NDUFA4/ATP2A2/ATP5PB/SLC9A3R1/COX7A2/ATP6V0E2/MT-ATP6/ATP6V1E1/STOML2/ATP5MF/SPHK2/SLC15A1/ATP6V1F/SLC2A6/SLC11A2/MFSD3
GO_DIGESTIVE_TRACT_MORPHOGENESIS	GO_DIGESTIVE_TRACT_MORPHOGENESIS	48	-0.739297	-1.48407	0.0120583	0.548284	0.541653	1697	tags=19%, list=6%, signal=18%	SMAD3/NOTCH1/TP63/NIPBL/HIF1A/CTNNB1/SHH/AHI1/AGR2
GO_CIRCADIAN_SLEEP_WAKE_CYCLE	GO_CIRCADIAN_SLEEP_WAKE_CYCLE	19	0.842046	1.65365	0.0134486	0.552053	0.545376	504	tags=16%, list=2%, signal=16%	CRH/AHCY/TH
GO_CELLULAR_RESPONSE_TO_ALKALOID	GO_CELLULAR_RESPONSE_TO_ALKALOID	30	0.751149	1.59275	0.0131557	0.552053	0.545376	1227	tags=13%, list=5%, signal=13%	CRH/TH/CCNA2/CASP6
GO_REGULATION_OF_CIRCADIAN_SLEEP_WAKE_CYCLE	GO_REGULATION_OF_CIRCADIAN_SLEEP_WAKE_CYCLE	14	0.859819	1.5816	0.0132489	0.552053	0.545376	1	tags=7%, list=0%, signal=7%	CRH
GO_CIRCADIAN_SLEEP_WAKE_CYCLE_SLEEP	GO_CIRCADIAN_SLEEP_WAKE_CYCLE_SLEEP	15	0.839414	1.56429	0.0129145	0.552053	0.545376	1	tags=7%, list=0%, signal=7%	CRH
GO_REGULATION_OF_PHOSPHOLIPASE_ACTIVITY	GO_REGULATION_OF_PHOSPHOLIPASE_ACTIVITY	65	-0.69715	-1.47887	0.0129868	0.552053	0.545376	4308	tags=35%, list=16%, signal=30%	GNA15/ANG/PLA2R1/LPAR1/ABL1/RGS2/EGFR/PDPK1/GNA13/ESR1/NTF4/FLT1/PRKCZ/FGFR2/ANXA8L1/LRP1/ANXA8/CCL5/CCN1/ARF4/ARHGAP6/FGFR3/ANXA1
GO_ORGANIC_HYDROXY_COMPOUND_TRANSMEMBRANE_TRANSPORTER_ACTIVITY	GO_ORGANIC_HYDROXY_COMPOUND_TRANSMEMBRANE_TRANSPORTER_ACTIVITY	41	-0.748631	-1.46441	0.0122467	0.552053	0.545376	3334	tags=17%, list=12%, signal=15%	SLC5A3/MFSD10/AQP1/SLC16A7/ABCG1/ABCC3/AQP3
GO_BRONCHUS_DEVELOPMENT	GO_BRONCHUS_DEVELOPMENT	11	-0.897498	-1.4267	0.0131665	0.552053	0.545376	1165	tags=27%, list=4%, signal=26%	HOXA5/TGFBR2/AGR2
GO_UNFOLDED_PROTEIN_BINDING	GO_UNFOLDED_PROTEIN_BINDING	110	0.554932	1.42558	0.0126092	0.552053	0.545376	1105	tags=29%, list=4%, signal=28%	HSPA6/HSPA1B/SERPINH1/CCT2/DNAJB1/HSPD1/HSPA5/HSP90B1/CCT7/PPIB/TOMM20/PPIA/DNAJA4/HSPA8/CCT8/HSP90AA1/PPIF/CCT4/PPIH/HSP90AB1/CCT3/TCP1/LMAN1/CALR/HSPE1/PPIE/RUVBL2/CLPX/TRAP1/DNAJA2/CHAF1A/CCT6A
GO_TERPENOID_METABOLIC_PROCESS	GO_TERPENOID_METABOLIC_PROCESS	110	0.554748	1.42511	0.0126092	0.552053	0.545376	1163	tags=14%, list=4%, signal=13%	CRH/CYP1A1/HMGCS2/AKR1B1/ADH5/SDC1/SDC4/APOE/RBP1/CYP3A5/LPL/FDPS/CRABP2/HMGCS1/FDFT1
GO_FC_RECEPTOR_MEDIATED_STIMULATORY_SIGNALING_PATHWAY	GO_FC_RECEPTOR_MEDIATED_STIMULATORY_SIGNALING_PATHWAY	131	0.54035	1.41844	0.0124263	0.552053	0.545376	1438	tags=13%, list=5%, signal=12%	IGKC/IGHG4/BRK1/IGHG1/ACTG1/ARPC4/ACTB/IGLC3/ARPC3/HSP90AA1/ARPC1A/HSP90AB1/ACTR2/ARPC5/WIPF2/CSK/ARPC1B
GO_SNARE_BINDING	GO_SNARE_BINDING	106	-0.635077	-1.40653	0.0134627	0.552053	0.545376	5547	tags=43%, list=21%, signal=35%	SYT2/DAPK1/VPS18/CAPN10/TXLNG/UVRAG/RNF40/SEC24D/TMED10/SNAP23/SEC22B/BAIAP3/UNC13B/STXBP5/NAPB/VPS11/STX11/SYT17/ABL1/STX1A/VTI1A/TMED9/NBAS/STX7/RAB4A/STX5/VPS50/VTI1B/NSF/STXBP3/NAPG/PTPN2/TXLNA/VAMP2/PICALM/ABCA1/STX12/STX3/STX4/VAMP3/EXOC3/STX8/NAPA/GOLGA2/STX16/SYT8
GO_PROTON_TRANSMEMBRANE_TRANSPORTER_ACTIVITY	GO_PROTON_TRANSMEMBRANE_TRANSPORTER_ACTIVITY	121	0.535349	1.38503	0.0126865	0.552053	0.545376	1942	tags=26%, list=7%, signal=24%	MT-CO3/C15orf48/SLC25A3/CYB5A/COX5A/ATP6V0B/MT-CO2/COX6C/ATP5F1B/MT-CO1/ATP5F1A/COX6A1/ATP5MC3/COX4I1/ATP5F1C/ATP6AP1/ATP5PD/COX7A2L/ATP5PO/NDUFA4/ATP2A2/ATP5PB/COX7A2/ATP6V0E2/MT-ATP6/ATP6V1E1/SLC15A1/ATP6V1F/SLC2A6/SLC11A2/MFSD3
GO_POSITIVE_REGULATION_OF_B_CELL_ACTIVATION	GO_POSITIVE_REGULATION_OF_B_CELL_ACTIVATION	129	0.523005	1.36597	0.0128013	0.552053	0.545376	1220	tags=9%, list=5%, signal=8%	IGKC/IGHG4/IGHA1/IGHG1/IGLC3/MIF/TFRC/EXOSC6/TRBC2/MSH2/PELI1
GO_REGULATION_OF_LEUKOCYTE_PROLIFERATION	GO_REGULATION_OF_LEUKOCYTE_PROLIFERATION	213	-0.565974	-1.35452	0.0133611	0.552053	0.545376	1213	tags=15%, list=4%, signal=14%	GPNMB/LGALS9/HLA-E/DLG5/VAV3/DLG1/SLC39A10/ATM/CD40/CCL5/CD74/CDKN1A/IL6ST/NDFIP1/IRF1/IL18/TGFBR2/TNFRSF14/SELENOK/CTNNB1/AHR/CD55/VSIR/SHH/CD46/IGF2/BST2/PYCARD/HES1/ANXA1/IGFBP2
GO_CONDENSED_CHROMOSOME	GO_CONDENSED_CHROMOSOME	212	0.473045	1.28794	0.0131382	0.552053	0.545376	3073	tags=36%, list=11%, signal=32%	CENPV/SMC3/PPP1CC/MKI67/MEAF6/RRS1/CENPF/RAD21/CENPX/HMGB1/TOP2A/STAG2/DCTN6/MAD2L1/CENPN/ZWINT/RASSF2/CENPH/CBX3/HMGB2/HSF1/LRPPRC/CENPE/CDT1/KNSTRN/NCAPD2/BIRC5/CENPM/BUB3/CENPK/NUP37/CENPU/LRWD1/NUF2/BUB1B/BAZ1B/CENPW/CCNB1/CFDP1/SMC6/HJURP/FANCD2/PES1/CDX2/CHEK1/UBE2I/SGO1/AURKA/HSPA2/KIF2C/KNL1/BOD1/BUB1/RAD51/SUN2/PLK1/BRCA1/NSMCE4A/AURKB/BRD4/SMC2/BLM/SPC25/SKA1/SPAG5/PHF6/CDK2/CENPA/TUBG1…
GO_CELL_SUBSTRATE_JUNCTION	GO_CELL_SUBSTRATE_JUNCTION	411	0.420385	1.2189	0.0133081	0.552053	0.545376	981	tags=19%, list=4%, signal=19%	RPLP0/RPL7/RPL13A/RHOB/RPL4/HSPA1B/PABPC1/RPL8/RPL19/HMGA1/RPS7/RPL6/RPS5/ACTG1/RPS3/RPS16/YWHAQ/CAP1/ACTB/RPS11/RPS2/RPL18/HSPA5/GNB2/PPP1CC/RPS17/HSPB1/RPS3A/RHOU/HSP90B1/PPIB/RAB10/RPL30/GJA1/P4HB/CSRP2/YWHAG/RPL27/NRP1/PDIA3/PCBP2/ARPC3/PPIA/RPL23/GRB7/ARF1/HSPA8/RPS19/RPS4X/CPNE3/RPL7A/SDC4/RPL9/CFL1/PLAUR/RALA/ARF6/CTTN/ENAH/MAP2K2/RPS9/AKAP12/PPFIA1/RPLP1/CALR/GDI2/ACTR2/FLOT1/MPZL1/PPP1CB…
GO_NEGATIVE_REGULATION_OF_KIDNEY_DEVELOPMENT	GO_NEGATIVE_REGULATION_OF_KIDNEY_DEVELOPMENT	15	-0.862467	-1.45273	0.0137611	0.554285	0.547581	1016	tags=53%, list=4%, signal=51%	OSR1/STAT1/BMP7/PAX8/GATA3/CTNNB1/TACSTD2/SHH
GO_ANNEALING_ACTIVITY	GO_ANNEALING_ACTIVITY	12	-0.887604	-1.43832	0.0138225	0.554285	0.547581	1049	tags=42%, list=4%, signal=40%	SMARCA1/EIF4B/FXR1/DDX3X/ANXA1
GO_REGULATION_OF_MRNA_SPLICING_VIA_SPLICEOSOME	GO_REGULATION_OF_MRNA_SPLICING_VIA_SPLICEOSOME	98	-0.641435	-1.40694	0.0138488	0.554285	0.547581	3308	tags=45%, list=12%, signal=40%	CELF2/RBMX/RBM10/RBM19/RBM4/NPM1/RBM15/SAP18/RBMXL1/CWC22/SRSF1/SRSF6/THRAP3/SRPK2/U2AF2/METTL16/NUP98/RBM7/DYRK1A/RNPS1/FAM172A/NSRP1/SMU1/C9orf78/SRSF4/WTAP/SNRNP70/RBM25/SREK1/MAGOH/NCL/FXR1/RBM5/MBNL1/SRSF10/MBNL2/CIRBP/TRA2A/DDX17/TRA2B/YTHDC1/DDX5/SON/SRSF5
GO_RESPONSE_TO_XENOBIOTIC_STIMULUS	GO_RESPONSE_TO_XENOBIOTIC_STIMULUS	272	0.451206	1.24965	0.0136765	0.554285	0.547581	1990	tags=15%, list=7%, signal=14%	CRH/GSTM3/DDIT4/CYP1A1/GJB2/MGST1/HSPA5/RGS10/PCNA/HDAC2/EIF4EBP1/PPARG/HSP90AB1/TH/CYP3A5/NQO1/MCM7/TAC1/GSTM4/GSTO2/FADD/CBX3/ACY1/HSF1/PHGDH/E2F1/CCNA2/TIAM1/GSTA4/SDK1/PCK2/GSTP1/SOD1/UGT1A10/HPRT1/MARC1/S100A12/MGST3/CYP2J2/CYB5B/APOBEC3A/TMEM38B
GO_NUCLEOSIDE_MONOPHOSPHATE_BIOSYNTHETIC_PROCESS	GO_NUCLEOSIDE_MONOPHOSPHATE_BIOSYNTHETIC_PROCESS	40	0.695392	1.52213	0.0139995	0.556981	0.550244	2550	tags=48%, list=9%, signal=43%	DUT/IMPDH2/APRT/PAICS/TK1/CMPK1/UPP1/ADSL/TYMS/UCK2/HPRT1/PPAT/GMPS/ATIC/DGUOK/UMPS/ADA/RFK/SHMT1
GO_STEROID_HORMONE_SECRETION	GO_STEROID_HORMONE_SECRETION	18	0.842303	1.63056	0.0141636	0.558438	0.551684	1651	tags=22%, list=6%, signal=21%	CRH/TAC1/NKX3-1/PTPN11
GO_SMN_SM_PROTEIN_COMPLEX	GO_SMN_SM_PROTEIN_COMPLEX	17	0.83415	1.59306	0.0143703	0.558438	0.551684	1097	tags=41%, list=4%, signal=40%	SNRPB/SNRPF/SNRPD1/STRAP/SNRPG/SNRPE/GEMIN6
GO_ACTIN_CYTOSKELETON_REORGANIZATION	GO_ACTIN_CYTOSKELETON_REORGANIZATION	98	-0.640957	-1.40589	0.0142532	0.558438	0.551684	3114	tags=34%, list=12%, signal=30%	FES/GSN/CLDN3/SIPA1L1/FER/PTK7/DTNBP1/MINK1/ARHGDIB/GDPD2/PIP5K1A/ARAP1/PAK1/CD2AP/CDC42BPA/RICTOR/WHAMM/PDLIM4/BAIAP2L1/MYH9/CDC42BPB/NEDD9/PLEK2/F11R/BAIAP2/FLNA/EPS8/MICALL2/CDC42/GMFG/EZR/PHPT1/ANXA1
GO_POSITIVE_REGULATION_OF_LEUKOCYTE_CELL_CELL_ADHESION	GO_POSITIVE_REGULATION_OF_LEUKOCYTE_CELL_CELL_ADHESION	211	-0.571939	-1.36627	0.0143047	0.558438	0.551684	2069	tags=18%, list=8%, signal=17%	DNAJA3/PAK2/DUSP10/AP3B1/LGALS9/PAK1/HLA-E/DOCK8/FLOT2/SOCS1/BCL10/CD47/IL4R/CCL5/CD74/CAV1/IL6ST/PIK3R1/GATA3/LGALS1/ZBTB1/IL18/ETS1/NFAT5/TGFBR2/TNFRSF14/SELENOK/RUNX1/CDC42/CD55/VSIR/SHH/CD44/CD46/IGF2/PYCARD/HES1/ANXA1/IGFBP2
GO_COVALENT_CHROMATIN_MODIFICATION	GO_COVALENT_CHROMATIN_MODIFICATION	441	-0.512357	-1.27773	0.0147086	0.568278	0.561405	4225	tags=39%, list=16%, signal=34%	KAT5/SETDB2/TASOR/UIMC1/JAK2/HAT1/SMAD4/BRMS1/KDM4A/USP3/NEK11/HR/MBD3/KDM1A/EP300/KAT7/SKI/SETDB1/EZH1/CHTOP/MAP3K7/PHF10/CAMK2D/KANSL2/SIN3A/JMJD6/ATF2/ATRX/GATA2/TRRAP/KAT2B/KDM3B/BAP1/MTHFR/EHMT2/SUPT6H/SNAI2/CTBP1/PAF1/MUC1/HDAC1/AKAP8/KMT2D/DTX3L/MCM3AP/CLOCK/HDAC3/MTF2/DR1/RNF8/MAP3K12/SETD5/DMAP1/JARID2/EYA3/SIRT7/DDB2/HDAC10/TAF1/ING4/SAP30L/MBD1/JADE2/CXXC1/ING2/EID1/SMARCAD1/SAP30/POLE…
GO_NOTOCHORD_DEVELOPMENT	GO_NOTOCHORD_DEVELOPMENT	18	-0.845245	-1.45496	0.0147977	0.568435	0.56156	1944	tags=28%, list=7%, signal=26%	KDM6A/EFNA1/YAP1/EPHA2/ID3
GO_MOLECULAR_ADAPTOR_ACTIVITY	GO_MOLECULAR_ADAPTOR_ACTIVITY	275	-0.546447	-1.32665	0.0149254	0.570065	0.56317	3981	tags=36%, list=15%, signal=31%	WWC2/STX11/PDE4DIP/ARHGAP1/GRB2/SHB/LAMTOR2/ECPAS/PEX3/DVL2/WWC1/PEF1/SRC/STX1A/NCK1/VTI1A/STX7/LAMTOR5/SH3RF1/OBSL1/CNTLN/MAGI2/AKAP9/BIN3/ABI2/CRK/SDCBP/FRS2/TELO2/PAXX/STX5/SH2D3A/VTI1B/CDC42SE2/CUX1/ISCU/DDB1/NUP153/SPSB1/BICD2/MAGI1/SH2B1/RACK1/STAM/TRIM5/PCNT/PDCD6/DLG5/FBXW7/NAPG/SERINC1/PSMC6/CNOT1/SOCS2/FLRT3/VAV3/CAV2/SASH1/ARRDC1/CBX5/SPAG9/STX12/STX3/RAD50/STX4/NMD3/IQGAP1/DLG1/MLPH/L…
GO_LAMININ_BINDING	GO_LAMININ_BINDING	28	-0.805197	-1.48693	0.0150724	0.57241	0.565487	1149	tags=50%, list=4%, signal=48%	ADGRG6/ADAM9/AGRN/ITGA2/LGALS1/THBS1/CTSS/ITGA3/ITGB1/GPC1/TINAGL1/ITGA6/SHH/BCAM
GO_NEGATIVE_REGULATION_OF_CELL_CYCLE_G2_M_PHASE_TRANSITION	GO_NEGATIVE_REGULATION_OF_CELL_CYCLE_G2_M_PHASE_TRANSITION	98	0.551623	1.3847	0.0151999	0.573988	0.567046	2598	tags=45%, list=10%, signal=41%	PSMD7/PSMA7/PSMA2/PSMB3/RAD21/PSMB5/PSMA4/PSMD11/PSMD3/NAE1/BABAM2/NBN/PSMA3/PSMC1/PSMD8/PSMB4/CDK1/PSMF1/VPS4A/PSMD2/PSME1/PSMA6/CHMP4C/PSMB7/PSMA1/PSMC2/BABAM1/PSMC3/PSMC4/PSMD13/TAOK1/CHEK1/AURKA/DTL/CDC6/PSMC5/PLK1/BRCA1/AURKB/PSMD9/PSMD4/PSME3/BLM/CLSPN
GO_REGULATION_OF_CELLULAR_AMINO_ACID_METABOLIC_PROCESS	GO_REGULATION_OF_CELLULAR_AMINO_ACID_METABOLIC_PROCESS	59	0.656492	1.5051	0.0152861	0.574001	0.567059	1698	tags=46%, list=6%, signal=43%	PSMD7/COMT/PSMA7/PSMA2/PSMB3/PSMB5/PSMA4/PSMD11/PSMD3/AZIN1/NQO1/BHMT/PSMA3/PSMC1/PSMD8/OAZ1/PSMB4/PSMF1/PSMD2/PSME1/PSMA6/PSMB7/PSMA1/PSMC2/PSMC3/PSMC4/PSMD13
GO_REGULATION_OF_MONONUCLEAR_CELL_MIGRATION	GO_REGULATION_OF_MONONUCLEAR_CELL_MIGRATION	44	0.684488	1.50161	0.0157786	0.580734	0.57371	533	tags=18%, list=2%, signal=18%	SERPINE1/DUSP1/ANO6/AKIRIN1/S100A14/CXCL17/HMGB1/NBL1
GO_KERATIN_FILAMENT	GO_KERATIN_FILAMENT	48	-0.734623	-1.47469	0.0158998	0.580734	0.57371	534	tags=10%, list=2%, signal=10%	KRT8/CSNK1A1/EPPK1/KRT5/KRT13
GO_MYOBLAST_PROLIFERATION	GO_MYOBLAST_PROLIFERATION	17	-0.853773	-1.45851	0.0157298	0.580734	0.57371	1159	tags=29%, list=4%, signal=28%	MEIS2/ATOH8/PAXBP1/SOX15/MALAT1
GO_TELENCEPHALON_REGIONALIZATION	GO_TELENCEPHALON_REGIONALIZATION	13	-0.882193	-1.45378	0.0155695	0.580734	0.57371	1313	tags=31%, list=5%, signal=29%	BMP2/EMX2/TRA2B/SHH
GO_AXON_ENSHEATHMENT_IN_CENTRAL_NERVOUS_SYSTEM	GO_AXON_ENSHEATHMENT_IN_CENTRAL_NERVOUS_SYSTEM	19	-0.832665	-1.44851	0.0158886	0.580734	0.57371	86	tags=16%, list=0%, signal=16%	ABCA2/ID4/CLU
GO_POSITIVE_REGULATION_OF_REGULATORY_T_CELL_DIFFERENTIATION	GO_POSITIVE_REGULATION_OF_REGULATORY_T_CELL_DIFFERENTIATION	13	-0.880425	-1.45087	0.0160378	0.582589	0.575543	2324	tags=38%, list=9%, signal=35%	DUSP10/LGALS9/SOCS1/VSIR/CD46
GO_PROSTATE_GLAND_MORPHOGENESIS	GO_PROSTATE_GLAND_MORPHOGENESIS	28	-0.80336	-1.48353	0.0161889	0.5849	0.577826	1365	tags=50%, list=5%, signal=48%	CYP7B1/ESR1/FRS2/FGFR2/NOTCH1/FOXA1/BMP7/TP63/AR/CRIP1/RXRA/SERPINB5/SHH/ID4
GO_COLLAGEN_CATABOLIC_PROCESS	GO_COLLAGEN_CATABOLIC_PROCESS	44	-0.738816	-1.46466	0.0162992	0.585721	0.578637	1815	tags=16%, list=7%, signal=15%	MMP2/PHYKPL/CTSS/ITGB1/CST3/VSIR/CTSL
GO_PROTEIN_HOMOTRIMERIZATION	GO_PROTEIN_HOMOTRIMERIZATION	27	0.770866	1.59961	0.0166294	0.592863	0.585692	1884	tags=33%, list=7%, signal=31%	BRK1/MGST1/MIF/HSF1/ATXN10/LCN2/SLC1A5/PNPT1/HTRA2
GO_CELL_MATURATION	GO_CELL_MATURATION	157	-0.597543	-1.38465	0.0166754	0.592863	0.585692	1492	tags=11%, list=6%, signal=11%	CLN5/TUT7/FOXA1/HOXA5/MECP2/RB1/YTHDF2/CDKN1A/NR4A2/AGRN/MAP3K13/GATA3/HIF1A/TUT4/CTNNB1/APP/HES1/SPINK1
GO_NODE_OF_RANVIER	GO_NODE_OF_RANVIER	13	-0.878116	-1.44706	0.0169743	0.597137	0.589914	1213	tags=31%, list=4%, signal=29%	BIN1/DLG1/ANK3/SPOCK1
GO_GENITALIA_MORPHOGENESIS	GO_GENITALIA_MORPHOGENESIS	13	-0.878076	-1.447	0.0169743	0.597137	0.589914	728	tags=46%, list=3%, signal=45%	LRP6/TCF7/TP63/NIPBL/AR/CTNNB1
GO_ANTIGEN_RECEPTOR_MEDIATED_SIGNALING_PATHWAY	GO_ANTIGEN_RECEPTOR_MEDIATED_SIGNALING_PATHWAY	288	0.451723	1.26415	0.0173916	0.608614	0.601252	1875	tags=17%, list=7%, signal=16%	IGKC/IGHG4/IGHA1/ZC3H12A/PSMD7/IGHG1/RPS3/PSMA7/PSMA2/IGLC3/PSMB3/PSMB5/PSMA4/PSMD11/PSMD3/SPG21/PAWR/PRNP/SPPL3/PSMA3/PSMC1/PSMD8/PSMB4/PAG1/UBE2N/RIPK2/NFKBIZ/CD276/PSMF1/TRBC2/PLEKHA1/CEACAM1/PSMD2/PSME1/PSMA6/PSMB7/PSMA1/PSMC2/CSK/RBCK1/STOML2/KCNN4/PSMC3/WNK1/PSMC4/NFKBID/PSMD13/IGHV3-23/ICOSLG/CBFB
GO_MEMBRANE_REPOLARIZATION_DURING_ACTION_POTENTIAL	GO_MEMBRANE_REPOLARIZATION_DURING_ACTION_POTENTIAL	24	-0.80775	-1.47088	0.017541	0.610645	0.603259	2178	tags=33%, list=8%, signal=31%	ATP1A1/NOS1AP/RNF207/KCNQ1/DLG1/CAV1/FLNA/YWHAE
GO_LIPID_EXPORT_FROM_CELL	GO_LIPID_EXPORT_FROM_CELL	23	0.789251	1.59356	0.0177905	0.616121	0.608669	1651	tags=26%, list=6%, signal=25%	CRH/KDM5B/TAC1/NKX3-1/SPP1/PTPN11
GO_PROTEIN_FOLDING_CHAPERONE	GO_PROTEIN_FOLDING_CHAPERONE	25	0.785544	1.6027	0.0179943	0.618303	0.610825	651	tags=40%, list=2%, signal=39%	HSPA6/HSPA1B/CCT2/DNAJB1/HSPA5/HSPB1/HSPA8/HSP90AA1/HSP90AB1/CALR
GO_MYOBLAST_DIFFERENTIATION	GO_MYOBLAST_DIFFERENTIATION	79	-0.661807	-1.42364	0.0180385	0.618303	0.610825	1581	tags=28%, list=6%, signal=26%	PITX1/FLOT2/NOTCH1/SRA1/RBPJ/RB1/IFRD1/CXCL10/DDIT3/TGFB1/MAP3K5/LGALS1/SOX15/MBNL1/IL18/ZFP36L1/TBX2/CXCL14/DDX17/DDX5/SHH/ID3
GO_LYSINE_N_METHYLTRANSFERASE_ACTIVITY	GO_LYSINE_N_METHYLTRANSFERASE_ACTIVITY	59	-0.701934	-1.46917	0.0181311	0.618307	0.610828	3774	tags=39%, list=14%, signal=34%	SETDB1/EZH1/EHMT2/KMT2D/ATPSCKMT/SETD5/CXXC1/KMT2C/EED/KMT5B/WDR82/SMYD3/KMT2B/EHMT1/SETD2/ASH1L/NSD3/PRDM2/NSD1/ANTKMT/CSKMT/KMT2A/MECOM
GO_CELLULAR_RESPIRATION	GO_CELLULAR_RESPIRATION	182	0.48101	1.29205	0.0183237	0.621702	0.614183	1760	tags=31%, list=7%, signal=29%	MT-CO3/MT-ND4/BID/COX5A/CYC1/MDH2/MT-CO2/MT-ND1/COX6C/NDUFB9/MT-CO1/NDUFS5/BNIP3/UQCRH/COX6A1/MT-ND2/COX4I1/ALDH5A1/MDH1/MT-CYB/IDH2/NDUFS7/PRELID1/SUCLG1/NDUFA12/IDH1/CS/CYCS/FH/NDUFB11/SDHC/COX7A2L/PDHA1/NDUFV2/NDUFA4/CDK1/TRAP1/NDUFS3/ADSL/NOA1/NDUFB8/SDHB/UQCR10/OXA1L/UQCRB/SHMT2/IDH3G/CCNB1/NDUFAB1/ETFA/NDUFC2/MTFR1/UQCC3/IDH3A/NDUFA10/DHTKD1/PNPT1
GO_PROTEASOME_ACCESSORY_COMPLEX	GO_PROTEASOME_ACCESSORY_COMPLEX	24	0.806398	1.63869	0.0195367	0.62901	0.621402	2471	tags=67%, list=9%, signal=61%	PSMD7/PSMD11/PSMD3/PSMC1/PSMD8/PSMD2/PSME1/PSMC2/PSMC3/PSMC4/PSMD13/ADRM1/PSMC5/PSMD9/PSMD4/PSME3
GO_OXIDOREDUCTASE_ACTIVITY_ACTING_ON_A_HEME_GROUP_OF_DONORS	GO_OXIDOREDUCTASE_ACTIVITY_ACTING_ON_A_HEME_GROUP_OF_DONORS	25	0.77902	1.58939	0.0197826	0.62901	0.621402	1177	tags=48%, list=4%, signal=46%	MT-CO3/C15orf48/CYB5A/COX5A/MT-CO2/COX6C/MT-CO1/COX6A1/COX4I1/COX7A2L/NDUFA4/COX7A2
GO_REGULATION_OF_MONOCYTE_CHEMOTAXIS	GO_REGULATION_OF_MONOCYTE_CHEMOTAXIS	25	0.778698	1.58873	0.0200061	0.62901	0.621402	533	tags=28%, list=2%, signal=27%	SERPINE1/DUSP1/ANO6/S100A14/CXCL17/HMGB1/NBL1
GO_CELLULAR_RESPONSE_TO_DEXAMETHASONE_STIMULUS	GO_CELLULAR_RESPONSE_TO_DEXAMETHASONE_STIMULUS	31	0.727534	1.54939	0.0191244	0.62901	0.621402	888	tags=16%, list=3%, signal=16%	CRH/DDIT4/GJB2/EIF4EBP1/CBX3
GO_INFLAMMASOME_COMPLEX	GO_INFLAMMASOME_COMPLEX	13	-0.871232	-1.43572	0.0193155	0.62901	0.621402	2289	tags=38%, list=8%, signal=35%	CASP4/NLRP1/CASP1/GSDMD/PYCARD
GO_PHOSPHATIDYLSERINE_BINDING	GO_PHOSPHATIDYLSERINE_BINDING	53	-0.705136	-1.43522	0.0202086	0.62901	0.621402	1272	tags=19%, list=5%, signal=18%	PLEKHN1/SCARB2/TLN1/SYTL2/GSDMB/GSDMD/FCHO2/THBS1/ANXA2/SYT8
GO_REGULATION_OF_CELLULAR_AMINE_METABOLIC_PROCESS	GO_REGULATION_OF_CELLULAR_AMINE_METABOLIC_PROCESS	76	0.597545	1.42956	0.0193034	0.62901	0.621402	1698	tags=38%, list=6%, signal=36%	PSMD7/COMT/PSMA7/PSMA2/PSMB3/PSMB5/PSMA4/PSMD11/PSMD3/AZIN1/NQO1/BHMT/VPS35/PSMA3/PSMC1/PSMD8/OAZ1/PSMB4/PSMF1/PSMD2/PSME1/PSMA6/PSMB7/PSMA1/PSMC2/PSMC3/HPRT1/PSMC4/PSMD13
GO_ACTIVATION_OF_MAPKKK_ACTIVITY	GO_ACTIVATION_OF_MAPKKK_ACTIVITY	12	-0.874731	-1.41746	0.0203271	0.62901	0.621402	702	tags=42%, list=3%, signal=41%	MAP4K5/DAB2IP/GADD45B/GADD45G/GADD45A
GO_EPITHELIAL_CELL_DIFFERENTIATION_INVOLVED_IN_PROSTATE_GLAND_DEVELOPMENT	GO_EPITHELIAL_CELL_DIFFERENTIATION_INVOLVED_IN_PROSTATE_GLAND_DEVELOPMENT	12	-0.874219	-1.41663	0.0203271	0.62901	0.621402	2434	tags=75%, list=9%, signal=68%	WDR77/FGFR2/NOTCH1/FOXA1/PSAP/TP63/AR/CTNNB1/RXRA
GO_LAMININ_COMPLEX	GO_LAMININ_COMPLEX	11	-0.885109	-1.40701	0.0201574	0.62901	0.621402	2919	tags=64%, list=11%, signal=57%	LAMB2/MEGF9/LAMC1/LAMB1/LAMA3/LAMA5/LAMB3
GO_ACTIN_FILAMENT_BASED_MOVEMENT	GO_ACTIN_FILAMENT_BASED_MOVEMENT	128	-0.601721	-1.36453	0.0198498	0.62901	0.621402	2504	tags=21%, list=9%, signal=19%	CACNA1D/ACTN4/MYO1E/WASL/SNTA1/NOS1AP/RNF207/TPM2/MYO9B/KCNQ1/MYL6B/DLG1/FNBP1L/PDE4D/MYH9/FRMD6/SLC9A1/CAV1/SRI/MYO1C/DSG2/FLNA/WASF2/NEDD4L/VIM/TNNT3/TNNI2
GO_SYNAPTIC_VESICLE_MEMBRANE	GO_SYNAPTIC_VESICLE_MEMBRANE	103	-0.616216	-1.3601	0.0202635	0.62901	0.621402	3495	tags=17%, list=13%, signal=14%	DNAJC5/STX1A/LAMP1/RAB4A/DTNBP1/PTPRS/TPRG1L/DNM1L/VAMP2/ICA1/MCTP2/STX12/SEPTIN8/VAMP3/PTPRN2/CLTB/SYT8
GO_RESPONSE_TO_ALKALOID	GO_RESPONSE_TO_ALKALOID	98	0.541542	1.35939	0.0197455	0.62901	0.621402	2663	tags=26%, list=10%, signal=23%	CRH/SRSF9/HSPA5/HDAC2/PPARG/HSP90AB1/TH/TAC1/FADD/CCNA2/CASP6/TIAM1/SDK1/TMEM38B/ADA/RAD51/PPP1R1B/PEA15/DNMT3A/EFTUD2/SNCA/BLM/CDK5/PRKCE/UQCRC1
GO_ISOMERASE_ACTIVITY	GO_ISOMERASE_ACTIVITY	152	0.498962	1.32904	0.0201599	0.62901	0.621402	2073	tags=25%, list=8%, signal=23%	TPI1/HSPD1/FKBP1A/FKBP4/PPIB/PDIA6/P4HB/PDIA3/PPIA/GPI/PPIF/MIF/ECHS1/DKC1/TOP2A/PPIH/RPUSD3/NAXE/PGAM1/IDI1/EBPL/RPIA/PGM2L1/PDIA4/PPIE/HMGCS1/EBP/TOP1MT/TOP2B/TSTA3/TOP1/ERO1A/PGM2/ENOPH1/CYP2J2/RPE/PPIL1/FKBP8
GO_REGULATION_OF_LIPID_LOCALIZATION	GO_REGULATION_OF_LIPID_LOCALIZATION	124	0.507174	1.32051	0.0187668	0.62901	0.621402	1987	tags=22%, list=7%, signal=20%	CRH/ZC3H12A/HILPDA/KDM5B/NFKBIA/CD36/MIF/PPARG/LAMTOR1/APOE/PRELID1/TAC1/APOC1/LIPG/TRIAP1/LPL/ALKBH7/IL1B/ANXA9/NKX3-1/PLTP/OSBPL8/SPP1/PTPN11/SCARB1/MEST/IRS2
GO_ELECTRON_TRANSPORT_CHAIN	GO_ELECTRON_TRANSPORT_CHAIN	177	0.490697	1.3136	0.019681	0.62901	0.621402	1647	tags=29%, list=6%, signal=28%	MT-CO3/C15orf48/MT-ND4/BID/CYB5A/COX5A/CYC1/MT-CO2/MT-ND1/GPX2/AKR1B1/COX6C/NDUFB9/MT-CO1/NDUFS5/UQCRH/COX6A1/ADH5/MT-ND2/COX4I1/ALDH5A1/GLDC/MT-CYB/NDUFS7/NDUFA12/NQO1/CYCS/ASPH/NDUFB11/SDHC/COX7A2L/GLRX3/GLRX5/NDUFV2/NDUFA4/CDK1/NDUFS3/CIAPIN1/PHGDH/TSTA3/NDUFB8/SDHB/UQCR10/UQCRB/COX7A2/CCNB1/NDUFAB1/ETFA/NDUFC2/CYB561/UQCC3/NDUFA10
GO_CARBOHYDRATE_BIOSYNTHETIC_PROCESS	GO_CARBOHYDRATE_BIOSYNTHETIC_PROCESS	196	0.469417	1.26858	0.0193271	0.62901	0.621402	2803	tags=27%, list=10%, signal=24%	TPI1/GAPDH/TKT/MDH2/SLC2A1/AKR1B1/SLC25A1/TALDO1/GPI/PPP1CA/DYRK2/MDH1/PGAM1/HAS3/PGK1/PGM2L1/B3GNT3/PPP1CB/GSK3A/FBP1/FUT3/IMPAD1/NANS/PCK2/GOT1/ENO2/IMPA2/PGM2/G6PC3/UGP2/FAM3C/AKR1A1/HAS2/DGAT2/SDHAF3/PPP1R3D/IRS2/CHST11/SLC25A10/ARPP19/ST3GAL4/SLC25A13/SORD/CLTC/SNCA/PPP4R3B/ENO1/AP2A1/AKT1/IMPA1/CHST12/NLN
GO_RESPONSE_TO_TOXIC_SUBSTANCE	GO_RESPONSE_TO_TOXIC_SUBSTANCE	494	0.41273	1.22901	0.0188773	0.62901	0.621402	1093	tags=13%, list=4%, signal=13%	CRH/S100A9/GSTM3/CYP1A1/RHOB/GGH/RALBP1/ZC3H12A/MT-ND4/DUSP1/SRSF9/RPS3/KDM5B/CCND1/ACTB/MT1E/PIM1/MGST1/GPX2/EEF2/S100A8/BNIP3/CD36/RGS10/PRDX2/CDH1/NET1/ADH5/LDHA/RPL15/HPGD/PCNA/HDAC2/SDC1/PPIF/EIF4EBP1/PCGF2/PRDX4/MT-CYB/APOE/TH/PRDX1/NQO1/MAPK13/PRDX6/HMOX1/ACTR2/PAWR/GSTO2/MPST/TNFAIP3/PRDX3/EEF1B2/GPX4/RPL10A/CDK1/TRAP1/UBA52/PLEKHA1/HSF1/TXN/KCNK1/MT1G/APEX1/TYMS
GO_VESICLE_LUMEN	GO_VESICLE_LUMEN	301	0.43302	1.21936	0.0187629	0.62901	0.621402	1341	tags=18%, list=5%, signal=18%	S100A9/HSPA6/SERPINE1/GGH/SCCPDH/PSMD7/TUBB/NME2/CSTB/CAP1/CCT2/EEF2/S100A8/VEGFA/PSMA2/PPIA/DYNLT1/HSPA8/CCT8/GPI/HSP90AA1/IMPDH2/MIF/APRT/HMGB1/PSMD11/KPNB1/PRDX4/CREG1/HSP90AB1/SERPINB3/PGAM1/PSMD3/IDH1/PRDX6/GDI2/ACTR2/EEF1A1/ACLY/JUP/PPIE/ILF2/PDXK/CTSD/FAM49B/ARPC5/PSMD2/ROCK1/SERPINI1/PA2G4/LCN2/PSMB7/HEBP2/PSMC2/VEGFB
GO_RESPONSE_TO_INTERFERON_ALPHA	GO_RESPONSE_TO_INTERFERON_ALPHA	21	-0.82587	-1.46682	0.0204425	0.629667	0.622051	968	tags=48%, list=4%, signal=46%	ADAR/IFITM1/IFNAR1/IFIT2/IFITM2/GATA3/IFIT3/IFITM3/MX2/BST2
GO_NEGATIVE_REGULATION_OF_TRANSPORTER_ACTIVITY	GO_NEGATIVE_REGULATION_OF_TRANSPORTER_ACTIVITY	72	-0.664715	-1.42163	0.0209161	0.6413	0.633544	1684	tags=19%, list=6%, signal=18%	NDFIP2/TWIST1/CTTNBP2NL/CALM1/GOPC/FKBP1B/CAV1/OXSR1/SRI/ANK3/NDFIP1/NEDD4L/YWHAE/GSTO1
GO_REGULATION_OF_ESTABLISHMENT_OF_PROTEIN_LOCALIZATION_TO_CHROMOSOME	GO_REGULATION_OF_ESTABLISHMENT_OF_PROTEIN_LOCALIZATION_TO_CHROMOSOME	12	0.888712	1.57049	0.021104	0.644107	0.636317	1105	tags=75%, list=4%, signal=72%	CCT2/CCT7/CCT8/DKC1/CCT4/CCT3/TCP1/TERF1/CCT6A
GO_DISRUPTION_BY_HOST_OF_SYMBIONT_CELLS	GO_DISRUPTION_BY_HOST_OF_SYMBIONT_CELLS	11	0.890974	1.54339	0.0214024	0.647955	0.640118	73	tags=9%, list=0%, signal=9%	GAPDH
GO_ANATOMICAL_STRUCTURE_MATURATION	GO_ANATOMICAL_STRUCTURE_MATURATION	156	-0.589467	-1.36559	0.021424	0.647955	0.640118	4571	tags=28%, list=17%, signal=23%	NF1/PICK1/FARP2/TFCP2L1/ANG/C1QL1/KDM1A/GPAT4/XBP1/NSUN2/MAEA/OPA1/PABPC1L/TRPC4AP/MTOR/IRX5/L3MBTL3/ARCN1/MMP2/CLN5/FERMT1/TUT7/BMP2/FOXA1/HOXA5/MECP2/PLXNB1/RBPJ/RB1/YTHDF2/CDKN1A/DDIT3/NR4A2/AGRN/MAP3K13/ANKRD17/GATA3/HIF1A/TUT4/CTNNB1/FGFR3/RERE/APP
GO_MYOFILAMENT	GO_MYOFILAMENT	27	-0.782281	-1.44246	0.0216741	0.648534	0.64069	1945	tags=15%, list=7%, signal=14%	TPM2/FHOD3/TNNT3/TNNI2
GO_HEMIDESMOSOME_ASSEMBLY	GO_HEMIDESMOSOME_ASSEMBLY	12	-0.871817	-1.41274	0.0217209	0.648534	0.64069	1229	tags=75%, list=5%, signal=72%	CD151/LAMA3/COL17A1/ITGB4/PLEC/ITGA6/LAMB3/DST/KRT5
GO_THIOESTER_METABOLIC_PROCESS	GO_THIOESTER_METABOLIC_PROCESS	100	0.528681	1.33	0.0217342	0.648534	0.64069	2388	tags=25%, list=9%, signal=23%	ELOVL1/HMGCS2/DBI/FAR2/SLC25A1/ACOT13/FASN/SUCLG1/ACLY/SCD/PDHA1/PMVK/HMGCS1/ELOVL6/MVD/TECR/PPCS/PPT1/ACOT7/DGAT2/ACAT1/ELOVL4/PDHB/ACOT8/ACSS2
GO_REGULATION_OF_GONADOTROPIN_SECRETION	GO_REGULATION_OF_GONADOTROPIN_SECRETION	10	0.901796	1.52927	0.0221107	0.649263	0.641411	264	tags=20%, list=1%, signal=20%	CRH/GJA1
GO_CYTOSOLIC_LARGE_RIBOSOMAL_SUBUNIT	GO_CYTOSOLIC_LARGE_RIBOSOMAL_SUBUNIT	54	0.658376	1.50726	0.0222292	0.649263	0.641411	967	tags=44%, list=4%, signal=43%	RPLP0/RPL7/RPL23A/RPL13A/RPL4/RPL8/RPL19/RPL18A/RPL6/RPL17/RPL18/RPL13/RPL29/RPL30/RPL15/RPL27/RPL23/RPL7A/RPL9/RPL10/RPL21/RPLP1/RPL10A/UBA52
GO_NADH_METABOLIC_PROCESS	GO_NADH_METABOLIC_PROCESS	40	0.675324	1.4782	0.0219666	0.649263	0.641411	1581	tags=25%, list=6%, signal=24%	TPI1/GAPDH/MDH2/GPI/MDH1/PGAM1/PGK1/PGM2L1/PFKP/ENO2
GO_FICOLIN_1_RICH_GRANULE	GO_FICOLIN_1_RICH_GRANULE	124	0.499695	1.30104	0.0219209	0.649263	0.641411	1698	tags=33%, list=6%, signal=31%	HSPA6/HSPA1B/PSMD7/NME2/CSTB/EEF2/PSMA2/PPIA/DYNLT1/HSPA8/CCT8/GPI/HSP90AA1/IMPDH2/MIF/HMGB1/PSMD11/KPNB1/PRDX4/HSP90AB1/PGAM1/PSMD3/IDH1/PDAP1/ACTR2/KCMF1/EEF1A1/ACLY/JUP/PPIE/ILF2/CTSD/ARPC5/PSMD2/PSMB7/PSMC2/GSTP1/PSMC3/DERA/PGM2/PSMD13
GO_ENERGY_DERIVATION_BY_OXIDATION_OF_ORGANIC_COMPOUNDS	GO_ENERGY_DERIVATION_BY_OXIDATION_OF_ORGANIC_COMPOUNDS	269	0.448905	1.2492	0.0222444	0.649263	0.641411	1760	tags=25%, list=7%, signal=24%	MT-CO3/MT-ND4/BID/PHLDA2/COX5A/CYC1/MDH2/MT-CO2/MT-ND1/COX6C/NDUFB9/MT-CO1/PPP1CC/NDUFS5/BNIP3/UQCRH/COX6A1/MYC/MT-ND2/GNAS/COX4I1/ALDH5A1/PPP1CA/DYRK2/MDH1/MT-CYB/IDH2/NDUFS7/PRELID1/SUCLG1/NDUFA12/IDH1/CS/CYCS/FH/NDUFB11/SDHC/PGM2L1/COX7A2L/PDHA1/PPP1CB/NDUFV2/NDUFA4/CDK1/TRAP1/NDUFS3/GSK3A/ADSL/NOA1/NDUFB8/SDHB/UQCR10/OXA1L/UQCRB/SHMT2/IDH3G/CCNB1/NDUFAB1/ETFA/NDUFC2/MTFR1/UQCC3/IDH3A/PGM2/NDU…
GO_INOSITOL_LIPID_MEDIATED_SIGNALING	GO_INOSITOL_LIPID_MEDIATED_SIGNALING	179	-0.569597	-1.34463	0.0223764	0.650276	0.642411	4601	tags=30%, list=17%, signal=25%	BECN1/NF1/PPP2R5B/KBTBD2/PLCD1/JAK2/PIK3C3/NOP53/PI4KB/PIK3IP1/KDR/MAPK1/EGFR/SRC/PIK3CA/STAMBP/RPS6KB1/CBL/GSN/PLCE1/RGL2/FLT1/IER3/PLCG2/PLD1/PIP5K1A/SIRT1/EDN1/PIK3C2A/DCN/TWIST1/UNC5B/TSC2/PLXNB1/CAT/CCL5/OGT/IGF1R/DAB2IP/EXOC1/PLCH2/DIPK2A/PIK3R1/GATA3/PDGFA/PLCD3/IL18/ZFP36L1/LIME1/KLF4/IRS1/PTPN13/EZR
GO_CORTICOSTEROID_HORMONE_SECRETION	GO_CORTICOSTEROID_HORMONE_SECRETION	13	0.854938	1.54365	0.022874	0.659008	0.651038	682	tags=15%, list=3%, signal=15%	CRH/TAC1
GO_NEURON_MATURATION	GO_NEURON_MATURATION	44	-0.722029	-1.43138	0.0227799	0.659008	0.651038	4544	tags=32%, list=17%, signal=27%	PICK1/FARP2/C1QL1/KDM1A/OPA1/MTOR/IRX5/CLN5/MECP2/RB1/NR4A2/AGRN/MAP3K13/APP
GO_NEGATIVE_REGULATION_OF_CATECHOLAMINE_SECRETION	GO_NEGATIVE_REGULATION_OF_CATECHOLAMINE_SECRETION	11	0.883953	1.53123	0.0243113	0.661409	0.653409	1	tags=9%, list=0%, signal=9%	CRH
GO_TRIGLYCERIDE_RICH_LIPOPROTEIN_PARTICLE_REMODELING	GO_TRIGLYCERIDE_RICH_LIPOPROTEIN_PARTICLE_REMODELING	11	0.883343	1.53017	0.0243113	0.661409	0.653409	826	tags=18%, list=3%, signal=18%	APOE/LPL
GO_THYROID_HORMONE_METABOLIC_PROCESS	GO_THYROID_HORMONE_METABOLIC_PROCESS	22	-0.830992	-1.4934	0.0239552	0.661409	0.653409	1463	tags=27%, list=5%, signal=26%	DUOX2/DUOXA1/DUOX1/CPQ/PAX8/GATA3
GO_NEUROTRANSMITTER_RECEPTOR_ACTIVITY_INVOLVED_IN_REGULATION_OF_POSTSYNAPTIC_MEMBRANE_POTENTIAL	GO_NEUROTRANSMITTER_RECEPTOR_ACTIVITY_INVOLVED_IN_REGULATION_OF_POSTSYNAPTIC_MEMBRANE_POTENTIAL	46	0.65207	1.4571	0.0235754	0.661409	0.653409	3045	tags=13%, list=11%, signal=12%	ADRB1/CHRNA5/GABRB3/GABBR1/GLRB/GRIN2B
GO_ENDOPLASMIC_RETICULUM_EXIT_SITE	GO_ENDOPLASMIC_RETICULUM_EXIT_SITE	24	-0.796923	-1.45117	0.0243376	0.661409	0.653409	2142	tags=42%, list=8%, signal=38%	MPPE1/SEC16A/MIA2/SAR1B/PDCD6/SEC31A/YIPF5/TMED5/PDCD6IP/MIA3
GO_LUNG_CELL_DIFFERENTIATION	GO_LUNG_CELL_DIFFERENTIATION	23	-0.800333	-1.44882	0.0234278	0.661409	0.653409	1224	tags=35%, list=5%, signal=33%	GRHL2/FOXA1/HOXA5/THRB/RBPJ/YAP1/CTNNB1/AGR2
GO_CALCIUM_ION_REGULATED_EXOCYTOSIS_OF_NEUROTRANSMITTER	GO_CALCIUM_ION_REGULATED_EXOCYTOSIS_OF_NEUROTRANSMITTER	18	-0.831808	-1.43183	0.0231868	0.661409	0.653409	6	tags=11%, list=0%, signal=11%	RAB3GAP1/SYT8
GO_COLLAGEN_TRIMER	GO_COLLAGEN_TRIMER	81	-0.657163	-1.42352	0.0242101	0.661409	0.653409	3316	tags=20%, list=12%, signal=17%	COL18A1/COL6A3/COL4A6/DCN/COL3A1/LUM/COL7A1/COL27A1/COL4A2/COL4A1/COL9A2/COL17A1/COL12A1/COL1A2/COL1A1/COL4A5
GO_MALE_SEX_DETERMINATION	GO_MALE_SEX_DETERMINATION	13	-0.86001	-1.41723	0.0237639	0.661409	0.653409	942	tags=31%, list=3%, signal=30%	INSR/MAP3K4/AR/SF1
GO_T_HELPER_2_CELL_DIFFERENTIATION	GO_T_HELPER_2_CELL_DIFFERENTIATION	14	-0.849063	-1.41461	0.0244256	0.661409	0.653409	3058	tags=50%, list=11%, signal=44%	RARA/PRKCZ/BATF/IL4R/GATA3/IL18/ANXA1
GO_ENDODERM_DEVELOPMENT	GO_ENDODERM_DEVELOPMENT	75	-0.65706	-1.40873	0.0244417	0.661409	0.653409	4434	tags=35%, list=16%, signal=29%	POU5F1/SMAD2/KIF16B/SMAD4/FN1/EPB41L5/PAF1/HDAC1/LAMC1/DKK1/MMP2/CDC73/SMAD3/EXT1/CTR9/NOTCH1/COL7A1/COL4A2/LAMB1/LAMA3/ITGAV/COL12A1/SETD2/ZFP36L1/CTNNB1/LAMB3
GO_POSITIVE_REGULATION_OF_SEQUESTERING_OF_CALCIUM_ION	GO_POSITIVE_REGULATION_OF_SEQUESTERING_OF_CALCIUM_ION	11	-0.878372	-1.3963	0.0241212	0.661409	0.653409	1162	tags=45%, list=4%, signal=44%	CALM1/FKBP1B/SRI/MTLN/GSTO1
GO_REGULATION_OF_ESTABLISHMENT_OF_PLANAR_POLARITY	GO_REGULATION_OF_ESTABLISHMENT_OF_PLANAR_POLARITY	109	0.51221	1.31522	0.0234985	0.661409	0.653409	2521	tags=33%, list=9%, signal=30%	PSMD7/PSMA7/PSMA2/PSMB3/PSMB5/PSMA4/PSMD11/PSMD3/AP2S1/PSMA3/PSMC1/PSMD8/PSMB4/PSMF1/PSMD2/PSME1/PSMA6/WNT5A/PSMB7/PSMA1/PSMC2/FZD6/TIAM1/FZD5/PSMC3/PSMC4/PSMD13/PARD6A/VANGL2/SAPCD2/PSMC5/FZD3/PSMD9/PSMD4/PSME3/CLTC
GO_PHOSPHOLIPID_BINDING	GO_PHOSPHOLIPID_BINDING	403	-0.515543	-1.28155	0.0232477	0.661409	0.653409	4916	tags=35%, list=18%, signal=29%	FGD2/PRKCI/SNX30/DENND1B/SNX24/FZD7/MAP1B/SNX18/ZFYVE26/WDR45B/RPS6KC1/NF1/PICK1/BAIAP3/NUMA1/LDLRAP1/GBF1/PLCD1/UNC13B/JAG1/WASHC2C/ARHGAP32/KIF16B/ARFIP1/MPPE1/SNX13/BAD/LPAR1/PCYT1A/F3/SYT17/ACAP2/SGK3/THY1/SYTL4/SH3PXD2A/AIDA/CHMP3/PLA2G2A/SMURF1/OPHN1/MAP1LC3A/MAPKAP1/ATP13A2/FES/GOLPH3/KRIT1/PACSIN2/SNX6/OPA1/SNX19/ITPR3/SDCBP/FERMT2/PXDC1/SCIN/PITPNB/SAP30L/ITPR1/PCLO/ANKFY1/SBF2/PHF12/OBS…
GO_ORGANIC_HYDROXY_COMPOUND_BIOSYNTHETIC_PROCESS	GO_ORGANIC_HYDROXY_COMPOUND_BIOSYNTHETIC_PROCESS	242	0.456604	1.25185	0.0244317	0.661409	0.653409	2154	tags=22%, list=8%, signal=20%	SQLE/RAN/HMGCS2/INSIG1/AKR1B1/DHCR7/PNMT/MSMO1/FASN/KPNB1/APOE/TH/TM7SF2/CYP51A1/IDI1/VPS35/SLC27A2/SRD5A3/ACLY/SCD/ERG28/FDPS/PMVK/PCBD1/GIPC1/PDXK/ACAT2/HMGCS1/EBP/IL1B/CNBP/ELOVL6/MVD/FDFT1/CYB5R2/WNT5A/IMPAD1/SPR/SCAP/LBR/PLTP/NFYC/PCK2/GOT1/SOD1/IMPA2/SPHK2/NSDHL/HSD17B7/POR/APPL1/ACER2/DHCR24
GO_PROSTANOID_BIOSYNTHETIC_PROCESS	GO_PROSTANOID_BIOSYNTHETIC_PROCESS	25	-0.791751	-1.45306	0.0249455	0.66178	0.653775	2014	tags=48%, list=7%, signal=44%	SIRT1/EDN1/PTGES2/PTGS2/PTGES3/PTGES/CD74/PIBF1/PNPLA8/AKR1C3/FABP5/ANXA1
GO_FLUID_TRANSPORT	GO_FLUID_TRANSPORT	24	-0.795298	-1.44821	0.0252474	0.66178	0.653775	3301	tags=33%, list=12%, signal=29%	AHCYL1/INPP5K/ITPR1/AQP1/SLC4A11/EDN1/SLC14A1/AQP3
GO_RESPONSE_TO_MITOCHONDRIAL_DEPOLARISATION	GO_RESPONSE_TO_MITOCHONDRIAL_DEPOLARISATION	20	-0.815459	-1.43379	0.0252121	0.66178	0.653775	2133	tags=50%, list=8%, signal=46%	MFN2/ATG14/PINK1/OPTN/CDC37/TOMM7/GPS2/VPS13C/SQSTM1/ATP5IF1
GO_POSITIVE_REGULATION_OF_LIPID_LOCALIZATION	GO_POSITIVE_REGULATION_OF_LIPID_LOCALIZATION	74	0.591122	1.39857	0.0252302	0.66178	0.653775	1582	tags=23%, list=6%, signal=22%	CRH/ZC3H12A/HILPDA/NFKBIA/CD36/MIF/APOE/PRELID1/TAC1/LIPG/TRIAP1/LPL/IL1B/ANXA9/NKX3-1/PLTP/SPP1
GO_OLIGOSACCHARIDE_BINDING	GO_OLIGOSACCHARIDE_BINDING	10	-0.891128	-1.39569	0.0246664	0.66178	0.653775	2039	tags=30%, list=8%, signal=28%	LGALS9/CHID1/LGALS1
GO_SPROUTING_ANGIOGENESIS	GO_SPROUTING_ANGIOGENESIS	112	-0.609278	-1.35853	0.0247228	0.66178	0.653775	3601	tags=34%, list=13%, signal=30%	JMJD6/ABL1/GATA2/PDPK1/ROBO1/RAMP2/JMJD8/EPN1/E2F7/CLEC14A/FLT1/PDCD10/HDAC5/HDAC7/PIK3C2A/FBXW7/SEMA5A/PTGS2/NOTCH1/SRPX2/OTULIN/CEMIP2/MIA3/PIK3R3/PKM/EPHA2/THBS1/EPN2/KLF4/ITGB1/MMRN2/CIB1/JAK1/GLUL/CDC42/PLK2/ANXA1/RNF213
GO_RESPIRASOME	GO_RESPIRASOME	94	0.545897	1.35344	0.0248583	0.66178	0.653775	1647	tags=39%, list=6%, signal=37%	MT-CO3/C15orf48/MT-ND4/COX5A/CYC1/MT-CO2/MT-ND1/NDUFB9/MT-CO1/NDUFS5/UQCRH/COX6A1/MT-ND2/COX4I1/STMP1/MT-CYB/NDUFS7/NDUFA12/CYCS/NDUFB11/SDHC/COX7A2L/NDUFV2/NDUFA4/NDUFS3/COA3/HIGD1A/NDUFB8/SDHB/UQCR10/OXA1L/UQCRB/COX7A2/NDUFAB1/NDUFC2/UQCC3/NDUFA10
GO_PURINE_CONTAINING_COMPOUND_METABOLIC_PROCESS	GO_PURINE_CONTAINING_COMPOUND_METABOLIC_PROCESS	436	0.406426	1.18723	0.0249585	0.66178	0.653775	2388	tags=20%, list=9%, signal=18%	DDIT4/NME1/ELOVL1/TPI1/GAPDH/RAN/NME2/HMGCS2/CYC1/MT-CO2/DBI/FAR2/ATP5F1B/ATP5F1A/SLC25A1/NUDT1/LDHA/ATP5MC3/AHCY/ACOT13/SEC13/GPI/IMPDH2/GUCA2A/APRT/FASN/DNPH1/ATP5F1C/PGAM1/PARP1/SUCLG1/EIF6/PGK1/ATP5PD/PAICS/ACLY/PGM2L1/SCD/PDHA1/ATP5PO/NME4/PMVK/HMGCS1/ATP5PB/FBP1/ELOVL6/ADSL/MVD/IMPAD1/NUP93/PFKP/NUP37/TECR/CASK/MTHFD1L/MT-ATP6/GALK1/STOML2/NUDT4/PPCS/ENO2/UQCC3/HPRT1/ATP5MF/DHTKD1/SPHK2/PPT…
GO_CYTOPLASMIC_TRANSLATION	GO_CYTOPLASMIC_TRANSLATION	94	0.542713	1.34555	0.0256915	0.67079	0.662677	1004	tags=28%, list=4%, signal=27%	RPLP0/RPL13A/RPL8/RPL19/RPL18A/RPL6/RPSA/EIF3E/RPL17/EEF2/RPL18/EIF3H/RPL29/EIF3A/RPL30/RPL15/EIF3L/RPL22L1/RPL9/DENR/EIF4EBP1/RPLP1/EIF3M/RPL10A/EIF3F/CNBP
GO_ARACHIDONIC_ACID_MONOOXYGENASE_ACTIVITY	GO_ARACHIDONIC_ACID_MONOOXYGENASE_ACTIVITY	15	0.804589	1.49939	0.0259566	0.675073	0.666908	20	tags=7%, list=0%, signal=7%	CYP1A1
GO_RESPONSE_TO_ZINC_ION	GO_RESPONSE_TO_ZINC_ION	48	0.648216	1.46299	0.0260945	0.676031	0.667854	1412	tags=19%, list=5%, signal=18%	GGH/CA2/MT1E/S100A8/KRT14/TH/PARP1/MT1G/MT1X
GO_INSULIN_LIKE_GROWTH_FACTOR_BINDING	GO_INSULIN_LIKE_GROWTH_FACTOR_BINDING	29	-0.772965	-1.43624	0.0262546	0.677552	0.669357	920	tags=41%, list=3%, signal=40%	CCN2/ITGAV/CCN1/IGF1R/IGFBP5/ITGB4/CRIM1/IGFBP4/IGFBP6/ITGA6/IGFBP7/IGFBP2
GO_REGULATION_OF_WATER_LOSS_VIA_SKIN	GO_REGULATION_OF_WATER_LOSS_VIA_SKIN	27	0.749144	1.55453	0.0270568	0.695568	0.687155	1032	tags=26%, list=4%, signal=25%	KRT16/ELOVL1/GRHL1/CLDN4/SFN/LSR/STMN1
GO_MEMBRANE_INVAGINATION	GO_MEMBRANE_INVAGINATION	122	0.517204	1.3381	0.0272288	0.697307	0.688873	437	tags=7%, list=2%, signal=7%	IGKC/IGHG4/IGHA1/IGHG1/ANO6/CD36/IGLC3/ARF1/PPARG
GO_SOLUTE_ANION_ANTIPORTER_ACTIVITY	GO_SOLUTE_ANION_ANTIPORTER_ACTIVITY	29	0.725642	1.53296	0.0286148	0.719027	0.710331	1720	tags=14%, list=6%, signal=13%	SLC25A6/SLC25A5/SLC25A4/SLC37A1
GO_POLYSACCHARIDE_BINDING	GO_POLYSACCHARIDE_BINDING	25	-0.78778	-1.44577	0.0285412	0.719027	0.710331	3812	tags=28%, list=14%, signal=24%	PPP1R3F/AGL/ENPP2/GPCPD1/HLA-DRB1/HLA-DRA/TINAGL1
GO_NEUROPEPTIDE_SIGNALING_PATHWAY	GO_NEUROPEPTIDE_SIGNALING_PATHWAY	72	0.606737	1.43765	0.0284582	0.719027	0.710331	682	tags=4%, list=3%, signal=4%	PCSK1N/NMB/TAC1
GO_REGULATORY_T_CELL_DIFFERENTIATION	GO_REGULATORY_T_CELL_DIFFERENTIATION	31	-0.756004	-1.42421	0.0282039	0.719027	0.710331	2324	tags=23%, list=9%, signal=21%	DUSP10/LGALS9/SOCS1/IRF1/RUNX1/VSIR/CD46
GO_RESPIRATORY_CHAIN_COMPLEX	GO_RESPIRATORY_CHAIN_COMPLEX	80	0.559468	1.3466	0.0282968	0.719027	0.710331	1647	tags=39%, list=6%, signal=36%	MT-CO3/C15orf48/MT-ND4/COX5A/CYC1/MT-CO2/MT-ND1/NDUFB9/MT-CO1/NDUFS5/UQCRH/COX6A1/MT-ND2/COX4I1/MT-CYB/NDUFS7/NDUFA12/NDUFB11/SDHC/NDUFV2/NDUFA4/NDUFS3/COA3/NDUFB8/SDHB/UQCR10/UQCRB/NDUFAB1/NDUFC2/UQCC3/NDUFA10
GO_POSITIVE_REGULATION_OF_CALCIUM_ION_IMPORT	GO_POSITIVE_REGULATION_OF_CALCIUM_ION_IMPORT	19	0.804478	1.57987	0.0291253	0.721923	0.713191	1936	tags=21%, list=7%, signal=20%	CRH/CASK/SPHK2/CCL3
GO_METHYLOSOME	GO_METHYLOSOME	12	0.871379	1.53986	0.029044	0.721923	0.713191	1115	tags=67%, list=4%, signal=64%	SNRPB/SNRPF/SNRPD1/ERH/SNRPG/CLNS1A/SNRPE/PRMT1
GO_REGULATION_OF_TRANSCRIPTION_REGULATORY_REGION_DNA_BINDING	GO_REGULATION_OF_TRANSCRIPTION_REGULATORY_REGION_DNA_BINDING	49	-0.709454	-1.42178	0.0291621	0.721923	0.713191	1889	tags=37%, list=7%, signal=34%	FBXW7/DDRGK1/TWIST1/PER2/RB1/NIBAN2/ZNF593/DDIT3/SRI/TGFB1/FOXC1/GTF2B/GATA3/PARK7/NSD1/KLF4/CTNNB1/TMSB4X
GO_NEUTROPHIL_MIGRATION	GO_NEUTROPHIL_MIGRATION	108	0.511363	1.30767	0.029159	0.721923	0.713191	2036	tags=15%, list=8%, signal=14%	S100A9/S100A8/JAGN1/ADAM8/CCL18/CCL20/CAMK1D/IL1B/WDR1/CD99/C1QBP/S100A12/CCL3/IL23A/CXADR/CCL4
GO_LOCOMOTORY_EXPLORATION_BEHAVIOR	GO_LOCOMOTORY_EXPLORATION_BEHAVIOR	11	0.874063	1.5141	0.0297137	0.730172	0.72134	497	tags=18%, list=2%, signal=18%	CRH/APOE
GO_EUKARYOTIC_48S_PREINITIATION_COMPLEX	GO_EUKARYOTIC_48S_PREINITIATION_COMPLEX	15	0.797928	1.48698	0.0296354	0.730172	0.72134	1284	tags=47%, list=5%, signal=44%	EIF3E/EIF3H/EIF3A/EIF3L/EIF3M/EIF3F/EIF3B
GO_AEROBIC_ELECTRON_TRANSPORT_CHAIN	GO_AEROBIC_ELECTRON_TRANSPORT_CHAIN	19	0.80324	1.57744	0.0308016	0.744605	0.735599	887	tags=53%, list=3%, signal=51%	MT-CO3/COX5A/MT-CO2/COX6C/MT-CO1/COX6A1/COX4I1/CYCS/COX7A2L/NDUFA4
GO_POSITIVE_REGULATION_OF_CAMP_MEDIATED_SIGNALING	GO_POSITIVE_REGULATION_OF_CAMP_MEDIATED_SIGNALING	16	0.827983	1.55408	0.03063	0.744605	0.735599	984	tags=12%, list=4%, signal=12%	CRH/GSK3A
GO_HISTONE_LYSINE_N_METHYLTRANSFERASE_ACTIVITY	GO_HISTONE_LYSINE_N_METHYLTRANSFERASE_ACTIVITY	42	-0.732724	-1.43638	0.0308233	0.744605	0.735599	3774	tags=48%, list=14%, signal=41%	SETDB1/EZH1/EHMT2/KMT2D/SETD5/CXXC1/KMT2C/EED/KMT5B/WDR82/SMYD3/KMT2B/EHMT1/SETD2/ASH1L/NSD3/PRDM2/NSD1/KMT2A/MECOM
GO_CELL_LEADING_EDGE	GO_CELL_LEADING_EDGE	394	-0.509138	-1.26269	0.0307517	0.744605	0.735599	3804	tags=31%, list=14%, signal=27%	FGD4/DUSP22/THY1/PLXND1/S100A11/SSH1/ABL1/APC/NHS/JMY/WWC1/ACTN1/ACTR3/EPB41L5/FGD6/SRC/PIK3CA/AJUBA/KLHL2/EVL/INPPL1/SH3RF1/RUFY3/INPP5K/PDLIM7/AAK1/GSN/PACSIN2/DDX58/ABI2/FERMT2/DIAPH1/CLASP2/FER/ABLIM3/CDK6/PRKCZ/SNX1/CCDC88A/GDPD2/ARHGEF26/PIEZO1/PSD4/NCKAP1/WASL/MYO1D/PXN/ILK/PIP5K1A/CORO1B/PAK1/CD2AP/SWAP70/CDC42BPA/TRPM7/CAPG/CTNNA1/DNM2/MYO10/NDEL1/DOCK8/DPYSL3/THEM4/FLOT2/GABARAPL1/PDLIM…
GO_RESPONSE_TO_TEMPERATURE_STIMULUS	GO_RESPONSE_TO_TEMPERATURE_STIMULUS	228	0.455733	1.2382	0.0308581	0.744605	0.735599	1677	tags=19%, list=6%, signal=18%	HSPA6/TCIM/IER5/HSPA1B/BAG3/MT-CO2/PCSK1N/NFKBIA/DNAJB1/HSPD1/HSPA5/FKBP4/HSPH1/HDAC2/ADRB1/DNAJA4/HSPA8/SEC13/HSP90AA1/PPARG/UCP2/MT-CYB/HSBP1/HSP90AB1/ATP2B1/CAMK2G/HMOX1/LPL/ATP2A2/DNAJC7/HSF1/RPA3/DNAJA2/NR2F6/NUP93/METRNL/NUP37/ANO1/ERO1A/LXN/CLPB/SOD1/DNAJC2/PDCL3
GO_POSITIVE_REGULATION_OF_TRANSCRIPTION_REGULATORY_REGION_DNA_BINDING	GO_POSITIVE_REGULATION_OF_TRANSCRIPTION_REGULATORY_REGION_DNA_BINDING	22	-0.817648	-1.46942	0.0312557	0.746117	0.737093	1789	tags=50%, list=7%, signal=47%	DDRGK1/TWIST1/RB1/NIBAN2/TGFB1/FOXC1/GTF2B/GATA3/PARK7/KLF4/CTNNB1
GO_ACROSOMAL_MEMBRANE	GO_ACROSOMAL_MEMBRANE	20	-0.808537	-1.42162	0.0312258	0.746117	0.737093	1902	tags=25%, list=7%, signal=23%	TRIP11/CAV2/FLOT2/CAV1/CD46
GO_HEAT_SHOCK_PROTEIN_BINDING	GO_HEAT_SHOCK_PROTEIN_BINDING	117	0.49631	1.28277	0.0311701	0.746117	0.737093	1301	tags=17%, list=5%, signal=16%	HSPA6/CYP1A1/HSPA1B/RPS3/DNAJB1/HSPA5/FKBP4/HDAC2/DNAJA4/HSPA8/KPNB1/HSP90AB1/ZFP36/CDK1/DNAJC7/AHSA1/HSF1/DNAJA2/MVD/CSNK2A1
GO_RIBONUCLEOPROTEIN_COMPLEX_SUBUNIT_ORGANIZATION	GO_RIBONUCLEOPROTEIN_COMPLEX_SUBUNIT_ORGANIZATION	188	0.483705	1.28864	0.0314606	0.748337	0.739286	1918	tags=30%, list=7%, signal=28%	RPLP0/RPL23A/RPL13A/SNRPB/RPL6/RPS5/RPSA/SRSF9/EIF3E/SNRPF/EIF3H/EIF3A/KIF5B/RRS1/SNRPD1/EIF3L/RPS19/TXNL4A/HSP90AA1/DENR/SF3A3/RPL10/HSP90AB1/ABT1/BOP1/STRAP/EIF6/SNRPG/EIF3M/ZNHIT3/NUDT21/CLNS1A/MRPS7/RUVBL2/SF3A1/EIF3F/SNRPE/GEMIN6/MRPL11/EIF3B/LSM4/RPS10/NUFIP1/PIH1D1/PPAN/SRPK1/DDX1/CELF1/MRTO4/LUC7L2/SCAF11/GCFC2/AGO2/USP39/ERAL1/DDX28
GO_RESPONSE_TO_COCAINE	GO_RESPONSE_TO_COCAINE	45	0.653254	1.44518	0.031816	0.75165	0.742559	1399	tags=18%, list=5%, signal=17%	CRH/HSPA5/HDAC2/HSP90AB1/FADD/CCNA2/TIAM1/SDK1
GO_INTERFERON_GAMMA_MEDIATED_SIGNALING_PATHWAY	GO_INTERFERON_GAMMA_MEDIATED_SIGNALING_PATHWAY	83	-0.640653	-1.39413	0.0318978	0.75165	0.742559	4119	tags=49%, list=15%, signal=42%	JAK2/HLA-DPB1/TRIM34/TRIM31/NLRC5/MT2A/CAMK2D/IFI30/STAT1/TRIM8/TRIM38/CIITA/HLA-DQA1/OAS2/NR1H2/GBP1/MID1/B2M/PML/TRIM5/HLA-E/TRIM25/PTPN2/IRF7/TP53/OASL/HLA-DRB1/SOCS1/IRF3/HLA-DRA/HLA-DQB1/PARP14/CDC37/IRF1/IRF2/SOCS3/TRIM22/SP100/JAK1/IFNGR1/CD44
GO_ACTIVE_TRANSMEMBRANE_TRANSPORTER_ACTIVITY	GO_ACTIVE_TRANSMEMBRANE_TRANSPORTER_ACTIVITY	323	0.421234	1.198	0.0319372	0.75165	0.742559	2782	tags=16%, list=10%, signal=15%	MT-CO3/SLC25A6/RALBP1/SLC25A5/SLC25A3/ATP6V0B/ATP5F1B/SLC25A1/SLC38A1/TOMM20/SEC61G/MFSD2A/ATP6AP1/ATP2B1/ATP1B3/SLC1A6/ATP2A2/TIMM17A/SLC38A4/TIMM17B/ABCD3/SLC5A6/SLC6A8/ATP6V0E2/SLC1A5/ATP6V1E1/SLC20A1/SLC25A4/SLC41A1/SLC37A1/SLC15A1/ATP6V1F/SLC2A6/SLC35E3/SLC11A2/MFSD3/SLC25A10/TIMM23/SLC45A3/SLC9A2/SLC16A3/SLC6A11/SLC1A1/SLC13A3/SLC9A7/CD320/SLC35D2/ATP2C1/SLC12A8/SLC2A8/SLC10A3/SLC7A6
GO_ATP_METABOLIC_PROCESS	GO_ATP_METABOLIC_PROCESS	291	0.444939	1.24967	0.032722	0.767418	0.758136	1762	tags=24%, list=7%, signal=23%	DDIT4/MT-CO3/HSPA1B/TPI1/GAPDH/MT-ND4/BID/COX5A/CYC1/MT-CO2/MT-ND1/COX6C/NDUFB9/ATP5F1B/MT-CO1/NDUFS5/UQCRH/ATP5F1A/COX6A1/LDHA/MT-ND2/ATP5MC3/HSPA8/COX4I1/SEC13/GPI/PPIF/ATP5F1C/MT-CYB/PGAM1/NDUFS7/PARP1/NDUFA12/EIF6/NUDT5/PGK1/CYCS/ATP5PD/NDUFB11/SDHC/PGM2L1/COX7A2L/ATP5PO/NDUFV2/NDUFA4/CDK1/CLPX/NDUFS3/ATP5PB/FBP1/NDUFB8/UQCR10/MSH2/UQCRB/COX7A2/NUP93/PFKP/NUP37/SHMT2/MT-ATP6/GALK1/STOML2/CCNB…
GO_IMMUNE_RESPONSE_TO_TUMOR_CELL	GO_IMMUNE_RESPONSE_TO_TUMOR_CELL	15	0.790317	1.47279	0.0329055	0.767814	0.758527	997	tags=20%, list=4%, signal=19%	HSPD1/HMGB1/CEACAM1
GO_NEGATIVE_REGULATION_OF_VIRAL_ENTRY_INTO_HOST_CELL	GO_NEGATIVE_REGULATION_OF_VIRAL_ENTRY_INTO_HOST_CELL	16	-0.832777	-1.41106	0.0329687	0.767814	0.758527	3884	tags=56%, list=14%, signal=48%	TRIM31/TRIM8/GSN/TRIM5/SNX3/TRIM25/IFITM1/IFITM2/IFITM3
GO_MCM_COMPLEX	GO_MCM_COMPLEX	12	0.86885	1.53539	0.0332229	0.771048	0.761722	3228	tags=83%, list=12%, signal=73%	MCM7/MCM4/MCM3/MCM5/MCMBP/MCM6/MMS22L/TONSL/MCM2/MCM8
GO_RESPONSE_TO_SALT	GO_RESPONSE_TO_SALT	18	0.809417	1.5669	0.034285	0.772389	0.763047	2654	tags=50%, list=10%, signal=45%	ZC3H12A/HSPA5/MAPK13/HSF1/RIDA/HNRNPD/ZNF16/DAXX/HNRNPA1
GO_PYRIMIDINE_NUCLEOSIDE_MONOPHOSPHATE_METABOLIC_PROCESS	GO_PYRIMIDINE_NUCLEOSIDE_MONOPHOSPHATE_METABOLIC_PROCESS	16	0.821306	1.54155	0.0364642	0.772389	0.763047	2550	tags=44%, list=9%, signal=40%	DUT/CMPK1/UPP1/TYMS/UCK2/UMPS/SHMT1
GO_DEFENSE_RESPONSE_TO_FUNGUS	GO_DEFENSE_RESPONSE_TO_FUNGUS	26	0.741097	1.53093	0.0397892	0.772389	0.763047	212	tags=15%, list=1%, signal=15%	S100A9/GAPDH/S100A8/JAGN1
GO_DETECTION_OF_TEMPERATURE_STIMULUS_INVOLVED_IN_SENSORY_PERCEPTION	GO_DETECTION_OF_TEMPERATURE_STIMULUS_INVOLVED_IN_SENSORY_PERCEPTION	14	0.818814	1.50617	0.0347593	0.772389	0.763047	1490	tags=21%, list=6%, signal=20%	NR2F6/ANO1/LXN
GO_PROTEIN_LOCALIZATION_TO_NUCLEOPLASM	GO_PROTEIN_LOCALIZATION_TO_NUCLEOPLASM	12	0.852151	1.50588	0.047456	0.772389	0.763047	1807	tags=75%, list=7%, signal=70%	CCT2/CCT7/CCT8/DKC1/CCT4/CCT3/TCP1/CCT6A/CCT5
GO_MITOCHONDRIAL_RESPIRATORY_CHAIN_COMPLEX_IV	GO_MITOCHONDRIAL_RESPIRATORY_CHAIN_COMPLEX_IV	11	0.866025	1.50017	0.0376096	0.772389	0.763047	1040	tags=64%, list=4%, signal=61%	C15orf48/COX5A/MT-CO1/COX6A1/COX4I1/NDUFA4/COA3
GO_RETINOL_BINDING	GO_RETINOL_BINDING	13	0.828806	1.49647	0.0401837	0.772389	0.763047	916	tags=15%, list=3%, signal=15%	RBP1/CRABP2
GO_MEIOSIS_II_CELL_CYCLE_PROCESS	GO_MEIOSIS_II_CELL_CYCLE_PROCESS	10	0.882353	1.4963	0.0374018	0.772389	0.763047	3073	tags=60%, list=11%, signal=53%	PPP2R1A/BUB1B/MASTL/BUB1/RAD51C/SGO2
GO_PROTEIN_REFOLDING	GO_PROTEIN_REFOLDING	32	0.701996	1.4953	0.0464377	0.772389	0.763047	1060	tags=44%, list=4%, signal=42%	HSPA6/HSPA1B/HSPD1/HSPA5/FKBP1A/PPIB/PPIA/DNAJA4/HSPA8/HSP90AA1/PPIF/PPIH/PPIE/DNAJA2
GO_RETINAL_BINDING	GO_RETINAL_BINDING	14	0.810932	1.49167	0.0408574	0.772389	0.763047	916	tags=14%, list=3%, signal=14%	RBP1/CRABP2
GO_RESPONSE_TO_GLUCAGON	GO_RESPONSE_TO_GLUCAGON	32	0.699309	1.48958	0.0491963	0.772389	0.763047	1118	tags=12%, list=4%, signal=12%	GJB2/CYC1/MT-CYB/CCNA2
GO_POSITIVE_REGULATION_OF_SYNAPTIC_TRANSMISSION_GABAERGIC	GO_POSITIVE_REGULATION_OF_SYNAPTIC_TRANSMISSION_GABAERGIC	10	0.875609	1.48487	0.0427785	0.772389	0.763047	682	tags=30%, list=3%, signal=29%	CA2/KIF5B/TAC1
GO_ENDOPLASMIC_RETICULUM_CHAPERONE_COMPLEX	GO_ENDOPLASMIC_RETICULUM_CHAPERONE_COMPLEX	10	0.874695	1.48332	0.0436091	0.772389	0.763047	703	tags=60%, list=3%, signal=58%	HSPA5/HSP90B1/PPIB/PDIA6/P4HB/SDF2L1
GO_FATTY_ACYL_COA_BIOSYNTHETIC_PROCESS	GO_FATTY_ACYL_COA_BIOSYNTHETIC_PROCESS	31	0.689779	1.46898	0.0462631	0.772389	0.763047	2289	tags=32%, list=8%, signal=30%	ELOVL1/SLC25A1/FASN/ACLY/SCD/ELOVL6/TECR/PPT1/ACAT1/ELOVL4
GO_PROTEIN_COMPLEX_INVOLVED_IN_CELL_ADHESION	GO_PROTEIN_COMPLEX_INVOLVED_IN_CELL_ADHESION	34	-0.764987	-1.46209	0.0336829	0.772389	0.763047	2120	tags=21%, list=8%, signal=19%	ITGAE/ITGAV/ITGA2/ITGB4/ITGA3/ITGB1/ITGA6
GO_RHYTHMIC_BEHAVIOR	GO_RHYTHMIC_BEHAVIOR	38	0.668597	1.45911	0.0421202	0.772389	0.763047	589	tags=11%, list=2%, signal=10%	CRH/AHCY/TH/ZFHX3
GO_MITOTIC_DNA_REPLICATION	GO_MITOTIC_DNA_REPLICATION	15	0.781734	1.4568	0.0365843	0.772389	0.763047	2830	tags=53%, list=10%, signal=48%	ZMPSTE24/MCM4/MCM3/CDC45/MCM6/RAD51/GINS1/MCM2
GO_TOXIN_TRANSPORT	GO_TOXIN_TRANSPORT	37	0.667509	1.44642	0.0417884	0.772389	0.763047	575	tags=24%, list=2%, signal=24%	CCT2/HSPA5/BNIP3/CCT7/NRP1/CCT8/CCT4/CCT3/TCP1
GO_POSITIVE_REGULATION_OF_RNA_SPLICING	GO_POSITIVE_REGULATION_OF_RNA_SPLICING	34	-0.756445	-1.44577	0.04439	0.772389	0.763047	2012	tags=44%, list=7%, signal=41%	RBMXL1/THRAP3/U2AF2/NUP98/DYRK1A/RBM22/SETX/SNRNP70/NCL/PIK3R1/POLR2A/CIRBP/TRA2A/TRA2B/SRSF5
GO_NEGATIVE_REGULATION_OF_CALCIUM_ION_TRANSMEMBRANE_TRANSPORT	GO_NEGATIVE_REGULATION_OF_CALCIUM_ION_TRANSMEMBRANE_TRANSPORT	34	-0.755812	-1.44456	0.04439	0.772389	0.763047	1782	tags=18%, list=7%, signal=17%	SESTD1/CALM1/FKBP1B/SRI/YWHAE/GSTO1
GO_ENDOCARDIAL_CUSHION_MORPHOGENESIS	GO_ENDOCARDIAL_CUSHION_MORPHOGENESIS	34	-0.750735	-1.43486	0.0497655	0.772389	0.763047	1657	tags=38%, list=6%, signal=36%	SMAD4/SNAI2/ROBO1/TWIST1/NOTCH1/BMP2/MDM2/RBPJ/BMP7/ENG/MDM4/TGFBR2/TBX2
GO_RIBONUCLEOSIDE_MONOPHOSPHATE_BIOSYNTHETIC_PROCESS	GO_RIBONUCLEOSIDE_MONOPHOSPHATE_BIOSYNTHETIC_PROCESS	30	0.676202	1.43383	0.0486017	0.772389	0.763047	2498	tags=47%, list=9%, signal=42%	IMPDH2/APRT/PAICS/CMPK1/UPP1/ADSL/UCK2/HPRT1/PPAT/GMPS/ATIC/UMPS/ADA/RFK
GO_MATERNAL_PLACENTA_DEVELOPMENT	GO_MATERNAL_PLACENTA_DEVELOPMENT	35	0.662823	1.42865	0.0433073	0.772389	0.763047	1582	tags=26%, list=6%, signal=24%	GJB2/PTN/TMED2/GJA1/DAZAP1/PRDX3/LIF/BSG/SPP1
GO_VASCULAR_ASSOCIATED_SMOOTH_MUSCLE_CELL_MIGRATION	GO_VASCULAR_ASSOCIATED_SMOOTH_MUSCLE_CELL_MIGRATION	21	-0.803109	-1.4264	0.0381679	0.772389	0.763047	4551	tags=57%, list=17%, signal=48%	DOCK7/MEF2C/NR4A3/SSH1/DOCK5/PAK1/LRP1/MDM2/IQGAP1/ADAMTS1/IGFBP5/NFE2L2
GO_PYRIMIDINE_NUCLEOTIDE_BIOSYNTHETIC_PROCESS	GO_PYRIMIDINE_NUCLEOTIDE_BIOSYNTHETIC_PROCESS	43	0.644243	1.41966	0.0421064	0.772389	0.763047	2149	tags=35%, list=8%, signal=32%	NME1/NME2/DUT/CMPK1/UPP1/NME4/CTPS1/CMPK2/TYMS/DTYMK/UCK2/AGPAT2/LCLAT1/TAMM41/UMPS
GO_ICOSANOID_BIOSYNTHETIC_PROCESS	GO_ICOSANOID_BIOSYNTHETIC_PROCESS	47	-0.709397	-1.41742	0.0361272	0.772389	0.763047	2014	tags=34%, list=7%, signal=32%	SIRT1/EDN1/PTGES2/PTGS2/PTGES3/GGT6/PTGES/LTC4S/CD74/PIBF1/MGST2/PNPLA8/ALOX5/AKR1C3/FABP5/ANXA1
GO_NEGATIVE_REGULATION_OF_CATION_CHANNEL_ACTIVITY	GO_NEGATIVE_REGULATION_OF_CATION_CHANNEL_ACTIVITY	41	-0.724603	-1.41741	0.0368732	0.772389	0.763047	1162	tags=15%, list=4%, signal=14%	CALM1/FKBP1B/CAV1/SRI/ANK3/GSTO1
GO_SEX_DETERMINATION	GO_SEX_DETERMINATION	21	-0.797904	-1.41715	0.0396947	0.772389	0.763047	942	tags=33%, list=3%, signal=32%	INSR/WNT4/RTF2/MAP3K4/AR/CITED2/SF1
GO_REGULATION_OF_ANTIGEN_PROCESSING_AND_PRESENTATION	GO_REGULATION_OF_ANTIGEN_PROCESSING_AND_PRESENTATION	19	-0.81278	-1.41392	0.0387597	0.772389	0.763047	1123	tags=21%, list=4%, signal=20%	CD68/CD74/THBS1/PYCARD
GO_NEGATIVE_REGULATION_OF_ANIMAL_ORGAN_MORPHOGENESIS	GO_NEGATIVE_REGULATION_OF_ANIMAL_ORGAN_MORPHOGENESIS	32	-0.74946	-1.41317	0.037037	0.772389	0.763047	1889	tags=31%, list=7%, signal=29%	FBXW7/NOTCH1/THRB/BMP7/PAX8/FOXC1/GATA3/TBX2/CTNNB1/TACSTD2
GO_NEUTRAL_LIPID_CATABOLIC_PROCESS	GO_NEUTRAL_LIPID_CATABOLIC_PROCESS	37	-0.731755	-1.41189	0.0383481	0.772389	0.763047	3276	tags=24%, list=12%, signal=21%	ABHD16A/MGLL/ABHD5/PLIN5/FAAH/PNPLA2/SORL1/FABP5/FABP4
GO_PHAGOCYTIC_CUP	GO_PHAGOCYTIC_CUP	27	-0.765476	-1.41148	0.0430906	0.772389	0.763047	2528	tags=37%, list=9%, signal=34%	ABCA7/LCP1/MCOLN1/CDC42SE2/TLR4/RACK1/DNM2/RAB11FIP2/ARHGAP12/ANXA1
GO_GLANDULAR_EPITHELIAL_CELL_DIFFERENTIATION	GO_GLANDULAR_EPITHELIAL_CELL_DIFFERENTIATION	44	-0.710124	-1.40777	0.040404	0.772389	0.763047	3724	tags=43%, list=14%, signal=37%	SIDT2/RARG/WNT4/BAD/GPAT4/WDR77/PDPK1/CLOCK/RARA/CDK6/FGFR2/NOTCH1/BMP2/FOXA1/HOXA5/TP63/RXRA/HES1/AGR2
GO_POSITIVE_REGULATION_OF_LIPASE_ACTIVITY	GO_POSITIVE_REGULATION_OF_LIPASE_ACTIVITY	63	-0.665492	-1.40679	0.037448	0.772389	0.763047	4308	tags=33%, list=16%, signal=28%	GNA15/ANG/LPAR1/LMF1/EGFR/PDPK1/GNA13/ESR1/NTF4/ABHD5/FLT1/PRKCZ/FGFR2/NR1H2/PLIN5/RHOC/CCL5/CCN1/ARF4/ARHGAP6/FGFR3
GO_CHLORIDE_CHANNEL_COMPLEX	GO_CHLORIDE_CHANNEL_COMPLEX	44	0.641193	1.40663	0.0394596	0.772389	0.763047	2118	tags=14%, list=8%, signal=13%	ANO6/CLDN4/TTYH3/PACC1/ANO1/GABRB3
GO_STORE_OPERATED_CALCIUM_ENTRY	GO_STORE_OPERATED_CALCIUM_ENTRY	20	-0.799483	-1.4057	0.04	0.772389	0.763047	2886	tags=25%, list=11%, signal=22%	SLC8B1/ORAI3/STIM2/CRACR2B/SPINK1
GO_NEGATIVE_REGULATION_OF_CALCIUM_ION_TRANSPORT_INTO_CYTOSOL	GO_NEGATIVE_REGULATION_OF_CALCIUM_ION_TRANSPORT_INTO_CYTOSOL	13	-0.852302	-1.40452	0.0406886	0.772389	0.763047	1162	tags=38%, list=4%, signal=37%	CALM1/FKBP1B/SRI/TMBIM6/GSTO1
GO_CELL_PROLIFERATION_IN_HINDBRAIN	GO_CELL_PROLIFERATION_IN_HINDBRAIN	16	-0.82874	-1.40422	0.0388802	0.772389	0.763047	135	tags=25%, list=0%, signal=25%	RORA/ATF5/RERE/SHH
GO_FIBRILLAR_COLLAGEN_TRIMER	GO_FIBRILLAR_COLLAGEN_TRIMER	12	-0.866223	-1.40367	0.0388199	0.772389	0.763047	1533	tags=42%, list=6%, signal=39%	COL3A1/LUM/COL27A1/COL1A2/COL1A1
GO_CELLULAR_RESPONSE_TO_THYROID_HORMONE_STIMULUS	GO_CELLULAR_RESPONSE_TO_THYROID_HORMONE_STIMULUS	16	-0.827572	-1.40224	0.0404355	0.772389	0.763047	687	tags=44%, list=3%, signal=43%	KLF9/LMO2/GCLC/CTSS/RDX/CTSH/CTSL
GO_GASTRIC_ACID_SECRETION	GO_GASTRIC_ACID_SECRETION	19	-0.805926	-1.402	0.0403101	0.772389	0.763047	1297	tags=11%, list=5%, signal=10%	KCNQ1/SGK1
GO_METANEPHRIC_NEPHRON_MORPHOGENESIS	GO_METANEPHRIC_NEPHRON_MORPHOGENESIS	26	-0.76088	-1.40161	0.0445765	0.772389	0.763047	3345	tags=23%, list=12%, signal=20%	STAT1/PKD1/LGR4/PAX8/CTNNB1/HES1
GO_RENAL_ABSORPTION	GO_RENAL_ABSORPTION	15	-0.832063	-1.40152	0.0393082	0.772389	0.763047	330	tags=40%, list=1%, signal=40%	KCNQ1/AKR1C3/MAGED2/SGK1/HBB/AQP3
GO_SYNTAXIN_BINDING	GO_SYNTAXIN_BINDING	70	-0.654567	-1.39894	0.0400552	0.772389	0.763047	5547	tags=43%, list=21%, signal=34%	SYT2/DAPK1/VPS18/TXLNG/RNF40/TMED10/SNAP23/SEC22B/BAIAP3/UNC13B/STXBP5/NAPB/VPS11/ABL1/TMED9/STX7/RAB4A/NSF/STXBP3/NAPG/PTPN2/TXLNA/VAMP2/ABCA1/VAMP3/STX8/NAPA/GOLGA2/STX16/SYT8
GO_CHEMOKINE_SECRETION	GO_CHEMOKINE_SECRETION	19	-0.80406	-1.39875	0.0418605	0.772389	0.763047	2283	tags=37%, list=8%, signal=34%	TLR4/FOXP1/LRP1/IL4R/MBP/SELENOK/PYCARD
GO_RESPONSE_TO_INTERFERON_BETA	GO_RESPONSE_TO_INTERFERON_BETA	28	-0.757357	-1.39858	0.0432836	0.772389	0.763047	2541	tags=43%, list=9%, signal=39%	UBE2G2/CAPN2/SHFL/NDUFA13/PLSCR1/IFITM1/IFITM2/IRF1/XAF1/IFI16/IFITM3/BST2
GO_ALPHA_BETA_T_CELL_PROLIFERATION	GO_ALPHA_BETA_T_CELL_PROLIFERATION	32	-0.741368	-1.39791	0.0385185	0.772389	0.763047	2039	tags=25%, list=8%, signal=23%	LGALS9/HLA-E/IRF1/IL18/TGFBR2/TNFRSF14/CD55/VSIR
GO_NEGATIVE_REGULATION_OF_STEM_CELL_DIFFERENTIATION	GO_NEGATIVE_REGULATION_OF_STEM_CELL_DIFFERENTIATION	20	-0.794518	-1.39697	0.0446154	0.772389	0.763047	1365	tags=45%, list=5%, signal=43%	HSPA9/NOTCH1/CDK13/CDK12/YAP1/STAT3/NFE2L2/N4BP2L2/HES1
GO_COLLAGEN_BINDING	GO_COLLAGEN_BINDING	68	-0.654973	-1.39667	0.0414938	0.772389	0.763047	2042	tags=28%, list=8%, signal=26%	SMAD7/PAK1/DCN/SMAD3/LUM/ADGRG6/SPOCK3/ADAM9/SPARC/ITGA2/PDGFA/THBS1/SPOCK1/CTSS/ITGA3/ITGB1/SPARCL1/CD44/CTSL
GO_MORPHOGENESIS_OF_AN_EPITHELIAL_BUD	GO_MORPHOGENESIS_OF_AN_EPITHELIAL_BUD	16	-0.824021	-1.39622	0.0419907	0.772389	0.763047	1016	tags=38%, list=4%, signal=36%	FGFR2/BMP7/TP63/AR/CTNNB1/SHH
GO_LEUKOTRIENE_METABOLIC_PROCESS	GO_LEUKOTRIENE_METABOLIC_PROCESS	25	-0.760712	-1.3961	0.0493274	0.772389	0.763047	1595	tags=40%, list=6%, signal=38%	GGT7/ABCC1/ALOX5AP/MAPKAPK2/CYP4F12/GGT6/LTC4S/MGST2/ALOX5/PTGR1
GO_POSITIVE_REGULATION_OF_PROTEIN_LOCALIZATION_TO_CELL_PERIPHERY	GO_POSITIVE_REGULATION_OF_PROTEIN_LOCALIZATION_TO_CELL_PERIPHERY	62	-0.662306	-1.3947	0.0445682	0.772389	0.763047	3515	tags=42%, list=13%, signal=37%	EGFR/PDPK1/RAMP3/WNK3/EPB41L2/EPB41/RACK1/ACSL3/CNST/RAB11FIP2/ARHGEF16/STX3/LRP1/STX4/DLG1/GNAI1/RER1/EPHA2/PIK3R1/ITGA3/ITGB1/CIB1/SPTBN1/SQSTM1/EZR/AGR2
GO_CD4_POSITIVE_ALPHA_BETA_T_CELL_PROLIFERATION	GO_CD4_POSITIVE_ALPHA_BETA_T_CELL_PROLIFERATION	11	-0.876584	-1.39345	0.0389408	0.772389	0.763047	2039	tags=36%, list=8%, signal=34%	LGALS9/TGFBR2/CD55/VSIR
GO_REGULATION_OF_TRANSCRIPTION_FROM_RNA_POLYMERASE_II_PROMOTER_INVOLVED_IN_HEART_DEVELOPMENT	GO_REGULATION_OF_TRANSCRIPTION_FROM_RNA_POLYMERASE_II_PROMOTER_INVOLVED_IN_HEART_DEVELOPMENT	14	-0.835647	-1.39226	0.0473186	0.772389	0.763047	1365	tags=29%, list=5%, signal=27%	MSX2/NOTCH1/RBPJ/TBX2
GO_INTERLEUKIN_8_BIOSYNTHETIC_PROCESS	GO_INTERLEUKIN_8_BIOSYNTHETIC_PROCESS	15	-0.825957	-1.39123	0.0471698	0.772389	0.763047	2283	tags=27%, list=8%, signal=24%	TLR4/BCL10/CD74/KLF4
GO_METANEPHROS_MORPHOGENESIS	GO_METANEPHROS_MORPHOGENESIS	32	-0.736963	-1.3896	0.042963	0.772389	0.763047	3345	tags=22%, list=12%, signal=19%	STAT1/PKD1/LGR4/PAX8/BASP1/CTNNB1/HES1
GO_T_TUBULE	GO_T_TUBULE	46	-0.697974	-1.38931	0.0492041	0.772389	0.763047	2504	tags=22%, list=9%, signal=20%	ATP2B4/ATP1A1/CACNA1D/NOS1AP/SLC9A1/SRI/ANK3/AHNAK/RDX/EZR
GO_REGULATION_OF_SMOOTH_MUSCLE_CELL_DIFFERENTIATION	GO_REGULATION_OF_SMOOTH_MUSCLE_CELL_DIFFERENTIATION	30	-0.741048	-1.38498	0.0491803	0.772389	0.763047	2434	tags=27%, list=9%, signal=24%	FGFR2/SIRT1/PDCD4/MECP2/ENG/ANKRD17/SOD2/SHH
GO_ALTERNATIVE_MRNA_SPLICING_VIA_SPLICEOSOME	GO_ALTERNATIVE_MRNA_SPLICING_VIA_SPLICEOSOME	75	-0.645648	-1.38426	0.0396175	0.772389	0.763047	3308	tags=48%, list=12%, signal=42%	CELF2/SCNM1/DHX9/RBMX/RBM10/RBM19/RBM4/RBM15/SAP18/SLU7/SRSF1/SRSF6/THRAP3/RSRC1/RBM7/DYRK1A/RNPS1/FAM172A/CDK13/NSRP1/SMU1/SRSF4/WTAP/RBM25/SREK1/MAGOH/FXR1/RBM5/SFPQ/MBNL1/SRSF10/MBNL2/DDX17/TRA2B/DDX5/SRSF5
GO_VENTRICULAR_SEPTUM_DEVELOPMENT	GO_VENTRICULAR_SEPTUM_DEVELOPMENT	72	-0.647021	-1.38379	0.046832	0.772389	0.763047	2926	tags=33%, list=11%, signal=30%	FRS2/RBM15/PTK7/AP2B1/FZD1/FGFR2/SMAD7/TRIP11/TGFBR3/SMAD6/DNM2/NOTCH1/CPLANE1/MDM2/RBPJ/CCN1/MDM4/HECTD1/PAX8/GATA3/TGFBR2/CITED2/LUZP1/HES1
GO_PROTEIN_LOCALIZATION_TO_CILIUM	GO_PROTEIN_LOCALIZATION_TO_CILIUM	51	-0.687203	-1.38378	0.0460432	0.772389	0.763047	6412	tags=53%, list=24%, signal=40%	ARL13B/CC2D2A/NPHP4/LZTFL1/RAB29/BBS1/TBC1D32/EFCAB7/GAS8/WDR19/BBS4/BBS9/EHD1/CROCC/CCDC88A/ZDHHC3/DYNC2H1/CCDC66/IFT140/CSNK1D/ATP6V1D/CPLANE1/GGA1/RABEP1/BBIP1/TMEM107/ARF4
GO_REGULATION_OF_HISTONE_METHYLATION	GO_REGULATION_OF_HISTONE_METHYLATION	62	-0.657035	-1.3836	0.045961	0.772389	0.763047	4050	tags=42%, list=15%, signal=36%	SMAD4/KDM1A/CHTOP/ATRX/MTHFR/SUPT6H/PAF1/MTF2/JARID2/EED/KDM4C/SIRT1/KMT2B/CTR9/PHF1/MECP2/KMT2E/MLLT6/PAXBP1/NSD3/OGT/GATA3/NSD1/KMT2A/CTNNB1/LMNA
GO_MESODERM_MORPHOGENESIS	GO_MESODERM_MORPHOGENESIS	69	-0.64739	-1.38321	0.0457064	0.772389	0.763047	2434	tags=32%, list=9%, signal=29%	SCX/NR4A3/SMAD2/BMPR2/POFUT2/EPB41L5/FGFR2/DKK1/KDM6A/KDM6B/SMAD3/EXOC4/BMP7/SETD2/FOXC1/EPHA2/ITGA2/ITGB4/WLS/ITGA3/KLF4/ITGB1
GO_REGULATION_OF_HEART_MORPHOGENESIS	GO_REGULATION_OF_HEART_MORPHOGENESIS	36	-0.718249	-1.38283	0.0442478	0.772389	0.763047	2141	tags=39%, list=8%, signal=36%	DKK1/RNF207/TWIST1/NOTCH1/BMP2/RBPJ/BMP7/SEMA3C/ENG/FOXC1/TGFBR2/TBX2/CTNNB1/HES1
GO_REGULATION_OF_BEHAVIOR	GO_REGULATION_OF_BEHAVIOR	56	0.60506	1.38265	0.0441421	0.772389	0.763047	786	tags=12%, list=3%, signal=12%	CRH/GJA1/HDAC2/APOE/ZFHX3/VPS35/CFAP20
GO_PYRIMIDINE_CONTAINING_COMPOUND_BIOSYNTHETIC_PROCESS	GO_PYRIMIDINE_CONTAINING_COMPOUND_BIOSYNTHETIC_PROCESS	53	0.602571	1.38246	0.0362608	0.772389	0.763047	2149	tags=32%, list=8%, signal=30%	NME1/NME2/DUT/TK1/CMPK1/UPP1/NME4/CTPS1/CMPK2/TYMS/DTYMK/UCK2/AGPAT2/LCLAT1/TAMM41/TPK1/UMPS
GO_REGULATION_OF_LIPASE_ACTIVITY	GO_REGULATION_OF_LIPASE_ACTIVITY	87	-0.634617	-1.38073	0.0364865	0.772389	0.763047	4308	tags=34%, list=16%, signal=29%	GNA15/ANG/SORT1/PLA2R1/LPAR1/LMF1/ABL1/ANGPTL4/RGS2/EGFR/PDPK1/GNA13/ESR1/NTF4/ABHD5/FLT1/PRKCZ/FGFR2/NR1H2/ANXA8L1/PLIN5/LRP1/RHOC/ANXA8/CCL5/CCN1/ARF4/ARHGAP6/FGFR3/ANXA1
GO_EPITHELIAL_TUBE_BRANCHING_INVOLVED_IN_LUNG_MORPHOGENESIS	GO_EPITHELIAL_TUBE_BRANCHING_INVOLVED_IN_LUNG_MORPHOGENESIS	29	-0.742928	-1.38043	0.0462687	0.772389	0.763047	2434	tags=31%, list=9%, signal=28%	FGFR2/DLG5/SPRY1/FOXA1/HOXA5/YAP1/CTNNB1/SHH/CTSH
GO_SPONTANEOUS_SYNAPTIC_TRANSMISSION	GO_SPONTANEOUS_SYNAPTIC_TRANSMISSION	11	-0.867545	-1.37908	0.0389408	0.772389	0.763047	261	tags=27%, list=1%, signal=27%	AGER/NSG1/APP
GO_LUNG_EPITHELIUM_DEVELOPMENT	GO_LUNG_EPITHELIUM_DEVELOPMENT	38	-0.71241	-1.37764	0.0487445	0.772389	0.763047	2434	tags=32%, list=9%, signal=29%	FGFR2/GRHL2/SRSF6/ERRFI1/FOXA1/HOXA5/THRB/RBPJ/YAP1/CDC42/SHH/AGR2
GO_SMAD_BINDING	GO_SMAD_BINDING	74	-0.63885	-1.37315	0.044898	0.772389	0.763047	4236	tags=51%, list=16%, signal=43%	SMAD2/TGFB1I1/DROSHA/SMAD4/SMAD1/SKI/ZEB2/RNF111/USP9X/SMURF2/SMURF1/MAGI2/TRIM33/PML/SMAD7/PPM1A/LDLRAD4/DAB2/TGFBR3/MEF2A/SMAD6/SMAD3/JUN/COL3A1/FOS/BMP2/SKIL/COL1A2/STUB1/PURA/USP9Y/PMEPA1/FLNA/TGFBR2/RGCC/USP15/CTNNB1/DDX5
GO_MEGAKARYOCYTE_DIFFERENTIATION	GO_MEGAKARYOCYTE_DIFFERENTIATION	66	-0.647846	-1.37281	0.048951	0.772389	0.763047	4421	tags=44%, list=16%, signal=37%	MOV10/MEF2C/NR4A3/EP300/SIN3A/GATA2/KAT2B/HDAC1/KMT2D/RBM15/AGO4/SCIN/KMT2C/MYL9/SP3/ZNF385A/AGO3/KMT2B/CNOT4/KMT2E/TNRC6A/CDKN2B/TNRC6B/THBS1/WASF2/RUNX1/CIB1/KMT2A/TESC
GO_MEMBRANE_DEPOLARIZATION	GO_MEMBRANE_DEPOLARIZATION	81	-0.633393	-1.37203	0.0392422	0.772389	0.763047	4052	tags=28%, list=15%, signal=24%	PPP2R3C/KDR/SLMAP/CAMK2D/ABL1/SRC/PRKCZ/PTPN3/CACNA1D/RACK1/CACNA1H/SMAD7/EDN1/DCN/JUN/CAV1/ANK3/TSPO/GCLC/PARK7/IFI6/NEDD4L/ATP5IF1
GO_REGULATION_OF_UNSATURATED_FATTY_ACID_BIOSYNTHETIC_PROCESS	GO_REGULATION_OF_UNSATURATED_FATTY_ACID_BIOSYNTHETIC_PROCESS	11	-0.86093	-1.36857	0.046729	0.772389	0.763047	2014	tags=55%, list=7%, signal=51%	SIRT1/PTGS2/CD74/PIBF1/FABP5/ANXA1
GO_ANTIGEN_PROCESSING_AND_PRESENTATION_OF_EXOGENOUS_PEPTIDE_ANTIGEN_VIA_MHC_CLASS_I	GO_ANTIGEN_PROCESSING_AND_PRESENTATION_OF_EXOGENOUS_PEPTIDE_ANTIGEN_VIA_MHC_CLASS_I	74	0.576576	1.36416	0.0361412	0.772389	0.763047	1698	tags=36%, list=6%, signal=34%	PSMD7/CD36/PSMA7/PSMA2/PDIA3/PSMB3/PSMB5/PSMA4/PSMD11/PSMD3/CALR/PSMA3/PSMC1/PSMD8/PSMB4/VAMP8/PSMF1/PSMD2/PSME1/NCF4/PSMA6/PSMB7/PSMA1/PSMC2/PSMC3/PSMC4/PSMD13
GO_MONOCYTE_CHEMOTAXIS	GO_MONOCYTE_CHEMOTAXIS	58	0.590522	1.35096	0.0358104	0.772389	0.763047	644	tags=17%, list=2%, signal=17%	SERPINE1/DUSP1/ANO6/S100A14/CXCL17/RPS19/HMGB1/NBL1/CCL18/CCL20
GO_MULTICELLULAR_ORGANISMAL_RESPONSE_TO_STRESS	GO_MULTICELLULAR_ORGANISMAL_RESPONSE_TO_STRESS	67	0.576493	1.34798	0.0398063	0.772389	0.763047	682	tags=10%, list=3%, signal=10%	CRH/COMT/GJA1/ADRB1/VDAC1/APOE/TAC1
GO_CYSTEINE_TYPE_PEPTIDASE_ACTIVITY	GO_CYSTEINE_TYPE_PEPTIDASE_ACTIVITY	155	-0.580947	-1.34696	0.0351759	0.772389	0.763047	4976	tags=46%, list=18%, signal=38%	RCE1/CAPN8/USP46/SENP2/CAPN15/USP19/PGPEP1/USP32/USP7/SENP5/OTUD3/CYLD/UFSP2/USP20/CTSZ/PSMD14/USP54/USP3/JOSD1/OTUD5/TANK/CASP10/MINDY4/ATG4A/USP28/USP9X/BAP1/USP25/STAMBP/USP37/ANKZF1/CFLAR/USPL1/CTSF/USP4/CASP4/OTUD1/USP47/CASP8/LGMN/JOSD2/USP38/CAPN2/USP24/SENP6/CASP1/ATG4B/MYSM1/SENP7/MINDY2/USP11/USP33/USP16/USP40/USP12/USP31/OTULIN/USP48/CAPN7/USP22/CTSC/USP9Y/YOD1/CTSS/CAPN12/USP15/USP34/…
GO_MONOSACCHARIDE_CATABOLIC_PROCESS	GO_MONOSACCHARIDE_CATABOLIC_PROCESS	65	0.574078	1.33823	0.0490733	0.772389	0.763047	2634	tags=29%, list=10%, signal=26%	TPI1/GAPDH/GPI/PGAM1/NUDT5/PGK1/PGM2L1/PFKP/GALK1/CRYL1/LRP5/ENO2/PGM2/FUT9/AKR1A1/RPE/KHK/SORD/ENO1
GO_SINGLE_FERTILIZATION	GO_SINGLE_FERTILIZATION	117	-0.594773	-1.33766	0.0354331	0.772389	0.763047	1406	tags=10%, list=5%, signal=10%	WDR48/SPAG1/SNU13/ASH1L/GNPDA1/PARK7/AR/CD9/B4GALT1/CD46/SYT8/SPINK1
GO_CELL_SUBSTRATE_JUNCTION_ORGANIZATION	GO_CELL_SUBSTRATE_JUNCTION_ORGANIZATION	97	-0.609358	-1.3375	0.0446549	0.772389	0.763047	3869	tags=44%, list=14%, signal=38%	KDR/DUSP22/CLASP1/THY1/TESK2/ABL1/ACTN1/FN1/PDPK1/EPB41L5/SRC/AJUBA/FERMT2/CLASP2/PEAK1/LAMC1/EFNA5/PIP5K1A/SMAD3/WHAMM/DLC1/LRP1/LIMS1/CD151/IQGAP1/SLC9A1/LAMA3/TLN1/COL17A1/TRIP6/PTPRK/ITGA2/ITGB4/THBS1/PHLDB2/LAMA5/ARHGAP6/PLEC/ITGA6/S100A10/LAMB3/DST/KRT5
GO_SINGLE_STRANDED_DNA_BINDING	GO_SINGLE_STRANDED_DNA_BINDING	113	0.519184	1.33704	0.0362052	0.772389	0.763047	2881	tags=41%, list=11%, signal=37%	YBX1/NME1/NUCKS1/PCBP1/HSPD1/PCBP2/HMGB1/HNRNPA2B1/MCM7/RAD23A/MCM4/RAD23B/RADX/HMGB2/TERF1/MCM3/HSF1/CNBP/SSBP1/LRPPRC/RPA3/MSH2/CDC45/MCM5/WBP11/TOP1/POLR2H/MCM6/RAD51AP1/RTF1/MYEF2/TDP2/TERF2IP/MCM10/RBMS1/POLR2G/RAD51/NABP2/SMC2/BLM/HNRNPA1/POLR2D/MCM2/RAD51D/HMCES/SSBP3
GO_RAB_GTPASE_BINDING	GO_RAB_GTPASE_BINDING	163	-0.57332	-1.33374	0.0403531	0.772389	0.763047	5094	tags=45%, list=19%, signal=37%	RUNDC1/MICALL1/TBC1D13/RAC1/GAS8/DENND2D/DENND1B/TBCK/RABGAP1/RPH3AL/HACE1/UNC13B/TMEM127/STXBP5/MICAL1/RIC1/KIF16B/RABGGTB/EHD1/ARHGAP1/ACAP2/TBC1D8B/WDR41/RILP/SYTL4/PIFO/TBC1D17/GOLGA5/TBC1D9B/SBF1/SMCR8/WDR44/SGSM3/SGSM2/TBC1D2B/YIPF1/EVI5/ANKFY1/SBF2/TRAPPC3/RABGEF1/DENND4C/C9orf72/RGP1/BICDL2/NSF/TBC1D15/BICD2/ULK1/TRAPPC1/TBC1D22A/TBC1D9/AP1G1/DNM1L/HPS4/TRAPPC4/CHM/PICALM/RABGAP1L/RAB3GAP…
GO_MEMBRANE_FUSION	GO_MEMBRANE_FUSION	143	-0.580097	-1.33297	0.0486556	0.772389	0.763047	5476	tags=41%, list=20%, signal=33%	RAB20/VPS18/TAP1/C2CD5/EEA1/UVRAG/UBXN2B/STX18/SNAP23/AKT2/SPACA6/TAP2/SEC22B/HACE1/TMEM175/VPS11/GCA/STX11/RAB8B/CD4/STX1A/CHMP3/VTI1A/STX7/SPG11/VPS8/STX5/ANKFY1/VTI1B/VAPA/TAPBP/VPS39/LRMP/NSF/NAPG/GNAI3/DNM1L/VAV3/VAMP2/ANXA7/CAV2/STX12/STX3/STX4/SEPTIN8/RABEP1/MFN1/VAMP3/STX8/NAPA/CHMP2B/ANXA2/RAB13/STX16/CD9/SAMD9/RAB34/ANXA1
GO_REGULATION_OF_TRANSCRIPTION_FROM_RNA_POLYMERASE_II_PROMOTER_IN_RESPONSE_TO_HYPOXIA	GO_REGULATION_OF_TRANSCRIPTION_FROM_RNA_POLYMERASE_II_PROMOTER_IN_RESPONSE_TO_HYPOXIA	76	0.557033	1.33264	0.0404722	0.772389	0.763047	1698	tags=41%, list=6%, signal=38%	UBC/PSMD7/VEGFA/PSMA7/RPS27A/PSMA2/PSMB3/ELOC/PSMB5/PSMA4/PSMD11/PSMD3/VHL/EGLN3/PSMA3/PSMC1/PSMD8/PSMB4/CA9/PSMF1/UBA52/PSMD2/PSME1/HIGD1A/PSMA6/PSMB7/PSMA1/PSMC2/PSMC3/PSMC4/PSMD13
GO_INTEGRIN_BINDING	GO_INTEGRIN_BINDING	134	-0.585281	-1.32634	0.0446194	0.772389	0.763047	2107	tags=25%, list=8%, signal=24%	PXN/ILK/GPNMB/ICAM2/PRKCA/PTPN2/ADAM10/LTBP4/ANXA7/CCN2/COL3A1/EGFL6/NISCH/CD151/MYH9/LAMB1/ADAM9/LAMA3/TLN1/ITGAV/CCN1/F11R/ISG15/UTRN/ITGA2/ITGB4/THBS1/LAMA5/ITGA3/ITGB1/CD9/IGF2/LAMB3/DST
GO_NEGATIVE_REGULATION_OF_CYTOSKELETON_ORGANIZATION	GO_NEGATIVE_REGULATION_OF_CYTOSKELETON_ORGANIZATION	135	-0.582709	-1.32313	0.0470588	0.772389	0.763047	4050	tags=32%, list=15%, signal=27%	SMAD4/TRIOBP/PLEKHH2/VILL/CLASP1/APC/KAT2B/INPP5K/GSN/NPM1/CLASP2/SCIN/CDK5RAP2/MID1/ADD1/CAMSAP1/ARAP1/EML2/CORO1B/SWAP70/CAPG/MET/DYRK1A/DLC1/FHOD3/CHMP2A/ARFGEF1/CAPZA1/BMERB1/KANK1/EPS8/PHLDB2/SPTAN1/WASF2/CARMIL1/ARHGAP6/CIB1/TACSTD2/RDX/SPTBN1/GMFG/TMSB4X/LIMA1
GO_CARDIAC_MUSCLE_CONTRACTION	GO_CARDIAC_MUSCLE_CONTRACTION	123	-0.583997	-1.32032	0.0482399	0.772389	0.763047	2504	tags=20%, list=9%, signal=18%	CACNA1D/MTOR/SNTA1/NOS1AP/TAZ/SMAD7/RNF207/CCN2/GAA/KCNQ1/DLG1/CALM1/PDE4D/SLC9A1/SMAD5/FKBP1B/CAV1/SRI/DSG2/FLNA/NEDD4L/GSTO1/TNNT3/TNNI2
GO_CHROMOSOME_SEPARATION	GO_CHROMOSOME_SEPARATION	86	0.542117	1.31686	0.0425411	0.772389	0.763047	2344	tags=31%, list=9%, signal=29%	DUSP1/CENPF/RAD21/CENPX/ANAPC11/ANAPC15/PTTG1/TOP2A/MAD2L1/PPP2R1A/CSNK2A2/CDC20/CENPE/CDT1/NCAPD2/TOP2B/BUB3/CSNK2A1/BUB1B/CCNB1/CDC6/PCID2/DLGAP5/MAD2L2/BUB1/PLK1/AURKB
GO_RESPONSE_TO_ESTROGEN	GO_RESPONSE_TO_ESTROGEN	69	0.559838	1.31585	0.0408749	0.772389	0.763047	1438	tags=20%, list=5%, signal=19%	CRH/GSTM3/CITED4/COMT/CA2/CCND1/LDHA/CD24/PPARG/HMOX1/GLI3/DTYMK/TRIM24/ARPC1B
GO_AMINE_METABOLIC_PROCESS	GO_AMINE_METABOLIC_PROCESS	131	0.501168	1.31558	0.0377302	0.772389	0.763047	1698	tags=25%, list=6%, signal=24%	CYP1A1/PSMD7/COMT/PSMA7/PSMA2/PSMB3/PSMB5/PSMA4/SRM/SMS/PSMD11/PSMD3/AZIN1/NQO1/BHMT/VPS35/PSMA3/PSMC1/PSMD8/OAZ1/PSMB4/PSMF1/PSMD2/PSME1/GDE1/PSMA6/PSMB7/PSMA1/PSMC2/PSMC3/HPRT1/PSMC4/PSMD13
GO_TRANSLATIONAL_ELONGATION	GO_TRANSLATIONAL_ELONGATION	132	0.498429	1.31166	0.0364348	0.772389	0.763047	1925	tags=36%, list=7%, signal=34%	EEF1G/EEF1D/EEF2/RPL30/MRPL12/MRPS24/MRPL14/MRPL15/MRPL51/MRPS12/RPLP1/MRPL48/MRPL43/MRPL13/MRPS18A/EEF1A1/MRPL32/MRPS26/MRPS17/EEF1B2/MRPS35/MRPS7/MRPS2/MRPS28/SRP9/MRPS33/MRPL23/OXA1L/MRPL58/MRPL11/MRPL19/MRPL27/MRPL17/MRPS16/MRPS23/MRPL4/PTCD3/MRPL3/DAP3/MRPL24/MRPL18/MRPL33/MRPL38/MRPL10/RPLP2/MRPL42/ERAL1/MRPL39
GO_GUANYL_NUCLEOTIDE_EXCHANGE_FACTOR_ACTIVITY	GO_GUANYL_NUCLEOTIDE_EXCHANGE_FACTOR_ACTIVITY	211	-0.546888	-1.30642	0.0377588	0.772389	0.763047	5549	tags=49%, list=21%, signal=39%	RAPGEF1/SERGEF/ARHGEF17/RANGRF/ARHGEF4/ARFGEF3/DENND4A/CYTH2/IQSEC2/RASGEF1B/SOS1/EIF2B2/FGD2/FLCN/DENND2D/DENND1B/PLEKHG1/RAP1A/DOCK7/FARP2/PLEKHG3/DOCK6/DNMBP/GBF1/EIF2B4/ARHGEF40/ARHGEF19/RAPGEF3/PLEKHG5/RIC1/ARHGEF11/EIF2B5/ARHGEF10/ARFGEF2/FGD4/FBXO8/RPGR/WDR41/LAMTOR2/DENND11/FARP1/FGD6/RIC8A/RGL3/SEC61B/LAMTOR5/SBF1/SMCR8/ARHGEF9/PLCE1/IQSEC1/RGL2/SBF2/OBSCN/SH2D3A/TRAPPC3/ARHGEF26/RABGEF1…
GO_PHOSPHATIDYLINOSITOL_BINDING	GO_PHOSPHATIDYLINOSITOL_BINDING	236	-0.542814	-1.3063	0.0384615	0.772389	0.763047	4989	tags=42%, list=18%, signal=34%	TWF1/MTM1/FGD2/SNX30/DENND1B/SNX24/FZD7/SNX18/ZFYVE26/WDR45B/RPS6KC1/NUMA1/LDLRAP1/GBF1/PLCD1/WASHC2C/ARHGAP32/KIF16B/ARFIP1/MPPE1/SNX13/ACAP2/SGK3/THY1/SH3PXD2A/AIDA/MAPKAP1/ATP13A2/FES/GOLPH3/KRIT1/SNX6/SNX19/ITPR3/SDCBP/FERMT2/PXDC1/SCIN/PITPNB/SAP30L/ITPR1/ANKFY1/SBF2/PHF12/OBSCN/EPB41/ING2/WDFY3/SNX1/CCDC88A/OSBP/PLEKHB2/MYO1E/ZFYVE9/TPCN1/PLD1/ARAP1/MITD1/PITPNA/CERT1/SNX3/PIK3C2A/SNX29/SES…
GO_MONONUCLEAR_CELL_MIGRATION	GO_MONONUCLEAR_CELL_MIGRATION	81	0.541068	1.30137	0.0480678	0.772389	0.763047	644	tags=14%, list=2%, signal=13%	SERPINE1/DUSP1/ANO6/AKIRIN1/S100A14/CXCL17/RPS19/HMGB1/NBL1/CCL18/CCL20
GO_CELLULAR_LIPID_CATABOLIC_PROCESS	GO_CELLULAR_LIPID_CATABOLIC_PROCESS	202	-0.547498	-1.30133	0.0452876	0.772389	0.763047	3499	tags=24%, list=13%, signal=21%	IVD/MECR/PCCA/NAPEPLD/ABHD16A/HADHB/ETFDH/MGLL/NEU1/ABHD5/PLA2G4B/ACAD11/ENPP2/PLCG2/LPIN3/MTOR/PLIN5/GPCPD1/ACOXL/TWIST1/CYP4F12/ECH1/FAAH/LRP1/PNPLA2/ECHDC1/PDXDC1/PSAP/SCP2/LONP2/ACADM/BDH2/ACAA1/ECHDC2/MGST2/HSD17B4/FUCA1/ECI2/PNPLA8/AKR1C3/ASAH1/ACADVL/IRS1/SORL1/CROT/FABP5/AIG1/FABP4
GO_DNA_DEPENDENT_DNA_REPLICATION	GO_DNA_DEPENDENT_DNA_REPLICATION	145	0.491705	1.2982	0.0402791	0.772389	0.763047	2830	tags=34%, list=10%, signal=30%	HMGA1/NUCKS1/PCNA/ZMPSTE24/POLD2/CENPX/ALYREF/ORC6/GINS2/CDK2AP1/MCM7/NBN/MCM4/TERF1/MCM3/SSBP1/CDT1/RPA3/CDC45/RFC2/MCM5/LRWD1/STOML2/DSCC1/WDR18/MCMBP/MCM6/FEN1/WIZ/CCNE1/TIPIN/CDC34/ATAD5/MCM10/CDC6/RFC4/DNA2/E2F8/RAD51/PRIM2/GINS1/POLE2/BLM/MMS22L/TONSL/CDK2/POLE/DONSON/MCM2
GO_ACTIN_BASED_CELL_PROJECTION	GO_ACTIN_BASED_CELL_PROJECTION	203	-0.543269	-1.29247	0.047619	0.772389	0.763047	1665	tags=16%, list=6%, signal=15%	MYO10/EXOC4/KIF13B/CDC14A/ZSWIM6/ATP8B1/FOXA1/ADGRV1/RHOC/ITGAV/FXR1/TGFB1/MYO1C/UTRN/PDGFA/BAIAP2/DYNC1H1/EPS8/EPS8L2/PAFAH1B1/ITGA3/ITGB1/CIB1/CTNNB1/B4GALT1/FAT1/CDC42/RDX/SYTL1/ITGA6/EZR/CD44/APP
GO_CYTOKINE_SECRETION	GO_CYTOKINE_SECRETION	217	-0.536446	-1.28587	0.0421687	0.772389	0.763047	3914	tags=27%, list=14%, signal=23%	CD34/BTN3A2/ITGB6/GLMN/S100A13/FRMD8/XBP1/MAPK14/ABL1/IFIH1/FN1/SRC/DHX9/DDX58/IL1RAP/PRKCZ/HK1/DHX36/CADM1/CPTP/TLR4/GBP1/PML/LGALS9/SERPINB1/NLRP1/LGR4/PTGER4/CASP1/TWIST1/ABCA1/FOXP1/FERMT1/NOTCH1/CARD16/LRP1/SOCS1/IRF3/SRGN/ATG5/RBPJ/IL4R/ITGAV/TCIRG1/MBP/GSDMD/ISG15/GATA3/TNFRSF14/RGCC/SELENOK/IFNGR1/SPTBN1/SORL1/TMSB4X/EZR/PYCARD/ANXA1
GO_HUMORAL_IMMUNE_RESPONSE_MEDIATED_BY_CIRCULATING_IMMUNOGLOBULIN	GO_HUMORAL_IMMUNE_RESPONSE_MEDIATED_BY_CIRCULATING_IMMUNOGLOBULIN	119	0.496261	1.28478	0.0443857	0.772389	0.763047	278	tags=4%, list=1%, signal=4%	IGKC/IGHG4/IGHA1/IGHG1/IGLC3
GO_B_CELL_RECEPTOR_SIGNALING_PATHWAY	GO_B_CELL_RECEPTOR_SIGNALING_PATHWAY	110	0.496536	1.27557	0.0497721	0.772389	0.763047	974	tags=6%, list=4%, signal=6%	IGKC/IGHG4/IGHA1/IGHG1/IGLC3/TRBC2/PLEKHA1
GO_CONDENSED_CHROMOSOME_CENTROMERIC_REGION	GO_CONDENSED_CHROMOSOME_CENTROMERIC_REGION	116	0.491826	1.27309	0.0427018	0.772389	0.763047	3073	tags=41%, list=11%, signal=37%	CENPV/PPP1CC/MEAF6/CENPF/CENPX/DCTN6/MAD2L1/CENPN/ZWINT/RASSF2/CENPH/CBX3/HSF1/CENPE/CDT1/KNSTRN/NCAPD2/BIRC5/CENPM/BUB3/CENPK/NUP37/CENPU/LRWD1/NUF2/BUB1B/CENPW/CCNB1/CFDP1/HJURP/SGO1/AURKA/KIF2C/KNL1/BOD1/BUB1/PLK1/AURKB/SPC25/SKA1/SPAG5/PHF6/CENPA/ZWILCH/NCAPG/DYNC1I1/NEK2/SGO2
GO_EXTRACELLULAR_STRUCTURE_ORGANIZATION	GO_EXTRACELLULAR_STRUCTURE_ORGANIZATION	355	-0.513874	-1.26289	0.0369515	0.772389	0.763047	2525	tags=20%, list=9%, signal=18%	ERO1B/MEGF9/COL4A6/LAMC1/KIF9/MYO1E/ITGAE/ICAM2/CAPN2/DCN/MMP2/SMAD3/ADAM10/CCN2/COL3A1/CAV2/EGFL6/THSD4/LUM/FERMT1/HSPG2/NOTCH1/LRP1/COL7A1/COL27A1/COL4A2/CD47/LAMB1/COL4A1/RB1/LAMA3/COL9A2/COL17A1/ITGAV/COL12A1/ENG/CAV1/CCN1/AGRN/COL1A2/SPARC/TIMP1/TGFB1/F11R/CCDC80/COL1A1/FOXC1/ITGA2/PDGFA/ITGB4/THBS1/PHLDB2/LAMA5/ANXA2/ETS1/A2M/CTSS/RGCC/COL4A5/ITGA3/ITGB1/CAPNS2/B4GALT1/CST3/SERPINB5/ITGA6/C…
GO_RESPIRATORY_ELECTRON_TRANSPORT_CHAIN	GO_RESPIRATORY_ELECTRON_TRANSPORT_CHAIN	111	0.491104	1.26275	0.0439509	0.772389	0.763047	1647	tags=33%, list=6%, signal=31%	MT-CO3/MT-ND4/BID/COX5A/CYC1/MT-CO2/MT-ND1/COX6C/NDUFB9/MT-CO1/NDUFS5/UQCRH/COX6A1/MT-ND2/COX4I1/ALDH5A1/MT-CYB/NDUFS7/NDUFA12/CYCS/NDUFB11/SDHC/COX7A2L/NDUFV2/NDUFA4/CDK1/NDUFS3/NDUFB8/SDHB/UQCR10/UQCRB/CCNB1/NDUFAB1/ETFA/NDUFC2/UQCC3/NDUFA10
GO_LEUKOCYTE_PROLIFERATION	GO_LEUKOCYTE_PROLIFERATION	274	-0.520219	-1.26189	0.0497041	0.772389	0.763047	2052	tags=14%, list=8%, signal=13%	GPNMB/LGALS9/HLA-E/DLG5/SATB1/VAV3/DOCK8/TP53/CD151/DLG1/SLC39A10/ATM/CD40/FKBP1B/TCIRG1/CCL5/CD74/CDKN1A/PURA/IL6ST/NDFIP1/IRF1/IL18/TGFBR2/TNFRSF14/SELENOK/CTNNB1/AHR/CD55/VSIR/SHH/CD46/IGF2/BST2/CLU/PYCARD/HES1/ANXA1/IGFBP2
GO_OXIDATIVE_PHOSPHORYLATION	GO_OXIDATIVE_PHOSPHORYLATION	137	0.476276	1.25648	0.0480421	0.772389	0.763047	1647	tags=35%, list=6%, signal=33%	MT-CO3/MT-ND4/BID/COX5A/CYC1/MT-CO2/MT-ND1/COX6C/NDUFB9/ATP5F1B/MT-CO1/NDUFS5/UQCRH/ATP5F1A/COX6A1/MT-ND2/ATP5MC3/COX4I1/PPIF/ATP5F1C/MT-CYB/NDUFS7/NDUFA12/PGK1/CYCS/ATP5PD/NDUFB11/SDHC/COX7A2L/ATP5PO/NDUFV2/NDUFA4/CDK1/NDUFS3/ATP5PB/NDUFB8/UQCR10/MSH2/UQCRB/COX7A2/SHMT2/MT-ATP6/STOML2/CCNB1/NDUFAB1/NDUFC2/UQCC3/NDUFA10
GO_UROGENITAL_SYSTEM_DEVELOPMENT	GO_UROGENITAL_SYSTEM_DEVELOPMENT	322	-0.512563	-1.25186	0.0433255	0.772389	0.763047	3069	tags=23%, list=11%, signal=21%	MAGI2/PKD1/RARA/BCL2L11/CFLAR/TRAF3IP1/FRS2/LAMB2/PLCE1/ASS1/BAG6/ANGPT2/CDKN1B/EAF2/STK11/FGFR2/MYO1E/NPHP3/ILK/SMAD7/IFT140/DLG5/LGR4/DCN/SPRY1/IRX3/SMAD6/SMAD3/NOTCH1/CPLANE1/BMP2/IQGAP1/FOXA1/DLG1/COL4A1/ARID5B/BMP7/CAT/SMAD5/PSAP/PBX1/WWTR1/ADAMTS1/YAP1/PAX8/TP63/NIPBL/FOXC1/HOXB7/GATA3/PDGFA/ITGB4/LAMA5/AR/ITGA3/BASP1/HSPB11/EMX2/CTNNB1/TACSTD2/NFIA/CRIP1/RXRA/SERPINB5/ITGA6/SHH/AHI1/ID4/TI…
GO_REGULATION_OF_LEUKOCYTE_CHEMOTAXIS	GO_REGULATION_OF_LEUKOCYTE_CHEMOTAXIS	108	0.48935	1.25138	0.0485929	0.772389	0.763047	2036	tags=20%, list=8%, signal=19%	SERPINE1/PTN/DUSP1/ANO6/AKIRIN1/S100A14/CXCL17/VEGFA/MIF/HMGB1/NBL1/CALR/CAMK1D/WNT5A/VEGFB/C1QBP/WNK1/MMP28/CCL3/LYN/IL23A/CCL4
GO_STEROL_METABOLIC_PROCESS	GO_STEROL_METABOLIC_PROCESS	152	0.467878	1.24624	0.0481377	0.772389	0.763047	2154	tags=27%, list=8%, signal=25%	SQLE/RAN/HMGCS2/INSIG1/DHCR7/LDLR/MSMO1/FASN/KPNB1/APOE/TM7SF2/CYP51A1/IDI1/EBPL/APOC1/ACLY/SCD/ERG28/FDPS/CEBPA/PMVK/ACAT2/HMGCS1/EBP/CNBP/ELOVL6/MVD/FDFT1/CYB5R2/SCAP/LBR/SNX17/NFYC/SOD1/NSDHL/SCARB1/DGAT2/CLN6/HSD17B7/POR/DHCR24
GO_MUSCLE_CELL_DIFFERENTIATION	GO_MUSCLE_CELL_DIFFERENTIATION	326	-0.508524	-1.24622	0.0498262	0.772389	0.763047	4367	tags=29%, list=16%, signal=24%	TMEM204/HOMER1/MEF2C/TSC1/ZEB1/SORT1/MAP2K4/TARBP2/SMAD4/EHD1/MRTFA/SMARCD3/GLMN/KDM1A/SKI/XBP1/CTDP1/MAPK14/ABL1/RORA/CCN3/RGS2/SUPT6H/CBY1/RAMP2/OBSL1/RARA/RBM4/BIN3/CFLAR/FRS2/ASF1A/SGCB/OBSCN/FBXO22/FGFR2/HDAC5/MTOR/DKK1/MRTFB/CACNA1H/SIRT1/SYNE1/PAK1/EDN1/TANC1/FHL2/CAPN2/KDM6B/MEF2A/CTNNA1/SMYD3/PDCD4/BNIP2/PPP3CA/CAV2/KRT8/SPAG9/NOTCH1/BMP2/FHOD3/ATG5/KRT19/MECP2/PDLIM5/MYH9/RBPJ/IL4R/RB1/…
GO_GOLGI_VESICLE_TRANSPORT	GO_GOLGI_VESICLE_TRANSPORT	356	-0.505193	-1.24198	0.0461894	0.772389	0.763047	3433	tags=33%, list=13%, signal=29%	PEF1/DCTN1/GORASP1/AP4M1/GOLGA5/COG7/VTI1A/CUL3/KIF22/TMED9/NBAS/PROC/GOLPH3/LAMP1/DOP1A/KIF1C/SGSM2/TRAPPC2B/PITPNB/RAB1B/TMED1/STX5/ANKFY1/VCP/KIF13A/VTI1B/SNX1/MON2/LMAN2/TRAPPC3/VAPA/TAPBP/CUX1/DCTN3/GOLT1A/COPB1/USE1/COG3/NSF/DYNLL1/COPA/BLZF1/BICD2/ATP9B/RACK1/SEC16A/MIA2/CCDC93/ACSL3/ARCN1/SAR1B/PDCD6/TRAPPC6A/NAPG/TRAPPC1/ARFGAP3/KLHL21/AP1G1/SEC31A/HTT/TRAPPC4/COG2/CCDC91/GGA2/YIPF5/ARFG…
GO_ENDOMEMBRANE_SYSTEM_ORGANIZATION	GO_ENDOMEMBRANE_SYSTEM_ORGANIZATION	410	-0.498992	-1.24064	0.0418552	0.772389	0.763047	3400	tags=29%, list=13%, signal=26%	DCTN1/CHMP4A/GORASP1/SERP1/GOLGA5/HIKESHI/ARV1/COG7/CHMP3/VTI1A/TMED9/STAM2/GOLPH3/OBSL1/GSN/PACSIN2/MPP5/AKAP9/SNX19/BIN3/TARDBP/CCDC47/CLASP2/DTNBP1/TMED1/STX5/BAG6/PDCD10/LMAN2/ATL3/STK25/ANXA8L1/COG3/DYNC2H1/WASL/BLZF1/DNAJC13/SEC16A/PPP2CA/ARL6IP1/RAB18/STAM/SYNE1/CERT1/ZNF385A/SNX3/TRIP11/PRKCA/TOR1AIP1/PLEKHM2/SEC31A/HTT/KIFC3/COG2/DNM2/NDEL1/RAB3GAP1/GOLPH3L/ABCA1/WHAMM/CAV2/TMED7/CSNK1D/…
GO_MITOCHONDRIAL_TRANSLATION	GO_MITOCHONDRIAL_TRANSLATION	134	0.468696	1.23933	0.0458173	0.772389	0.763047	2666	tags=46%, list=10%, signal=42%	MRPL12/MRPS24/MRPL14/RPUSD3/MRPL15/MRPL51/MRPS12/MRPL48/MRPL43/MRPL13/MRPS18A/MRPL32/MRPS26/MRPS17/MRPS35/MRPS7/MRPS2/LRPPRC/COA3/MRPS28/NOA1/MRPS33/MRPL23/OXA1L/YARS2/MRPL58/MRPL11/MRPL19/MRPL27/MRPL17/MRPS16/MRPS23/SHMT2/MRPL4/PTCD3/MTG1/MRPL3/DAP3/MRPL24/MALSU1/C1QBP/MRPL18/MRPL33/MTERF3/MRPL38/MRPL10/IARS2/MRPL42/ERAL1/MRPL39/TSFM/MRPL45/CHCHD1/RCC1L/MRPL47/MRPL9/MTIF2/MRPS11/GATC/MRPL44/MRPL…
GO_CHROMOSOME_CENTROMERIC_REGION	GO_CHROMOSOME_CENTROMERIC_REGION	189	0.465944	1.23784	0.0425046	0.772389	0.763047	2872	tags=35%, list=11%, signal=31%	CENPV/SMC3/PPP1CC/MEAF6/CENPF/RAD21/SEC13/CENPX/STAG2/HELLS/DCTN6/CDCA8/MAD2L1/CENPN/ZWINT/PPP2R1A/RASSF2/DYNC1LI2/CENPH/PPP1R12A/CBX3/CLIP1/HSF1/CENPE/CDT1/KNSTRN/NCAPD2/BIRC5/CENPM/BUB3/CENPK/CBX1/NUP37/CENPU/LRWD1/NUF2/DSCC1/BUB1B/BAZ1B/CENPW/CCNB1/CFDP1/DNMT1/MIS18A/HJURP/SUGT1/SGO1/AURKA/KIF2C/KNL1/BOD1/BUB1/PLK1/AURKB/PPP2CB/DNMT3A/SPC25/DAXX/SKA1/TTK/SPAG5/PHF6/CENPA/CDCA5/ESCO2/ZWILCH
GO_NUCLEOTIDE_PHOSPHORYLATION	GO_NUCLEOTIDE_PHOSPHORYLATION	129	0.473701	1.2372	0.0393534	0.772389	0.763047	1367	tags=17%, list=5%, signal=16%	DDIT4/NME1/TPI1/GAPDH/NME2/LDHA/SEC13/GPI/PGAM1/SUCLG1/EIF6/PGK1/CMPK1/PGM2L1/NME4/FBP1/CMPK2/DTYMK/NUP93/PFKP/NUP37/GALK1
GO_LEUKOCYTE_CHEMOTAXIS	GO_LEUKOCYTE_CHEMOTAXIS	206	0.452425	1.23411	0.0398192	0.772389	0.763047	2036	tags=15%, list=8%, signal=14%	S100A9/SERPINE1/PTN/DUSP1/ANO6/AKIRIN1/S100A14/S100A8/CXCL17/VEGFA/ADAM8/RPS19/MIF/HMGB1/NBL1/CCL18/CCL20/CALR/CAMK1D/IL1B/WNT5A/VEGFB/C1QBP/WNK1/S100A12/MMP28/CCL3/LYN/IL23A/CXADR/CCL4
GO_SMALL_GTPASE_BINDING	GO_SMALL_GTPASE_BINDING	426	-0.494493	-1.23326	0.0405405	0.772389	0.763047	5121	tags=42%, list=19%, signal=34%	ARHGDIA/RUNDC1/MICALL1/TBC1D13/GRASP/RAC1/GAS8/STK19/FGD2/DENND2D/EXOC8/DENND1B/TBCK/PLEKHG1/ROCK2/RAP1A/SRGAP2/RABGAP1/DOCK7/GGA3/FARP2/PLEKHG3/RPH3AL/CORO1C/DNMBP/HACE1/LZTR1/ARHGEF40/ARHGEF19/RAPGEF3/PLEKHG5/UNC13B/TMEM127/STXBP5/MICAL1/RIC1/ARHGEF11/KIF16B/STRIP1/ARHGEF10/RABGGTB/EHD1/TRIOBP/EXOC2/ARHGAP1/RANBP17/ACAP2/TBC1D8B/FGD4/RANBP9/WDR41/RILP/SYTL4/DVL2/FARP1/FGD6/DAAM1/RGL3/PIFO/TBC1D…
GO_MRNA_PROCESSING	GO_MRNA_PROCESSING	488	-0.490757	-1.23325	0.0345596	0.772389	0.763047	3826	tags=38%, list=14%, signal=33%	KDM1A/DDX41/FIP1L1/THOC6/CHTOP/WDR77/LSM10/POLR2C/RBM28/SARNP/LSM3/PRPF39/JMJD6/WDR83/DHX40/DHX16/CCAR2/AQR/SUPT6H/XRN2/POLR2I/DDX42/PAF1/CELF2/AHCYL1/BUD31/GTF2H1/DHX8/SCNM1/DHX9/ZRSR2/RBMX/RBM10/RBM19/PRKRIP1/TENT2/RBM26/PPIL3/CCNT1/RBM4/U2AF1L4/PTBP2/NPM1/TARDBP/RBM15/MNAT1/SAP18/PABPC1L/NCBP2/RBMXL1/SAFB/CD2BP2/DDX23/SLU7/SRRT/DHX36/CWC22/POLR2B/HNRNPH3/POLR2L/ZC3H14/CLASRP/MFAP1/KHDC4/ADAR/U…
GO_REGULATION_OF_B_CELL_ACTIVATION	GO_REGULATION_OF_B_CELL_ACTIVATION	173	0.460807	1.23055	0.0377935	0.772389	0.763047	2146	tags=13%, list=8%, signal=12%	IGKC/IGHG4/IGHA1/IGHG1/IGLC3/MIF/TFRC/HMGB3/PAWR/TNFAIP3/EXOSC6/TRBC2/MSH2/ZFP36L2/PELI1/IKZF3/IGHV3-23/ATAD5/LYN/IRS2/BANK1/PCID2/MAD2L2
GO_PATTERN_SPECIFICATION_PROCESS	GO_PATTERN_SPECIFICATION_PROCESS	418	-0.48966	-1.21849	0.0498866	0.772389	0.763047	4331	tags=25%, list=16%, signal=22%	MEF2C/CELSR1/SCMH1/ZEB1/SMAD2/BMPR2/SETDB2/SOX18/SMAD4/SMARCD3/PGAP1/SMAD1/EP300/HOXB8/SKI/CFAP53/PRKDC/PALB2/ZEB2/HOXD8/RNF111/DVL2/APC/EPB41L5/HOXA9/OSR1/ROBO1/IFT74/AIDA/DYNC2LI1/NEK8/NTF4/HOXA7/MTF2/HIPK1/TRAF3IP1/FRS2/DNAAF4/PRKACB/GALNT11/LRP5L/POGLUT1/HOXD4/SHROOM3/FGFR2/DYNC2H1/PBX3/EED/NPHP3/MID1/DKK1/MLLT3/RNF207/CELSR2/EDN1/KDM6A/IFT140/SPRY1/RING1/IRX3/SMAD6/SMAD3/IFT57/SEMA3F/HOXB5/T…
GO_NUCLEOSIDE_PHOSPHATE_BIOSYNTHETIC_PROCESS	GO_NUCLEOSIDE_PHOSPHATE_BIOSYNTHETIC_PROCESS	263	0.438936	1.21544	0.0456447	0.772389	0.763047	2634	tags=28%, list=10%, signal=25%	NME1/ELOVL1/NME2/CYC1/MT-CO2/ATP5F1B/ATP5F1A/SLC25A1/DUT/ATP5MC3/IMPDH2/GUCA2A/APRT/FASN/RRM2/ATP5F1C/IDH2/NAXE/PARP1/SUCLG1/ATP5PD/PAICS/TK1/ACLY/CMPK1/SCD/PDHA1/ATP5PO/UPP1/NME4/NADSYN1/ATP5PB/CTPS1/ELOVL6/CMPK2/ADSL/TYMS/FLAD1/DTYMK/UCK2/TECR/MT-ATP6/STOML2/PPCS/AGPAT2/UQCC3/HPRT1/LCLAT1/ATP5MF/SPHK2/PPT1/ACOT7/PPAT/TAMM41/GMPS/ATIC/DGUOK/ACAT1/UMPS/PAPSS1/ADA/GUCY1A1/ELOVL4/PDHB/SLC25A13/ME1/…
GO_CELLULAR_RESPONSE_TO_DRUG	GO_CELLULAR_RESPONSE_TO_DRUG	386	0.399947	1.15559	0.0456503	0.772389	0.763047	1262	tags=13%, list=5%, signal=12%	CRH/DDIT4/RHOB/GJB2/NME1/ZC3H12A/RPS3/ACTB/HSPA5/BNIP3/RGS10/HSP90B1/CDH1/NET1/MYC/PCNA/GNAS/HDAC2/PPIF/TFRC/EIF4EBP1/PCGF2/HSP90AB1/TH/NQO1/MAPK13/VPS35/HMOX1/PAWR/PRNP/TNFAIP3/JUP/RIPK2/PPP1R12A/CBX3/CDK1/TRAP1/IL1B/PLEKHA1/CIB2/GSK3A/HSF1/TXN/FBP1/APEX1/CCNA2/SLC9A3R1/LCN2/CDK4
GO_ANATOMICAL_STRUCTURE_HOMEOSTASIS	GO_ANATOMICAL_STRUCTURE_HOMEOSTASIS	402	0.399909	1.15286	0.0497283	0.772389	0.763047	2352	tags=18%, list=9%, signal=17%	IGKC/IGHA1/BAG3/ACTG1/TFF3/CA2/ACTB/CCT2/AKR1B1/VEGFA/HSPB1/ADAM8/CCT7/MYC/PCNA/GNAS/CCT8/HSP90AA1/POLD2/TFRC/DKC1/CCT4/HSP90AB1/ATP6AP1/PARP1/ATP2B1/PRDX1/HNRNPA2B1/CCT3/TCP1/PKIB/STRAP/FH/NBN/TNFAIP3/GNL3/HNRNPC/TERF1/CIB2/RPA3/APEX1/DEF8/CCT6A/KRAS/MAPKAPK5/RFC2/CSK/FEN1/CCNE1/TNKS2/SPP1/SOD1/SMC6/LTO1/IL20RA/PTPN11/TAOK1/CCT5/TERF2IP/HNRNPD/CXADR/TFF2/RFC4/ACD/NHP2/DNA2/TRIM32/RAD51/TENT4B/PR…

## Sheet: KEGG
KEGG enrichment pathways between different S100A5 expression groups in Xiangya scRNA-seq cohort
ID	Description	setSize	enrichmentScore	NES	pvalue	p.adjust	qvalue	rank	leading_edge	core_enrichment
KEGG_GLYCOLYSIS_GLUCONEOGENESIS	KEGG_GLYCOLYSIS_GLUCONEOGENESIS	59	0.711619	1.6537	0.00414269	0.206791	0.200025	2814	tags=37%, list=10%, signal=33%	TPI1/GAPDH/LDHB/ADH5/LDHA/GPI/PGAM1/PGK1/ALDH3B2/PDHA1/FBP1/PFKP/PCK2/ENO2/PGM2/AKR1A1/PDHB/ACSS2/ALDH9A1/ENO1/ALDH2/ADH1C
KEGG_CARDIAC_MUSCLE_CONTRACTION	KEGG_CARDIAC_MUSCLE_CONTRACTION	66	0.683444	1.6023	0.00476799	0.206791	0.200025	1177	tags=24%, list=4%, signal=23%	MT-CO3/COX5A/CYC1/MT-CO2/COX6C/MT-CO1/UQCRH/COX6A1/COX4I1/MT-CYB/ATP1B3/COX7A2L/ATP2A2/UQCR10/UQCRB/COX7A2
KEGG_PROTEASOME	KEGG_PROTEASOME	43	0.722647	1.59126	0.00670674	0.206791	0.200025	1757	tags=53%, list=6%, signal=50%	PSMD7/PSMA7/PSMA2/PSMB3/PSMB5/PSMA4/PSMD11/PSMD3/PSMA3/PSMC1/PSMD8/PSMB4/PSMF1/PSMD2/PSME1/PSMA6/PSMB7/PSMA1/PSMC2/PSMC3/PSMC4/PSMD13/POMP
KEGG_RIBOSOME	KEGG_RIBOSOME	86	0.629848	1.55148	0.00556342	0.206791	0.200025	661	tags=47%, list=2%, signal=46%	RPLP0/RPL7/RPL23A/RPL13A/RPL4/RPL8/RPL19/RPL18A/RPS7/RPL6/RPS5/RPSA/RPS3/RPS16/RPS20/RPL17/RPS11/RPS2/RPL18/RPL13/RPS17/RPL29/RPS3A/RPS27A/RPS6/RPL30/RPL15/RPL27/RPL23/RPS19/RPL22L1/RPS4X/RPL7A/RPL9/RPS24/RPL10/RPL21/RPS9/RPLP1/MRPL13
KEGG_TYPE_II_DIABETES_MELLITUS	KEGG_TYPE_II_DIABETES_MELLITUS	44	-0.764462	-1.52886	0.00630179	0.206791	0.200025	3584	tags=39%, list=13%, signal=34%	MAPK1/PIK3CA/MAFA/PRKCZ/HK1/CACNA1D/MTOR/SOCS4/SOCS2/SOCS1/MAPK10/PIK3R3/PKM/PIK3R1/IKBKB/SOCS3/IRS1
KEGG_ALZHEIMERS_DISEASE	KEGG_ALZHEIMERS_DISEASE	159	0.53697	1.42447	0.00542221	0.206791	0.200025	1647	tags=30%, list=6%, signal=29%	CALML3/MT-CO3/GAPDH/BID/COX5A/CYC1/MT-CO2/COX6C/NDUFB9/ATP5F1B/MT-CO1/NDUFS5/UQCRH/ATP5F1A/COX6A1/ATP5MC3/COX4I1/ATP5F1C/MT-CYB/APOE/NDUFS7/NAE1/HSD17B10/CYCS/ATP5PD/SDHC/FADD/COX7A2L/ATP5PO/LPL/NDUFV2/NDUFA4/ATP2A2/NDUFS3/IL1B/TNFRSF1A/ATP5PB/NDUFB8/SDHB/UQCR10/UQCRB/COX7A2/MT-ATP6/BACE2/NDUFAB1/NDUFC2/CALM2/NDUFA10
KEGG_CITRATE_CYCLE_TCA_CYCLE	KEGG_CITRATE_CYCLE_TCA_CYCLE	29	0.762389	1.5747	0.00923013	0.243939	0.235958	1638	tags=48%, list=6%, signal=45%	MDH2/MDH1/IDH2/SUCLG1/IDH1/CS/FH/SDHC/ACLY/PDHA1/SDHB/IDH3G/PCK2/IDH3A
KEGG_STEROID_BIOSYNTHESIS	KEGG_STEROID_BIOSYNTHESIS	16	0.862191	1.58669	0.0110795	0.250215	0.242028	2154	tags=62%, list=8%, signal=58%	SQLE/DHCR7/MSMO1/TM7SF2/CYP51A1/EBP/FDFT1/NSDHL/HSD17B7/DHCR24
KEGG_OLFACTORY_TRANSDUCTION	KEGG_OLFACTORY_TRANSDUCTION	109	0.555002	1.40652	0.0122137	0.250215	0.242028	2226	tags=5%, list=8%, signal=4%	CALML3/CAMK2G/CALM2/CALML5/PRKX
KEGG_HUNTINGTONS_DISEASE	KEGG_HUNTINGTONS_DISEASE	174	0.489355	1.32148	0.0135251	0.250215	0.242028	1647	tags=28%, list=6%, signal=26%	MT-CO3/SLC25A6/SLC25A5/COX5A/CYC1/MT-CO2/COX6C/NDUFB9/ATP5F1B/MT-CO1/NDUFS5/UQCRH/ATP5F1A/COX6A1/ATP5MC3/HDAC2/COX4I1/VDAC1/PPARG/ATP5F1C/MT-CYB/NDUFS7/AP2S1/CYCS/ATP5PD/SDHC/COX7A2L/ATP5PO/POLR2F/NDUFV2/NDUFA4/NDUFS3/POLR2E/ATP5PB/VDAC2/NDUFB8/SDHB/UQCR10/UQCRB/COX7A2/MT-ATP6/SLC25A4/POLR2H/NDUFAB1/CLTA/NDUFC2/SOD1/NDUFA10
KEGG_PARKINSONS_DISEASE	KEGG_PARKINSONS_DISEASE	122	0.530027	1.35184	0.0169672	0.285358	0.276022	1647	tags=37%, list=6%, signal=35%	MT-CO3/SLC25A6/SLC25A5/MT-ND4/COX5A/CYC1/MT-CO2/MT-ND1/COX6C/NDUFB9/ATP5F1B/MT-CO1/NDUFS5/UQCRH/ATP5F1A/COX6A1/MT-ND2/ATP5MC3/COX4I1/VDAC1/ATP5F1C/MT-CYB/TH/NDUFS7/CYCS/ATP5PD/SDHC/COX7A2L/ATP5PO/NDUFV2/NDUFA4/NDUFS3/ATP5PB/VDAC2/NDUFB8/SDHB/UQCR10/UQCRB/COX7A2/UBE2L3/MT-ATP6/SLC25A4/NDUFAB1/NDUFC2/NDUFA10
KEGG_ECM_RECEPTOR_INTERACTION	KEGG_ECM_RECEPTOR_INTERACTION	82	-0.655793	-1.42014	0.020209	0.311556	0.301363	1533	tags=30%, list=6%, signal=29%	COL6A3/VWF/LAMB2/COL4A6/LAMC1/COL3A1/HSPG2/COL4A2/CD47/LAMB1/COL4A1/LAMA3/ITGAV/AGRN/COL1A2/COL1A1/ITGA2/ITGB4/THBS1/LAMA5/ITGA3/ITGB1/ITGA6/CD44/LAMB3
KEGG_CALCIUM_SIGNALING_PATHWAY	KEGG_CALCIUM_SIGNALING_PATHWAY	161	0.491283	1.31316	0.0363436	0.517198	0.500277	2543	tags=14%, list=9%, signal=12%	CALML3/SLC25A6/SLC25A5/GNAS/ADRB1/ERBB2/VDAC1/ATP2B1/CAMK2G/ERBB3/ATP2A2/VDAC2/SLC25A4/CALM2/SPHK2/PPP3CB/CALML5/GNAQ/PRKX/PPP3R1/F2R/CHP1
KEGG_PYRUVATE_METABOLISM	KEGG_PYRUVATE_METABOLISM	39	0.655895	1.41766	0.0418995	0.5226	0.505502	2866	tags=38%, list=11%, signal=34%	MDH2/AKR1B1/LDHB/LDHA/MDH1/PDHA1/ACAT2/PCK2/ACAT1/PDHB/ME1/ACSS2/ALDH9A1/ALDH2/GLO1
KEGG_TYROSINE_METABOLISM	KEGG_TYROSINE_METABOLISM	39	0.654632	1.41493	0.0423729	0.5226	0.505502	2814	tags=31%, list=10%, signal=28%	COMT/ADH5/PNMT/MIF/TH/ALDH3B2/BUD23/GOT1/FAH/METTL2B/LCMT1/ADH1C
