# Supplementary material for: S100A5 Attenuates Efficiency of Anti‐PD‐L1/PD‐1 Immunotherapy by Inhibiting CD8+ T Cell‐Mediated Anti‐Cancer Immunity in Bladder Carcinoma
Source: Adv Sci (Weinh). 2023 Jul 6;10(25):2300110. doi: 10.1002/advs.202300110 (PMC10477882; doi:10.1002/advs.202300110)
Supplement: Supplementary file 9 — Supplemental Table 8 [file ADVS-10-2300110-s006.xlsx]

## Sheet: GO PRJNA662018
GO enrichment pathways between different S100A5 expression groups in PRJNA662018 cohort
ID	Description	setSize	enrichmentScore	NES	pvalue	p.adjust	qvalue	rank	leading_edge	core_enrichment
GO_ANTIGEN_BINDING	GO_ANTIGEN_BINDING	121	-0.881848	-2.1699	1e-10	5.46e-08	4.72e-08	871	tags=21%, list=4%, signal=20%	TRDC/IL7R/TAP1/HLA-F/SLC7A5/CD48/HLA-DQB1/HLA-DQA1/TRBC1/HLA-E/IGHG2/HLA-DRB1/HLA-DPA1/HLA-DPB1/IGHM/HLA-DRA/IGHA2/JCHAIN/IGHG3/IGLC3/IGHA1/IGHG1/IGHG4/IGKC/IGLC2
GO_IMMUNOGLOBULIN_COMPLEX	GO_IMMUNOGLOBULIN_COMPLEX	87	-0.91514	-2.15678	1e-10	5.46e-08	4.72e-08	295	tags=17%, list=1%, signal=17%	CD79A/TRDC/LIME1/TRBC1/IGHG2/IGHM/IGHA2/JCHAIN/IGHG3/IGLC3/IGHA1/IGHG1/IGHG4/IGKC/IGLC2
GO_COMPLEMENT_ACTIVATION	GO_COMPLEMENT_ACTIVATION	122	-0.853875	-2.10405	1e-10	5.46e-08	4.72e-08	871	tags=19%, list=4%, signal=18%	TRDC/PROS1/C1QB/C1QA/CFD/C1S/C1R/CD81/TRBC1/SERPING1/IGHG2/CD55/A2M/IGHM/RGCC/IGHA2/IGHG3/IGLC3/IGHA1/IGHG1/IGHG4/IGKC/IGLC2
GO_IMMUNOGLOBULIN_RECEPTOR_BINDING	GO_IMMUNOGLOBULIN_RECEPTOR_BINDING	54	-0.94464	-2.09005	1e-10	5.46e-08	4.72e-08	385	tags=24%, list=2%, signal=24%	FLNA/TRBC1/IGHG2/IGHM/IGHA2/JCHAIN/IGHG3/IGLC3/IGHA1/IGHG1/IGHG4/IGKC/IGLC2
GO_IMMUNOGLOBULIN_COMPLEX_CIRCULATING	GO_IMMUNOGLOBULIN_COMPLEX_CIRCULATING	51	-0.950197	-2.08774	1e-10	5.46e-08	4.72e-08	295	tags=24%, list=1%, signal=23%	TRBC1/IGHG2/IGHM/IGHA2/JCHAIN/IGHG3/IGLC3/IGHA1/IGHG1/IGHG4/IGKC/IGLC2
GO_HUMORAL_IMMUNE_RESPONSE_MEDIATED_BY_CIRCULATING_IMMUNOGLOBULIN	GO_HUMORAL_IMMUNE_RESPONSE_MEDIATED_BY_CIRCULATING_IMMUNOGLOBULIN	106	-0.865929	-2.0816	1e-10	5.46e-08	4.72e-08	871	tags=21%, list=4%, signal=20%	TRDC/C1QB/C1QA/C1S/BCL3/HLA-DQB1/C1R/CD81/TRBC1/SERPING1/IGHG2/PTPRC/CD55/IGHM/IGHA2/IGHG3/IGLC3/IGHA1/IGHG1/IGHG4/IGKC/IGLC2
GO_PHAGOCYTOSIS_RECOGNITION	GO_PHAGOCYTOSIS_RECOGNITION	62	-0.922347	-2.06698	1e-10	5.46e-08	4.72e-08	539	tags=19%, list=2%, signal=19%	MFGE8/TRBC1/IGHG2/IGHM/IGHA2/IGHG3/IGLC3/IGHA1/IGHG1/IGHG4/IGKC/IGLC2
GO_B_CELL_MEDIATED_IMMUNITY	GO_B_CELL_MEDIATED_IMMUNITY	177	-0.796951	-2.05496	1e-10	5.46e-08	4.72e-08	876	tags=16%, list=4%, signal=16%	CD27/TRDC/IL4R/C1QB/C1QA/RNF168/C1S/BCL3/FCER1G/HLA-DQB1/C1R/CD81/TRBC1/SERPING1/HLA-E/IGHG2/HSPD1/PTPRC/CD55/IGHM/IGHA2/CD74/IGHG3/IGLC3/IGHA1/IGHG1/IGHG4/IGKC/IGLC2
GO_B_CELL_RECEPTOR_SIGNALING_PATHWAY	GO_B_CELL_RECEPTOR_SIGNALING_PATHWAY	104	-0.849904	-2.04031	1e-10	5.46e-08	4.72e-08	1187	tags=24%, list=5%, signal=23%	PLEKHA1/ELF2/BCAR1/CD79A/LCK/TRDC/LIME1/CMTM3/ELF1/MEF2C/RUNX1/CD81/TRBC1/IGHG2/FOXP1/PTPRC/IGHM/IGHA2/IGHG3/IGLC3/IGHA1/IGHG1/IGHG4/IGKC/IGLC2
GO_ADAPTIVE_IMMUNE_RESPONSE	GO_ADAPTIVE_IMMUNE_RESPONSE	476	-0.7076	-2.0049	1e-10	5.46e-08	4.72e-08	1793	tags=21%, list=8%, signal=20%	NDFIP1/SYK/ADAM17/HLA-DMB/SIRT1/TAP2/C1QC/RIF1/DUSP22/CD8A/LAT/GZMM/TRGC2/SH2D1A/XCL1/HLA-DQA2/CFI/THOC1/TNFRSF14/EXOSC6/PRF1/FAM49B/KLRK1/LAG3/DCLRE1C/BTN3A2/RAB27A/SWAP70/HMGB1/CD3G/GNL1/ARG2/CD79A/TMEM98/CD27/TRDC/FCGRT/FYN/IL7R/TAP1/IL4R/C1QB/LIME1/HLA-F/C1QA/PRDM1/HLA-DMA/GPR183/RNF168/RORA/MEF2C/NFKBIZ/IL18/C1S/BCL3/FCER1G/CD3E/IL6ST/SAMSN1/PYCARD/IL6/CD48/ICAM1/IRF1/ZC3H12A/HLA-DQB1/C1R/HL…
GO_POSITIVE_REGULATION_OF_CELL_ACTIVATION	GO_POSITIVE_REGULATION_OF_CELL_ACTIVATION	357	-0.705567	-1.95201	1e-10	5.46e-08	4.72e-08	1802	tags=29%, list=8%, signal=27%	NCK1/RHOH/TNFSF14/FLOT2/SYK/HLA-DMB/BCL2/SELP/TNIP2/THY1/RIF1/TGFBR2/AIF1/RUNX3/AKT1/PAK2/XCL1/TICAM1/LAMP1/TNFRSF14/EXOSC6/F11R/FAM49B/TNFRSF4/KLRK1/SELENOK/NCK2/SOCS1/HMGB1/PAK1/EFNB2/CD83/AXL/ZBTB16/LCK/PIK3R1/CD27/TRDC/GAS6/FYN/ITGB2/IL7R/F2RL1/HES1/IL4R/LGALS9/CYLD/HLA-F/NR4A3/IGF2/EGR3/YES1/GPR183/MEF2C/VCAM1/NFKBIZ/IL18/FCER1G/RUNX1/CD3E/IL6ST/PYCARD/IL6/CCL3/THBS1/TYROBP/CD2/CD81/RPS3/TRB…
GO_ADAPTIVE_IMMUNE_RESPONSE_BASED_ON_SOMATIC_RECOMBINATION_OF_IMMUNE_RECEPTORS_BUILT_FROM_IMMUNOGLOBULIN_SUPERFAMILY_DOMAINS	GO_ADAPTIVE_IMMUNE_RESPONSE_BASED_ON_SOMATIC_RECOMBINATION_OF_IMMUNE_RECEPTORS_BUILT_FROM_IMMUNOGLOBULIN_SUPERFAMILY_DOMAINS	303	-0.715871	-1.94759	1e-10	5.46e-08	4.72e-08	1563	tags=20%, list=7%, signal=19%	RIF1/DUSP22/CD8A/GZMM/XCL1/CFI/THOC1/EXOSC6/PRF1/FAM49B/BTN3A2/RAB27A/SWAP70/HMGB1/GNL1/TMEM98/CD27/TRDC/FCGRT/IL7R/IL4R/C1QB/HLA-F/C1QA/RNF168/RORA/MEF2C/NFKBIZ/IL18/C1S/BCL3/FCER1G/IL6/ICAM1/ZC3H12A/HLA-DQB1/C1R/CXCL13/CD81/TRBC1/SERPING1/HLA-E/IGHG2/STAT3/TNFAIP3/HSPD1/ANXA1/PTPRC/CD55/IGHM/B2M/IGHA2/CCL19/CD74/IGHG3/IGLC3/IGHA1/IGHG1/IGHG4/IGKC/IGLC2
GO_PHAGOCYTOSIS	GO_PHAGOCYTOSIS	314	-0.706622	-1.93748	1.09e-10	5.47e-08	4.73e-08	1606	tags=19%, list=7%, signal=18%	TGM2/RAC2/RAB5A/AIF1/CORO1C/TXNDC5/ABI1/ACTR3/RAB31/RAB27A/NCKAP1/HMGB1/CD3G/PAK1/AXL/PIK3R1/TRDC/ACTR2/GAS6/FYN/ITGB2/ITGA2/F2RL1/CD93/WIPF1/ITGB1/YES1/CDC42SE1/MFGE8/CDC42SE2/WASF2/FCER1G/PYCARD/GSN/MYH9/PECAM1/IL2RG/THBS1/TYROBP/TRBC1/CD47/CYBA/ARPC2/CORO1A/RACK1/IGHG2/IFNG/ARPC1B/ANXA1/PTPRC/IGHM/IGHA2/CCL2/IGHG3/IGLC3/IGHA1/IGHG1/IGHG4/IGKC/IGLC2
GO_LYMPHOCYTE_MEDIATED_IMMUNITY	GO_LYMPHOCYTE_MEDIATED_IMMUNITY	300	-0.712242	-1.93236	1.32e-10	5.77e-08	4.99e-08	1563	tags=21%, list=7%, signal=19%	RIF1/DUSP22/CD8A/GZMM/SH2D1A/XCL1/CFI/LAMP1/THOC1/EXOSC6/PRF1/FAM49B/SERPINB4/KLRK1/LAG3/KLRD1/BTN3A2/RAB27A/SWAP70/HMGB1/GNL1/CD27/TRDC/SERPINB9/FCGRT/IL7R/IL4R/LGALS9/C1QB/HLA-F/C1QA/TUBB4B/RNF168/IL18/C1S/BCL3/FCER1G/IL6/ICAM1/HLA-DQB1/C1R/CD81/TRBC1/SERPING1/HLA-E/CORO1A/IGHG2/GZMB/HSPD1/PTPRC/CD55/IGHM/B2M/IGHA2/CD74/IGHG3/IGLC3/IGHA1/IGHG1/IGHG4/IGKC/IGLC2
GO_EXTERNAL_SIDE_OF_PLASMA_MEMBRANE	GO_EXTERNAL_SIDE_OF_PLASMA_MEMBRANE	337	-0.696931	-1.91821	1.27e-10	5.77e-08	4.99e-08	1530	tags=20%, list=7%, signal=19%	TGFBR2/CD8A/CD34/HEG1/LAMP1/TNFRSF14/SELL/CLEC14A/CDH13/CDH5/TNFRSF4/KLRK1/CAPN2/LAG3/KLRD1/BTN3A2/CLCN3/CD3G/CD83/CD79A/MCAM/ITGA5/CD27/TRDC/FCGRT/ITGB2/IL7R/ITGA2/ECE1/HLA-F/ITGB1/SLC7A5/F3/HYAL2/MFGE8/VCAM1/FCER1G/CD3E/IL6ST/ICAM1/PECAM1/IL2RG/THBS1/B4GALT1/CD2/TRBC1/INSR/ENG/ITGA6/HLA-E/CD69/IGHG2/BCAM/CD3D/CXCR4/ANXA1/PTPRC/IGHM/ANXA5/IGHA2/CD74/IGHG3/IGLC3/IGHA1/IGHG1/IGHG4/IGKC/IGLC2
GO_REGULATION_OF_LYMPHOCYTE_ACTIVATION	GO_REGULATION_OF_LYMPHOCYTE_ACTIVATION	450	-0.650324	-1.83312	4.45e-10	1.82e-07	1.58e-07	1922	tags=28%, list=9%, signal=26%	FBXO7/NCK1/RHOH/TNFSF14/TBC1D10C/LST1/GAL/FLOT2/NDFIP1/SYK/HLA-DMB/BCL2/CGAS/RIPOR2/ZEB1/TNIP2/THY1/RAC2/RIF1/DUSP22/TGFBR2/LAT/AIF1/RUNX3/PTPN22/AKT1/PAK2/XCL1/TICAM1/LAMP1/THOC1/TNFRSF14/EXOSC6/TIGIT/FAM49B/TNFRSF4/KLRK1/SELENOK/LAG3/CEBPB/NCK2/ATM/SOCS1/HMGB1/PAK1/EFNB2/ARG2/PRKAR1A/CD83/AXL/AHR/ZBTB16/LCK/PIK3R1/TNFRSF18/CD27/TRDC/GAS6/FYN/IL7R/HES1/IL4R/LGALS9/CYLD/HLA-F/IGF2/PRDM1/EGR3/YES1…
GO_REGULATION_OF_IMMUNE_EFFECTOR_PROCESS	GO_REGULATION_OF_IMMUNE_EFFECTOR_PROCESS	406	-0.630655	-1.76537	1.4e-08	5.38e-06	4.65e-06	1984	tags=26%, list=9%, signal=24%	STAT5B/PARP9/MALT1/WAS/BIRC2/PUM2/CD96/BCR/SPON2/RNF216/TNFRSF1B/ILRUN/NECTIN2/XBP1/STX4/RC3H1/PRKDC/PKN1/PQBP1/SIN3A/PCBP2/CRK/IL1R1/SEC14L1/NDFIP1/SYK/HLA-DMB/APPL1/CGAS/PUM1/C1QC/RAC2/RIF1/DUSP22/CXCL6/SH2D1A/PPM1B/XCL1/DHX9/CFI/TICAM1/LAMP1/THOC1/TNFRSF14/EXOSC6/FAM49B/SERPINB4/TNFRSF4/KLRK1/SELENOK/LAG3/TRIM44/NOP53/HMGB1/STAT1/RIOK3/GRN/DHX36/SERPINB9/FCGRT/TRIM38/ITGB2/PROS1/IL7R/F2RL1/IL4…
GO_MITOCHONDRIAL_PROTEIN_COMPLEX	GO_MITOCHONDRIAL_PROTEIN_COMPLEX	257	0.661409	1.8933	1.64e-08	5.97e-06	5.16e-06	2361	tags=53%, list=11%, signal=47%	C15orf48/VDAC1/ROMO1/UQCR10/UQCRQ/NDUFA4L2/MRPL27/ATP5MD/NDUFV2/NDUFC2/PPIF/ATP5MC1/ATP5MPL/NDUFA7/ATP5F1E/MRPL57/MICOS10/COX6A1/ATP5MF/MRPL12/MRPL18/MRPS34/MRPS26/COA3/TIMM13/NDUFAB1/ATP5PB/NDUFA3/HSD17B10/ATP5ME/MRPL54/NDUFB10/NDUFB4/TOMM6/MRPL48/UQCC3/ATP5PD/NDUFA2/MCCC2/MRPL15/NDUFS4/MRPL10/MRPS18A/MRPS35/PAM16/MRPL43/MRPS7/NDUFB8/TOMM40/MRPL13/NDUFS3/ATP5MC2/MRPL20/ATP5PF/MRPL58/NDUFB9/MRPS1…
GO_MEMBRANE_INVAGINATION	GO_MEMBRANE_INVAGINATION	113	-0.8043	-1.96535	1.73e-08	5.97e-06	5.16e-06	871	tags=18%, list=4%, signal=17%	TRDC/ITGB2/ITGA2/F2RL1/MFGE8/FCER1G/GSN/MYH9/THBS1/TRBC1/IGHG2/IGHM/IGHA2/IGHG3/IGLC3/IGHA1/IGHG1/IGHG4/IGKC/IGLC2
GO_LEUKOCYTE_MIGRATION	GO_LEUKOCYTE_MIGRATION	444	-0.627427	-1.76547	2.27e-08	7.45e-06	6.43e-06	1948	tags=27%, list=9%, signal=25%	CRK/SLC3A2/SLC16A1/IL1R1/TNFSF14/ITGAV/JAM2/SYK/ADAM17/CSF1/SELP/ITGA1/S1PR1/RIPOR2/ITGA4/THY1/TNFRSF10B/RAC2/CD34/CXCL6/AIF1/EDN1/AKT1/XCL1/CCL17/CX3CL1/PDE4B/TNFRSF14/CD200/SELL/F11R/OXSR1/ESAM/TNFRSF10D/SERPINE1/KLRK1/SELENOK/GPC1/GLG1/SWAP70/HMGB1/ANGPT2/AKIRIN1/LCK/ITGA5/ROCK1/PIK3R1/TNFRSF18/MMP1/WNK1/GAS6/FYN/ITGB2/PROS1/CCL3L1/ITGA2/F2RL1/LGALS9/XCL2/ITGB1/FLT1/SLC7A5/DOK2/YES1/GPR183/LGA…
GO_GENERATION_OF_PRECURSOR_METABOLITES_AND_ENERGY	GO_GENERATION_OF_PRECURSOR_METABOLITES_AND_ENERGY	496	0.556901	1.6831	4.37e-08	1.36e-05	1.18e-05	1915	tags=28%, list=9%, signal=26%	IRS2/C15orf48/GAPDH/ENO1/LDHA/BNIP3/PGAM1/PGK1/AKR1B1/DDIT4/ALDOC/TPI1/HMGCS2/GPI/COX6C/EIF6/UQCR10/NQO1/BPGM/PKM/CYB5A/TALDO1/COX8A/UQCRQ/NDUFA4L2/ATP5IF1/ASPH/COX17/GPX2/TKT/NDUFV2/NDUFC2/PPIF/COX7A2/ATP5MC1/PPP1R3C/NDUFA7/ATP5F1E/COX6A1/COX7C/ATP5MF/RHOA/PFKP/ETFA/BID/ETFB/ENO2/PYGL/HMGCL/NDUFAB1/UQCR11/ATP5PB/NDUFA3/ALDOA/PARK7/ATP5ME/NDUFB10/NDUFB4/UQCC3/ATP5PD/NDUFA2/FBP1/NDUFS4/MDH2/COX7A2…
GO_B_CELL_ACTIVATION	GO_B_CELL_ACTIVATION	272	-0.676314	-1.82784	6.71e-08	2e-05	1.73e-05	1368	tags=21%, list=6%, signal=20%	TICAM1/THOC1/SP3/FNIP1/NOTCH2/EXOSC6/TNFRSF4/AKAP17A/DCLRE1C/ATM/SWAP70/HHEX/AHR/CD79A/DNAJB9/PIK3R1/CD27/TRDC/IL7R/CYLD/ITGB1/LRRC8A/GPR183/RNF168/MEF2C/RBPJ/VCAM1/ZBTB7A/BCL3/SAMSN1/IL6/ID2/ITM2A/IRF2BP2/TYROBP/CD81/TRBC1/KLF6/ZFP36L1/MZB1/IGHG2/CDKN1A/TNFAIP3/ZFP36L2/HSPD1/PTPRC/IGHM/IGHA2/CD74/IGHG3/IGLC3/IGHA1/IGHG1/IGHG4/IGKC/IGLC2
GO_HUMORAL_IMMUNE_RESPONSE	GO_HUMORAL_IMMUNE_RESPONSE	239	-0.686606	-1.82948	7.05e-08	2.01e-05	1.73e-05	874	tags=21%, list=4%, signal=20%	SLPI/TRDC/LYZ/PROS1/C1QB/PSMB10/C1QA/DEFB1/GPR183/MEF2C/RBPJ/CFD/C1S/BCL3/IL6/SEMG1/HLA-DQB1/C1R/RARRES2/CXCL13/CD81/TRBC1/S100A8/SERPING1/CXCL3/HLA-E/KRT6A/CXCL8/IGHG2/IFNG/PTPRC/CD55/A2M/IGHM/RPS19/RGCC/IGHA2/GNLY/CXCL1/CXCL2/CCL2/JCHAIN/IGHG3/IGLC3/IGHA1/IGHG1/IGHG4/IGKC/IGLC2
GO_ANTIGEN_RECEPTOR_MEDIATED_SIGNALING_PATHWAY	GO_ANTIGEN_RECEPTOR_MEDIATED_SIGNALING_PATHWAY	279	-0.668989	-1.80955	7.65e-08	2.09e-05	1.8e-05	1785	tags=23%, list=8%, signal=21%	SYK/BCL2/PRKCH/RELA/THY1/DUSP22/LAT/PHPT1/PTPN22/PAK2/HLA-DQA2/PDE4B/EZR/PLEKHA1/ELF2/BTN3A2/BCAR1/CD3G/PAK1/CD79A/LCK/PIK3R1/WNK1/TRDC/FYN/LIME1/CMTM3/CYLD/PSMB10/NFKB1/ELF1/FYB1/LGALS3/PSME4/MEF2C/NFKBIZ/PSMB8/RUNX1/CD3E/ZC3H12A/HLA-DQB1/HLA-DQA1/CD81/RPS3/TRBC1/TRAC/PSMB9/IGHG2/HLA-DRB1/CD3D/FOXP1/HLA-DPA1/PTPRC/HLA-DPB1/IGHM/HLA-DRA/IGHA2/IGHG3/IGLC3/IGHA1/IGHG1/IGHG4/IGKC/IGLC2
GO_IMMUNE_RESPONSE_REGULATING_CELL_SURFACE_RECEPTOR_SIGNALING_PATHWAY	GO_IMMUNE_RESPONSE_REGULATING_CELL_SURFACE_RECEPTOR_SIGNALING_PATHWAY	442	-0.615671	-1.7324	1.05e-07	2.76e-05	2.38e-05	2393	tags=25%, list=11%, signal=23%	MAP2K7/PPP3R1/NECTIN2/ARPC5/ELMO1/PSMB7/WASL/RC3H1/CYFIP2/LCP2/BAIAP2/SOS1/MS4A1/NFATC1/CD79B/PDE4D/CD247/MYO10/CREBBP/STK11/GBP1/CRK/NCK1/PRKACB/SYK/BCL2/PRKCH/APPL1/EP300/RELA/THY1/DUSP22/LAT/PHPT1/PTPN22/ICAM2/PAK2/HLA-DQA2/ABI1/CALM1/PDE4B/ACTR3/KLRK1/EZR/PLEKHA1/ELF2/BTN3A2/BCAR1/NCKAP1/CD3G/PAK1/PIGR/CD79A/LCK/PIK3R1/WNK1/TRDC/ACTR2/FYN/LIME1/CMTM3/CYLD/PSMB10/NFKB1/NR4A3/FOS/ELF1/WIPF1/PPP…
GO_REGULATION_OF_B_CELL_ACTIVATION	GO_REGULATION_OF_B_CELL_ACTIVATION	166	-0.734827	-1.87507	1.33e-07	3.35e-05	2.9e-05	1368	tags=20%, list=6%, signal=19%	TICAM1/THOC1/EXOSC6/TNFRSF4/ATM/AHR/CD27/TRDC/CYLD/GPR183/MEF2C/SAMSN1/IL6/ID2/TYROBP/CD81/TRBC1/ZFP36L1/MZB1/IGHG2/CDKN1A/TNFAIP3/ZFP36L2/PTPRC/IGHM/IGHA2/CD74/IGHG3/IGLC3/IGHA1/IGHG1/IGHG4/IGKC/IGLC2
GO_FC_RECEPTOR_MEDIATED_STIMULATORY_SIGNALING_PATHWAY	GO_FC_RECEPTOR_MEDIATED_STIMULATORY_SIGNALING_PATHWAY	126	-0.769462	-1.90091	1.5e-07	3.65e-05	3.15e-05	1072	tags=17%, list=5%, signal=17%	NCKAP1/CD3G/PAK1/PIK3R1/ACTR2/FYN/NR4A3/WIPF1/YES1/WASF2/FCER1G/CD47/ARPC2/IGHG2/ARPC1B/PTPRC/IGHG3/IGLC3/IGHG1/IGHG4/IGKC/IGLC2
GO_RESPONSE_TO_INTERFERON_GAMMA	GO_RESPONSE_TO_INTERFERON_GAMMA	186	-0.723091	-1.8715	1.71e-07	3.91e-05	3.38e-05	1559	tags=32%, list=7%, signal=30%	GBP5/FLNB/AIF1/EDN1/ZYX/GBP4/XCL1/HLA-DQA2/CCL17/CX3CL1/ACTR3/SOCS1/PARP14/GCH1/STAT1/GBP2/TRIM22/ACTR2/TRIM38/CCL3L1/SUMO1/LGALS9/XCL2/HLA-F/CASP1/SP100/VCAM1/EVL/JAK1/GSN/CCL3/CLDN1/ICAM1/IRF1/HLA-DQB1/HLA-DQA1/CD47/TRIM31/HLA-E/CCL20/CCL14/HLA-DRB1/CD44/IFNG/IFITM1/HLA-DPA1/HLA-DPB1/IFITM3/SOCS3/CCL4/B2M/HLA-DRA/CCL19/IFITM2/CCL5/CCL2/CCL21/VIM/MT2A
GO_PURINE_CONTAINING_COMPOUND_METABOLIC_PROCESS	GO_PURINE_CONTAINING_COMPOUND_METABOLIC_PROCESS	414	0.567253	1.68805	1.73e-07	3.91e-05	3.38e-05	1986	tags=26%, list=9%, signal=24%	GAPDH/ENO1/LDHA/PGAM1/SCD/PGK1/DDIT4/ALDOC/TPI1/NME1/HMGCS2/GPI/EIF6/BPGM/PKM/GUCA2A/NME4/DNPH1/ATP5MC1/DBI/ATP5F1E/ATP5MF/RHOA/ITPA/PFKP/ENO2/NME2/HMGCL/ATP5PB/ALDOA/FASN/BAD/ATP5ME/AK2/ELOVL1/ACSF2/UQCC3/HMGCS1/ATP5PD/ACSL3/MCCC2/FBP1/ACSL5/SLC25A1/SULT1A1/MACROD2/HPRT1/TECR/ADK/DGAT2/SULT1C2/ATP5MC2/ATP5PF/PAICS/PEMT/ACSL1/SUCLG1/PFKL/ACSS2/ATP5F1B/MVK/MACROD1/NT5C/MVD/NPPB/ACOT13/ATP5F1A/GDA/…
GO_POSITIVE_REGULATION_OF_CELL_ADHESION	GO_POSITIVE_REGULATION_OF_CELL_ADHESION	377	-0.62794	-1.74395	2.39e-07	5.21e-05	4.51e-05	3013	tags=40%, list=14%, signal=35%	COL16A1/CTLA4/PLEKHA2/EDIL3/PPM1F/BMP7/FLOT1/EFNB1/SDC4/HAVCR2/ADA/ZAP70/CXCL12/CSK/APBB1IP/ICOS/CD6/NID1/DOCK8/NFKBID/STAT5B/MALT1/PIEZO1/PNP/AP3D1/MDK/RASAL3/PRKD2/LIMS2/TRIOBP/IRAK1/RREB1/XBP1/STX4/LIMS1/KDR/AFDN/MYO10/CRK/PDPN/SFRP2/NCK1/RHOH/CDK6/TNFSF14/ITGAV/FOXA1/FLOT2/SYK/CSF1/HLA-DMB/PLPP3/NFAT5/ITGA4/RELA/RSU1/THY1/TGM2/TGFBR2/AIF1/RUNX3/PODXL/AKT1/SOX2/PAK2/XCL1/CARMIL1/CX3CL1/TNFRSF1…
GO_REGULATION_OF_HUMORAL_IMMUNE_RESPONSE	GO_REGULATION_OF_HUMORAL_IMMUNE_RESPONSE	98	-0.802063	-1.90677	3.63e-07	7.67e-05	6.63e-05	823	tags=18%, list=4%, signal=18%	PROS1/C1QB/C1QA/C1S/C1R/CXCL13/CD81/SERPING1/IGHG2/PTPRC/CD55/A2M/IGHG3/IGLC3/IGHG1/IGHG4/IGKC/IGLC2
GO_BLOOD_MICROPARTICLE	GO_BLOOD_MICROPARTICLE	109	-0.789311	-1.91225	3.79e-07	7.76e-05	6.7e-05	897	tags=26%, list=4%, signal=25%	ZBTB38/PROS1/C1QB/HSPA2/FN1/C1S/GSN/C1R/HSPA8/ENG/MSN/SERPING1/SDCBP/IGHG2/STOM/APOE/A2M/IGHM/ANXA5/IGHA2/JCHAIN/IGHG3/IGLC3/IGHA1/IGHG1/IGHG4/IGKC/IGLC2
GO_POSITIVE_REGULATION_OF_B_CELL_ACTIVATION	GO_POSITIVE_REGULATION_OF_B_CELL_ACTIVATION	122	-0.766151	-1.88789	4.06e-07	8.05e-05	6.96e-05	613	tags=16%, list=3%, signal=16%	CD27/TRDC/GPR183/MEF2C/IL6/CD81/TRBC1/IGHG2/CDKN1A/PTPRC/IGHM/IGHA2/CD74/IGHG3/IGLC3/IGHA1/IGHG1/IGHG4/IGKC/IGLC2
GO_RECEPTOR_MEDIATED_ENDOCYTOSIS	GO_RECEPTOR_MEDIATED_ENDOCYTOSIS	278	-0.662377	-1.79134	4.95e-07	9.53e-05	8.23e-05	1264	tags=14%, list=6%, signal=14%	GRK2/ADRB2/SERPINE1/EZR/RAB31/RAB21/CAP1/EFNB2/ARF6/ITGB2/CANX/ITGB1/CLTB/DKK1/ANXA2/FCER1G/ADM/RAMP3/CAV2/CD81/INSR/CALCRL/SDCBP/CXCL8/HSPG2/RAMP2/HSPH1/APOE/CAV1/B2M/SELE/SPARC/IGHA2/CCL19/CCL21/JCHAIN/IGLC3/IGHA1/IGKC/IGLC2
GO_COFACTOR_BINDING	GO_COFACTOR_BINDING	448	0.553624	1.66698	5.42e-07	0.000101359	8.76e-05	2411	tags=26%, list=11%, signal=24%	GSTM3/HPGD/GAPDH/LDHA/MGST1/TCN1/CYB5A/SQLE/CRYL1/TKT/NDUFV2/DBI/CREG1/CYB5B/ALAS1/P4HA1/EGLN3/CISD3/CYP2J2/GSTM4/ETFA/SCP2/PDXK/CYP24A1/PYGL/HMGCL/NDUFAB1/CYP4B1/FASN/CYB5R1/CYP4F22/HIBADH/TM7SF2/GSS/MMAB/DECR1/DHCR7/ILVBL/IDH1/CYP51A1/ISCA2/CISD2/SUCLG1/NUBP1/GMDS/HMOX1/QSOX1/SRC/HEBP1/NDUFS7/SDHB/TH/ACOX1/SHMT2/DHCR24/POR/OGFOD3/CYB561D2/SDHC/PGD/PTGES/CRYZ/IDH3G/NDUFS2/SPR/PRMT1/SGPL1/GLRX3/H…
GO_WOUND_HEALING	GO_WOUND_HEALING	483	-0.584676	-1.6624	6.62e-07	0.000120514	0.000104158	2751	tags=31%, list=12%, signal=28%	DTNBP1/DUOX2/PLSCR1/DOCK8/KANK1/PDCD10/CLASP1/CASK/MDK/WAS/ITPR2/GJA1/YWHAZ/CCN3/SCRIB/F2R/RREB1/PDGFA/XBP1/MYLK/NOTCH4/MIA3/PDGFRB/LCP2/ACVRL1/MUSTN1/SH2B1/CBX5/EHD1/PHLDB2/CAPZA2/JAML/ITPR1/POSTN/CRK/PDPN/NOTCH1/TNC/ARFGEF1/PRKACB/SYK/ADAM17/NRG1/PRKCH/SELP/PLPP3/GNG2/PTK7/TGFBR2/RAB5A/CD34/EDN1/SOX2/CARMIL1/SELENON/CX3CL1/EREG/KLF5/GNA15/NOTCH2/F11R/SERPINE1/RAB27A/ENTPD1/PAK1/CSRP1/PRKAR1A/AK…
GO_RIBOSE_PHOSPHATE_METABOLIC_PROCESS	GO_RIBOSE_PHOSPHATE_METABOLIC_PROCESS	385	0.564655	1.67048	6.86e-07	0.000121505	0.000105015	2027	tags=26%, list=9%, signal=24%	GAPDH/ENO1/LDHA/PGAM1/SCD/PGK1/DDIT4/ALDOC/TPI1/NME1/HMGCS2/GPI/EIF6/BPGM/PKM/NME4/ATP5MC1/DBI/ATP5F1E/ATP5MF/RHOA/ITPA/PFKP/ENO2/PYGL/NME2/HMGCL/ATP5PB/ALDOA/FASN/BAD/ATP5ME/AK2/ELOVL1/ACSF2/UQCC3/HMGCS1/ATP5PD/ACSL3/MCCC2/FBP1/ACSL5/SLC25A1/SULT1A1/HPRT1/TECR/ADK/DGAT2/SULT1C2/ATP5MC2/ATP5PF/PAICS/ACSL1/SUCLG1/PFKL/ACSS2/ATP5F1B/MVK/MVD/NPPB/ACOT13/ATP5F1A/TMSB4X/SULT2B1/SLC2A6/NUP37/SULT1A2/RA…
GO_CELL_RECOGNITION	GO_CELL_RECOGNITION	172	-0.715033	-1.84221	8.9e-07	0.000153364	0.00013255	1273	tags=16%, list=6%, signal=15%	NRP1/PRF1/NCK2/PALLD/EMB/ROBO1/TRDC/LGALS3/MFGE8/PECAM1/B4GALT1/CD81/TRBC1/MSN/APP/IGHG2/CXCR4/IGHM/IGHA2/CCL19/CCL21/IGHG3/IGLC3/IGHA1/IGHG1/IGHG4/IGKC/IGLC2
GO_POSITIVE_REGULATION_OF_CELL_CELL_ADHESION	GO_POSITIVE_REGULATION_OF_CELL_CELL_ADHESION	242	-0.672446	-1.79365	9.58e-07	0.000157032	0.00013572	2910	tags=43%, list=13%, signal=38%	BMP7/FLOT1/EFNB1/HAVCR2/ADA/ZAP70/CSK/ICOS/CD6/DOCK8/NFKBID/STAT5B/MALT1/PIEZO1/PNP/AP3D1/MDK/RASAL3/IRAK1/XBP1/AFDN/MYO10/PDPN/NCK1/RHOH/TNFSF14/FOXA1/FLOT2/SYK/HLA-DMB/PLPP3/NFAT5/ITGA4/RELA/THY1/TGFBR2/AIF1/RUNX3/PODXL/AKT1/SOX2/PAK2/XCL1/CX3CL1/TNFRSF14/F11R/FAM49B/KLRK1/SELENOK/NCK2/SOCS1/HMGB1/PAK1/EFNB2/CD83/ZBTB16/LCK/PIK3R1/CD27/FYN/ITGB2/IL7R/HES1/IL4R/LGALS9/CYLD/NR4A3/IGF2/EGR3/YES1/V…
GO_DNA_BINDING_TRANSCRIPTION_ACTIVATOR_ACTIVITY	GO_DNA_BINDING_TRANSCRIPTION_ACTIVATOR_ACTIVITY	365	-0.627115	-1.73847	9.59e-07	0.000157032	0.00013572	3680	tags=38%, list=17%, signal=32%	MEOX1/HOXD10/CEBPZ/ZBED1/NFATC3/IRF3/EBF4/MSX1/GRHL3/FOXK2/ELF4/CEBPG/HOXA5/POU2F2/ELF3/TCF12/RFX5/FUBP3/ERG/NFATC2/ESRRA/MAFG/SP1/SRF/HOXD13/ATF3/NR6A1/HOXD8/ETV5/NUCKS1/EBF1/STK16/PLSCR1/MEF2D/ATF1/KLF7/STAT5A/STAT5B/STAT4/LEF1/OVOL2/ATF6B/CREB1/LMO2/FLI1/RREB1/MLXIP/AKNA/NFATC1/FOXL2/FOXF2/ATF2/PBX2/PRDM2/NOTCH1/MEF2A/FOXA1/MAF/NDN/ELK4/IRF6/SIRT1/NFAT5/RELA/SOX9/ZEB2/BACH1/PLAGL1/SMAD1/ETV6/S…
GO_POSITIVE_REGULATION_OF_LEUKOCYTE_CELL_CELL_ADHESION	GO_POSITIVE_REGULATION_OF_LEUKOCYTE_CELL_CELL_ADHESION	208	-0.691301	-1.81877	1.24e-06	0.000198339	0.000171421	1906	tags=36%, list=9%, signal=33%	NCK1/RHOH/TNFSF14/FLOT2/SYK/HLA-DMB/NFAT5/ITGA4/RELA/THY1/TGFBR2/AIF1/RUNX3/AKT1/PAK2/XCL1/TNFRSF14/FAM49B/KLRK1/SELENOK/NCK2/SOCS1/HMGB1/PAK1/EFNB2/CD83/ZBTB16/LCK/PIK3R1/CD27/FYN/ITGB2/IL7R/HES1/IL4R/LGALS9/CYLD/NR4A3/IGF2/EGR3/YES1/VCAM1/NFKBIZ/IL18/RUNX1/CD3E/IL6ST/PYCARD/IL6/ICAM1/HAS2/ETS1/CD81/RPS3/SHH/CD47/HLA-E/CORO1A/CD44/IFNG/HSPH1/HLA-DPA1/HSPD1/ANXA1/PTPRC/CD55/HLA-DPB1/CAV1/CCL19/IG…
GO_OXIDOREDUCTASE_ACTIVITY_ACTING_ON_CH_OH_GROUP_OF_DONORS	GO_OXIDOREDUCTASE_ACTIVITY_ACTING_ON_CH_OH_GROUP_OF_DONORS	118	0.721049	1.85644	1.51e-06	0.00023548	0.000203522	2162	tags=34%, list=10%, signal=31%	HPGD/LDHA/AKR1B1/AKR1C3/DHRS2/HSD17B2/AKR1C1/LDHB/CRYL1/AKR1C2/DCXR/PTGR1/HSD17B14/HSD17B7/HSD17B10/FASN/HIBADH/MDH2/IDH1/BMP2/HSD17B11/PGD/CBR1/IDH3G/SPR/HSD17B12/RDH11/HSD17B4/HADH/VKORC1/DHRS11/CBR4/HMGCR/NSDHL/RDH13/AKR7A2/ALDH3A2/MDH1/G6PD/GRHPR
GO_MONOSACCHARIDE_CATABOLIC_PROCESS	GO_MONOSACCHARIDE_CATABOLIC_PROCESS	61	0.819134	1.90208	1.85e-06	0.000281338	0.000243155	1384	tags=36%, list=6%, signal=34%	GAPDH/ENO1/PGAM1/PGK1/ALDOC/TPI1/GPI/BPGM/PKM/CRYL1/PFKP/DCXR/ENO2/ALDOA/BAD/GALE/PFKL/HK1/PGM1/HK2/PGM2/GALK1
GO_SMALL_MOLECULE_CATABOLIC_PROCESS	GO_SMALL_MOLECULE_CATABOLIC_PROCESS	404	0.553194	1.64295	1.91e-06	0.000284946	0.000246274	2109	tags=22%, list=10%, signal=21%	IRS2/GAPDH/ENO1/PGAM1/PGK1/AKR1C3/ALDOC/TPI1/AIG1/PCBD1/GPI/ECHS1/BPGM/PKM/BCAT2/CRYL1/QPRT/PFKP/DCXR/ETFA/ENTPD3/ETFB/SCP2/CYP24A1/ENO2/HMGCL/ALDOA/HSD17B10/BAD/ACAT2/HIBADH/HNMT/MCCC2/GALE/TXN2/DECR1/SULT1A1/HPRT1/ECH1/HEXB/ABCD3/BCKDK/PFKL/NT5C/ACOX1/SHMT2/ACAA1/MGAT1/DDAH1/SULT1A2/PGD/HK1/PGM1/HK2/PGM2/NT5E/ACOT8/TST/GALK1/HSD17B4/SULT2A1/HADH/CRAT/ECHDC1/LPIN3/BCKDHA/BCKDHB/NUDT15/ADA2/GSTZ1…
GO_MITOCHONDRIAL_MATRIX	GO_MITOCHONDRIAL_MATRIX	451	0.539382	1.62573	2.02e-06	0.000294473	0.000254508	2529	tags=36%, list=11%, signal=32%	VDAC1/DHRS2/HMGCS2/ECHS1/BCAT2/NME4/MRPL27/PPIF/ALAS1/NDUFA7/ATP5F1E/MRPL57/C1QBP/ETFA/MRPL12/MRPL18/CHCHD1/MRPS34/ETFB/MRPS26/HMGCL/NDUFAB1/ATP5PB/HSD17B10/VDAC2/PARK7/ACSF2/MRPL54/HIBADH/MRPL48/MCCC2/MRPL15/MRPL10/MRPS18A/MRPS35/MMAB/MDH2/SOD1/TXN2/PAM16/DECR1/MRPL43/MRPS7/NDUFB8/ISCA2/MRPL13/NDUFS3/PRDX5/MRPL20/GRSF1/MRPL58/MPG/MRPS15/PRDX3/ADPRHL2/SUCLG1/BCKDK/ACSS2/MRPL42/ATP5F1B/CDK1/CLPP/M…
GO_DEFENSE_RESPONSE_TO_BACTERIUM	GO_DEFENSE_RESPONSE_TO_BACTERIUM	212	-0.663678	-1.74346	2.56e-06	0.000364135	0.000314716	1322	tags=21%, list=6%, signal=20%	TNFRSF14/NOTCH2/SERPINE1/KLRK1/CEBPB/CTSG/RPL30/ARG2/GBP2/GRN/SLPI/TRDC/LYZ/F2RL1/DEFB1/HMGB2/RBPJ/BCL3/FCER1G/PYCARD/IL6/SEMG1/RARRES2/CXCL13/TRBC1/EPHA2/S100A8/CYBA/HLA-E/KRT6A/CCL20/IGHG2/FOXP1/IGHM/RPS19/IGHA2/GNLY/JCHAIN/IGHG3/IGLC3/IGHA1/IGHG1/IGHG4/IGKC/IGLC2
GO_NAD_METABOLIC_PROCESS	GO_NAD_METABOLIC_PROCESS	44	0.8469	1.90108	2.74e-06	0.00038207	0.000330217	1324	tags=41%, list=6%, signal=39%	GAPDH/ENO1/LDHA/PGAM1/PGK1/ALDOC/TPI1/GPI/BPGM/PKM/QPRT/PFKP/ENO2/ALDOA/PFKL/HK1/HK2/NT5E
GO_RECEPTOR_COMPLEX	GO_RECEPTOR_COMPLEX	374	-0.599031	-1.6621	3.04e-06	0.000414745	0.000358457	3266	tags=28%, list=15%, signal=24%	CD14/TRAF3/CSF2RB/ITGB6/EGFR/KLRC2/TGFBR1/IL13RA1/SHANK3/RYK/FGFR2/PTPRB/DLG1/ZAP70/NOTCH3/GABBR1/EPS8/APBB1IP/CD6/RAMP1/TRAT1/NID1/LDLR/PLXNA2/ALCAM/TAOK2/ITPR2/BIRC2/MET/SCRIB/IL2RB/TNFRSF1B/OSMR/IRAK1/ITGB8/KDR/PDGFRB/LRP1/KLRC1/CD79B/ACVRL1/TGFBR3/CD247/IGF1R/LRP5/CD8B/NOTCH1/IL3RA/ITGAV/EPHB4/SYK/ITGB4/ITGA1/ITGA4/IL10RB/GABRE/TIE1/TGFBR2/CD8A/TRGC2/NOTCH2/PLXND1/NRP1/ADRB2/PTPRN2/RXRA/KLRD1…
GO_OXIDOREDUCTASE_ACTIVITY_ACTING_ON_PAIRED_DONORS_WITH_INCORPORATION_OR_REDUCTION_OF_MOLECULAR_OXYGEN	GO_OXIDOREDUCTASE_ACTIVITY_ACTING_ON_PAIRED_DONORS_WITH_INCORPORATION_OR_REDUCTION_OF_MOLECULAR_OXYGEN	133	0.698653	1.82332	3.8e-06	0.000507818	0.000438898	1915	tags=25%, list=9%, signal=23%	SCD/AKR1C3/PCBD1/P4HB/AKR1C1/MSMO1/ASPH/SQLE/AKR1C2/P4HA1/EGLN3/CYP2J2/CYP24A1/CYP4B1/CYP4F22/FADS1/CYP51A1/DEGS2/SC5D/HMOX1/FADS2/TH/POR/OGFOD3/P3H2/HMOX2/CYP3A5/PHYH/PLOD2/CYP4F8/PLOD1/DOHH/P4HA2
GO_POSITIVE_REGULATION_OF_GTPASE_ACTIVITY	GO_POSITIVE_REGULATION_OF_GTPASE_ACTIVITY	366	-0.601313	-1.6669	4.17e-06	0.000546179	0.000472053	4272	tags=41%, list=19%, signal=34%	RABEP2/SNX13/SFRP1/ARHGAP35/LLGL2/ABR/EZH2/ARHGAP21/DNM1L/RASGRP1/RINL/DOCK11/ARHGEF15/DOCK4/PGAM5/ARHGEF5/RALGAPB/PREX2/SRGAP2/DOCK9/ARHGAP4/CCL23/RAPGEF2/RABGAP1/GNAQ/DOCK10/DOCK1/CCL11/ARHGAP25/GRHL3/ARHGAP5/ARHGAP32/NCKAP1L/AKT2/RAPGEF1/ARAP1/RASGRP2/ACAP3/RGP1/NDEL1/RASA4/GIT2/ARHGAP9/RASA2/PREX1/PIP5K1A/RAPGEF3/TBC1D15/PICALM/ARHGDIB/ARFGAP3/CHN1/NF1/DENND1B/DVL3/DAB2IP/IQSEC1/CCL8/RGS3/DOC…
GO_REGULATION_OF_GTPASE_ACTIVITY	GO_REGULATION_OF_GTPASE_ACTIVITY	436	-0.577126	-1.6246	6.15e-06	0.000790111	0.00068288	4701	tags=45%, list=21%, signal=36%	ANKRD27/TBC1D2B/STARD13/RABEP1/DOCK2/GIT1/PLXNA1/ELMOD3/ALS2CL/TBC1D25/CHM/FGD6/ARAP3/SNX9/PLXNA3/WNT5A/FGD4/ARHGEF19/RABEP2/SNX13/SFRP1/SBF1/ARHGAP35/AJUBA/LLGL2/ABR/EZH2/MTOR/ARHGAP21/BCL6/DNM1L/PAFAH1B1/RASGRP1/RINL/DOCK11/RASIP1/SPRY2/ARHGEF15/DOCK4/SH3BP4/PGAM5/ARHGEF5/STMN3/RALGAPB/LRCH1/PREX2/SRGAP2/DOCK9/ARHGAP4/CCL23/RAPGEF2/RABGAP1/GNAQ/DOCK10/DOCK1/CCL11/ARHGAP25/GRHL3/ARHGAP5/ARHGAP32…
GO_MITOCHONDRIAL_TRANSLATION	GO_MITOCHONDRIAL_TRANSLATION	134	0.686898	1.79672	6.78e-06	0.000854551	0.000738574	2757	tags=53%, list=12%, signal=47%	MRPL27/NDUFA7/MRPL57/C1QBP/MRPL12/MRPL18/CHCHD1/MRPS34/MRPS26/COA3/MRPL54/MRPL48/MRPL15/MRPL10/MRPS18A/MRPS35/MRPL43/MTIF3/MRPS7/MRPL13/MRPL20/MRPL58/MRPS15/MRPL42/MRPS18B/SHMT2/MRPL28/MRPL16/MRPS23/MRPL49/MRPL52/MRPL14/MRPS16/UQCC2/MRPL51/MRPL39/MRPL33/MRPL37/MRPS28/MRPS6/MRPS21/AURKAIP1/MRPL24/MRPL38/GADD45GIP1/MRPS18C/MRPS36/ERAL1/MRPL44/MRPL21/MRPS12/RPUSD3/MRPL46/MRPL47/TSFM/MRPS30/MRPL40/GA…
GO_MITOCHONDRIAL_GENE_EXPRESSION	GO_MITOCHONDRIAL_GENE_EXPRESSION	162	0.648799	1.75617	8.33e-06	0.001029	0.000889347	2848	tags=48%, list=13%, signal=42%	MRPL27/NDUFA7/MRPL57/C1QBP/MRPL12/MRPL18/CHCHD1/MRPS34/MRPS26/COA3/HSD17B10/MRPL54/MRPL48/MRPL15/MRPL10/MRPS18A/MRPS35/MRPL43/MTIF3/MRPS7/MRPL13/MRPL20/MRPL58/MRPS15/MRPL42/MRPS18B/SHMT2/MRPL28/MRPL16/MRPS23/MRPL49/MRPL52/MRPL14/MRPS16/UQCC2/MRPL51/MRPL39/MRPL33/MRPL37/MRPS28/MRPS6/MRPS21/AURKAIP1/MRPL24/MRPL38/GADD45GIP1/MRPS18C/MRPS36/ERAL1/MRPL44/MRPL21/MRPS12/RPUSD3/MRPL46/MRPL47/TSFM/MRPS30/…
GO_ORGANIC_HYDROXY_COMPOUND_METABOLIC_PROCESS	GO_ORGANIC_HYDROXY_COMPOUND_METABOLIC_PROCESS	477	0.518176	1.55638	8.48e-06	0.001029	0.000889347	2148	tags=22%, list=10%, signal=20%	LDHA/SCD/AKR1B1/AKR1C3/TPI1/DDT/PCBD1/HMGCS2/INSIG1/AKR1C1/ASAH1/FDFT1/COMT/MSMO1/IDI1/SQLE/FDPS/APOL1/AKR1C2/SREBF1/GIPC1/EBP/SCP2/PDXK/CYP24A1/APOC1/GATA3/HSD17B7/FASN/PARK7/ACAT2/CYB5R1/LGMN/HMGCS1/TM7SF2/GDE1/SOD1/DHCR7/ERG28/DPM1/SULT1A1/IDH1/HPRT1/CYP51A1/CEBPA/SLC27A5/DGAT2/DEGS2/SC5D/MAOA/ACSS2/APOL2/MVK/MVD/TH/BMP2/DHCR24/SULT2B1/POR/INPP4B/PLTP/PNPLA4/ACAA1/SULT1A2/PLCG2/IDH3G/SPR/RDH11…
GO_ORGANELLAR_RIBOSOME	GO_ORGANELLAR_RIBOSOME	87	0.747783	1.82417	9.05e-06	0.00107815	0.000931823	2299	tags=60%, list=10%, signal=54%	MRPL27/NDUFA7/MRPL57/MRPL12/MRPL18/CHCHD1/MRPS34/MRPS26/NDUFAB1/MRPL54/MRPL48/MRPL15/MRPL10/MRPS18A/MRPS35/MRPL43/MRPS7/MRPL13/MRPL20/MRPL58/MRPS15/MRPL42/MRPS18B/MRPL28/MRPL16/MRPL49/MRPL52/MRPL14/MRPS16/MRPL51/MRPL39/MRPL33/MRPL37/MRPS28/MRPS6/MRPS21/MRPL24/MRPL38/MRPS18C/MRPS36/MRPL44/MRPL21/MRPS12/MRPL46/MRPL47/MRPS30/MRPL40/C12orf65/MRPL3/MRPS24/MALSU1/MRPL53
GO_SKELETAL_SYSTEM_DEVELOPMENT	GO_SKELETAL_SYSTEM_DEVELOPMENT	484	-0.556984	-1.58447	9.85e-06	0.00115237	0.000995969	3474	tags=31%, list=16%, signal=27%	IGF1/CSGALNACT1/FGFR1/PRELP/NAB2/CTSK/GNA11/HOXA5/RFLNB/RARA/COMP/ZMPSTE24/HAPLN1/TEAD4/ESRRA/FBN1/P3H1/MTHFD1L/USP1/ZFPM1/PTGER4/NDST1/COL14A1/IFT172/SRF/HOXD13/TGFBR1/RYK/FGFR2/MED12/BMP7/HOXD8/CHI3L1/DLG1/IRX5/MEF2D/COL9A2/CHST11/HOXD9/MDK/HOXA9/EXT1/MATN2/GJA1/CCN3/FLI1/FBXW7/JAG2/RPS6KA3/SLC38A10/ITGB8/LTBP3/ACP5/ACVRL1/SBDS/SEMA4D/MUSTN1/LRP5/FRZB/VCAN/HOXD1/CHSY1/SFRP2/SETD2/MAF/SULF2/CHD7…
GO_NADH_METABOLIC_PROCESS	GO_NADH_METABOLIC_PROCESS	36	0.870266	1.88076	1.08e-05	0.00123837	0.00107031	1269	tags=44%, list=6%, signal=42%	GAPDH/ENO1/PGAM1/PGK1/ALDOC/TPI1/GPI/BPGM/PKM/PFKP/ENO2/ALDOA/MDH2/PFKL/HK1/HK2
GO_CELLULAR_LIPID_CATABOLIC_PROCESS	GO_CELLULAR_LIPID_CATABOLIC_PROCESS	191	0.621698	1.72677	1.24e-05	0.0014013	0.00121112	1974	tags=25%, list=9%, signal=23%	FABP4/IRS2/AKR1C3/FABP5/AIG1/GDPD3/ECHS1/ASAH1/PSAP/ABHD12/ETFA/ETFB/SCP2/APOC1/ACAT2/GDE1/DECR1/IDH1/FABP6/ECH1/HEXB/ABCD3/NEU1/FUCA1/ACOX1/ABHD5/PNPLA4/ACAA1/PLCG2/SGPL1/ACOT8/HSD17B4/SMPD2/HADH/CRAT/LIPG/ECHDC1/LPIN3/PCK2/PHYH/SIRT2/CROT/CPT2/SLC27A2/ACADM/AMACR/ALDH3A2/SCARB1
GO_LYMPHOCYTE_DIFFERENTIATION	GO_LYMPHOCYTE_DIFFERENTIATION	327	-0.592644	-1.62535	1.82e-05	0.00202549	0.0017506	3597	tags=41%, list=16%, signal=35%	DOCK10/JAK3/ABL1/MFNG/NCKAP1L/SASH3/FGL2/CEBPG/SPN/POU2F2/RARA/KAT2A/CAMK4/PREX1/NFATC2/ZFPM1/PTGER4/RC3H2/SRF/CTLA4/ATP11C/ADA/ZAP70/TCF3/DLL1/ITK/GON4L/PKNOX1/NFKBID/LYL1/STAT5B/LEF1/MALT1/ZC3H8/PNP/AP3D1/MDK/TCIRG1/JAG2/HDAC5/XBP1/RC3H1/SOS1/PRKDC/MS4A1/CD79B/INHBA/SEMA4A/STK11/FBXO7/RHOH/CDK6/NDFIP1/CHD7/SYK/ADAM17/BCL2/EP300/ITGA4/ZEB1/TGFBR2/CD8A/RUNX3/PTPN22/SP3/FNIP1/NOTCH2/LAG3/SATB1/DCL…
GO_CELL_SUBSTRATE_JUNCTION	GO_CELL_SUBSTRATE_JUNCTION	405	-0.578768	-1.61903	1.88e-05	0.0020526	0.00177403	2646	tags=40%, list=12%, signal=36%	CNN3/PPP1R12A/CLASP1/ARHGEF2/ALCAM/CASK/TNS2/MPRIP/ADGRE5/TSPAN4/RPL27/GJA1/YWHAZ/LIMS2/STX16/RPS15/TRIOBP/FHL1/NECTIN2/ARPC5/TSPAN9/ITGB8/MAPRE2/LIMS1/IL1RL1/RPS4X/PDGFRB/PPFIBP1/DCAF6/HYOU1/PARVA/LRP1/TGFB1I1/MPZL1/SYNPO2/KLF11/PHLDB2/ACTN4/PCBP2/RPS10/TNS1/TNC/ITGAV/AHNAK/PARVB/FLOT2/REXO2/ADAM17/ITGB4/RPS17/ITGA1/PABPC1/ITGA4/LMO7/RSU1/THY1/TGM2/MISP/RAC2/SVIL/PTK7/FLNB/MAPRE1/CORO1C/ZYX/HMGA…
GO_MITOCHONDRIAL_TRANSLATIONAL_TERMINATION	GO_MITOCHONDRIAL_TRANSLATIONAL_TERMINATION	89	0.731719	1.79234	1.96e-05	0.00210254	0.00181719	2299	tags=58%, list=10%, signal=53%	MRPL27/MRPL57/MRPL12/MRPL18/CHCHD1/MRPS34/MRPS26/MRPL54/MRPL48/MRPL15/MRPL10/MRPS18A/MRPS35/MRPL43/MRPS7/MRPL13/MRPL20/MRPL58/MRPS15/MRPL42/MRPS18B/MRPL28/MRPL16/MRPS23/MRPL49/MRPL52/MRPL14/MRPS16/MRPL51/MRPL39/MRPL33/MRPL37/MRPS28/MRPS6/MRPS21/AURKAIP1/MRPL24/MRPL38/GADD45GIP1/MRPS18C/MRPS36/ERAL1/MRPL44/MRPL21/MRPS12/MRPL46/MRPL47/MRPS30/MRPL40/MRPL3/MRPS24/MRPL53
GO_ATP_METABOLIC_PROCESS	GO_ATP_METABOLIC_PROCESS	283	0.571422	1.64299	2.18e-05	0.00229848	0.00198654	1402	tags=30%, list=6%, signal=28%	GAPDH/ENO1/LDHA/PGAM1/PGK1/DDIT4/ALDOC/TPI1/GPI/COX6C/EIF6/UQCR10/BPGM/PKM/COX8A/UQCRQ/ATP5IF1/NDUFV2/NDUFC2/PPIF/COX7A2/ATP5MC1/NDUFA7/ATP5F1E/COX6A1/COX7C/ATP5MF/RHOA/PFKP/BID/ENO2/NDUFAB1/UQCR11/ATP5PB/NDUFA3/ALDOA/PARK7/BAD/ATP5ME/AK2/NDUFB10/NDUFB4/UQCC3/ATP5PD/NDUFA2/FBP1/NDUFS4/COX7A2L/NDUFB8/NDUFS3/ATP5MC2/ATP5PF/COA6/NDUFB9/PFKL/NDUFV3/ATP5F1B/CDK1/NDUFS7/HSPA1B/ATP5F1A/NDUFC1/SHMT2/OLA1…
GO_FATTY_ACID_METABOLIC_PROCESS	GO_FATTY_ACID_METABOLIC_PROCESS	329	0.538836	1.57266	2.52e-05	0.00261922	0.00226375	2290	tags=27%, list=10%, signal=25%	IRS2/MIF/HPGD/SCD/AKR1C3/FABP5/AIG1/INSIG1/EIF6/ECHS1/AKR1C1/MSMO1/CRYL1/LYPLA1/AKR1C2/SREBF1/PPARG/CYP2J2/GSTM4/ETFA/LTA4H/ETFB/PTGR1/SCP2/PTGES3/NDUFAB1/APOC1/FASN/ELOVL1/ACAT2/ACSF2/FADS1/ACSL3/ACSL5/DECR1/TRIB3/TECR/SLC27A5/DGAT2/ECH1/CD36/ABCD3/ACSL1/ACSS2/FADS2/TH/ACOX1/POR/ABHD5/ACAA1/LYPLA2/PTGES/PRKAG1/CBR1/SGPL1/HSD17B12/ACOT8/HSD17B4/HADH/ELOVL6/CRAT/CBR4/ECHDC1/LPIN3/ACOT7/FA2H/GSTZ1/…
GO_GLYCOLYTIC_PROCESS_THROUGH_FRUCTOSE_6_PHOSPHATE	GO_GLYCOLYTIC_PROCESS_THROUGH_FRUCTOSE_6_PHOSPHATE	25	0.89601	1.81722	2.59e-05	0.00264853	0.00228908	1384	tags=64%, list=6%, signal=60%	GAPDH/ENO1/PGAM1/PGK1/ALDOC/TPI1/GPI/BPGM/PKM/PFKP/ENO2/ALDOA/PFKL/HK1/HK2/GALK1
GO_T_CELL_ACTIVATION	GO_T_CELL_ACTIVATION	430	-0.574247	-1.61689	2.68e-05	0.00270462	0.00233756	2891	tags=37%, list=13%, signal=33%	EFNB1/SDC4/DLG1/HAVCR2/ADA/ZAP70/ITK/CSK/APBB1IP/ICOS/CD6/PAWR/DOCK8/PKNOX1/NFKBID/STAT5B/LEF1/MALT1/ZC3H8/PNP/AP3D1/MDK/WAS/RASAL3/SIT1/TNFRSF1B/TCIRG1/JAG2/XBP1/RC3H1/SOS1/PRKDC/CASP8/JAML/CD8B/SEMA4A/STK11/NCK1/RHOH/CDK6/TNFSF14/FLOT2/NDFIP1/CHD7/SYK/ADAM17/HLA-DMB/BCL2/CGAS/RIPOR2/ZEB1/THY1/DDOST/RAC2/DUSP22/TGFBR2/CD8A/LAT/AIF1/RUNX3/PTPN22/AKT1/PAK2/XCL1/SP3/TNFRSF14/TIGIT/FAM49B/TNFRSF4/KL…
GO_INTERLEUKIN_6_PRODUCTION	GO_INTERLEUKIN_6_PRODUCTION	135	-0.701894	-1.74527	2.85e-05	0.00283212	0.00244775	1497	tags=24%, list=7%, signal=23%	AIF1/MBP/PTPN22/ASH1L/DHX9/TICAM1/CX3CL1/EREG/CD200/SELENOK/CAPN2/CEBPB/HMGB1/MAPKAPK2/GAS6/F2RL1/LGALS9/ZBTB20/HYAL2/IL18/FCER1G/PYCARD/IL6/ZC3H12A/TYROBP/CD47/CYBA/APP/STAT3/TNFAIP3/HSPD1/KLF2/CD74
GO_MONOOXYGENASE_ACTIVITY	GO_MONOOXYGENASE_ACTIVITY	74	0.753693	1.79576	3.07e-05	0.00295659	0.00255533	2120	tags=23%, list=10%, signal=21%	AKR1C3/PCBD1/AKR1C1/MSMO1/SQLE/AKR1C2/CYP2J2/CYP24A1/CYP4B1/CYP4F22/CYP51A1/TH/CYP3A5/CYP4F8/DOHH/CYP4F11/JMJD7
GO_LEUKOCYTE_CELL_CELL_ADHESION	GO_LEUKOCYTE_CELL_CELL_ADHESION	316	-0.593822	-1.62882	3.04e-05	0.00295659	0.00255533	1906	tags=33%, list=9%, signal=30%	NCK1/RHOH/TNFSF14/FLOT2/NDFIP1/JAM2/SYK/HLA-DMB/SELP/NFAT5/RIPOR2/ITGA4/RELA/THY1/RAC2/DUSP22/TGFBR2/AIF1/RUNX3/PTPN22/AKT1/PAK2/XCL1/TNFRSF14/SELL/TIGIT/F11R/FAM49B/KLRK1/SELENOK/EZR/LAG3/CEBPB/NCK2/SOCS1/HMGB1/PAK1/EFNB2/ARG2/PRKAR1A/CD83/ZBTB16/LCK/ITGA5/ROCK1/PIK3R1/WNK1/CD27/FYN/ITGB2/IL7R/HES1/IL4R/LGALS9/CYLD/NR4A3/IGF2/ITGB1/EGR3/YES1/LGALS3/VCAM1/NFKBIZ/IL18/RUNX1/CD3E/IL6ST/PYCARD/IL6/N…
GO_TRANSCRIPTION_FACTOR_COMPLEX	GO_TRANSCRIPTION_FACTOR_COMPLEX	326	-0.593928	-1.63149	3.19e-05	0.00302525	0.00261467	2680	tags=27%, list=12%, signal=24%	ATF1/PKNOX1/LEF1/BDP1/HOXA9/ATF6B/CREB1/LMO2/SUPT3H/TCF7L2/RBM14/PRKDC/SSBP3/NFATC1/RBL2/FOXF2/SIN3A/PBX2/HIPK2/MEF2A/TAF3/SOX7/SKI/NFAT5/EP300/RELA/LDB2/SOX9/HOXB13/SMAD1/ATF7IP/RUNX3/SOX17/HOXA10/SRA1/E2F4/HMGA1/SOX2/KLF5/EPAS1/RXRA/CEBPB/GTF3C1/TLE1/MAX/AHR/HCLS1/TCF7/PARP1/SOX18/YY1/ZFHX3/ATF4/TAF10/NR4A3/FOS/ELMSAN1/TFDP2/TLE3/IVNS1ABP/WWTR1/HYAL2/HIF1A/RBPJ/TLE5/RUNX1/TAF7/SOX4/CTNNB1/NR4A1…
GO_OXIDOREDUCTASE_ACTIVITY_ACTING_ON_PAIRED_DONORS_WITH_INCORPORATION_OR_REDUCTION_OF_MOLECULAR_OXYGEN_NAD_P_H_AS_ONE_DONOR_AND_INCORPORATION_OF_ONE_ATOM_OF_OXYGEN	GO_OXIDOREDUCTASE_ACTIVITY_ACTING_ON_PAIRED_DONORS_WITH_INCORPORATION_OR_REDUCTION_OF_MOLECULAR_OXYGEN_NAD_P_H_AS_ONE_DONOR_AND_INCORPORATION_OF_ONE_ATOM_OF_OXYGEN	34	0.847371	1.83447	3.33e-05	0.00310902	0.00268707	740	tags=18%, list=3%, signal=17%	AKR1C3/AKR1C1/MSMO1/SQLE/AKR1C2/CYP51A1
GO_REGULATION_OF_CELL_CELL_ADHESION	GO_REGULATION_OF_CELL_CELL_ADHESION	377	-0.572296	-1.58941	3.37e-05	0.00310902	0.00268707	3073	tags=38%, list=14%, signal=33%	SIRPA/FSTL3/RC3H2/CTLA4/EFNA5/LRRC32/PPM1F/BMP7/FLOT1/EFNB1/SDC4/DLG1/HAVCR2/ADA/ZAP70/CXCL12/CSK/ICOS/CD6/PAWR/DOCK8/NFKBID/STAT5B/LEF1/MALT1/ZC3H8/PIEZO1/PNP/AP3D1/MDK/RASAL3/IRAK1/XBP1/AKNA/MIA3/RC3H1/AFDN/MYO10/JAG1/PDPN/NCK1/RHOH/TNFSF14/FOXA1/FLOT2/NDFIP1/SYK/HLA-DMB/PLPP3/NFAT5/RIPOR2/ITGA4/RELA/THY1/DUSP22/TGFBR2/AIF1/RUNX3/MBP/PTPN22/PODXL/AKT1/SOX2/PAK2/XCL1/CX3CL1/TNFRSF14/TIGIT/F11R/F…
GO_LIPID_CATABOLIC_PROCESS	GO_LIPID_CATABOLIC_PROCESS	287	0.558254	1.61233	3.44e-05	0.00312607	0.00270181	1974	tags=21%, list=9%, signal=20%	PLA2G2A/FABP4/IRS2/AKR1C3/FABP5/PLA2G2F/AIG1/GDPD3/ECHS1/ASAH1/PSAP/ABHD12/ETFA/ETFB/SCP2/CYP24A1/HSD17B14/APOC1/ACAT2/GDE1/RAB7A/DECR1/PLD3/IDH1/FABP6/PAFAH1B3/ECH1/HEXB/ABCD3/NEU1/FUCA1/ACOX1/ABHD5/HSD17B11/PNPLA4/ACAA1/BSCL2/PLCG2/SGPL1/ACOT8/HSD17B4/SULT2A1/SMPD2/HADH/CRAT/FMC1/LIPG/LIPA/ECHDC1/LPIN3/PCK2/PHYH/SIRT2/CDK4/CROT/CPT2/SLC27A2/ACADM/AMACR/ALDH3A2/SCARB1
GO_STEROL_BIOSYNTHETIC_PROCESS	GO_STEROL_BIOSYNTHETIC_PROCESS	70	0.760697	1.81038	3.49e-05	0.00312758	0.00270312	1671	tags=41%, list=8%, signal=38%	SCD/HMGCS2/INSIG1/FDFT1/MSMO1/IDI1/SQLE/FDPS/SREBF1/EBP/HSD17B7/FASN/ACAT2/CYB5R1/HMGCS1/TM7SF2/SOD1/DHCR7/ERG28/CYP51A1/SC5D/MVK/MVD/DHCR24/POR/CYB5R3/ELOVL6/HMGCR/NSDHL
GO_COFACTOR_METABOLIC_PROCESS	GO_COFACTOR_METABOLIC_PROCESS	404	0.520475	1.54577	3.63e-05	0.00320876	0.00277327	2458	tags=30%, list=11%, signal=27%	GSTM3/SCD/AKR1B1/MGST1/AKR1C3/TCN1/PCBD1/HMGCS2/AKR1C1/CYB5A/ATP5IF1/SLC2A1/AKR1C2/PRDX1/QPRT/DBI/ALAS1/GSTM4/SLC25A39/GLO1/BLVRB/PDXK/HMGCL/FASN/PARK7/ELOVL1/ACSF2/HMGCS1/ACSL3/MCCC2/GGT6/GSS/ACSL5/MMAB/PRDX2/SOD1/SLC25A1/IDH1/ISCA2/TECR/PRDX5/DGAT2/PRSS3/CIAO2B/PDZD11/PEMT/PRDX3/ACSL1/SUCLG1/NUBP1/ACSS2/PRDX4/HMOX1/MVK/MVD/ACOT13/SHMT2/CIAO2A/GCLM/GSTO2/GGCT/MOCS2/PTGES/SPR/HSD17B12/GLRX3/ACOT8…
GO_INTERFERON_GAMMA_MEDIATED_SIGNALING_PATHWAY	GO_INTERFERON_GAMMA_MEDIATED_SIGNALING_PATHWAY	84	-0.759702	-1.78018	3.82e-05	0.00333622	0.00288344	1110	tags=31%, list=5%, signal=30%	SOCS1/PARP14/STAT1/GBP2/TRIM22/TRIM38/SUMO1/HLA-F/SP100/VCAM1/JAK1/ICAM1/IRF1/HLA-DQB1/HLA-DQA1/TRIM31/HLA-E/HLA-DRB1/CD44/IFNG/HLA-DPA1/HLA-DPB1/SOCS3/B2M/HLA-DRA/MT2A
GO_GLUCOSE_CATABOLIC_PROCESS	GO_GLUCOSE_CATABOLIC_PROCESS	31	0.873885	1.85756	4.52e-05	0.00388491	0.00335766	1269	tags=52%, list=6%, signal=49%	GAPDH/ENO1/PGAM1/PGK1/ALDOC/TPI1/GPI/BPGM/PKM/PFKP/ENO2/ALDOA/BAD/PFKL/HK1/HK2
GO_EXTRACELLULAR_STRUCTURE_ORGANIZATION	GO_EXTRACELLULAR_STRUCTURE_ORGANIZATION	348	-0.579983	-1.6026	4.63e-05	0.00388491	0.00335766	2451	tags=32%, list=11%, signal=29%	LAMA5/AGT/TNFRSF1B/PDGFA/ITGB8/KDR/LAMA3/ANTXR1/ICAM4/LRP1/CTSS/LAMC1/FOXF2/PHLDB2/VCAN/POSTN/PDPN/NOTCH1/SFRP2/TNC/ITGAV/SH3PXD2A/LAMB2/CYP1B1/SULF2/JAM2/ATXN1L/ITGB4/FURIN/ITGA1/MYH11/ITGA4/SOX9/COL4A6/COL6A3/CRISPLD2/CAPNS2/ICAM2/COL6A1/LAMC2/LAMA4/MFAP2/F11R/SERPINE1/CAPN2/NTN4/CTSG/FSCN1/COL4A5/CCDC80/TGFBI/TIMP2/ITGA5/COL18A1/MMP1/GAS6/ITGB2/SPOCK2/ADAMTS4/ITGA2/ADAM15/SPP1/AEBP1/ITGB1/ADAM…
GO_LEUKOCYTE_DIFFERENTIATION	GO_LEUKOCYTE_DIFFERENTIATION	478	-0.539373	-1.53021	4.62e-05	0.00388491	0.00335766	3241	tags=35%, list=15%, signal=30%	L3MBTL3/CAMK4/PREX1/NFATC2/ESRRA/FBN1/FES/ZFPM1/PTGER4/FSTL3/RC3H2/SRF/SNX10/CTLA4/NF1/ATP11C/ADA/ZAP70/TCF3/DLL1/ITK/UBD/FARP2/GON4L/PKNOX1/NFKBID/LYL1/STAT5B/LEF1/MALT1/ZC3H8/PNP/AP3D1/MDK/CREB1/FBXW7/TCIRG1/JAG2/HDAC5/XBP1/RC3H1/SOS1/PRKDC/MS4A1/CD79B/CASP8/INHBA/SEMA4A/STK11/CSF3/FBXO7/RHOH/CDK6/SH3PXD2A/PIR/NDFIP1/CHD7/SYK/ADAM17/CSF1/BCL2/SIRT1/C1QC/EP300/ITGA4/ZEB1/ACIN1/SBNO2/TGFBR2/CD8A/…
GO_ORGANIC_HYDROXY_COMPOUND_BIOSYNTHETIC_PROCESS	GO_ORGANIC_HYDROXY_COMPOUND_BIOSYNTHETIC_PROCESS	227	0.587684	1.64668	4.98e-05	0.00413144	0.00357073	2121	tags=26%, list=10%, signal=23%	SCD/AKR1B1/AKR1C3/DDT/PCBD1/HMGCS2/INSIG1/ASAH1/FDFT1/MSMO1/IDI1/SQLE/FDPS/SREBF1/GIPC1/EBP/SCP2/PDXK/GATA3/HSD17B7/FASN/PARK7/ACAT2/CYB5R1/HMGCS1/TM7SF2/SOD1/DHCR7/ERG28/CYP51A1/SLC27A5/SC5D/MVK/MVD/TH/BMP2/DHCR24/POR/PLTP/PLCG2/SPR/ACOT8/HSD17B4/CYB5R3/IP6K2/PNPO/ELOVL6/HMGCR/NSDHL/PCK2/ABCG1/SLC27A2/AMACR/DHFR/PGP/INSIG2/G6PD/ACER2
GO_TRANSLATIONAL_TERMINATION	GO_TRANSLATIONAL_TERMINATION	105	0.694265	1.7452	5.14e-05	0.00414203	0.00357988	2299	tags=54%, list=10%, signal=49%	EIF5A/MRPL27/TRMT112/MRPL57/MRPL12/MRPL18/CHCHD1/MRPS34/MRPS26/MRPL54/MRPL48/MRPL15/MRPL10/MRPS18A/MRPS35/MRPL43/MRPS7/MRPL13/MRPL20/MRPL58/MRPS15/MRPL42/MRPS18B/MRPL28/MRPL16/MRPS23/MRPL49/MRPL52/MRPL14/MRPS16/MRPL51/MRPL39/MRPL33/MRPL37/MRPS28/MRPS6/MRPS21/AURKAIP1/MRPL24/MRPL38/GADD45GIP1/APEH/MRPS18C/MRPS36/ERAL1/MRPL44/MRPL21/MRPS12/MRPL46/MRPL47/MRPS30/MRPL40/C12orf65/MRPL3/MRPS24/N6AMT1/MR…
GO_MUSCLE_SYSTEM_PROCESS	GO_MUSCLE_SYSTEM_PROCESS	384	-0.561582	-1.56441	5.19e-05	0.00414203	0.00357988	2467	tags=23%, list=11%, signal=20%	SPHK1/GJA1/AGT/TNFRSF1B/F2R/DSG2/MYLK/GATM/EMD/PDE4D/CLIC2/RCSD1/ROCK2/NOTCH1/FBXO32/MEF2A/BIN1/SULF2/PDLIM5/ITGA1/PIK3C2A/MYH11/C12orf57/JARID2/AIF1/EDN1/SORBS2/TIAM1/SORBS3/CALM1/SELENON/PDE4B/UTRN/GRK2/ADRB2/ATP2A2/GSK3A/PAK1/AKAP9/MYL12B/ARG2/MAP2K3/TLN1/HOMER1/TPM3/ROCK1/PABPN1/PARP1/YY1/ERRFI1/ANXA6/ITGA2/CALM2/SUMO1/NR4A3/PTGS2/PPP3CA/TNNI2/MEF2C/ACTA2/IL6ST/GSN/STC1/CRYAB/FLNA/ZC3H12A/AKA…
GO_ALCOHOL_METABOLIC_PROCESS	GO_ALCOHOL_METABOLIC_PROCESS	332	0.527204	1.54456	5.09e-05	0.00414203	0.00357988	2121	tags=23%, list=10%, signal=21%	SCD/AKR1B1/AKR1C3/TPI1/PCBD1/HMGCS2/INSIG1/AKR1C1/ASAH1/FDFT1/MSMO1/IDI1/SQLE/FDPS/APOL1/AKR1C2/SREBF1/EBP/APOC1/HSD17B7/FASN/PARK7/ACAT2/HMGCS1/TM7SF2/GDE1/SOD1/DHCR7/ERG28/DPM1/SULT1A1/IDH1/CYP51A1/CEBPA/DGAT2/DEGS2/SC5D/ACSS2/APOL2/MVK/MVD/BMP2/DHCR24/SULT2B1/POR/INPP4B/PNPLA4/SULT1A2/PLCG2/IDH3G/SPR/RDH11/GALK1/SULT2A1/CYB5R3/IP6K2/ELOVL6/CBR4/HMGCR/CYP3A5/NSDHL/RDH13/PCK2/ABCG1/CHKA/AKR7A2/A…
GO_MONOCARBOXYLIC_ACID_BINDING	GO_MONOCARBOXYLIC_ACID_BINDING	60	0.771363	1.7893	5.69e-05	0.00443813	0.0038358	439	tags=25%, list=2%, signal=25%	FABP4/S100A9/CRABP2/AKR1C3/FABP5/AKR1C1/ID3/PSAP/AKR1C2/PPARG/SCP2/PYGL/NME2/NDUFAB1/APOC1
GO_FC_RECEPTOR_SIGNALING_PATHWAY	GO_FC_RECEPTOR_SIGNALING_PATHWAY	222	-0.627282	-1.66114	5.67e-05	0.00443813	0.0038358	2559	tags=26%, list=12%, signal=23%	MAPK10/WAS/MYO1C/FBXW11/MAP2K7/PPP3R1/ARPC5/ELMO1/PSMB7/WASL/CYFIP2/LCP2/BAIAP2/SOS1/NFATC1/CD247/MYO10/CRK/NCK1/SYK/APPL1/RELA/LAT/PAK2/ABI1/CALM1/ACTR3/NCKAP1/CD3G/PAK1/PIGR/PIK3R1/ACTR2/FYN/PSMB10/NFKB1/NR4A3/FOS/WIPF1/PPP3CA/YES1/PSME4/WASF2/PSMB8/FCER1G/JUN/CD47/ARPC2/PSMB9/IGHG2/ARPC1B/PTPRC/IGHG3/IGLC3/IGHG1/IGHG4/IGKC/IGLC2
GO_EXTRACELLULAR_MATRIX_STRUCTURAL_CONSTITUENT	GO_EXTRACELLULAR_MATRIX_STRUCTURAL_CONSTITUENT	145	-0.689061	-1.7305	6.03e-05	0.00459596	0.00397221	2000	tags=31%, list=9%, signal=28%	VCAN/POSTN/TNC/PCOLCE/LAMB2/COL4A6/COL6A3/EFEMP1/COL6A1/LAMC2/LAMA4/MFAP2/THBS2/COL4A5/LTBP1/TGFBI/MMRN1/COL18A1/EMILIN2/CTHRC1/AEBP1/LTBP4/MUC4/FN1/MFGE8/BGN/MFAP4/COL6A2/COL15A1/THBS1/COL3A1/COL1A1/COL1A2/VWF/LAMB3/DCN/COL4A2/HSPG2/COL4A1/LUM/CCN1/TFPI2/SPARC/MGP/IGFBP7
GO_EPITHELIAL_CELL_PROLIFERATION	GO_EPITHELIAL_CELL_PROLIFERATION	363	-0.571505	-1.58523	6.03e-05	0.00459596	0.00397221	2703	tags=34%, list=12%, signal=30%	IGFBP4/AKT3/PDCD10/STAT5A/OVOL2/CASK/INTU/CDC73/MDK/GJA1/PRKD2/CCN3/LIMS2/FBXW7/RREB1/XBP1/PURA/KDR/TCF7L2/PRKDC/APLNR/ACVRL1/LAMC1/TGFBR3/JAML/IFT57/STK11/ATF2/MCC/NOTCH1/SFRP2/CDK6/SULF2/ADAM17/AC005261.1/IRF6/SIRT1/ITGA4/SOX9/CD34/RUNX3/ANG/TP63/AKT1/RTN4/SOX2/PRKX/EREG/NOTCH2/SAV1/MYC/NRP1/CDH13/PTPRK/PHB2/CEBPB/FGF7/SGPP2/HMGB1/BCL11B/DLX5/STAT1/EFNB2/KLF9/MAGED1/ROBO1/AR/GRN/SRSF6/ERRFI1/CD…
GO_CONNECTIVE_TISSUE_DEVELOPMENT	GO_CONNECTIVE_TISSUE_DEVELOPMENT	248	-0.622424	-1.66463	6.2e-05	0.00466716	0.00403374	3989	tags=41%, list=18%, signal=34%	COL27A1/SMAD5/TRPS1/EIF2AK3/TRIP11/PIK3CA/BMP1/GPR4/PPARGC1A/PRRX1/BARX2/GNAS/ZNF516/MSX1/CSGALNACT1/FGFR1/CTSK/HOXA5/RFLNB/RARA/COMP/ZMPSTE24/OXCT1/ESRRA/ACAT1/TBL1XR1/COL14A1/SRF/TGFBR1/BMP7/CHI3L1/MEF2D/KLF7/CHST11/MDK/MATN2/CCN3/XBP1/ITGB8/SORL1/LTBP3/PDGFRB/ACVRL1/MUSTN1/LRP5/FRZB/ID4/ATF2/CHSY1/NOTCH1/SFRP2/FOXA1/MAF/SULF2/SPART/CSF1/SIRT1/RELA/ZEB1/TYMS/SOX9/SNAI1/COL6A3/SLC25A25/TGFBR2/EF…
GO_NEUROTRANSMITTER_SODIUM_SYMPORTER_ACTIVITY	GO_NEUROTRANSMITTER_SODIUM_SYMPORTER_ACTIVITY	20	0.902223	1.7382	6.61e-05	0.00491693	0.00424962	198	tags=10%, list=1%, signal=10%	SLC1A6/SLC6A8
GO_NEUROPEPTIDE_HORMONE_ACTIVITY	GO_NEUROPEPTIDE_HORMONE_ACTIVITY	21	-0.910714	-1.77145	6.71e-05	0.00493976	0.00426935	5	tags=10%, list=0%, signal=10%	GAL/CRH
GO_DNA_BINDING_TRANSCRIPTION_FACTOR_BINDING	GO_DNA_BINDING_TRANSCRIPTION_FACTOR_BINDING	344	-0.571183	-1.57601	7.06e-05	0.00514144	0.00444366	3098	tags=35%, list=14%, signal=30%	SP1/ZFPM1/CRTC2/MED24/SRF/BAZ2A/KDM4C/NCOA3/GAS2L1/MED12/PIAS1/AKAP8/TCF3/DLL1/CRTC3/MEF2D/OASL/NFKBID/STAT5B/LEF1/NCOR1/NCOA1/NCOA2/HDAC3/CREB1/LMO2/HDAC5/CTBP1/TCF7L2/HDAC7/TGFB1I1/PKN1/FOXL2/RBL2/DMAP1/CBX5/PIAS2/CREBBP/HCFC1/ACTN4/SIN3A/ATF2/HIPK2/MEF2A/NCOR2/BCL2/SKI/SIRT1/EP300/RELA/LDB2/NSD1/MIER1/SOX9/ARID1A/TCERG1/HMGA1/PAGR1/CHD4/TRIP12/KLF5/TACC1/NOTCH2/MYC/CTBP2/RXRA/ASXL1/MTDH/PHB2/C…
GO_COENZYME_BINDING	GO_COENZYME_BINDING	264	0.555514	1.59425	7.19e-05	0.0051729	0.00447085	2491	tags=27%, list=11%, signal=24%	HPGD/GAPDH/LDHA/SQLE/CRYL1/DBI/ALAS1/P4HA1/EGLN3/ETFA/SCP2/PDXK/PYGL/HMGCL/FASN/CYB5R1/HIBADH/TM7SF2/DECR1/DHCR7/ILVBL/IDH1/GMDS/QSOX1/TH/ACOX1/SHMT2/DHCR24/POR/OGFOD3/PGD/CRYZ/IDH3G/NDUFS2/SPR/PRMT1/SGPL1/HADH/CYB5R3/GFER/PNPO/SIRT7/P3H2/CBR4/HMGCR/CRYZL1/ACOT7/MCCC1/GSR/PHYH/PLOD2/SIRT2/DUS2/PLOD1/TXNRD2/KYAT3/ACADM/P4HA2/DHFR/MDH1/G6PD/GRHPR/METTL3/PCIF1/AIFM2/DBT/IVD/ACADSB/SHMT1/UXS1/SIRT6
GO_MHC_PROTEIN_COMPLEX	GO_MHC_PROTEIN_COMPLEX	19	-0.918401	-1.74649	7.62e-05	0.00542181	0.00468598	728	tags=68%, list=3%, signal=66%	HLA-DMB/HLA-DQA2/HLA-F/HLA-DMA/HLA-DQB1/HLA-DQA1/HLA-E/HLA-DRB1/HLA-DPA1/HLA-DPB1/B2M/HLA-DRA/CD74
GO_CHROMATIN_BINDING	GO_CHROMATIN_BINDING	484	-0.534959	-1.52181	8.15e-05	0.00574321	0.00496376	4364	tags=43%, list=20%, signal=36%	CREB3L1/GABPA/KDM3B/ASF1A/SUZ12/MED1/ATAD2B/TASOR/FOXC1/TCF7L1/AJUBA/YAP1/EZH2/PRKCB/SMC3/BCL6/ELK1/MSH6/CTCF/POLR2B/RELB/ZNF683/WRN/SMAD6/SMARCD3/SMARCAD1/PRKAA2/PWWP2A/APBB1/PPARGC1A/BARX2/TTF1/RNF20/MEOX1/GLYR1/HOXD10/GTF2B/NFATC3/EHMT2/PHF8/MBD3/EED/MORC2/GRHL3/MPHOSPH8/DNMT3A/PHF13/RARA/MBD6/MORF4L1/ANKRD17/KAT2A/POLR3D/ERG/NFATC2/MRNIP/SAP30L/ING5/EGFR/DNMT1/CRTC2/TSHZ1/SRF/KDM4C/HOXD13/SMA…
GO_COLLAGEN_TRIMER	GO_COLLAGEN_TRIMER	76	-0.765136	-1.76235	0.000124098	0.00855622	0.00739499	1671	tags=25%, list=8%, signal=23%	C1QC/COL4A6/COL6A3/COL6A1/COL4A5/COL18A1/EMILIN2/CTHRC1/C1QB/C1QA/COL6A2/COL15A1/COL3A1/COL1A1/COL1A2/DCN/COL4A2/COL4A1/LUM
GO_ALCOHOL_BIOSYNTHETIC_PROCESS	GO_ALCOHOL_BIOSYNTHETIC_PROCESS	150	0.621061	1.65953	0.000122945	0.00855622	0.00739499	2121	tags=29%, list=10%, signal=26%	SCD/AKR1B1/PCBD1/HMGCS2/INSIG1/ASAH1/FDFT1/MSMO1/IDI1/SQLE/FDPS/SREBF1/EBP/HSD17B7/FASN/PARK7/ACAT2/HMGCS1/TM7SF2/SOD1/DHCR7/ERG28/CYP51A1/SC5D/MVK/MVD/BMP2/DHCR24/POR/PLCG2/SPR/CYB5R3/IP6K2/ELOVL6/HMGCR/NSDHL/PCK2/ABCG1/DHFR/PGP/INSIG2/G6PD/ACER2
GO_REGULATION_OF_BEHAVIOR	GO_REGULATION_OF_BEHAVIOR	50	-0.790451	-1.72622	0.000128142	0.00874306	0.00755647	810	tags=22%, list=4%, signal=21%	MBD5/AHI1/ZFHX3/ARRDC3/NR4A3/MEF2C/CCL3/STAT3/APOE/PTGDS/CRH
GO_PLASMA_MEMBRANE_SIGNALING_RECEPTOR_COMPLEX	GO_PLASMA_MEMBRANE_SIGNALING_RECEPTOR_COMPLEX	190	-0.622763	-1.61709	0.000142511	0.00962314	0.00831711	3257	tags=35%, list=15%, signal=30%	RNF31/CD4/ACVR2A/ITGAL/ITGAE/TRAF1/IL18R1/HTRA2/EMILIN1/SKAP1/ITGB7/TRAF5/TRAF3/CSF2RB/ITGB6/TGFBR1/IL13RA1/SHANK3/DLG1/ZAP70/GABBR1/EPS8/APBB1IP/CD6/RAMP1/TRAT1/ALCAM/BIRC2/SCRIB/IL2RB/OSMR/IRAK1/ITGB8/CD79B/ACVRL1/CD247/IGF1R/CD8B/ITGAV/SYK/ITGB4/ITGA1/ITGA4/IL10RB/CD8A/TRGC2/CD3G/CD79A/ITGA5/TRDC/ITGB2/ITGA2/LIME1/ITGB1/CD3E/IL6ST/IL6/RAMP3/TRBC1/INSR/ITGA6/CALCRL/SDCBP/TRAC/RAMP2/CD3D/B2M
GO_RECEPTOR_REGULATOR_ACTIVITY	GO_RECEPTOR_REGULATOR_ACTIVITY	407	-0.548634	-1.53584	0.000149642	0.0100016	0.0086442	1997	tags=17%, list=9%, signal=16%	SEMA4C/SEMA4A/JAG1/CSF3/DKK3/SFRP2/TNFSF14/GAL/CSF1/NRG1/WNT10A/SEMA3F/EFEMP1/CXCL6/COPA/EDN1/HDGFL3/XCL1/CCL17/CX3CL1/EREG/HDGF/FGF7/HMGB1/NENF/GRN/SCGB3A1/GAS6/CCL3L1/FST/XCL2/CMTM3/SPP1/IGF2/HMGB2/LGALS3/DKK1/IL18/NAMPT/ADM/IL6/TYMP/STC1/CCL3/CXCL13/LTB/SHH/NPPC/AREG/CCN2/GMFG/CXCL3/APP/CCL20/CCL14/CXCL8/IFNG/TIMP1/CCL4/HBEGF/IL32/LY6E/CXCL1/CCL19/TNFSF10/CCL5/CXCL2/CCL2/CCL21/CRH
GO_OSSIFICATION	GO_OSSIFICATION	357	-0.555741	-1.5375	0.000155896	0.0103143	0.00891448	3095	tags=29%, list=14%, signal=26%	EGFR/PTGER4/FSTL3/SNX10/SLC26A2/FGFR2/ATRAID/BMP7/NF1/PDLIM7/MEF2D/CAT/LEF1/INTU/MDK/REST/EXT1/RPS15/TCIRG1/NBR1/LTBP3/ACP5/HDAC7/RBMX/SBDS/SEMA4D/LRP5/ID4/VCAN/JAG1/CHSY1/NOTCH1/SFRP2/CDK6/TNC/CSF1/BCL2/SKI/S1PR1/SOX9/SNAI1/SBNO2/ANKH/TP63/COL6A1/AKT1/SOX2/DHX9/SP3/KLF10/NAB1/ADAR/ADRB2/SNRNP200/CEBPB/BCAP29/NIPBL/DLX5/TFAP2A/RRAS2/ZBTB16/DHX36/TOB1/RRBP1/CTHRC1/BMPR2/SPP1/PTGS2/IGF2/DDX21/DKK1/…
GO_MRNA_3_UTR_BINDING	GO_MRNA_3_UTR_BINDING	82	-0.75131	-1.75576	0.0001596	0.0104538	0.00903503	2635	tags=41%, list=12%, signal=37%	CPEB2/TARDBP/PUM2/HNRNPL/NOVA1/RC3H1/KHSRP/TIA1/SECISBP2/PABPC1/PUM1/ILF3/RBM4/FXR1/HNRNPR/RBM38/CPEB4/LARP1/RPS7/PABPC4/DHX36/RPL5/IGF2BP2/HNRNPA2B1/SERBP1/ZC3H12A/HNRNPA0/ZFP36L1/YBX3/FUS/HNRNPU/ZFP36L2/DDX5/ZFP36
GO_POSITIVE_REGULATION_OF_JNK_CASCADE	GO_POSITIVE_REGULATION_OF_JNK_CASCADE	133	-0.667648	-1.6618	0.000164001	0.0105315	0.00910217	2543	tags=28%, list=11%, signal=25%	MAP3K11/TAOK2/PTPN1/RB1CC1/MAP2K7/MFHAS1/TPD52L1/PKN1/TAOK1/MAP3K2/HIPK2/SYK/ZEB2/DUSP22/EDN1/TIAM1/HACD3/SPAG9/PJA2/MAP3K20/NCF1/HMGB1/PAK1/GADD45G/CD27/F2RL1/DKK1/PYCARD/GADD45B/TRAF4/RPS3/CCN2/GADD45A/APP/SDCBP/CCL19/CCL21
GO_REGULATION_OF_RESPONSE_TO_CYTOKINE_STIMULUS	GO_REGULATION_OF_RESPONSE_TO_CYTOKINE_STIMULUS	165	-0.634591	-1.61521	0.00016248	0.0105315	0.00910217	2614	tags=35%, list=12%, signal=31%	PARP9/AGPAT1/BIRC2/CARD8/PTPN1/SPHK1/IKBKE/SCRIB/ABCE1/IRAK1/SAMHD1/SPPL2A/CASP8/CASP4/IL1R1/SYK/ADAM17/CSF1/CDC37/OTUD4/CCDC3/EDN1/DHX9/ADAR/SIGIRR/TRIM44/SOCS1/PARP14/STAT1/CREBRF/AXL/ROBO1/GAS6/F2RL1/SUMO1/CYLD/ELF1/CASP1/GSTP1/HIF1A/TLE5/RUNX1/PYCARD/IL6/JAK1/BIRC3/CARD16/RACK1/IFNG/TNFAIP3/CXCR4/PTPRC/SOCS3/CAV1/KLF4/CD74/CCL5
GO_CALCIUM_DEPENDENT_PHOSPHOLIPASE_A2_ACTIVITY	GO_CALCIUM_DEPENDENT_PHOSPHOLIPASE_A2_ACTIVITY	12	0.9533	1.6707	0.000170724	0.0108567	0.00938326	82	tags=17%, list=0%, signal=17%	PLA2G2A/PLA2G2F
GO_MITOCHONDRIAL_LARGE_RIBOSOMAL_SUBUNIT	GO_MITOCHONDRIAL_LARGE_RIBOSOMAL_SUBUNIT	57	0.771006	1.75975	0.0001845	0.01162	0.0100429	2299	tags=63%, list=10%, signal=57%	MRPL27/MRPL57/MRPL12/MRPL18/NDUFAB1/MRPL54/MRPL48/MRPL15/MRPL10/MRPS18A/MRPL43/MRPL13/MRPL20/MRPL58/MRPL42/MRPL28/MRPL16/MRPL49/MRPL52/MRPL14/MRPL51/MRPL39/MRPL33/MRPL37/MRPL24/MRPL38/MRPL44/MRPL21/MRPL46/MRPL47/MRPS30/MRPL40/C12orf65/MRPL3/MALSU1/MRPL53
GO_GROWTH_FACTOR_BINDING	GO_GROWTH_FACTOR_BINDING	134	-0.671331	-1.67086	0.00018943	0.0118168	0.0102131	2441	tags=38%, list=11%, signal=34%	CCN3/IL10RA/IL2RB/OSMR/PDGFA/LTBP3/KDR/PDGFRB/ACVRL1/TGFBR3/IGFBP6/IGF1R/NRDC/IL1R1/ITGAV/ITGB4/FURIN/TGFBR2/COL6A1/NRP1/GPC1/GLG1/LTBP1/BMPR2/CRIM1/NRP2/CD93/FLT1/LTBP4/HYAL2/FGFBP1/IL6ST/HTRA1/IL2RG/THBS1/CXCL13/COL3A1/INSR/ENG/COL1A1/COL1A2/ITGA6/CCN2/COL4A1/CCN1/A2M/DUSP1/RPS19/IGFBP5/IGFBP2/IGFBP7
GO_SMAD_BINDING	GO_SMAD_BINDING	73	-0.753975	-1.73533	0.000210284	0.012994	0.0112305	2330	tags=41%, list=10%, signal=37%	PURA/PURB/TGFB1I1/ACVRL1/TGFBR3/HIPK2/MEF2A/IPO7/SKI/SMURF2/ZEB2/SMAD1/TGFBR2/USP15/USP9Y/PARP1/TOB1/YY1/FOS/PMEPA1/ZBTB7A/CTNNB1/FLNA/COL3A1/JUN/COL1A2/SKIL/RGCC/TGIF1/DDX5
GO_MONOSACCHARIDE_BIOSYNTHETIC_PROCESS	GO_MONOSACCHARIDE_BIOSYNTHETIC_PROCESS	84	0.7071	1.72326	0.000215153	0.0131706	0.0113831	772	tags=20%, list=3%, signal=20%	GAPDH/ENO1/PGAM1/PGK1/AKR1B1/ALDOC/TPI1/GPI/TALDO1/TKT/ENO2/ALDOA/FBP1/G6PC3/MDH2/SLC25A1/DGAT2
GO_POSITIVE_REGULATION_OF_CYTOKINE_PRODUCTION	GO_POSITIVE_REGULATION_OF_CYTOKINE_PRODUCTION	424	-0.53898	-1.51501	0.000222409	0.0134887	0.011658	2626	tags=31%, list=12%, signal=28%	STAT5B/MALT1/ARHGEF2/AGPAT1/POLR3E/MDK/AKIRIN2/BIRC2/CARD8/PUM2/CREB1/SPHK1/SPON2/TMF1/PRKD2/AGT/IRAK1/F2R/XBP1/SORL1/IL1RL1/PRKDC/LRP1/PDE4D/CASP8/GPSM3/PQBP1/CREBBP/POSTN/ATF2/ROCK2/SETD2/IL1R1/FRMD8/SEC14L1/CYP1B1/PYHIN1/SULF2/SYK/ADAM17/FURIN/APPL1/CGAS/PUM1/EP300/RELA/GBP5/CD34/AIF1/HEG1/MBP/PTPN22/XCL1/DHX9/TICAM1/POLR3GL/CX3CL1/EREG/PDE4B/TNFRSF14/CD200/TIGIT/FAM49B/SERPINE1/KLRK1/SELENOK/…
GO_RETINA_HOMEOSTASIS	GO_RETINA_HOMEOSTASIS	61	-0.785622	-1.75773	0.00023312	0.0140086	0.0121074	62	tags=15%, list=0%, signal=15%	ZG16B/PIGR/LYZ/B2M/IGHA2/JCHAIN/IGHG3/IGHA1/IGKC
GO_PROTON_TRANSMEMBRANE_TRANSPORT	GO_PROTON_TRANSMEMBRANE_TRANSPORT	146	0.619104	1.64982	0.000247474	0.0147359	0.012736	1901	tags=31%, list=9%, signal=28%	C15orf48/TESC/COX6C/CYB5A/COX8A/NDUFA4L2/COX17/PPIF/COX7A2/ATP5MC1/ATP5F1E/COX6A1/COX7C/ATP5MF/ATP5PB/ATP6V1F/PARK7/ATP5ME/UCP2/ATP5PD/PM20D1/COX7A2L/ATP6V0C/ATP6V1E1/ATP6V1D/ATP5MC2/ATP2C2/ATP5PF/ATP6AP1/ATP6V0E2/ATP5F1B/NDUFS7/ATP5F1A/TMSB4X/SLC2A6/SLC2A8/SLC17A5/ATP5F1D/COX5A/COX6B1/DMAC2L/ATP6V1H/ATP5F1C/COX7B/ATP1A4
GO_NUCLEOSIDE_DIPHOSPHATE_METABOLIC_PROCESS	GO_NUCLEOSIDE_DIPHOSPHATE_METABOLIC_PROCESS	139	0.618361	1.64029	0.000255969	0.0151045	0.0130546	1461	tags=24%, list=7%, signal=22%	GAPDH/ENO1/LDHA/PGAM1/PGK1/DDIT4/ALDOC/TPI1/NME1/GPI/EIF6/BPGM/PKM/NME4/PFKP/ENTPD3/ENO2/NME2/ALDOA/BAD/AK2/FBP1/SUCLG1/PFKL/SLC2A6/NUP37/RAE1/PRKAG1/HK1/PGM1/HK2/GALK1/DTYMK
GO_ALPHA_BETA_T_CELL_ACTIVATION	GO_ALPHA_BETA_T_CELL_ACTIVATION	131	-0.670133	-1.66435	0.000270695	0.0158308	0.0136823	3572	tags=47%, list=16%, signal=39%	JAK3/ABL1/NCKAP1L/ELF4/SASH3/SPN/RARA/ZFPM1/PTGER4/RC3H2/ADA/ZAP70/ITK/NFKBID/LEF1/MALT1/PNP/AP3D1/RASAL3/TCIRG1/RC3H1/SEMA4A/SYK/BCL2/TGFBR2/RUNX3/XCL1/TNFRSF14/SATB1/SOCS1/HMGB1/BCL11B/ARG2/CD83/ZBTB16/TCF7/TMEM98/IL4R/LGALS9/PRDM1/GPR183/RORA/NFKBIZ/IL18/BCL3/RUNX1/CD3E/IL6/IRF1/ZC3H12A/CD81/SHH/HLA-E/IFNG/HSPH1/STAT3/FOXP1/ANXA1/PTPRC/CD55/CCL19
GO_PROTON_TRANSPORTING_TWO_SECTOR_ATPASE_COMPLEX	GO_PROTON_TRANSPORTING_TWO_SECTOR_ATPASE_COMPLEX	49	0.77393	1.73828	0.000274115	0.015889	0.0137326	1858	tags=49%, list=8%, signal=45%	ATP5MD/PPIF/ATP5MC1/ATP5MPL/ATP5F1E/ATP5MF/ATP5PB/ATP6V1F/ATP5ME/ATP5PD/ATP6V0C/ATP6V1E1/ATP6V1D/ATP5MC2/ATP5PF/ATP6AP1/ATP6V0E2/ATP5F1B/ATP5F1A/ATP5F1D/DMAC2L/ATP6V1H/ATP5F1C/TMEM199
GO_LOCOMOTORY_EXPLORATION_BEHAVIOR	GO_LOCOMOTORY_EXPLORATION_BEHAVIOR	11	-0.950032	-1.66464	0.000277473	0.0159425	0.0137789	116	tags=18%, list=1%, signal=18%	APOE/CRH
GO_CELL_SUBSTRATE_ADHESION	GO_CELL_SUBSTRATE_ADHESION	324	-0.558023	-1.53376	0.000281584	0.0160381	0.0138614	3200	tags=37%, list=14%, signal=32%	PTK2/PREX1/ITGB6/PIP5K1A/SRF/COL16A1/PLEKHA2/EFNA5/EDIL3/PPM1F/MYO1G/NF1/SDC4/NID1/KANK1/CLASP1/CASK/MDK/TAOK2/CD96/BCR/LAMA5/LIMS2/TRIOBP/RREB1/LIMS1/KDR/ANTXR1/PARVA/LRP1/TGFB1I1/BCL2L11/BST1/ACVRL1/LAMC1/PHLDB2/ACTN4/JAG1/POSTN/TIMM10B/ROCK2/GBP1/CRK/PDPN/NOTCH1/CDK6/ITGAV/PARVB/LAMB2/ITGB4/CSF1/BCL2/ITGA1/SGCE/ITGA4/RSU1/THY1/RAC2/DUSP22/CD34/SPOCK1/RCC2/CORO1C/ZYX/TIAM1/SORBS3/PRKX/CARMIL1/C…
GO_REGULATION_OF_RESPONSE_TO_WOUNDING	GO_REGULATION_OF_RESPONSE_TO_WOUNDING	154	-0.651834	-1.64733	0.000301995	0.0169745	0.0146708	2742	tags=35%, list=12%, signal=31%	DUOX2/KANK1/CLASP1/CASK/MDK/PTPRF/GJA1/F2R/RREB1/PDGFA/XBP1/MYLK/LRP1/PHLDB2/CRK/PDPN/ARFGEF1/SYK/SELP/PLPP3/TGFBR2/CD34/EDN1/F11R/SERPINE1/GRN/SRSF6/PLAU/PROS1/F2RL1/SPP1/F3/EPPK1/ANXA2/FCER1G/MYH9/CLDN1/THBS1/CLDN3/CLDN4/PLAT/SOX15/SERPING1/CDKN1A/NFE2L2/TNFAIP3/CXCR4/APOE/ANXA1/CAV1/HBEGF/ANXA5/KLF4/PLAUR
GO_MONOCARBOXYLIC_ACID_TRANSPORT	GO_MONOCARBOXYLIC_ACID_TRANSPORT	144	0.614851	1.63183	0.000303208	0.0169745	0.0146708	989	tags=12%, list=4%, signal=12%	PLA2G2A/FABP4/IRS2/MIF/PLA2G2F/SLC16A3/AKR1C1/NMB/SLC6A8/PPARG/ACSL3/SLC16A5/SLC27A5/CD36/ATP5PF/ABCD3/ACSL1/ABCC3
GO_ALDITOL_NADPPLUS_1_OXIDOREDUCTASE_ACTIVITY	GO_ALDITOL_NADPPLUS_1_OXIDOREDUCTASE_ACTIVITY	11	0.944623	1.63076	0.00031352	0.017113	0.0147904	226	tags=36%, list=1%, signal=36%	AKR1B1/AKR1C3/AKR1C1/AKR1C2
GO_REGULATION_OF_RHO_PROTEIN_SIGNAL_TRANSDUCTION	GO_REGULATION_OF_RHO_PROTEIN_SIGNAL_TRANSDUCTION	133	-0.652946	-1.6252	0.000311611	0.017113	0.0147904	4900	tags=49%, list=22%, signal=38%	ARHGEF10/F2RL3/RAC1/PLEKHG5/KCTD13/FGD6/FGD4/ARHGEF19/ARHGAP35/LPAR1/PLEKHG2/ABR/BCL6/RASIP1/TNFAIP1/ARHGEF15/ARHGEF5/ABCA1/TRIO/KCTD10/GPR174/PLEKHG1/PREX2/GPR4/ABL1/SOS2/MCF2L/PREX1/ITSN2/FARP1/ARHGDIB/FLOT1/EPS8/FARP2/KANK1/ARHGEF2/MET/BCR/MYO9B/F2R/P2RY10/PDGFRB/SOS1/ARHGEF3/RIPOR2/HEG1/TIAM1/NRP1/F11R/ARHGEF12/CUL3/GPR65/ROBO1/F2RL1/ITGB1/ABL2/ARHGEF1/CDC42SE1/LPAR6/CDC42SE2/NET1/AKAP13/COL3…
GO_NEGATIVE_REGULATION_OF_RESPONSE_TO_EXTERNAL_STIMULUS	GO_NEGATIVE_REGULATION_OF_RESPONSE_TO_EXTERNAL_STIMULUS	328	-0.554034	-1.51971	0.000311338	0.017113	0.0147904	2617	tags=27%, list=12%, signal=24%	CLASP1/CASK/MDK/NBL1/CARD8/CD96/BCR/GJA1/CCN3/SCRIB/TNFRSF1B/ILRUN/MFHAS1/PDGFA/SAMHD1/ACP5/SEMA4D/PHLDB2/TNFAIP6/SEMA4C/SEMA4A/PCBP2/CRK/NOTCH1/SEC14L1/NDFIP1/SEMA3F/CD34/AIF1/EDN1/ASH1L/PPM1B/CX3CL1/TRIB1/CD200/NRP1/ADAR/SIGIRR/CDH5/SERPINB4/SERPINE1/KLRK1/PARP14/ANGPT2/ARG2/RIOK3/ROBO1/NENF/GRN/SERPINB9/PLAU/TRIM38/PROS1/LGALS9/SPP1/HLA-F/NFKB1/SERPINF1/RORA/PDCD4/EPPK1/ANXA2/GSTP1/PYCARD/HTRA…
GO_PURINE_CONTAINING_COMPOUND_BIOSYNTHETIC_PROCESS	GO_PURINE_CONTAINING_COMPOUND_BIOSYNTHETIC_PROCESS	188	0.569878	1.57454	0.00032122	0.0173884	0.0150285	1981	tags=27%, list=9%, signal=24%	ENO1/SCD/NME1/PKM/GUCA2A/NME4/ATP5MC1/ATP5F1E/ATP5MF/NME2/ATP5PB/ALDOA/FASN/ATP5ME/AK2/ELOVL1/UQCC3/ATP5PD/ACSL3/ACSL5/SLC25A1/HPRT1/TECR/ADK/ATP5MC2/ATP5PF/PAICS/ACSL1/ACSS2/ATP5F1B/NPPB/ATP5F1A/TMSB4X/APRT/HSD17B12/ATP5F1D/NT5E/PPCS/ELOVL6/CBR4/DMAC2L/ACOT7/DGUOK/ADA2/GSTZ1/PRPSAP1/ATP5F1C/PPCDC/NME3/COASY
GO_CYTOKINE_METABOLIC_PROCESS	GO_CYTOKINE_METABOLIC_PROCESS	110	-0.69179	-1.67653	0.000332351	0.0175753	0.01519	1839	tags=27%, list=8%, signal=25%	TIA1/SYK/RELA/TICAM1/EREG/SIGIRR/UBE2J1/LAG3/CEBPB/MAP2K3/MAPKAPK2/ERRFI1/NFKB1/IGF2BP2/IL18/BCL3/CD3E/IL6/IRF1/THBS1/TYROBP/LTB/EGR1/APP/IFNG/STAT3/PTPRC/KLF4/ZFP36/CD74
GO_REGULATION_OF_SYSTEMIC_ARTERIAL_BLOOD_PRESSURE	GO_REGULATION_OF_SYSTEMIC_ARTERIAL_BLOOD_PRESSURE	81	-0.719881	-1.67551	0.000334084	0.0175753	0.01519	2457	tags=31%, list=11%, signal=28%	GJA1/AGT/F2R/PDE4D/POSTN/MECP2/EDN1/KCNK6/CTSZ/ADRB2/CTSG/CPA3/GSK3A/AR/GAS6/BMPR2/ECE1/F2RL1/PRCP/ADM/CYBA/AOPEP/TPM1/SOD2/CRH
GO_REGULATION_OF_CELLULAR_RESPONSE_TO_GROWTH_FACTOR_STIMULUS	GO_REGULATION_OF_CELLULAR_RESPONSE_TO_GROWTH_FACTOR_STIMULUS	245	-0.586414	-1.56999	0.000332424	0.0175753	0.01519	3192	tags=34%, list=14%, signal=30%	DSTYK/VEGFC/FBN1/BCL9L/FSTL3/TGFBR1/CADM4/LDLRAD4/DAB2IP/DLL1/EPN2/NIBAN2/CHST11/TRIM33/CASK/NBL1/MYO1C/PTPN1/PRKD2/AGT/SORL1/CYFIP2/TGFB1I1/ACVRL1/TGFBR3/CREBBP/STK11/DKK3/NOTCH1/HIPK2/SFRP2/SULF2/NREP/SPART/ADAM17/SKI/SIRT1/EP300/SMURF2/ZEB1/TMEM204/TGFBR2/NOTCH2/FAM89B/CDH5/GPC1/PEG10/GLG1/HHEX/LTBP1/ROBO1/ITGA5/TOB1/CDKN2B/FST/BMPR2/HES1/PTP4A3/FLT1/HSPA5/LTBP4/DKK1/HIF1A/RBPJ/PMEPA1/FGFBP1/C…
GO_CIRCULATORY_SYSTEM_PROCESS	GO_CIRCULATORY_SYSTEM_PROCESS	469	-0.516687	-1.46203	0.000335406	0.0175753	0.01519	2150	tags=18%, list=10%, signal=17%	PDE4D/ACVRL1/LRP5/CLIC2/ITPR1/POSTN/ROCK2/MEF2A/MECP2/BIN1/CHD7/ITGA1/PIK3C2A/CD34/HEG1/EDN1/E2F4/AKT1/CALM1/KCNK6/PDE4B/CTSZ/GRK2/F11R/CDH5/ADRB2/ATP2A2/EPAS1/CTSG/CPA3/GSK3A/GCH1/STAT1/AKAP9/MAP2K3/ROCK1/AR/CELF2/GAS6/FYN/C2CD4B/BMPR2/ECE1/F2RL1/CALM2/SUMO1/XCL2/PTP4A3/PTGS2/TNNI2/GCLC/YES1/PRCP/GNAI2/WWTR1/ACTA2/NAMPT/PER2/ADM/ID2/STC1/RAMP3/ICAM1/FLNA/SGK1/ZC3H12A/AKAP13/NPPC/DSP/COL1A2/CCN2/…
GO_CELLULAR_EXTRAVASATION	GO_CELLULAR_EXTRAVASATION	61	-0.776275	-1.73682	0.000341008	0.017727	0.0153211	3075	tags=52%, list=14%, signal=45%	SELPLG/PTGER4/SIRPA/CXCL12/GOLPH3/MDK/BCR/BST1/JAML/CRK/IL1R1/JAM2/SELP/ITGA1/RIPOR2/ITGA4/THY1/CX3CL1/SELL/F11R/ROCK1/ITGB2/ITGB1/CD99/VCAM1/ICAM1/PECAM1/CD47/PLVAP/SELE/CCL2/CCL21
GO_POSITIVE_REGULATION_OF_DIGESTIVE_SYSTEM_PROCESS	GO_POSITIVE_REGULATION_OF_DIGESTIVE_SYSTEM_PROCESS	10	-0.953522	-1.63251	0.000344277	0.017756	0.0153462	210	tags=20%, list=1%, signal=20%	AQP1/CRH
GO_REGULATION_OF_BLOOD_PRESSURE	GO_REGULATION_OF_BLOOD_PRESSURE	156	-0.641863	-1.62624	0.000349856	0.0179028	0.0154731	2457	tags=24%, list=11%, signal=22%	GJA1/AGT/F2R/PDE4D/ACVRL1/LRP5/POSTN/MECP2/CD34/EDN1/KCNK6/CTSZ/F11R/ADRB2/CTSG/CPA3/GSK3A/GCH1/AR/GAS6/BMPR2/ECE1/F2RL1/PTGS2/PRCP/ACTA2/NAMPT/ADM/ID2/SGK1/COL1A2/CYBA/AOPEP/ATP1A1/TPM1/RAMP2/SOD2/CRH
GO_REGULATION_OF_T_CELL_ACTIVATION	GO_REGULATION_OF_T_CELL_ACTIVATION	299	-0.564349	-1.53017	0.000355399	0.0179555	0.0155187	1906	tags=29%, list=9%, signal=27%	NCK1/RHOH/TNFSF14/FLOT2/NDFIP1/SYK/HLA-DMB/CGAS/RIPOR2/ZEB1/THY1/RAC2/DUSP22/TGFBR2/LAT/AIF1/RUNX3/PTPN22/AKT1/PAK2/XCL1/TNFRSF14/TIGIT/FAM49B/KLRK1/SELENOK/LAG3/CEBPB/NCK2/SOCS1/HMGB1/PAK1/EFNB2/ARG2/PRKAR1A/CD83/ZBTB16/LCK/PIK3R1/TNFRSF18/CD27/FYN/IL7R/HES1/IL4R/LGALS9/CYLD/IGF2/PRDM1/EGR3/YES1/LGALS3/VCAM1/NFKBIZ/IL18/RUNX1/CD3E/IL6ST/PYCARD/IL6/NRARP/GSN/CTNNB1/IRF1/ZC3H12A/CD2/CD81/RPS3/SHH/…
GO_RESPONSE_TO_STEROID_HORMONE	GO_RESPONSE_TO_STEROID_HORMONE	345	-0.553644	-1.52742	0.000356369	0.0179555	0.0155187	1919	tags=25%, list=9%, signal=23%	NOTCH1/FBXO32/FOXA1/NCOR2/PAM/BCL2/SIRT1/EP300/RELA/TYMS/PER1/ARID1A/TGFBR2/AIF1/EDN1/STRN3/TP63/PAGR1/RXRA/SAFB2/PHB2/CNOT9/UBE3A/PAK1/CREBRF/FKBP4/KLF9/CNOT1/AR/EGLN2/PARP1/ERRFI1/SPP1/NR4A3/PTGS2/FOS/SERPINF1/HMGB2/RORA/NR3C1/GSTP1/PMEPA1/FOSL1/ZBTB7A/RUNX1/ADM/TAF7/IL6/DDX17/CTNNB1/MT-ND3/NR4A1/STC1/CLDN1/ICAM1/THBS1/YWHAH/AKAP13/CLDN4/ENG/ZFP36L1/COL1A1/LBH/AREG/CCN2/CFLAR/CYBA/SCGB1A1/AQP1/…
GO_EXTRACELLULAR_MATRIX	GO_EXTRACELLULAR_MATRIX	459	-0.520705	-1.46696	0.000359608	0.0179804	0.0155402	1675	tags=22%, list=8%, signal=21%	HAPLN3/C1QC/A1BG/TGM2/COL4A6/COL6A3/CRISPLD2/EFEMP1/CTSF/ANG/COL6A1/LAMC2/HDGF/LAMA4/HNRNPM/CLEC14A/CTSZ/CDH13/MFAP2/THBS2/SERPINE1/NTN4/GPC1/ERBIN/CTSG/GLG1/COL4A5/CCDC80/CPA3/LTBP1/TGFBI/TIMP2/TIMP3/MMRN1/COL18A1/MMP1/SLPI/SERPINB9/EMILIN2/ANXA6/SPOCK2/CTHRC1/ADAMTS4/LGALS9/C1QB/SERPINB1/AEBP1/SERPINF1/C1QA/LTBP4/ADAMTS9/CTSB/LGALS3/F3/ANXA2/LGALS4/MUC4/FN1/MFGE8/EGFL7/MMP10/BGN/MFAP4/COL6A2/CO…
GO_REGULATION_OF_DIGESTIVE_SYSTEM_PROCESS	GO_REGULATION_OF_DIGESTIVE_SYSTEM_PROCESS	32	-0.840961	-1.73991	0.000373493	0.0182045	0.0157338	437	tags=12%, list=2%, signal=12%	TYMP/SGK1/AQP1/CRH
GO_PYRUVATE_METABOLIC_PROCESS	GO_PYRUVATE_METABOLIC_PROCESS	135	0.624914	1.6443	0.000367308	0.0182045	0.0157338	1269	tags=21%, list=6%, signal=20%	GAPDH/ENO1/LDHA/PGAM1/PGK1/DDIT4/ALDOC/VDAC1/TPI1/BSG/SLC16A3/GPI/EIF6/BPGM/PKM/LDHB/PFKP/GLO1/ENO2/ALDOA/FBP1/PFKL/SLC2A6/NUP37/RAE1/PRKAG1/HK1/PGM1/HK2
GO_INNER_MITOCHONDRIAL_MEMBRANE_PROTEIN_COMPLEX	GO_INNER_MITOCHONDRIAL_MEMBRANE_PROTEIN_COMPLEX	132	0.628064	1.63366	0.000375207	0.0182045	0.0157338	1827	tags=45%, list=8%, signal=42%	C15orf48/ROMO1/UQCR10/UQCRQ/NDUFA4L2/ATP5MD/NDUFV2/NDUFC2/PPIF/ATP5MC1/ATP5MPL/NDUFA7/ATP5F1E/MICOS10/COX6A1/ATP5MF/COA3/NDUFAB1/ATP5PB/NDUFA3/ATP5ME/NDUFB10/NDUFB4/UQCC3/ATP5PD/NDUFA2/NDUFS4/PAM16/NDUFB8/NDUFS3/ATP5MC2/ATP5PF/NDUFB9/NDUFV3/ATP5F1B/NDUFS7/SDHB/ATP5F1A/NDUFC1/TIMM17B/NDUFB1/NDUFA12/SDHC/DNAJC15/GRPEL1/NDUFS2/NDUFS5/AFG3L2/ATP5F1D/TIMM22/COX5A/MICOS13/SDHAF4/NDUFA1/NDUFB5/CHCHD3/TI…
GO_ORGANIC_ANION_TRANSPORT	GO_ORGANIC_ANION_TRANSPORT	416	0.487593	1.45399	0.000370915	0.0182045	0.0157338	1895	tags=14%, list=9%, signal=13%	PLA2G2A/FABP4/IRS2/CA9/MIF/SLC1A6/PLA2G2F/SLC16A3/AKR1C1/PSAP/NMB/SLC6A8/SLC2A1/GIPC1/PPARG/SCP2/APOC1/CA12/CYB5R1/ACSL3/G6PC3/CA2/SLC25A1/SLC16A5/SLC27A5/CD36/ATP5PF/ABCD3/ACSL1/ABCC3/ARL6IP5/ARL6IP1/SLC2A6/KCNN4/PLTP/SLC2A8/STARD10/PRAF2/PLSCR3/PRELID3B/SLC17A5/GLTP/ATP8B1/ANO6/SLC44A4/NFKBIE/SLCO4A1/MFSD10/SLC25A11/SLC25A24/SLC25A38/SLC25A10/ABCG1/CLN3/CROT/CPT2/SLC27A2
GO_NEGATIVE_REGULATION_OF_PROTEIN_AUTOPHOSPHORYLATION	GO_NEGATIVE_REGULATION_OF_PROTEIN_AUTOPHOSPHORYLATION	12	-0.937942	-1.65125	0.000384105	0.0183641	0.0158718	817	tags=50%, list=4%, signal=48%	ERRFI1/MVP/JUN/ENG/PTPRC/CAV1
GO_REGULATION_OF_STRESS_ACTIVATED_PROTEIN_KINASE_SIGNALING_CASCADE	GO_REGULATION_OF_STRESS_ACTIVATED_PROTEIN_KINASE_SIGNALING_CASCADE	221	-0.6024	-1.5961	0.000383055	0.0183641	0.0158718	3095	tags=31%, list=14%, signal=27%	EGFR/SIRPA/MECOM/DLG1/DVL3/DAB2IP/DTNBP1/PDCD10/NCOR1/MAP3K11/TAOK2/PTPN1/HDAC3/SPHK1/PINK1/RB1CC1/MAP2K7/MFHAS1/NBR1/STK25/TPD52L1/PKN1/TAOK1/IGF1R/RELL1/SEMA4C/MAP3K2/HIPK2/SFRP2/HIPK3/SYK/PER1/ZEB2/DUSP22/EDN1/PTPN22/AKT1/TIAM1/HACD3/SPAG9/MYC/PJA2/MAP3K20/EZR/NCF1/HMGB1/PAK1/GADD45G/CD27/F2RL1/CYLD/MAP4K4/DKK1/PDCD4/GSTP1/PYCARD/GADD45B/ZC3H12A/TRAF4/RPS3/CCN2/GADD45A/APP/SDCBP/DNAJA1/SERPINB…
GO_RESPONSE_TO_CHEMOKINE	GO_RESPONSE_TO_CHEMOKINE	87	-0.724215	-1.70682	0.000403576	0.0191552	0.0165556	1499	tags=32%, list=7%, signal=30%	CXCL6/EDN1/XCL1/CCL17/CX3CL1/OXSR1/ROBO1/WNK1/CCL3L1/XCL2/HIF1A/CCL3/ZC3H12A/CXCL13/CXCL3/CCL20/CCL14/CXCL8/CXCR4/CCL4/ACKR1/DUSP1/CXCL1/CCL19/CCL5/CXCL2/CCL2/CCL21
GO_REGULATION_OF_ANTIGEN_PROCESSING_AND_PRESENTATION	GO_REGULATION_OF_ANTIGEN_PROCESSING_AND_PRESENTATION	20	-0.874111	-1.68899	0.000408435	0.0192464	0.0166343	445	tags=25%, list=2%, signal=25%	PYCARD/THBS1/CCL19/CD74/CCL21
GO_EXPLORATION_BEHAVIOR	GO_EXPLORATION_BEHAVIOR	18	-0.900878	-1.71079	0.000413568	0.0193491	0.0167231	806	tags=22%, list=4%, signal=21%	EIF4A3/ABL2/APOE/CRH
GO_CARBONATE_DEHYDRATASE_ACTIVITY	GO_CARBONATE_DEHYDRATASE_ACTIVITY	11	0.941417	1.62522	0.000418949	0.0194618	0.0168205	644	tags=27%, list=3%, signal=26%	CA9/CA12/CA2
GO_JNK_CASCADE	GO_JNK_CASCADE	205	-0.604344	-1.5822	0.000425596	0.0196314	0.016967	3095	tags=31%, list=14%, signal=27%	EGFR/PTGER4/SIRPA/MECOM/DVL3/DAB2IP/DTNBP1/NCOR1/MAPK10/MAP3K11/TAOK2/PTPN1/HDAC3/PINK1/RB1CC1/MAP2K7/IRAK1/MFHAS1/TPD52L1/PKN1/TAOK1/IGF1R/MAP3K2/HIPK2/SFRP2/HIPK3/SYK/PER1/ZEB2/DUSP22/EDN1/PTPN22/AKT1/TIAM1/HACD3/TRIB1/SPAG9/PJA2/MAP3K20/NCF1/HMGB1/PAK1/GADD45G/CD27/F2RL1/CYLD/MAP4K4/DKK1/PDCD4/GSTP1/PYCARD/RPS27A/GADD45B/TRAF4/RPS3/CCN2/GADD45A/APP/UBC/SDCBP/DNAJA1/SERPINB3/CCL19/CCL21
GO_REGULATION_OF_NMDA_RECEPTOR_ACTIVITY	GO_REGULATION_OF_NMDA_RECEPTOR_ACTIVITY	29	-0.84055	-1.70544	0.000439413	0.0199872	0.0172746	564	tags=17%, list=3%, signal=17%	MEF2C/APP/IFNG/CCL2/CRH
GO_REGULATION_OF_WOUND_HEALING	GO_REGULATION_OF_WOUND_HEALING	125	-0.664914	-1.64564	0.00043805	0.0199872	0.0172746	2742	tags=38%, list=12%, signal=34%	DUOX2/KANK1/CLASP1/CASK/GJA1/F2R/RREB1/PDGFA/XBP1/MYLK/PHLDB2/CRK/PDPN/ARFGEF1/SYK/SELP/PLPP3/TGFBR2/CD34/EDN1/F11R/SERPINE1/SRSF6/PLAU/PROS1/F2RL1/F3/EPPK1/ANXA2/FCER1G/MYH9/CLDN1/THBS1/CLDN3/CLDN4/PLAT/SOX15/SERPING1/CDKN1A/NFE2L2/TNFAIP3/CXCR4/APOE/ANXA1/CAV1/HBEGF/ANXA5/PLAUR
GO_MHC_CLASS_II_PROTEIN_COMPLEX	GO_MHC_CLASS_II_PROTEIN_COMPLEX	14	-0.912232	-1.65131	0.00044337	0.0200281	0.0173099	655	tags=71%, list=3%, signal=69%	HLA-DMB/HLA-DQA2/HLA-DMA/HLA-DQB1/HLA-DQA1/HLA-DRB1/HLA-DPA1/HLA-DPB1/HLA-DRA/CD74
GO_NEGATIVE_REGULATION_OF_PEPTIDE_SECRETION	GO_NEGATIVE_REGULATION_OF_PEPTIDE_SECRETION	119	-0.675968	-1.66061	0.000451744	0.0202666	0.0175161	1513	tags=21%, list=7%, signal=20%	CD34/PTPN22/CX3CL1/CD200/TNFRSF4/EZR/ARG2/GAS6/F2RL1/SERPINB1/PPP3CA/FN1/RAB11FIP1/PIM3/ZC3H12A/CARD16/MIDN/TNFAIP3/APOE/ANXA1/ANXA5/RGCC/SRGN/CD74/CRH
GO_STEROID_DEHYDROGENASE_ACTIVITY	GO_STEROID_DEHYDROGENASE_ACTIVITY	31	0.833627	1.77199	0.000473664	0.0211054	0.0182411	1671	tags=39%, list=8%, signal=36%	AKR1C3/HSD17B2/AKR1C1/AKR1C2/HSD17B14/HSD17B7/HSD17B10/HSD17B11/HSD17B12/HSD17B4/DHRS11/NSDHL
GO_RNA_POLYMERASE_II_SPECIFIC_DNA_BINDING_TRANSCRIPTION_FACTOR_BINDING	GO_RNA_POLYMERASE_II_SPECIFIC_DNA_BINDING_TRANSCRIPTION_FACTOR_BINDING	271	-0.566299	-1.52949	0.000489476	0.0216626	0.0187226	3098	tags=34%, list=14%, signal=30%	SP1/ZFPM1/MED24/SRF/BAZ2A/KDM4C/NCOA3/GAS2L1/MED12/PIAS1/AKAP8/DLL1/OASL/NFKBID/STAT5B/LEF1/NCOR1/NCOA1/NCOA2/HDAC3/CREB1/LMO2/TCF7L2/TGFB1I1/PKN1/FOXL2/RBL2/DMAP1/PIAS2/CREBBP/ACTN4/SIN3A/ATF2/HIPK2/NCOR2/SIRT1/EP300/RELA/LDB2/NSD1/MIER1/ARID1A/TCERG1/HMGA1/PAGR1/CHD4/TRIP12/TACC1/NOTCH2/CTBP2/RXRA/ASXL1/MTDH/PHB2/CEBPB/STAT1/FKBP4/CNOT1/PARP1/SUMO1/TAF10/NR4A3/FOS/NFKBIA/TOB2/HIF1A/RBPJ/EGR2/TA…
GO_MUSCLE_CELL_PROLIFERATION	GO_MUSCLE_CELL_PROLIFERATION	180	-0.619406	-1.59739	0.000506428	0.0219687	0.0189872	1689	tags=32%, list=8%, signal=29%	S1PR1/JARID2/TGM2/DIPK2A/TGFBR2/AIF1/EDN1/ANG/AKT1/SELENON/CX3CL1/EREG/TRIB1/SAV1/CDH13/RXRA/STAT1/PAK1/PRKAR1A/AKIRIN1/PIM1/ITGA2/NR4A3/PTGS2/XRCC5/PDCD4/GNAI2/GSTP1/MEF2C/RBPJ/IL18/SF1/NAMPT/IL6/CTNNB1/ID2/MMP2/ADAMTS1/THBS1/SHH/NPPC/JUN/CFLAR/CYBA/CALCRL/TPM1/IFNG/APOD/CDKN1A/STAT3/FOXP1/TNFAIP3/HBEGF/KLF4/IGFBP5/SOD2/CCL5
GO_MUSCLE_TISSUE_DEVELOPMENT	GO_MUSCLE_TISSUE_DEVELOPMENT	342	-0.551089	-1.52016	0.000506455	0.0219687	0.0189872	3331	tags=32%, list=15%, signal=28%	RARA/ARID2/ZMPSTE24/KAT2A/SIK1/PKP2/ZFPM1/MRTFB/BCL9L/SRF/TGFBR1/ATF3/NEBL/FGFR2/BMP7/NF1/FLOT1/DLG1/DLL1/MEF2D/NIBAN2/LEF1/HOXD9/CACYBP/CREB1/IGSF8/GJA1/CFL2/AGT/DSG2/MYLK/PDGFRB/EYA2/EMD/FOXL2/TGFBR3/SGCB/NOTCH1/MEF2A/GPCPD1/CHD7/NRG1/BCL2/PDLIM5/SKI/S1PR1/MYH11/EP300/RIPOR2/SOX9/ARID1A/JARID2/SVIL/DIPK2A/TGFBR2/FLNB/HEG1/EDN1/SORBS2/SELENON/KLF5/SAV1/RXRA/GPC1/GSK3A/PAK1/CSRP1/EFNB2/PRKAR1A/AK…
GO_MONOSACCHARIDE_METABOLIC_PROCESS	GO_MONOSACCHARIDE_METABOLIC_PROCESS	261	0.529306	1.51851	0.000503273	0.0219687	0.0189872	1442	tags=18%, list=6%, signal=17%	IRS2/GAPDH/ENO1/PGAM1/PGK1/AKR1B1/FABP5/ALDOC/TPI1/IGFBP3/GPI/BPGM/PKM/CYB5A/TALDO1/CRYL1/SLC2A1/TKT/TFF3/PFKP/DCXR/ENO2/FUOM/ALDOA/BAD/FBP1/GALE/G6PC3/MDH2/SLC25A1/DGAT2/FUCA1/PFKL/OAS1/SRC/PPP1CB/PMM1/PGD/GSTO2/MPI/HK1/PGM1/HK2/GAA/PGM2/GALK1/GSTO1/CYB5R3
GO_NUCLEOTIDE_PHOSPHORYLATION	GO_NUCLEOTIDE_PHOSPHORYLATION	120	0.624353	1.61317	0.000513913	0.0221456	0.0191401	1461	tags=25%, list=7%, signal=23%	GAPDH/ENO1/LDHA/PGAM1/PGK1/DDIT4/ALDOC/TPI1/NME1/GPI/EIF6/BPGM/PKM/NME4/PFKP/ENO2/NME2/ALDOA/FBP1/SUCLG1/PFKL/SLC2A6/NUP37/RAE1/PRKAG1/HK1/PGM1/HK2/GALK1/DTYMK
GO_REGULATION_OF_ADAPTIVE_IMMUNE_RESPONSE	GO_REGULATION_OF_ADAPTIVE_IMMUNE_RESPONSE	152	-0.653337	-1.65112	0.000539019	0.0227779	0.0196865	2874	tags=30%, list=13%, signal=26%	HAVCR2/ADA/PARP3/NFKBID/MALT1/WAS/TNFRSF1B/NECTIN2/IL1RL1/RC3H1/PKN1/IL1R1/NDFIP1/SIRT1/RIF1/DUSP22/XCL1/THOC1/TNFRSF14/EXOSC6/FAM49B/HMGB1/FCGRT/IL7R/IL4R/HLA-F/MEF2C/NFKBIZ/IL18/FCER1G/IL6ST/SAMSN1/PYCARD/IL6/CD48/IRF1/ZC3H12A/CD81/HLA-E/TNFAIP3/HSPD1/ANXA1/PTPRC/B2M/CCL19
GO_CELL_MATRIX_ADHESION	GO_CELL_MATRIX_ADHESION	207	-0.601066	-1.57968	0.000536011	0.0227779	0.0196865	4393	tags=50%, list=20%, signal=40%	ITGA10/LYVE1/MKLN1/EPDR1/GPM6B/SFRP1/TEK/AJUBA/ITGAL/BCL6/TRPM7/EPB41L5/CLASP2/DAPK3/EMILIN1/SKAP1/ITGB7/ILK/LYPD5/TMEM8B/PEAK1/ABL1/WHAMM/PARVG/FERMT2/PTK2/ITGB6/PIP5K1A/SRF/COL16A1/PLEKHA2/EFNA5/PPM1F/NF1/SDC4/NID1/CLASP1/CASK/TAOK2/CD96/BCR/LAMA5/LIMS1/KDR/LRP1/BCL2L11/BST1/ACVRL1/PHLDB2/JAG1/POSTN/TIMM10B/ROCK2/CDK6/ITGAV/ITGB4/CSF1/BCL2/ITGA1/SGCE/ITGA4/THY1/DUSP22/CD34/RCC2/CORO1C/ZYX/TIAM1…
GO_CARTILAGE_DEVELOPMENT	GO_CARTILAGE_DEVELOPMENT	189	-0.604764	-1.56869	0.000533401	0.0227779	0.0196865	3989	tags=38%, list=18%, signal=32%	COL27A1/SMAD5/TRPS1/EIF2AK3/TRIP11/BMP1/PRRX1/BARX2/GNAS/MSX1/CSGALNACT1/FGFR1/CTSK/HOXA5/RFLNB/RARA/COMP/ZMPSTE24/ESRRA/COL14A1/SRF/TGFBR1/BMP7/CHI3L1/MEF2D/CHST11/MDK/MATN2/CCN3/ITGB8/LTBP3/ACVRL1/MUSTN1/FRZB/CHSY1/SFRP2/MAF/SULF2/RELA/ZEB1/TYMS/SOX9/SNAI1/COL6A3/TGFBR2/EFEMP1/RUNX3/EDN1/COL6A1/GLG1/TGFBI/ZBTB16/ANXA6/BMPR2/NFIB/ANXA2/MEF2C/HYAL2/HIF1A/BGN/COL6A2/RUNX1/CTNNB1/STC1/NPPC/COL1A1/C…
GO_RESPONSE_TO_PEPTIDE	GO_RESPONSE_TO_PEPTIDE	453	-0.51531	-1.45346	0.000543647	0.0228262	0.0197283	2710	tags=31%, list=12%, signal=28%	CAT/SLC25A33/KANK1/STAT5A/FOXO3/CPEB2/STAT5B/STAT4/ARHGEF2/CACYBP/MYO1C/PTPN1/CREB1/HNRNPL/GJA1/AGT/TCIRG1/HDAC5/XBP1/SORL1/PDE3B/KBTBD2/HSF1/BAIAP2/SOS1/PRKDC/LRP1/BCL2L11/TGFBR3/KLF11/EIF4EBP2/SMARCC1/IGF1R/GGH/JAG1/ROCK2/CRK/NOTCH1/NCK1/CASP4/PRKACB/GAL/PIK3R3/APPL1/MBD5/SIRT1/VAMP2/PIK3C2A/TBC1D4/ITGA4/RHOQ/PRKCI/RELA/SESN3/LEPROT/PDK4/EDN1/PTPN22/ZNF106/AKT1/ATP6V0E1/EREG/KLF5/KLF10/ATP6V1G1…
GO_CCR_CHEMOKINE_RECEPTOR_BINDING	GO_CCR_CHEMOKINE_RECEPTOR_BINDING	33	-0.822126	-1.71176	0.000582405	0.0236036	0.0204002	1381	tags=52%, list=6%, signal=48%	XCL1/CCL17/CX3CL1/STAT1/CCL3L1/XCL2/DEFB1/CCL3/CXCL13/CCL20/CCL14/STAT3/CCL4/CCL19/CCL5/CCL2/CCL21
GO_VASCULOGENESIS	GO_VASCULOGENESIS	74	-0.719495	-1.6611	0.000580622	0.0236036	0.0204002	2427	tags=42%, list=11%, signal=37%	FBXW7/ITGB8/KDR/HDAC7/PDGFRB/APLNR/TGFBR3/ACKR3/NOTCH1/SETD2/ITGAV/TIE1/TGFBR2/CD34/HEG1/SOX17/QKI/CCM2/SOX18/EGFL7/ADM/CTNNB1/HAS2/TIPARP/SHH/ENG/ZFP36L1/EPHA2/RAMP2/CAV1/JUNB
GO_NUCLEOSIDE_BISPHOSPHATE_METABOLIC_PROCESS	GO_NUCLEOSIDE_BISPHOSPHATE_METABOLIC_PROCESS	127	0.632432	1.63194	0.000577974	0.0236036	0.0204002	2290	tags=34%, list=10%, signal=31%	SCD/HMGCS2/DBI/HMGCL/FASN/ELOVL1/ACSF2/HMGCS1/ACSL3/MCCC2/ACSL5/SLC25A1/SULT1A1/TECR/DGAT2/SULT1C2/ACSL1/SUCLG1/ACSS2/MVK/MVD/ACOT13/SULT2B1/SULT1A2/HSD17B12/ACOT8/HSD17B4/SULT2A1/PPCS/ELOVL6/CBR4/HMGCR/ACOT7/GSTZ1/PPCDC/CROT/ACOT4/SUCLA2/COASY/SUCLG2/OXSM/PDK1/ACACA
GO_STEROL_METABOLIC_PROCESS	GO_STEROL_METABOLIC_PROCESS	143	0.60028	1.59395	0.000573324	0.0236036	0.0204002	2094	tags=30%, list=9%, signal=27%	SCD/HMGCS2/INSIG1/FDFT1/MSMO1/IDI1/SQLE/FDPS/APOL1/SREBF1/EBP/APOC1/HSD17B7/FASN/ACAT2/CYB5R1/HMGCS1/TM7SF2/SOD1/DHCR7/ERG28/CYP51A1/CEBPA/DGAT2/SC5D/APOL2/MVK/MVD/DHCR24/SULT2B1/POR/EBPL/CYB5R3/ELOVL6/LIPA/HMGCR/NSDHL/ABCG1/SCARB1/INSIG2/FDX2/G6PD/FDXR
GO_REGULATION_OF_OSSIFICATION	GO_REGULATION_OF_OSSIFICATION	178	-0.615563	-1.58657	0.000583783	0.0236036	0.0204002	2579	tags=29%, list=12%, signal=26%	INTU/MDK/REST/TCIRG1/NBR1/LTBP3/HDAC7/SEMA4D/LRP5/JAG1/CHSY1/NOTCH1/SFRP2/CDK6/CSF1/BCL2/SKI/S1PR1/SOX9/ANKH/TP63/ADRB2/CEBPB/NIPBL/TFAP2A/ZBTB16/TOB1/CTHRC1/BMPR2/DKK1/TOB2/MEF2C/HIF1A/RBPJ/EGR2/IL6ST/IL6/CTNNB1/ID2/CCL3/PBX1/NPPC/AREG/JUND/IFITM1/CCN1/CEBPD/DDX5/IGFBP5/SRGN/MGP
GO_CELLULAR_RESPONSE_TO_BIOTIC_STIMULUS	GO_CELLULAR_RESPONSE_TO_BIOTIC_STIMULUS	218	-0.591514	-1.56519	0.000575482	0.0236036	0.0204002	2874	tags=33%, list=13%, signal=29%	HAVCR2/AKAP8/DAB2IP/CD6/NFKBIB/MALT1/CDC73/CARD8/LCN2/BCR/SPON2/TNFRSF1B/IRAK1/HDAC5/XBP1/PAF1/CTR9/HSF1/BCL2L11/PDE4D/CSF3/TIGAR/SYK/RELA/TNIP2/SBNO2/CXCL6/PTPN22/AKT1/TICAM1/CX3CL1/PDE4B/TRIB1/SIGIRR/SERPINE1/KLRK1/CAPN2/MTDH/CEBPB/CTSG/LITAF/HMGB1/AXL/PABPN1/LDOC1/LY96/NFKB1/CASP1/HSPA5/PPP1R15B/HMGB2/NFKBIA/PDCD4/GSTP1/MEF2C/IL18/PYCARD/IL6/CCL3/ICAM1/ZC3H12A/CXCL13/CARD16/CXCL3/CXCL8/TNFAIP3…
GO_MONOCARBOXYLIC_ACID_CATABOLIC_PROCESS	GO_MONOCARBOXYLIC_ACID_CATABOLIC_PROCESS	120	0.622722	1.60895	0.000591148	0.0236099	0.0204056	2047	tags=26%, list=9%, signal=24%	IRS2/AIG1/ECHS1/CRYL1/DCXR/ETFA/ETFB/SCP2/ACAT2/DECR1/ECH1/ABCD3/ACOX1/ACAA1/PGD/ACOT8/HSD17B4/SULT2A1/HADH/CRAT/ECHDC1/LPIN3/PCK2/PHYH/CROT/CPT2/SLC27A2/ACADM/AMACR/ALDH3A2/PEX7
GO_CIRCADIAN_RHYTHM	GO_CIRCADIAN_RHYTHM	177	-0.610062	-1.57306	0.000590097	0.0236099	0.0204056	2621	tags=33%, list=12%, signal=29%	NCOR1/TARDBP/MAPK10/NCOA2/KDM2A/HDAC3/CREB1/HNRNPL/FBXW11/FBXW7/DYRK1A/PRKDC/CPT1A/GPR157/KDM5A/ID4/SIN3A/ROCK2/NFIL3/SIRT1/EP300/TYMS/PER1/HUWE1/RBM4/DDB1/HNRNPR/KLF10/SERPINE1/CSNK1D/MYCBP2/UBE3A/SETX/KLF9/MAGED1/AHR/OGT/CSNK1E/KMT2A/ZFHX3/ATF4/EGR3/RORA/NAMPT/SIAH2/PER2/ID2/CAVIN3/SFPQ/BHLHE40/CLDN4/JUN/EGR1/JUND/CREM/HNRNPU/PTGDS/CRH
GO_PEPTIDE_ANTIGEN_BINDING	GO_PEPTIDE_ANTIGEN_BINDING	23	-0.88727	-1.7481	0.000597629	0.0237241	0.0205043	768	tags=48%, list=3%, signal=46%	TAPBP/TAP1/HLA-F/SLC7A5/HLA-DQB1/HLA-DQA1/HLA-E/HLA-DRB1/HLA-DPA1/HLA-DPB1/HLA-DRA
GO_SENSORY_SYSTEM_DEVELOPMENT	GO_SENSORY_SYSTEM_DEVELOPMENT	329	-0.54895	-1.50656	0.000617985	0.0243844	0.021075	3095	tags=26%, list=14%, signal=22%	EGFR/SRF/TGIF2/TGFBR1/MFN2/BMP7/NF1/DLG1/IRX5/DLL1/TRAF3IP1/PFDN5/ABI2/TSPAN12/PKNOX1/NES/CCDC66/CRYBG3/RPL24/TCIRG1/PDS5B/PDGFRB/SOS1/FOXL2/ACVRL1/TOPORS/FOXF2/RAB3GAP1/LRP5/INHBA/JAG1/HIPK2/LAMB2/MAF/CYP1B1/CHD7/BCL2/SKI/AHI1/PRKCI/ZEB1/THY1/SOX9/ARID1A/C12orf57/ZEB2/RHOJ/SLC25A25/TGFBR2/EFEMP1/XRN2/MEIS2/SOX2/SP3/NOTCH2/NRP1/MFAP2/RXRA/ALDH1A3/NIPBL/BCL11B/TFAP2A/MAX/NECTIN1/RDH10/YY1/BMPR2/SE…
GO_INNER_MITOCHONDRIAL_MEMBRANE_ORGANIZATION	GO_INNER_MITOCHONDRIAL_MEMBRANE_ORGANIZATION	47	0.769051	1.72831	0.000625548	0.024535	0.0212051	2345	tags=53%, list=11%, signal=48%	ROMO1/ATP5MC1/ATP5F1E/ATP5MF/TIMM13/ATP5PB/ATP5ME/UQCC3/ATP5PD/ATP5MC2/ATP5PF/ATP5F1B/ATP5F1A/AFG3L2/ATP5F1D/TIMM22/TIMM9/MICOS13/TMEM11/DMAC2L/CHCHD3/ATP5F1C/CHCHD6/TIMM10/SAMM50
GO_RIBOSE_PHOSPHATE_BIOSYNTHETIC_PROCESS	GO_RIBOSE_PHOSPHATE_BIOSYNTHETIC_PROCESS	176	0.578999	1.58192	0.000641855	0.0250247	0.0216284	2359	tags=31%, list=11%, signal=28%	ENO1/SCD/NME1/PKM/NME4/ATP5MC1/ATP5F1E/ATP5MF/PYGL/NME2/ATP5PB/ALDOA/FASN/ATP5ME/AK2/ELOVL1/UQCC3/ATP5PD/ACSL3/ACSL5/SLC25A1/HPRT1/TECR/ADK/ATP5MC2/ATP5PF/PAICS/ACSL1/ACSS2/ATP5F1B/NPPB/ATP5F1A/TMSB4X/APRT/HSD17B12/ATP5F1D/PPCS/ELOVL6/CBR4/DMAC2L/ACOT7/GSTZ1/PRPSAP1/ATP5F1C/PPCDC/NME3/COASY/G6PD/UPP1/PDK1/ACACA/PPAT/NME6/UCKL1
GO_RHYTHMIC_PROCESS	GO_RHYTHMIC_PROCESS	254	-0.583539	-1.56491	0.000717814	0.0278206	0.0240449	2626	tags=31%, list=12%, signal=27%	STAT5B/NCOR1/NCOA1/TARDBP/MAPK10/MDK/NCOA2/KDM2A/HDAC3/CREB1/HNRNPL/FBXW11/FBXW7/DYRK1A/PRKDC/CPT1A/GPR157/KDM5A/INHBA/ID4/CREBBP/SIN3A/ROCK2/NCOR2/PAM/NFIL3/SIRT1/EP300/TYMS/PER1/HUWE1/RBM4/DDB1/HNRNPR/DHX9/EREG/KLF10/SERPINE1/PLEKHA1/CSNK1D/MYCBP2/UBE3A/SETX/KLF9/MAGED1/AXL/AHR/OGT/CSNK1E/KMT2A/ZFHX3/ATF4/SERPINF1/EGR3/HSPA5/RORA/EGR2/NAMPT/SIAH2/PER2/ID2/KDM5B/ADAMTS1/HAS2/ETS1/CAVIN3/SFPQ/BHL…
GO_CELLULAR_MODIFIED_AMINO_ACID_METABOLIC_PROCESS	GO_CELLULAR_MODIFIED_AMINO_ACID_METABOLIC_PROCESS	178	0.56732	1.55556	0.000727641	0.0280356	0.0242307	2435	tags=25%, list=11%, signal=23%	PLA2G2A/GSTM3/MGST1/PLA2G2F/SERINC2/ERO1A/SLC6A8/ABHD12/GSTM4/GLO1/GATA3/PARK7/GGT6/GSS/SOD1/IDH1/PDZD11/PEMT/PRDX4/SHMT2/POR/GCLM/GGCT/PTGES/GAMT/CKB/CRAT/GCNT4/BHMT/PAX8/GSTZ1/GSR/PLOD2/PLOD1/CROT/ACADM/DHFR/G6PD/GSTM2/HAGH/LPCAT3/GSTM1/CKMT1B/SHMT1/NFE2L1
GO_REGULATION_OF_ALPHA_BETA_T_CELL_ACTIVATION	GO_REGULATION_OF_ALPHA_BETA_T_CELL_ACTIVATION	89	-0.700766	-1.65926	0.000737023	0.0280669	0.0242577	1530	tags=40%, list=7%, signal=38%	ADA/ZAP70/NFKBID/MALT1/PNP/AP3D1/RASAL3/RC3H1/SYK/TGFBR2/RUNX3/XCL1/TNFRSF14/SOCS1/HMGB1/ARG2/CD83/ZBTB16/IL4R/LGALS9/PRDM1/NFKBIZ/IL18/RUNX1/CD3E/IRF1/ZC3H12A/CD81/SHH/HLA-E/IFNG/HSPH1/ANXA1/PTPRC/CD55/CCL19
GO_PROTON_TRANSMEMBRANE_TRANSPORTER_ACTIVITY	GO_PROTON_TRANSMEMBRANE_TRANSPORTER_ACTIVITY	118	0.614313	1.58163	0.000736306	0.0280669	0.0242577	2238	tags=34%, list=10%, signal=31%	C15orf48/COX6C/CYB5A/COX8A/NDUFA4L2/COX7A2/ATP5MC1/ATP5F1E/COX6A1/COX7C/ATP5PB/ATP6V1F/ATP5ME/ATP5PD/COX7A2L/ATP6V0C/ATP6V1E1/ATP6V1D/ATP5MC2/ATP2C2/ATP5PF/ATP6AP1/ATP6V0E2/ATP5F1B/ATP5F1A/SLC2A6/SLC2A8/SLC17A5/ATP5F1D/COX5A/COX6B1/DMAC2L/ATP6V1H/ATP5F1C/COX7B/SLC2A10/MFSD3/SLC45A3/ATP6V1A/SLC15A1
GO_THIOESTER_METABOLIC_PROCESS	GO_THIOESTER_METABOLIC_PROCESS	95	0.649568	1.61242	0.000758291	0.0286238	0.0247391	2557	tags=38%, list=12%, signal=34%	SCD/HMGCS2/DBI/HMGCL/FASN/ELOVL1/ACSF2/HMGCS1/ACSL3/ACSL5/SLC25A1/TECR/DGAT2/ACSL1/SUCLG1/ACSS2/MVK/MVD/ACOT13/HSD17B12/ACOT8/HSD17B4/PPCS/ELOVL6/CBR4/ACOT7/GSTZ1/ACOT4/SUCLA2/SUCLG2/OXSM/PDK1/ACACA/ACSM3/ACOT2/MPC1
GO_REGULATION_OF_MUSCLE_SYSTEM_PROCESS	GO_REGULATION_OF_MUSCLE_SYSTEM_PROCESS	212	-0.582432	-1.53003	0.000760388	0.0286238	0.0247391	2467	tags=25%, list=11%, signal=23%	SPHK1/AGT/TNFRSF1B/F2R/DSG2/PDE4D/CLIC2/ROCK2/NOTCH1/FBXO32/MEF2A/BIN1/C12orf57/JARID2/AIF1/EDN1/CALM1/SELENON/PDE4B/UTRN/GRK2/ADRB2/ATP2A2/GSK3A/PAK1/AKAP9/ROCK1/PARP1/YY1/ERRFI1/ANXA6/ITGA2/CALM2/SUMO1/NR4A3/PTGS2/PPP3CA/TNNI2/IL6ST/STC1/FLNA/ZC3H12A/DSP/CCN2/CALCRL/ATP1A1/MYL9/TPM1/TNNT3/CAV1/LMNA/RGS2/KLF4/IGFBP5
GO_POSITIVE_REGULATION_OF_ALPHA_BETA_T_CELL_ACTIVATION	GO_POSITIVE_REGULATION_OF_ALPHA_BETA_T_CELL_ACTIVATION	59	-0.754232	-1.674	0.00077964	0.0291808	0.0252205	2873	tags=49%, list=13%, signal=43%	ADA/ZAP70/NFKBID/MALT1/PNP/AP3D1/RASAL3/SYK/TGFBR2/RUNX3/XCL1/SOCS1/CD83/ZBTB16/IL4R/LGALS9/NFKBIZ/IL18/RUNX1/CD3E/CD81/SHH/HLA-E/IFNG/HSPH1/ANXA1/PTPRC/CD55/CCL19
GO_MUSCLE_ORGAN_DEVELOPMENT	GO_MUSCLE_ORGAN_DEVELOPMENT	344	-0.537533	-1.48316	0.000798114	0.0297025	0.0256714	3308	tags=28%, list=15%, signal=25%	VANGL2/KAT2A/TEAD4/PKP2/TCF12/ZFPM1/MRTFB/BCL9L/TGFBR1/ATF3/FRG1/FGFR2/NF1/FLOT1/DLL1/MEF2D/PRR14/NIBAN2/LEF1/HOXD9/CREB1/IGSF8/GJA1/LAMA5/CFL2/FHL1/XBP1/MYLK/EMD/FOXL2/TGFBR3/SGCB/NOTCH1/MEF2A/GPCPD1/CHD7/NRG1/BCL2/SKI/SIRT1/S1PR1/SGCE/EP300/RIPOR2/JARID2/SVIL/COL6A3/TGFBR2/FLNB/HEG1/EDN1/FXR1/SELENON/KLF5/SAV1/UTRN/RXRA/GPC1/GSK3A/PAK1/EFNB2/AKIRIN1/HOMER1/PIM1/YY1/ZFHX3/FOS/EGR3/PPP3CA/CHD2/DK…
GO_NEGATIVE_REGULATION_OF_CHEMOKINE_PRODUCTION	GO_NEGATIVE_REGULATION_OF_CHEMOKINE_PRODUCTION	19	-0.881687	-1.67667	0.000806653	0.0298507	0.0257995	1259	tags=53%, list=6%, signal=50%	SIGIRR/ERBIN/ARG2/F2RL1/LGALS9/GSTP1/IL6/EPHA2/APOD/KLF4
GO_COLLAGEN_CONTAINING_EXTRACELLULAR_MATRIX	GO_COLLAGEN_CONTAINING_EXTRACELLULAR_MATRIX	361	-0.536898	-1.48789	0.00082295	0.0302827	0.0261728	1671	tags=26%, list=8%, signal=24%	C1QC/A1BG/TGM2/COL4A6/COL6A3/EFEMP1/CTSF/ANG/COL6A1/LAMC2/HDGF/LAMA4/HNRNPM/CLEC14A/CTSZ/CDH13/MFAP2/THBS2/SERPINE1/NTN4/GPC1/ERBIN/CTSG/COL4A5/CCDC80/CPA3/LTBP1/TGFBI/TIMP2/TIMP3/MMRN1/COL18A1/SLPI/SERPINB9/EMILIN2/ANXA6/CTHRC1/ADAMTS4/LGALS9/C1QB/SERPINB1/AEBP1/SERPINF1/C1QA/LTBP4/ADAMTS9/CTSB/LGALS3/F3/ANXA2/LGALS4/FN1/MFGE8/EGFL7/BGN/MFAP4/COL6A2/COL15A1/HTRA1/MMP2/ICAM1/ADAMTS1/THBS1/RARRES2…
GO_GLUTAMATE_RECEPTOR_SIGNALING_PATHWAY	GO_GLUTAMATE_RECEPTOR_SIGNALING_PATHWAY	80	-0.725325	-1.68355	0.000835516	0.0305733	0.026424	1674	tags=15%, list=8%, signal=14%	NETO2/TIAM1/CX3CL1/CPEB4/ADRB2/HOMER1/FYN/MEF2C/APP/IFNG/CCL2/CRH
GO_NOREPINEPHRINE_SECRETION	GO_NOREPINEPHRINE_SECRETION	14	-0.898583	-1.6266	0.000875063	0.0318426	0.027521	5	tags=14%, list=0%, signal=14%	AGT/CRH
GO_KERATINOCYTE_PROLIFERATION	GO_KERATINOCYTE_PROLIFERATION	41	-0.786748	-1.67616	0.000902434	0.0326571	0.028225	2616	tags=54%, list=12%, signal=47%	OVOL2/CASK/INTU/MDK/IRF6/TP63/EREG/NOTCH2/CDH13/PTPRK/FGF7/BCL11B/EFNB2/KLF9/SRSF6/FST/EPPK1/HAS2/ZFP36L1/AREG/SFN/ZFP36
GO_REGULATION_OF_FLAGELLATED_SPERM_MOTILITY	GO_REGULATION_OF_FLAGELLATED_SPERM_MOTILITY	11	-0.9335	-1.63568	0.0009199	0.0329254	0.0284568	632	tags=27%, list=3%, signal=27%	DEFB1/SEMG1/ANXA5
GO_REGULATION_OF_CATION_CHANNEL_ACTIVITY	GO_REGULATION_OF_CATION_CHANNEL_ACTIVITY	144	-0.631732	-1.58758	0.000918276	0.0329254	0.0284568	2692	tags=20%, list=12%, signal=18%	ARC/SLMAP/KLHL24/GNB5/PINK1/CTSS/PDE4D/STIM2/CLIC2/AHNAK/GAL/VAMP2/NETO2/CALM1/SELENON/PDE4B/ADRB2/HOMER1/CALM2/SUMO1/MEF2C/RRAD/GEM/APP/IFNG/STOM/CAV1/CCL2/CRH
GO_ORGANIC_ACID_TRANSPORT	GO_ORGANIC_ACID_TRANSPORT	278	0.510157	1.46865	0.000982171	0.0349632	0.0302181	1207	tags=10%, list=5%, signal=9%	PLA2G2A/FABP4/IRS2/MIF/SLC1A6/PLA2G2F/SLC16A3/AKR1C1/PSAP/NMB/SLC6A8/GIPC1/PPARG/OSR1/ACSL3/SLC25A1/SLC16A5/SLC27A5/CD36/ATP5PF/ABCD3/ACSL1/ABCC3/ARL6IP5/ARL6IP1/STARD10/PRAF2
GO_EPIDERMIS_MORPHOGENESIS	GO_EPIDERMIS_MORPHOGENESIS	25	-0.847187	-1.69284	0.00099971	0.0353951	0.0305914	1919	tags=52%, list=9%, signal=48%	NOTCH1/BCL2/WNT10A/SNAI1/TP63/FGF7/FST/CTNNB1/SHH/FOXQ1/KRT17/KLF4/IGFBP5
GO_NEGATIVE_REGULATION_OF_VIRAL_TRANSCRIPTION	GO_NEGATIVE_REGULATION_OF_VIRAL_TRANSCRIPTION	26	-0.84712	-1.7058	0.00101777	0.0358408	0.0309766	403	tags=27%, list=2%, signal=26%	CCL3/JUN/TRIM31/IFITM3/CCL4/ZFP36/CCL5
GO_COMPLEX_OF_COLLAGEN_TRIMERS	GO_COMPLEX_OF_COLLAGEN_TRIMERS	21	-0.8631	-1.67883	0.00103039	0.0358993	0.0310272	1584	tags=38%, list=7%, signal=35%	COL4A6/COL4A5/COL3A1/COL1A1/COL1A2/COL4A2/COL4A1/LUM
GO_ACTOMYOSIN	GO_ACTOMYOSIN	75	-0.714423	-1.64898	0.00102798	0.0358993	0.0310272	2422	tags=52%, list=11%, signal=46%	SHROOM4/ILK/MYO5A/VANGL2/FERMT2/PTK2/NEBL/PDLIM7/DBN1/MYLK/CDC42BPB/SYNPO2/ACTN4/PDLIM3/CDC42BPA/PDLIM5/FLNB/ZYX/SEPTIN9/SYNPO/FSCN1/FBLIM1/MYL12B/TLNRD1/TPM3/LPP/ABLIM1/SEPTIN7/LCP1/TRIP6/MYH9/PDLIM1/ACTN1/LIMA1/TPM4/PDLIM4/CYBA/MYL9/TPM1
GO_POSITIVE_REGULATION_OF_T_CELL_PROLIFERATION	GO_POSITIVE_REGULATION_OF_T_CELL_PROLIFERATION	88	-0.696021	-1.64447	0.00104082	0.0360706	0.0311752	1906	tags=35%, list=9%, signal=32%	NCK1/SYK/HLA-DMB/TGFBR2/AIF1/XCL1/SELENOK/NCK2/HMGB1/HES1/LGALS9/IGF2/VCAM1/IL18/CD3E/IL6ST/PYCARD/IL6/CD81/RPS3/SHH/HLA-E/CORO1A/HLA-DPA1/ANXA1/PTPRC/CD55/HLA-DPB1/CCL19/IGFBP2/CCL5
GO_PERIKARYON	GO_PERIKARYON	119	-0.658851	-1.61856	0.00105558	0.0363511	0.0314177	2636	tags=18%, list=12%, signal=16%	KCNK1/MAPK10/GIGYF2/KLHL24/C9orf72/TTLL7/NDN/PAM/ITGA1/AIF1/SYNPO/DHX36/MAP1B/G3BP1/CRYAB/APP/RACK1/SLC2A3/FUS/GLUL/CRH
GO_MRNA_BINDING	GO_MRNA_BINDING	234	-0.577785	-1.53943	0.00106001	0.0363511	0.0314177	2692	tags=36%, list=12%, signal=32%	ARC/CPEB2/TARDBP/LUC7L3/NCBP3/PUM2/HNRNPL/NOVA1/SAMD4A/SHFL/RC3H1/PURB/RBMX/KHSRP/SRSF3/MECP2/TIA1/SECISBP2/RBM5/SAMD4B/PABPC1/PUM1/LUC7L2/AGO2/ILF3/TYMS/TSN/RPL35/RBM4/NXF1/FXR1/QKI/RBM27/HNRNPR/RPS13/RBM38/DHX9/CPEB4/EIF3A/HNRNPM/SRSF1/SUPT5H/TPR/CELF1/EIF3D/EIF4G1/SRRM2/LARP1/RPL30/RPS7/CELF2/PABPC4/SLPI/DHX36/EIF4A3/ETF1/G3BP2/DDX6/RPL5/PCF11/IGF2BP2/G3BP1/HNRNPA3/HNRNPA2B1/SERBP1/SF3B1/TRA2B…
GO_NEGATIVE_REGULATION_OF_SYSTEMIC_ARTERIAL_BLOOD_PRESSURE	GO_NEGATIVE_REGULATION_OF_SYSTEMIC_ARTERIAL_BLOOD_PRESSURE	16	-0.90125	-1.66841	0.00109851	0.0372812	0.0322215	1342	tags=38%, list=6%, signal=35%	KCNK6/ADRB2/BMPR2/PRCP/SOD2/CRH
GO_TRANSMEMBRANE_RECEPTOR_PROTEIN_SERINE_THREONINE_KINASE_SIGNALING_PATHWAY	GO_TRANSMEMBRANE_RECEPTOR_PROTEIN_SERINE_THREONINE_KINASE_SIGNALING_PATHWAY	302	-0.554211	-1.50679	0.00109438	0.0372812	0.0322215	3302	tags=33%, list=15%, signal=29%	HSPA1A/COMP/FERMT2/PTK2/FBN1/BCL9L/FSTL3/TGIF2/TGFBR1/RGMB/LRRC32/BMP7/LDLRAD4/PPM1L/ZFYVE16/CHST11/LEF1/OVOL2/TRIM33/NBL1/CREB1/CCN3/IRAK1/SORL1/LTBP3/RBM14/TGFB1I1/ACVRL1/TGFBR3/INHBA/CREBBP/STK11/DKK3/NOTCH1/HIPK2/SFRP2/NUP93/NREP/SPART/ADAM17/FURIN/SKI/APPL1/SIRT1/EP300/SMURF2/ZEB1/UBE2D3/SMAD1/DUSP22/TGFBR2/USP15/ZYX/LNPEP/NOTCH2/FAM89B/F11R/CDH5/PTPRK/PEG10/GLG1/DLX5/LTBP1/USP9Y/PARP1/TOB1/…
GO_CARBOHYDRATE_CATABOLIC_PROCESS	GO_CARBOHYDRATE_CATABOLIC_PROCESS	177	0.56735	1.55157	0.00113424	0.0382952	0.0330979	1283	tags=20%, list=6%, signal=19%	GAPDH/ENO1/LDHA/PGAM1/PGK1/DDIT4/ALDOC/TPI1/GPI/EIF6/BPGM/PKM/CRYL1/PFKP/DCXR/ENO2/PYGL/ALDOA/BAD/FBP1/GALE/HEXB/NEU1/PFKL/PPP1CB/SLC2A6/NUP37/PGD/RAE1/PRKAG1/HK1/PGM1/HK2/GAA/PGM2
GO_RNA_STABILIZATION	GO_RNA_STABILIZATION	45	-0.777183	-1.6833	0.00117357	0.038622	0.0333803	2155	tags=33%, list=10%, signal=30%	NAF1/TENT5C/PABPC1/RBM38/DHX9/LARP1/MAPKAPK2/DHX36/PAIP1/YBX1/HNRNPA0/YBX3/FUS/HNRNPU/ZFP36
GO_PROTON_TRANSPORTING_ATP_SYNTHASE_COMPLEX	GO_PROTON_TRANSPORTING_ATP_SYNTHASE_COMPLEX	22	0.854995	1.67678	0.00118264	0.038622	0.0333803	1827	tags=73%, list=8%, signal=67%	ATP5MD/PPIF/ATP5MC1/ATP5MPL/ATP5F1E/ATP5MF/ATP5PB/ATP5ME/ATP5PD/ATP5MC2/ATP5PF/ATP5F1B/ATP5F1A/ATP5F1D/DMAC2L/ATP5F1C
GO_AMINO_ACID_CATION_SYMPORTER_ACTIVITY	GO_AMINO_ACID_CATION_SYMPORTER_ACTIVITY	15	0.891637	1.64548	0.00117727	0.038622	0.0333803	198	tags=13%, list=1%, signal=13%	SLC1A6/SLC6A8
GO_AMINO_ACID_SODIUM_SYMPORTER_ACTIVITY	GO_AMINO_ACID_SODIUM_SYMPORTER_ACTIVITY	14	0.896425	1.64114	0.00115931	0.038622	0.0333803	198	tags=14%, list=1%, signal=14%	SLC1A6/SLC6A8
GO_NUCLEAR_HORMONE_RECEPTOR_BINDING	GO_NUCLEAR_HORMONE_RECEPTOR_BINDING	150	-0.618397	-1.56214	0.00116617	0.038622	0.0333803	3078	tags=40%, list=14%, signal=35%	MED24/BAZ2A/KDM4C/NCOA3/GAS2L1/MED12/PIAS1/OASL/STAT5B/LEF1/NCOR1/NCOA1/NCOA2/TCF7L2/TGFB1I1/PKN1/FOXL2/PIAS2/ACTN4/NCOR2/SIRT1/EP300/NSD1/ARID1A/HMGA1/PAGR1/TRIP12/TACC1/CTBP2/RXRA/ASXL1/PHB2/CEBPB/STAT1/FKBP4/CNOT1/PARP1/SUMO1/TAF10/NR4A3/TOB2/HIF1A/TACC2/TRIP6/NCOA7/ZBTB7A/TAF7/CTNNB1/NR4A1/ARID5A/YWHAH/JMJD1C/JUND/STAT3/FOXP1/FUS/ETS2/NR4A2/HMGN3/DDX5
GO_FICOLIN_1_RICH_GRANULE	GO_FICOLIN_1_RICH_GRANULE	124	0.598529	1.54276	0.00117382	0.038622	0.0333803	1600	tags=35%, list=7%, signal=33%	CSTB/CTSD/MIF/PGAM1/ALDOC/GPI/HSPA6/PKM/ASAH1/CTSH/DYNLT1/FTH1/CST3/LTA4H/PYGL/NME2/PSMD7/ALDOA/CAPN1/PPIA/SRP14/COTL1/PSMB1/IDH1/CCT8/PSMD13/PSMD3/PFKL/PRDX4/HSPA1B/PSMD11/PDAP1/QPCT/C1orf35/PGM1/PGM2/GNS/JUP/PSMA5/CSNK2B/XRCC6/DBNL/PSMC3/APEH
GO_RESPONSE_TO_INORGANIC_SUBSTANCE	GO_RESPONSE_TO_INORGANIC_SUBSTANCE	496	-0.494972	-1.40939	0.00118519	0.038622	0.0333803	1203	tags=20%, list=5%, signal=19%	CAPN2/PLEKHA1/NCF1/ARL13B/BRAF/UBE3A/GSK3A/GCH1/TFAP2A/STAT1/SETX/AXL/HOMER1/COL18A1/DHX36/PARP1/FYN/EIF4A3/ATRX/CALM2/SUMO1/MT1M/MAP1B/ATF4/IQGAP1/NSMCE3/NR4A3/PTGS2/FOS/SERPINF1/C1QA/MT-CO1/AQP3/PPP3CA/HSPA5/GCLC/PPP1R15B/MT1G/MT-ND5/CLIC4/MEF2C/HIF1A/KPNA4/VCAM1/FOSL1/NET1/IL6/GSN/ID2/KDM6B/CRYAB/SELENOW/CLDN1/ICAM1/ZC3H12A/MAP1LC3A/THBS1/ETS1/ALOX5AP/RPS3/SHH/EEF2/JUN/COL1A1/SOD3/AREG/CFLAR/S…
GO_ISOMERASE_ACTIVITY	GO_ISOMERASE_ACTIVITY	149	0.581098	1.54991	0.00122484	0.039327	0.0339897	1928	tags=28%, list=9%, signal=26%	MIF/PGAM1/TPI1/DDT/ERO1A/P4HB/GPI/ECHS1/BPGM/IDI1/PPIF/EBP/CYP2J2/PTGES3/FUOM/HMGCS1/PPIA/GALE/PDIA3/ECH1/FKBP3/QSOX1/PDIA6/PPIB/PMM1/FKBP1A/PDIA4/PTGES/MPI/PUSL1/PGM1/PGM2/EBPL/HSD17B4/FKBP10/PPIL1/GSTZ1/ENOPH1/GALM/RPUSD1/RPUSD3/AMACR
GO_RESPONSE_TO_TRANSFORMING_GROWTH_FACTOR_BETA	GO_RESPONSE_TO_TRANSFORMING_GROWTH_FACTOR_BETA	224	-0.577221	-1.52947	0.00122005	0.039327	0.0339897	2311	tags=33%, list=10%, signal=30%	LTBP3/LIMS1/TGFB1I1/ACVRL1/TGFBR3/CREBBP/STK11/POSTN/ROCK2/CRK/DKK3/HIPK2/NREP/ADAM17/FURIN/SKI/WNT10A/APPL1/SIRT1/EP300/SMURF2/ZEB1/SOX9/SMAD1/DUSP22/TGFBR2/RUNX3/EDN1/USP15/ZYX/XCL1/FAM89B/F11R/CDH5/PTPRK/PEG10/GLG1/LTBP1/USP9Y/ROCK1/PARP1/FYN/CDKN2B/ZFHX3/FOS/HSPA5/LTBP4/YES1/NR3C1/MEF2C/HYAL2/PMEPA1/CDKN1C/ZBTB7A/HTRA1/RPS27A/PDCD5/CLDN1/CAV2/THBS1/COL3A1/JUN/CLDN5/ENG/ZFP36L1/COL1A1/COL1A2/C…
GO_PEPTIDYL_TYROSINE_MODIFICATION	GO_PEPTIDYL_TYROSINE_MODIFICATION	342	-0.536046	-1.47866	0.00122286	0.039327	0.0339897	3200	tags=31%, list=14%, signal=27%	PTK2/ENPP2/DSTYK/FES/EGFR/GGNBP2/RYK/EFNA5/FGFR2/CADM4/RICTOR/ZAP70/ITK/CSK/STK16/ABI2/TPST2/PARP9/ARHGEF2/PTPN1/MET/FBXW7/CBLB/AGT/MAP2K7/PDGFA/KDR/BAZ1B/DYRK1A/PDGFRB/HSF1/CLK4/BST1/SEMA4D/DYRK4/IGF1R/SLA/CSF3/HIPK2/SFRP2/EHD4/EPHB4/DYRK3/HIPK3/ARL2BP/SYK/ADAM17/NRG1/THY1/DUSP22/TIE1/EFEMP1/PAK2/ABI1/EREG/TNFRSF14/NRP1/NCF1/NCK2/SOCS1/PARP14/FGF7/AXL/MAP2K3/LCK/HCLS1/ITGA5/TNFRSF18/GAS6/FYN/ITG…
GO_POSITIVE_REGULATION_OF_CYTOKINE_BIOSYNTHETIC_PROCESS	GO_POSITIVE_REGULATION_OF_CYTOKINE_BIOSYNTHETIC_PROCESS	64	-0.721598	-1.6211	0.00125301	0.0400354	0.0346019	1785	tags=28%, list=8%, signal=26%	SYK/RELA/TICAM1/EREG/MAPKAPK2/BCL3/CD3E/IL6/IRF1/THBS1/TYROBP/LTB/EGR1/APP/IFNG/STAT3/PTPRC/CD74
GO_COLLAGEN_ACTIVATED_SIGNALING_PATHWAY	GO_COLLAGEN_ACTIVATED_SIGNALING_PATHWAY	14	-0.89077	-1.61246	0.00130857	0.0416075	0.0359606	1785	tags=50%, list=8%, signal=46%	SYK/COL4A6/COL4A5/ITGA2/COL1A1/COL4A2/COL4A1
GO_NEGATIVE_REGULATION_OF_EPITHELIAL_CELL_PROLIFERATION	GO_NEGATIVE_REGULATION_OF_EPITHELIAL_CELL_PROLIFERATION	118	-0.650073	-1.59758	0.00132132	0.0416088	0.0359617	3054	tags=42%, list=14%, signal=37%	IFT172/TGFBR1/FGFR2/NF1/DLG1/DAB2IP/PDCD10/CASK/INTU/CDC73/GJA1/LIMS2/FBXW7/ACVRL1/TGFBR3/IFT57/STK11/ATF2/MCC/SFRP2/CDK6/SOX9/RUNX3/SOX2/EREG/SAV1/PTPRK/PHB2/STAT1/EFNB2/KLF9/MAGED1/ROBO1/AR/CDKN2B/SERPINF1/NFIB/FLT1/EPPK1/MEF2C/CDKN1C/CAV2/THBS1/APOE/SFN/CAV1/B2M/RGCC/SPARC/CCL2
GO_IMMUNE_RECEPTOR_ACTIVITY	GO_IMMUNE_RECEPTOR_ACTIVITY	118	-0.648598	-1.59395	0.00132132	0.0416088	0.0359617	2404	tags=26%, list=11%, signal=24%	IL15RA/CSF2RB/IL17RC/IL13RA1/CXCR3/IFNGR1/IL10RA/IL2RB/OSMR/IL1RL1/ACKR3/IL1R1/IL3RA/IL10RB/HLA-DQA2/KLRK1/PIGR/IL7R/IL4R/F3/FCER1G/IL6ST/IL2RG/HLA-DQB1/HLA-DQA1/CD44/HLA-DPA1/CXCR4/KRT17/HLA-DRA/CD74
GO_HYDRO_LYASE_ACTIVITY	GO_HYDRO_LYASE_ACTIVITY	48	0.741806	1.65725	0.00133374	0.0417991	0.0361262	926	tags=21%, list=4%, signal=20%	CA9/ENO1/PCBD1/ECHS1/ENO2/FASN/PARK7/CA12/CA2/GMDS
GO_POSITIVE_REGULATION_OF_STRESS_ACTIVATED_PROTEIN_KINASE_SIGNALING_CASCADE	GO_POSITIVE_REGULATION_OF_STRESS_ACTIVATED_PROTEIN_KINASE_SIGNALING_CASCADE	160	-0.603529	-1.53578	0.00134184	0.0418525	0.0361724	2863	tags=28%, list=13%, signal=25%	DVL3/DAB2IP/PDCD10/MAP3K11/TAOK2/PTPN1/SPHK1/RB1CC1/MAP2K7/MFHAS1/STK25/TPD52L1/PKN1/TAOK1/RELL1/SEMA4C/MAP3K2/HIPK2/SYK/ZEB2/DUSP22/EDN1/TIAM1/HACD3/SPAG9/PJA2/MAP3K20/NCF1/HMGB1/PAK1/GADD45G/CD27/F2RL1/DKK1/PYCARD/GADD45B/ZC3H12A/TRAF4/RPS3/CCN2/GADD45A/APP/SDCBP/CCL19/CCL21
GO_NEUTRAL_LIPID_CATABOLIC_PROCESS	GO_NEUTRAL_LIPID_CATABOLIC_PROCESS	31	0.807266	1.71595	0.00136088	0.0420374	0.0363322	1116	tags=19%, list=5%, signal=18%	FABP4/FABP5/ABHD12/FABP6/ABHD5/PNPLA4
GO_CELLULAR_RESPONSE_TO_ZINC_ION	GO_CELLULAR_RESPONSE_TO_ZINC_ION	17	-0.8738	-1.63953	0.00136702	0.0420374	0.0363322	1595	tags=47%, list=7%, signal=44%	MT1A/MT1F/PARP1/MT1M/MT1G/MT1E/MT1X/MT2A
GO_REGULATION_OF_SIGNALING_RECEPTOR_ACTIVITY	GO_REGULATION_OF_SIGNALING_RECEPTOR_ACTIVITY	135	-0.632951	-1.57384	0.00136341	0.0420374	0.0363322	2480	tags=24%, list=11%, signal=21%	KLHL24/FBXW7/PINK1/CBLB/LYPD6B/PDE4D/DKK3/ADAM17/NETO2/EREG/NRP1/ADRB2/SERPINE1/NCF1/NCK2/HMGB1/AKAP9/HOMER1/LDOC1/PLAU/ERRFI1/ITGB1/DKK1/MEF2C/MUC4/RAMP3/APP/IFNG/PHLDA2/LY6E/CCL2/CRH
GO_INTRAMOLECULAR_OXIDOREDUCTASE_ACTIVITY	GO_INTRAMOLECULAR_OXIDOREDUCTASE_ACTIVITY	45	0.74867	1.6802	0.00138612	0.0421454	0.0364255	1344	tags=38%, list=6%, signal=36%	MIF/TPI1/DDT/ERO1A/P4HB/GPI/IDI1/EBP/PTGES3/PDIA3/ECH1/QSOX1/PDIA6/PDIA4/PTGES/MPI/EBPL
GO_FIBRINOLYSIS	GO_FIBRINOLYSIS	20	-0.852487	-1.64721	0.00138983	0.0421454	0.0364255	1216	tags=40%, list=5%, signal=38%	SERPINE1/PLAU/PROS1/ANXA2/THBS1/PLAT/SERPING1/PLAUR
GO_NADP_BINDING	GO_NADP_BINDING	49	0.730586	1.64092	0.00138407	0.0421454	0.0364255	2162	tags=41%, list=10%, signal=37%	GAPDH/FASN/HIBADH/TM7SF2/DECR1/DHCR7/IDH1/GMDS/POR/PGD/CRYZ/SPR/CBR4/HMGCR/CRYZL1/GSR/DUS2/DHFR/G6PD/GRHPR
GO_MUSCLE_HYPERTROPHY	GO_MUSCLE_HYPERTROPHY	76	-0.714205	-1.64504	0.00142289	0.0423632	0.0366138	1970	tags=34%, list=9%, signal=31%	AGT/TNFRSF1B/ROCK2/NOTCH1/MEF2A/PDLIM5/JARID2/EDN1/SORBS2/TIAM1/ATP2A2/GSK3A/PAK1/ROCK1/PARP1/YY1/ERRFI1/NR4A3/PPP3CA/MEF2C/IL6ST/AKAP13/CYBA/LMNA/RGS2/IGFBP5
GO_MAIN_AXON	GO_MAIN_AXON	58	-0.739514	-1.64496	0.0014205	0.0423632	0.0366138	1999	tags=19%, list=9%, signal=17%	TNFRSF1B/C9orf72/BIN1/THY1/SPOCK1/MBP/TIAM1/MAP1B/SPTBN1/APP/CRH
GO_CD4_POSITIVE_ALPHA_BETA_T_CELL_ACTIVATION	GO_CD4_POSITIVE_ALPHA_BETA_T_CELL_ACTIVATION	88	-0.68687	-1.62285	0.00140989	0.0423632	0.0366138	1530	tags=53%, list=7%, signal=50%	MTOR/BCL6/VSIR/RELB/IL18R1/STAT6/LY9/JAK3/NCKAP1L/SASH3/SPN/RARA/ZFPM1/PTGER4/RC3H2/NFKBID/LEF1/MALT1/TCIRG1/RC3H1/SEMA4A/TGFBR2/RUNX3/XCL1/SATB1/SOCS1/HMGB1/ARG2/CD83/TMEM98/IL4R/LGALS9/GPR183/RORA/NFKBIZ/IL18/BCL3/RUNX1/IL6/ZC3H12A/CD81/IFNG/STAT3/FOXP1/ANXA1/CD55/CCL19
GO_RESPONSE_TO_CORTICOSTEROID	GO_RESPONSE_TO_CORTICOSTEROID	140	-0.628833	-1.56629	0.00142134	0.0423632	0.0366138	1014	tags=26%, list=5%, signal=25%	CREBRF/KLF9/PARP1/ERRFI1/PTGS2/FOS/SERPINF1/NR3C1/GSTP1/FOSL1/ADM/IL6/MT-ND3/STC1/CLDN1/ICAM1/AKAP13/ENG/ZFP36L1/COL1A1/AREG/CCN2/CFLAR/CYBA/SCGB1A1/AQP1/CDKN1A/HNRNPU/ZFP36L2/ANXA1/DUSP1/FOSB/SPARC/ZFP36/IGFBP2/IGFBP7/CRH
GO_CYTOKINE_ACTIVITY	GO_CYTOKINE_ACTIVITY	174	-0.598122	-1.54565	0.00143742	0.0425717	0.036794	1499	tags=20%, list=7%, signal=18%	CXCL6/EDN1/XCL1/CCL17/CX3CL1/HMGB1/GRN/SCGB3A1/CCL3L1/XCL2/CMTM3/SPP1/IL18/NAMPT/IL6/CCL3/CXCL13/LTB/AREG/CXCL3/CCL20/CCL14/CXCL8/IFNG/TIMP1/CCL4/IL32/CXCL1/CCL19/TNFSF10/CCL5/CXCL2/CCL2/CCL21
GO_NUCLEOSIDE_PHOSPHATE_BIOSYNTHETIC_PROCESS	GO_NUCLEOSIDE_PHOSPHATE_BIOSYNTHETIC_PROCESS	257	0.509504	1.45846	0.00144289	0.0425717	0.036794	2439	tags=25%, list=11%, signal=23%	ENO1/SCD/NME1/PKM/GUCA2A/NME4/QPRT/ATP5MC1/ATP5F1E/ATP5MF/NME2/ATP5PB/TK1/ALDOA/FASN/ATP5ME/AK2/ELOVL1/UQCC3/ATP5PD/ACSL3/ACSL5/SLC25A1/HPRT1/TECR/ADK/ATP5MC2/ATP5PF/PAICS/ACSL1/SUCLG1/ACSS2/ATP5F1B/NPPB/ATP5F1A/TMSB4X/APRT/HSD17B12/ATP5F1D/PPCS/ELOVL6/DTYMK/NADSYN1/CBR4/DMAC2L/ACOT7/LHPP/DGUOK/GSTZ1/PRPSAP1/ATP5F1C/PPCDC/NME3/COASY/NAXE/UPP1/PDK1/RRM2/ACACA/NADK/PPAT/NME6/UCKL1/SHMT1/UMPS
GO_NEGATIVE_REGULATION_OF_BLOOD_PRESSURE	GO_NEGATIVE_REGULATION_OF_BLOOD_PRESSURE	39	-0.792385	-1.68468	0.00147229	0.0428036	0.0369945	1342	tags=18%, list=6%, signal=17%	KCNK6/ADRB2/GCH1/BMPR2/PRCP/SOD2/CRH
GO_POSITIVE_REGULATION_OF_COLLAGEN_METABOLIC_PROCESS	GO_POSITIVE_REGULATION_OF_COLLAGEN_METABOLIC_PROCESS	25	-0.839947	-1.67837	0.00147111	0.0428036	0.0369945	781	tags=20%, list=4%, signal=19%	ITGA2/ENG/CCN2/RGCC/VIM
GO_RHYTHMIC_BEHAVIOR	GO_RHYTHMIC_BEHAVIOR	35	-0.790319	-1.65056	0.00147689	0.0428036	0.0369945	810	tags=17%, list=4%, signal=17%	ZFHX3/EGR2/ID2/EGR1/PTGDS/CRH
GO_NEGATIVE_REGULATION_OF_DEFENSE_RESPONSE	GO_NEGATIVE_REGULATION_OF_DEFENSE_RESPONSE	190	-0.577054	-1.4984	0.00146659	0.0428036	0.0369945	3123	tags=33%, list=14%, signal=28%	SHARPIN/YTHDF3/PTGER4/SIRPA/RNF125/HAVCR2/ADA/TRAF3IP1/LDLR/NMI/MDK/CD96/BCR/CCN3/SCRIB/TNFRSF1B/ILRUN/MFHAS1/SAMHD1/ACP5/TNFAIP6/PCBP2/CRK/SEC14L1/NDFIP1/ASH1L/PPM1B/CX3CL1/CD200/ADAR/CDH5/SERPINB4/PARP14/ARG2/RIOK3/GRN/SERPINB9/TRIM38/LGALS9/HLA-F/NFKB1/SERPINF1/RORA/PDCD4/GSTP1/PYCARD/HTRA1/ZC3H12A/ETS1/CST7/SERPING1/CALCRL/HLA-E/APOD/TNFAIP3/IFI16/APOE/PTPRC/SOCS3/A2M/RPS19/KLF4
GO_MYELOID_CELL_DIFFERENTIATION	GO_MYELOID_CELL_DIFFERENTIATION	366	-0.524445	-1.45382	0.00149221	0.0428683	0.0370503	3241	tags=35%, list=15%, signal=30%	L3MBTL3/CAMK4/ESRRA/FBN1/KMT2B/FES/ARID4A/ZFPM1/FSTL3/SRF/SNX10/RBBP5/KAT8/NF1/DLL1/UBD/FARP2/PKNOX1/FOXO3/STAT5B/LEF1/ADGRF5/CDC73/HOXA9/CREB1/FLI1/FBXW7/TCIRG1/SNRK/MFHAS1/PAF1/CTR9/PURB/TGFBR3/CASP8/INHBA/CREBBP/JAG1/SIN3A/CSF3/FAM210B/KAT6A/HIPK2/CDK6/SH3PXD2A/PIR/DYRK3/KMT2C/PTBP3/NDFIP1/CSF1/SIRT1/C1QC/EP300/GPR171/ACIN1/SBNO2/TGFBR2/MEIS2/PRKX/ABI1/SP3/TRIB1/NOTCH2/MYC/KLF10/ADAR/EPAS1/KMT…
GO_MONOVALENT_INORGANIC_CATION_TRANSMEMBRANE_TRANSPORTER_ACTIVITY	GO_MONOVALENT_INORGANIC_CATION_TRANSMEMBRANE_TRANSPORTER_ACTIVITY	314	0.4973	1.43964	0.00149017	0.0428683	0.0370503	2238	tags=17%, list=10%, signal=15%	C15orf48/SLC1A6/COX6C/CYB5A/COX8A/NDUFA4L2/SLC6A8/COX7A2/ATP5MC1/ATP5F1E/COX6A1/COX7C/ATP5PB/ATP6V1F/ATP5ME/ATP5PD/COX7A2L/ATP6V0C/ATP6V1E1/ATP6V1D/ATP5MC2/ATP2C2/ATP5PF/FXYD4/ATP6AP1/ATP6V0E2/ATP5F1B/ATP5F1A/SCNN1A/SLC2A6/KCNN4/SLC2A8/SLC12A2/SLC17A5/ATP5F1D/ATP1B1/COX5A/COX6B1/DMAC2L/ATP6V1H/LRRC26/SLC12A5/ATP5F1C/COX7B/ATP1A4/KCNT2/SLC2A10/MFSD3/SCNN1B/SLC45A3/ATP6V1A/SLC15A1
GO_DIGESTIVE_SYSTEM_DEVELOPMENT	GO_DIGESTIVE_SYSTEM_DEVELOPMENT	126	-0.63478	-1.56818	0.00151837	0.0434292	0.0375351	3374	tags=32%, list=15%, signal=27%	HOXA5/VANGL2/EDNRB/EGFR/IFT172/HOXD13/FGFR2/ADA/OVOL2/XBP1/FOXF2/WLS/NOTCH1/SFRP2/TIGAR/ITGB4/BCL2/AHI1/TYMS/TGFBR2/SOX17/TP63/KLF5/SAV1/NIPBL/TCF7/HES1/IGF2/PRDM1/HIF1A/CDKN1C/CTNNB1/ID2/RARRES2/COL3A1/SHH/INSR/ITGA6/CXCL8/CDKN1A
GO_EXTRACELLULAR_MATRIX_STRUCTURAL_CONSTITUENT_CONFERRING_TENSILE_STRENGTH	GO_EXTRACELLULAR_MATRIX_STRUCTURAL_CONSTITUENT_CONFERRING_TENSILE_STRENGTH	40	-0.793973	-1.69583	0.00153596	0.0436819	0.0377535	1584	tags=30%, list=7%, signal=28%	COL4A6/COL6A3/COL6A1/COL4A5/COL18A1/COL6A2/COL15A1/COL3A1/COL1A1/COL1A2/COL4A2/COL4A1
GO_ORGANIC_ACID_BINDING	GO_ORGANIC_ACID_BINDING	175	0.548822	1.49803	0.00154054	0.0436819	0.0377535	1167	tags=15%, list=5%, signal=14%	FABP4/S100A9/CRABP2/AKR1C3/FABP5/AKR1C1/ID3/PSAP/AKR1C2/P4HA1/PPARG/C1QBP/EGLN3/SCP2/PYGL/NME2/HMGCL/NDUFAB1/APOC1/HMGCS1/GSS/TH/ACOX1/SHMT2/OGFOD3/DDAH1
GO_T_CELL_DIFFERENTIATION	GO_T_CELL_DIFFERENTIATION	230	-0.579471	-1.54262	0.00155897	0.044014	0.0380405	3572	tags=41%, list=16%, signal=35%	JAK3/ABL1/NCKAP1L/SASH3/FGL2/SPN/RARA/KAT2A/CAMK4/PREX1/NFATC2/ZFPM1/PTGER4/RC3H2/SRF/CTLA4/ADA/ZAP70/ITK/PKNOX1/NFKBID/STAT5B/LEF1/MALT1/ZC3H8/PNP/AP3D1/MDK/TCIRG1/JAG2/XBP1/RC3H1/SOS1/PRKDC/SEMA4A/STK11/RHOH/CDK6/CHD7/SYK/ADAM17/BCL2/ZEB1/TGFBR2/CD8A/RUNX3/PTPN22/SP3/LAG3/SATB1/SOCS1/HMGB1/BCL11B/CD3G/CD83/ZBTB16/LCK/TNFRSF18/TCF7/TMEM98/CD27/IL7R/IL4R/LGALS9/CYLD/PRDM1/EGR3/GPR183/RORA/NFKBIZ/…
GO_POSITIVE_REGULATION_OF_LYMPHOCYTE_CHEMOTAXIS	GO_POSITIVE_REGULATION_OF_LYMPHOCYTE_CHEMOTAXIS	21	-0.852129	-1.65749	0.00158209	0.044285	0.0382748	1884	tags=52%, list=8%, signal=48%	TNFSF14/ADAM17/XCL1/OXSR1/WNK1/XCL2/CCL3/CXCL13/CCL4/CCL5/CCL21
GO_NEGATIVE_REGULATION_OF_AMINE_TRANSPORT	GO_NEGATIVE_REGULATION_OF_AMINE_TRANSPORT	16	-0.892893	-1.65294	0.00157756	0.044285	0.0382748	66	tags=19%, list=0%, signal=19%	SNCA/RGS2/CRH
GO_REGULATION_OF_PEPTIDE_SECRETION	GO_REGULATION_OF_PEPTIDE_SECRETION	438	-0.500894	-1.40884	0.00159032	0.044326	0.0383102	2583	tags=22%, list=12%, signal=20%	TARDBP/MDK/ITPR2/FRMD4A/CARD8/REST/ICA1/GJA1/SLC25A5/CCN3/TNFRSF1B/TCIRG1/F2R/XBP1/STX4/SORL1/TCF7L2/IL1RL1/LRP1/GPR27/CPT1A/LRP5/ITPR1/WLS/POSTN/GBP1/SLC16A1/FRMD8/HCAR2/MPC2/ARL2BP/CHD7/SYK/PAM/PHPT1/CD34/AIF1/MBP/ANG/PTPN22/TIAM1/DHX9/CX3CL1/TNFRSF14/ACSL4/CD200/TNFRSF4/SELENOK/EZR/SOCS1/HMGB1/ARG2/ARF6/TM7SF3/DHX36/GAS6/F2RL1/IL4R/LGALS9/SERPINB1/CASP1/PPP3CA/SLC25A6/HYAL2/HIF1A/FN1/SPTBN1/RA…
GO_OXIDOREDUCTASE_ACTIVITY_ACTING_ON_THE_CH_CH_GROUP_OF_DONORS_NAD_OR_NADP_AS_ACCEPTOR	GO_OXIDOREDUCTASE_ACTIVITY_ACTING_ON_THE_CH_CH_GROUP_OF_DONORS_NAD_OR_NADP_AS_ACCEPTOR	26	0.825327	1.68359	0.00159762	0.0443407	0.0383229	1017	tags=42%, list=5%, signal=40%	AKR1C3/AKR1C1/AKR1C2/BLVRB/PTGR1/FASN/TM7SF2/DECR1/DHCR7/TECR/DHCR24
GO_G_PROTEIN_COUPLED_RECEPTOR_BINDING	GO_G_PROTEIN_COUPLED_RECEPTOR_BINDING	236	-0.558557	-1.48978	0.00160779	0.0444348	0.0384042	1811	tags=19%, list=8%, signal=18%	CLIC6/GAL/ITGB4/WNT10A/S1PR1/CXCL6/EDN1/XCL1/CCL17/CX3CL1/GNA15/GRK2/ARHGEF12/ATP2A2/STAT1/HOMER1/FYN/CCL3L1/CTHRC1/XCL2/ARRDC3/DEFB1/ARHGEF1/GNAI2/ADM/PPP1R1B/CCL3/FLNA/CXCL13/HSPA8/CXCL3/CCL20/CCL14/SDCBP/CXCL8/STAT3/DNAJA1/CCL4/CXCL1/CCL19/CCL5/CXCL2/CCL2/CCL21/CRH
GO_NOREPINEPHRINE_TRANSPORT	GO_NOREPINEPHRINE_TRANSPORT	18	-0.876022	-1.66359	0.00163773	0.0444548	0.0384215	5	tags=17%, list=0%, signal=17%	SNCA/AGT/CRH
GO_CLATHRIN_COATED_ENDOCYTIC_VESICLE_MEMBRANE	GO_CLATHRIN_COATED_ENDOCYTIC_VESICLE_MEMBRANE	36	-0.789627	-1.65493	0.00161835	0.0444548	0.0384215	351	tags=28%, list=2%, signal=27%	HLA-DQA2/HLA-DQB1/HLA-DQA1/HLA-DRB1/HLA-DPA1/APOE/HLA-DPB1/HBEGF/HLA-DRA/CD74
GO_ACTIN_FILAMENT_BUNDLE	GO_ACTIN_FILAMENT_BUNDLE	70	-0.711626	-1.61964	0.00164245	0.0444548	0.0384215	2337	tags=50%, list=11%, signal=45%	RFLNB/VANGL2/FERMT2/PTK2/NEBL/PDLIM7/MYLK/SYNPO2/ACTN4/PDLIM3/PDLIM5/FLNB/ZYX/SEPTIN9/SYNPO/FSCN1/FBLIM1/MYL12B/TLNRD1/TPM3/LPP/ABLIM1/SEPTIN7/LCP1/TRIP6/MYH9/PDLIM1/CRYAB/ACTN1/LIMA1/TPM4/PDLIM4/CYBA/MYL9/TPM1
GO_FIBRILLAR_COLLAGEN_TRIMER	GO_FIBRILLAR_COLLAGEN_TRIMER	12	-0.918472	-1.61697	0.00163055	0.0444548	0.0384215	315	tags=50%, list=1%, signal=49%	COL5A1/COL27A1/COL3A1/COL1A1/COL1A2/LUM
GO_CELL_JUNCTION_ORGANIZATION	GO_CELL_JUNCTION_ORGANIZATION	279	-0.549429	-1.48615	0.00163575	0.0444548	0.0384215	3698	tags=41%, list=17%, signal=34%	RAPGEF2/TLN2/ILK/PIP5K1C/PEAK1/WHRN/ABL1/PKP1/WHAMM/VASP/RAPGEF1/MARVELD2/NUMBL/RAB13/RASSF8/FERMT2/PKP2/PTK2/PIP5K1A/SRF/TGFBR1/COL16A1/EFNA5/PPM1F/FLOT1/SDC4/DLG1/APC/IQSEC1/CSK/CLASP1/TAOK2/MYO1C/BCR/GJA1/LAMA5/LIMS2/AGT/F2R/DSG2/NECTIN2/PKN2/MAPRE2/LIMS1/KDR/LAMA3/HDAC7/LRP1/AFDN/ACVRL1/LAMC1/PHLDB2/ACTN4/ROCK2/TNS1/ITGB4/BCL2/PRKCH/PRKCI/THY1/SNAI1/DUSP22/GJA4/HEG1/KRT14/RCC2/CORO1C/ANG/LAMC…
GO_NEGATIVE_REGULATION_OF_STEM_CELL_DIFFERENTIATION	GO_NEGATIVE_REGULATION_OF_STEM_CELL_DIFFERENTIATION	19	-0.868848	-1.65226	0.00170373	0.0453636	0.039207	1988	tags=63%, list=9%, signal=58%	REST/JAG1/NOTCH1/CDK12/CDK13/HES1/N4BP2L2/LBH/STAT3/NFE2L2/HNRNPU/ZFP36L2
GO_CARBOHYDRATE_BIOSYNTHETIC_PROCESS	GO_CARBOHYDRATE_BIOSYNTHETIC_PROCESS	181	0.542538	1.49588	0.00169645	0.0453636	0.039207	1823	tags=20%, list=8%, signal=18%	IRS2/GAPDH/ENO1/PGAM1/PGK1/AKR1B1/ALDOC/TPI1/GPI/TALDO1/ST3GAL4/SLC2A1/TKT/PPP1R3C/ENO2/ALDOA/B3GALNT1/FBP1/G6PC3/MDH2/SLC25A1/MPDU1/DGAT2/PPP1CB/FUT3/PGD/PGM1/PGM2/B3GNT3/GBE1/PPP1CA/SLC25A11/PCK2/SLC25A10/HS2ST1/AP2A1
GO_REGULATION_OF_MRNA_METABOLIC_PROCESS	GO_REGULATION_OF_MRNA_METABOLIC_PROCESS	304	-0.54455	-1.4816	0.00169901	0.0453636	0.039207	2583	tags=34%, list=12%, signal=31%	TARDBP/CDC73/PUM2/REST/GIGYF2/HNRNPL/YWHAZ/SAMD4A/RBM17/PSMB7/PAF1/CTR9/DYRK1A/RC3H1/HSF1/PTBP1/RBMX/ALKBH5/KHSRP/DCP2/IWS1/SRSF3/ROCK2/MAGOH/TIA1/SECISBP2/EXOSC5/TENT5C/RBM5/SAMD4B/RBM7/BARD1/PABPC1/PUM1/AGO2/SMU1/TRA2A/DCP1A/RBM4/XRN1/FXR1/AKT1/HNRNPR/RBM38/DHX9/MBNL2/EXOSC6/HNRNPM/SRSF1/SUPT5H/SRSF2/SAFB2/CELF1/EIF4G1/LARP1/SLTM/C9orf78/CNOT6L/CNOT1/MAPKAPK2/ROCK1/PABPN1/CELF2/PABPC4/SRSF6/DHX…
GO_ACTIN_CYTOSKELETON	GO_ACTIN_CYTOSKELETON	471	-0.496619	-1.40537	0.0016904	0.0453636	0.039207	3066	tags=30%, list=14%, signal=27%	ACTG2/HIP1/SNCA/RAPGEF3/NEBL/GAS2L1/MYO1G/FLOT1/NOTCH3/ACTR1B/CTTNBP2NL/SPECC1/PDLIM7/PAWR/ARC/CNN3/PPP1R12A/ARHGEF2/CASK/WAS/TAOK2/MPRIP/MYO1C/CFL2/DBN1/MYO9B/BIN2/TRIOBP/MYLK/ARPC5/WASL/CDC42BPB/BAIAP2/PARVA/AUTS2/SYNPO2/IQGAP2/CAPZA2/MYO10/RCSD1/ACTN4/GBP1/CRK/AHNAK/BIN1/SH3PXD2A/PARVB/FLOT2/PDLIM3/CDC42BPA/ADAM17/PDLIM5/MYH11/RHOQ/EHBP1L1/MISP/RAC2/SVIL/DUSP22/FLNB/RAB5A/AIF1/CORO1C/ANG/ZYX/S…
GO_RESPONSE_TO_ZINC_ION	GO_RESPONSE_TO_ZINC_ION	43	-0.787146	-1.70044	0.00171962	0.0456012	0.0394123	2006	tags=33%, list=9%, signal=30%	GGH/D2HGDH/MT1A/KRT14/MT1F/PARP1/MT1M/MT1G/VCAM1/S100A8/MT1E/CRIP1/MT1X/MT2A
GO_ELECTRON_TRANSFER_ACTIVITY	GO_ELECTRON_TRANSFER_ACTIVITY	108	0.606214	1.5335	0.00173877	0.0459231	0.0396905	2061	tags=37%, list=9%, signal=34%	C15orf48/AKR1B1/COX6C/UQCR10/NQO1/CYB5A/COX8A/UQCRQ/NDUFA4L2/ASPH/GPX2/NDUFV2/COX7A2/COX6A1/COX7C/ETFA/ETFB/UQCR11/COX7A2L/NDUFS3/GLRX/SDHB/POR/SH3BGRL3/NDUFA12/SDHC/NDUFS2/GLRX3/COX5A/COX6B1/GSR/UQCRH/COX11/TXNRD2/COX7B/P4HA2/AKR7A2/UQCRC1/NDUFS6/FDX2
GO_CELLULAR_RESPONSE_TO_COPPER_ION	GO_CELLULAR_RESPONSE_TO_COPPER_ION	22	-0.855749	-1.6802	0.00174793	0.0459796	0.0397394	753	tags=45%, list=3%, signal=44%	MT1A/MT1F/MT1M/MT1G/MAP1LC3A/AQP1/APP/MT1E/MT1X/MT2A
GO_NEGATIVE_REGULATION_OF_OXIDOREDUCTASE_ACTIVITY	GO_NEGATIVE_REGULATION_OF_OXIDOREDUCTASE_ACTIVITY	21	-0.848945	-1.6513	0.00177745	0.0461995	0.0399294	712	tags=24%, list=3%, signal=23%	SNCA/NFKB1/GZMK/GZMA/CAV1
GO_POSITIVE_REGULATION_OF_CALCIUM_ION_IMPORT	GO_POSITIVE_REGULATION_OF_CALCIUM_ION_IMPORT	16	-0.890398	-1.64832	0.00177627	0.0461995	0.0399294	604	tags=38%, list=3%, signal=37%	LGALS3/STC1/CCL3/RAMP3/CCL2/CRH
GO_OXIDOREDUCTASE_ACTIVITY_ACTING_ON_THE_CH_CH_GROUP_OF_DONORS	GO_OXIDOREDUCTASE_ACTIVITY_ACTING_ON_THE_CH_CH_GROUP_OF_DONORS	57	0.714724	1.63129	0.00176828	0.0461995	0.0399294	1905	tags=32%, list=9%, signal=29%	AKR1C3/AKR1C1/AKR1C2/BLVRB/PTGR1/FASN/TM7SF2/DECR1/DHCR7/TECR/SDHB/ACOX1/DHCR24/ACAA1/SDHC/SDHAF4/DUS2/ACADM
GO_SLEEP	GO_SLEEP	23	-0.864366	-1.70297	0.00179012	0.046345	0.0400552	702	tags=17%, list=3%, signal=17%	FOS/IL18/PTGDS/CRH
GO_POSITIVE_REGULATION_OF_INTERLEUKIN_6_PRODUCTION	GO_POSITIVE_REGULATION_OF_INTERLEUKIN_6_PRODUCTION	86	-0.699827	-1.64699	0.00180391	0.0465181	0.0402048	2608	tags=30%, list=12%, signal=27%	ARHGEF2/AKIRIN2/SPON2/F2R/XBP1/SYK/AIF1/MBP/DHX9/TICAM1/EREG/SELENOK/HMGB1/F2RL1/LGALS9/ZBTB20/HYAL2/FCER1G/PYCARD/IL6/TYROBP/CYBA/APP/STAT3/HSPD1/CD74
GO_NUCLEAR_TRANSCRIPTION_FACTOR_COMPLEX	GO_NUCLEAR_TRANSCRIPTION_FACTOR_COMPLEX	188	-0.569101	-1.47688	0.00181609	0.0466486	0.0403176	2680	tags=25%, list=12%, signal=22%	ATF1/LEF1/BDP1/ATF6B/CREB1/SUPT3H/TCF7L2/NFATC1/HIPK2/TAF3/SOX7/NFAT5/SOX9/RUNX3/SOX17/E2F4/HMGA1/SOX2/RXRA/CEBPB/GTF3C1/TLE1/MAX/SOX18/ATF4/TAF10/FOS/TFDP2/TLE3/HYAL2/HIF1A/RUNX1/TAF7/SOX4/CTNNB1/HNRNPAB/PBX1/SFPQ/TLE4/JUN/SOX15/TCF4/JUND/STAT3/HNRNPU/KLF4/JUNB
GO_OXIDATIVE_PHOSPHORYLATION	GO_OXIDATIVE_PHOSPHORYLATION	137	0.569459	1.50319	0.00183121	0.0467386	0.0403954	1889	tags=45%, list=9%, signal=42%	PGK1/COX6C/UQCR10/COX8A/UQCRQ/NDUFV2/NDUFC2/PPIF/COX7A2/ATP5MC1/NDUFA7/ATP5F1E/COX6A1/COX7C/ATP5MF/RHOA/BID/NDUFAB1/UQCR11/ATP5PB/NDUFA3/PARK7/ATP5ME/NDUFB10/NDUFB4/UQCC3/ATP5PD/NDUFA2/NDUFS4/COX7A2L/NDUFB8/NDUFS3/ATP5MC2/ATP5PF/COA6/NDUFB9/NDUFV3/ATP5F1B/CDK1/NDUFS7/ATP5F1A/NDUFC1/SHMT2/NDUFB1/NDUFA12/SDHC/DNAJC15/UQCC2/NIPSNAP2/NDUFS2/NDUFS5/ATP5F1D/COX5A/NDUFA1/COX6B1/NDUFB5/DMAC2L/UQCRH/NDUFA…
GO_RESPONSE_TO_ALCOHOL	GO_RESPONSE_TO_ALCOHOL	202	-0.573364	-1.499	0.00183387	0.0467386	0.0403954	1075	tags=20%, list=5%, signal=19%	LARP1/KLF9/GRAMD1A/AHR/CD27/ACTR2/PARP1/FYN/ADAM15/MT-ND4/TUFM/FOS/GSTP1/VCAM1/FOSL1/RPL15/GSN/RPL10A/CTNNB1/CCL3/CLDN1/ICAM1/CLDN3/NPPC/EEF2/EEF1B2/S100A8/CYBA/MT-CYB/CDKN1A/STAT3/KLF2/RGS2/FOSB/SPARC/KLF4/CCL19/CCL21/IGFBP7/CRH
GO_REGULATION_OF_RESPIRATORY_BURST	GO_REGULATION_OF_RESPIRATORY_BURST	16	-0.889518	-1.64669	0.00184267	0.0467575	0.0404117	286	tags=38%, list=1%, signal=37%	GRN/INSR/RPS19/IGHA2/JCHAIN/IGHA1
GO_NEGATIVE_REGULATION_OF_BEHAVIOR	GO_NEGATIVE_REGULATION_OF_BEHAVIOR	11	-0.917646	-1.6079	0.00184888	0.0467575	0.0404117	711	tags=18%, list=3%, signal=18%	ARRDC3/CRH
GO_ADP_METABOLIC_PROCESS	GO_ADP_METABOLIC_PROCESS	110	0.616829	1.57216	0.00187419	0.0468643	0.040504	1384	tags=25%, list=6%, signal=23%	GAPDH/ENO1/LDHA/PGAM1/PGK1/DDIT4/ALDOC/TPI1/GPI/EIF6/BPGM/PKM/PFKP/ENO2/ALDOA/BAD/AK2/FBP1/PFKL/SLC2A6/NUP37/RAE1/PRKAG1/HK1/PGM1/HK2/GALK1
GO_RESPONSE_TO_MOLECULE_OF_BACTERIAL_ORIGIN	GO_RESPONSE_TO_MOLECULE_OF_BACTERIAL_ORIGIN	316	-0.527988	-1.44824	0.0018672	0.0468643	0.040504	2565	tags=31%, list=12%, signal=28%	CDC73/AKIRIN2/CARD8/LCN2/CD96/BCR/SPON2/GJA1/IL10RA/TNFRSF1B/IRAK1/F2R/RPS6KA3/HDAC5/XBP1/PAF1/CTR9/ACP5/HSF1/OTUD5/PDE4D/CASP8/CSF3/NOTCH1/ADAM17/SELP/RELA/TNIP2/SBNO2/CXCL6/EDN1/PTPN22/AKT1/TICAM1/CX3CL1/PDE4B/TRIB1/SIGIRR/ATP2A2/SERPINE1/KLRK1/CAPN2/ERBIN/MTDH/CEBPB/CTSG/LITAF/HMGB1/GCH1/AXL/GNG12/MAPKAPK2/PABPN1/SLPI/LDOC1/LGALS9/LY96/NFKB1/PTGS2/FOS/CASP1/HMGB2/NFKBIA/PDCD4/GSTP1/MEF2C/VCAM1…
GO_NEGATIVE_REGULATION_OF_IMMUNE_SYSTEM_PROCESS	GO_NEGATIVE_REGULATION_OF_IMMUNE_SYSTEM_PROCESS	416	-0.515744	-1.44523	0.00187457	0.0468643	0.040504	3091	tags=36%, list=14%, signal=32%	ZFPM1/YTHDF3/PTGER4/FSTL3/RC3H2/CTLA4/RNF125/LRRC32/NF1/SDC4/DLG1/HAVCR2/ADA/DAB2IP/DLL1/TRAF3IP1/CXCL12/PARP3/PAWR/LDLR/NMI/NFKBID/STAT5B/ZC3H8/ADGRF5/CDC73/MDK/HOXA9/NBL1/CD96/BCR/CCN3/FBXW7/SCRIB/ILRUN/MFHAS1/SAMHD1/PAF1/WASL/CTR9/MIA3/IL1RL1/RC3H1/PRKDC/PKN1/INHBA/GBP1/PCBP2/CRK/FBXO7/NOTCH1/CDK6/TBC1D10C/SEC14L1/LST1/GAL/NDFIP1/APPL1/OTUD4/C1QC/RIPOR2/GPR171/THY1/SOX9/DUSP22/PHPT1/RUNX3/MEIS…
GO_GLYCOSYL_COMPOUND_METABOLIC_PROCESS	GO_GLYCOSYL_COMPOUND_METABOLIC_PROCESS	117	0.612546	1.57479	0.00189392	0.0469893	0.0406121	2851	tags=37%, list=13%, signal=32%	AKR1B1/AKR1C3/NME1/AKR1C1/NME4/DNPH1/AKR1C2/RHOA/NME2/ERH/TK1/MACROD2/HPRT1/ADK/FUCA1/PEMT/MACROD1/NT5C/TH/APRT/NT5E/DTYMK/CBR4/DGUOK/ADA2/APOBEC3C/NME3/AKR7A2/PUDP/NT5C2/NUDT18/UPP1/PPAT/NME6/UCKL1/UMPS/FUCA2/GBA/AKR1A1/NT5C3A/ABHD10/UPRT/GMPR2
GO_LYASE_ACTIVITY	GO_LYASE_ACTIVITY	167	0.549756	1.48902	0.00189044	0.0469893	0.0406121	1881	tags=21%, list=8%, signal=19%	CA9/ENO1/ALDOC/TPI1/DDT/PCBD1/ECHS1/RNASE1/GLO1/ENO2/HMGCL/ALDOA/FASN/PARK7/CA12/TSEN34/PM20D1/CA2/PAICS/CENPV/GMDS/MVD/SHMT2/FAHD1/GGCT/SGPL1/HSD17B4/APEX1/XRCC6/ECHDC1/BCKDHA/PCK2/AZIN1/PPCDC/KYAT3
GO_REGULATION_OF_CHOLESTEROL_BIOSYNTHETIC_PROCESS	GO_REGULATION_OF_CHOLESTEROL_BIOSYNTHETIC_PROCESS	41	0.736369	1.62537	0.00191714	0.0472078	0.0408009	1583	tags=44%, list=7%, signal=41%	SCD/FDFT1/IDI1/SQLE/FDPS/SREBF1/FASN/HMGCS1/TM7SF2/SOD1/DHCR7/CYP51A1/SC5D/MVK/MVD/POR/ELOVL6/HMGCR
GO_DENDRITIC_CELL_ANTIGEN_PROCESSING_AND_PRESENTATION	GO_DENDRITIC_CELL_ANTIGEN_PROCESSING_AND_PRESENTATION	12	-0.917135	-1.61462	0.00191549	0.0472078	0.0408009	346	tags=33%, list=2%, signal=33%	THBS1/CCL19/CD74/CCL21
GO_FORMATION_OF_PRIMARY_GERM_LAYER	GO_FORMATION_OF_PRIMARY_GERM_LAYER	107	-0.651887	-1.57077	0.00196689	0.0482514	0.0417029	2624	tags=38%, list=12%, signal=34%	SRF/FGFR2/BMP7/LEF1/CDC73/GJA1/PAF1/CTR9/LAMA3/EYA2/INHBA/WLS/SFRP2/SETD2/ITGAV/ITGB4/SOX7/ITGA4/ARID1A/SNAI1/SOX17/COL6A1/SOX2/TXNRD1/PRKAR1A/ITGA5/ITGB2/BMPR2/ITGA2/NR4A3/ITGB1/DKK1/FN1/CTNNB1/KDM6B/MMP2/EPHA2/LAMB3/COL4A2/ETS2/KLF4
GO_REGULATION_OF_INTERLEUKIN_1_SECRETION	GO_REGULATION_OF_INTERLEUKIN_1_SECRETION	44	-0.755453	-1.62783	0.00197429	0.0482522	0.0417035	1060	tags=30%, list=5%, signal=28%	HMGB1/ARG2/GAS6/LGALS9/SERPINB1/CASP1/PYCARD/CCL3/ZC3H12A/CARD16/FOXP1/TNFAIP3/CCL19
GO_CELLULAR_AMINO_ACID_METABOLIC_PROCESS	GO_CELLULAR_AMINO_ACID_METABOLIC_PROCESS	288	0.491483	1.41833	0.0020148	0.0490594	0.0424012	2411	tags=27%, list=11%, signal=24%	PCBD1/ERO1A/NQO1/COMT/BCAT2/PSMA7/PSMA6/PSMA3/HMGCL/PSMD7/PSMB2/PSMA4/HSD17B10/PARK7/HIBADH/HNMT/PSMA1/MCCC2/PM20D1/PSMB3/GSS/TXN2/NIT2/PSMB1/AIMP1/PSMB6/EEF1E1/PSMD13/PSMD3/PEMT/BCKDK/PSMC6/PSMB5/RIMKLA/PRDX4/PSMC4/TH/SHMT2/PSMD8/PSMD11/GCLM/PSMC1/DDAH1/ACY1/PSMA5/TST/PPA1/PSMC3/PSME2/BCKDHA/BCKDHB/BHMT/PSMF1/PSMD6/GSTZ1/MCCC1/ENOPH1/PEPD/PSMD14/AZIN1/MPST/PSMD4/PLOD2/PLOD1/CLN3/KYAT3/PSMC5/GATB…
GO_POSITIVE_REGULATION_OF_CD4_POSITIVE_ALPHA_BETA_T_CELL_ACTIVATION	GO_POSITIVE_REGULATION_OF_CD4_POSITIVE_ALPHA_BETA_T_CELL_ACTIVATION	34	-0.794697	-1.64977	0.00208573	0.0501706	0.0433616	1530	tags=38%, list=7%, signal=36%	TGFBR2/XCL1/SOCS1/CD83/IL4R/LGALS9/NFKBIZ/IL18/CD81/IFNG/ANXA1/CD55/CCL19
GO_T_CELL_RECEPTOR_COMPLEX	GO_T_CELL_RECEPTOR_COMPLEX	50	-0.733036	-1.60084	0.00209108	0.0501706	0.0433616	2872	tags=32%, list=13%, signal=28%	ZAP70/APBB1IP/CD6/TRAT1/ALCAM/CD247/CD8B/SYK/CD8A/TRGC2/CD3G/TRDC/CD3E/TRBC1/TRAC/CD3D
GO_STRESS_ACTIVATED_PROTEIN_KINASE_SIGNALING_CASCADE	GO_STRESS_ACTIVATED_PROTEIN_KINASE_SIGNALING_CASCADE	272	-0.548685	-1.48291	0.0020863	0.0501706	0.0433616	2883	tags=31%, list=13%, signal=27%	DLG1/DVL3/DAB2IP/DTNBP1/PDCD10/NCOR1/MAPK10/MAP3K11/TAOK2/PTPN1/HDAC3/FBXW11/SPHK1/PINK1/AGT/RB1CC1/MAP2K7/IRAK1/MFHAS1/NBR1/STK25/TPD52L1/PKN1/TAOK1/IGF1R/RELL1/SEMA4C/MAP3K2/HIPK2/SFRP2/HIPK3/SYK/CCDC88C/TNIP2/PER1/ZEB2/DUSP22/EDN1/PTPN22/AKT1/TIAM1/HACD3/TRIB1/SPAG9/MYC/PJA2/MAP3K20/EZR/NCF1/HMGB1/CCM2/PAK1/MAP2K3/MAPKAPK2/GADD45G/CD27/F2RL1/LGALS9/CYLD/NFKB1/MAP4K4/DKK1/PDCD4/GSTP1/PYCARD/RPS…
GO_COAGULATION	GO_COAGULATION	283	-0.543129	-1.47005	0.00207997	0.0501706	0.0433616	2124	tags=22%, list=10%, signal=20%	SH2B1/CBX5/EHD1/CAPZA2/ITPR1/PDPN/PRKACB/SYK/PRKCH/SELP/GNG2/RAB5A/CD34/EDN1/CARMIL1/GNA15/F11R/SERPINE1/RAB27A/ENTPD1/CSRP1/PRKAR1A/AXL/TLN1/LCK/MMRN1/PIK3R1/PABPC4/GAS6/FYN/PLAU/PROS1/ITGA2/F2RL1/PRCP/F3/ANXA2/FCER1G/IL6/MAFF/MYH9/FLNA/SEMG1/IRF1/THBS1/COL3A1/SHH/JMJD1C/COL1A1/COL1A2/PLAT/VWF/SERPING1/MYL9/NFE2L2/APOE/A2M/CAV1/TFPI2/MYL12A/ANXA5/RAP2B/PLAUR
GO_DISULFIDE_OXIDOREDUCTASE_ACTIVITY	GO_DISULFIDE_OXIDOREDUCTASE_ACTIVITY	37	0.77239	1.6776	0.00214276	0.0502429	0.0434241	1849	tags=54%, list=8%, signal=50%	PGK1/ERO1A/P4HB/TXNL1/TXNDC17/TXN2/PDIA3/TXN/GLRX/PDIA6/SH3BGRL3/TMX1/PDIA4/GSTO2/GLRX3/GSTO1/GFER/GSR/SELENOT/TXNRD2
GO_POSITIVE_REGULATION_OF_BEHAVIOR	GO_POSITIVE_REGULATION_OF_BEHAVIOR	19	-0.863067	-1.64127	0.00213379	0.0502429	0.0434241	708	tags=16%, list=3%, signal=15%	NR4A3/MEF2C/CRH
GO_IMMUNOLOGICAL_SYNAPSE	GO_IMMUNOLOGICAL_SYNAPSE	36	-0.782629	-1.64027	0.00216313	0.0502429	0.0434241	2883	tags=56%, list=13%, signal=48%	DLG1/HAVCR2/ZAP70/CD6/ALCAM/RHOH/LAT/EZR/PRKAR1A/LCK/LGALS3/CD53/CD3E/MYH9/ICAM1/CD37/CD81/CORO1A/GZMB/GZMA
GO_PEPTIDOGLYCAN_BINDING	GO_PEPTIDOGLYCAN_BINDING	11	-0.916494	-1.60588	0.00212854	0.0502429	0.0434241	83	tags=27%, list=0%, signal=27%	NOD1/IGHM/JCHAIN
GO_NEGATIVE_REGULATION_OF_CYTOKINE_SECRETION	GO_NEGATIVE_REGULATION_OF_CYTOKINE_SECRETION	60	-0.714504	-1.59102	0.0021503	0.0502429	0.0434241	1513	tags=28%, list=7%, signal=26%	CD34/PTPN22/CX3CL1/CD200/TNFRSF4/EZR/ARG2/GAS6/F2RL1/SERPINB1/FN1/ZC3H12A/CARD16/TNFAIP3/ANXA1/RGCC/SRGN
GO_REGULATION_OF_EXTRINSIC_APOPTOTIC_SIGNALING_PATHWAY	GO_REGULATION_OF_EXTRINSIC_APOPTOTIC_SIGNALING_PATHWAY	144	-0.614026	-1.54308	0.00214091	0.0502429	0.0434241	2434	tags=35%, list=11%, signal=31%	PEA15/AGT/RB1CC1/STX4/TCF7L2/EYA2/CASP8/INHBA/BIRC6/SFRP2/ITGAV/BCL2/RELA/ITPRIP/TNFRSF10B/UNC5B/AKT1/PAK2/FAIM/CX3CL1/NRP1/SERPINE1/PMAIP1/PHIP/TIMP3/AR/FYN/CYLD/STK4/GCLC/HMGB2/SP100/LGALS3/GSTP1/HYAL2/SIAH2/PYCARD/ICAM1/THBS1/ITGA6/CFLAR/SKIL/G0S2/TNFAIP3/PTPRC/ITM2C/CAV1/LMNA/MCL1/TNFSF10
GO_RESPONSE_TO_INTERLEUKIN_1	GO_RESPONSE_TO_INTERLEUKIN_1	191	-0.590246	-1.5316	0.00215473	0.0502429	0.0434241	1715	tags=27%, list=8%, signal=25%	OTUD4/PRKCI/RELA/TNIP2/SOX9/EDN1/XCL1/CCL17/CX3CL1/CEBPB/GBP2/YY1/CCL3L1/TANK/LGALS9/XCL2/PSMB10/NFKB1/GCLC/NFKBIA/RORA/PSME4/HYAL2/HIF1A/PSMB8/TLE5/PYCARD/IL6/RPS27A/CCL3/ICAM1/ZC3H12A/HAS2/ETS1/SQSTM1/CD47/EGR1/CYBA/APP/UBC/CCL20/CCL14/CXCL8/PSMB9/ANXA1/CCL4/KLF2/SELE/CCL19/CCL5/CCL2/CCL21
GO_CELL_CELL_ADHESION_VIA_PLASMA_MEMBRANE_ADHESION_MOLECULES	GO_CELL_CELL_ADHESION_VIA_PLASMA_MEMBRANE_ADHESION_MOLECULES	217	-0.568325	-1.50173	0.00210631	0.0502429	0.0434241	1530	tags=15%, list=7%, signal=14%	TGFBR2/MBP/CLSTN1/CX3CL1/SELL/CDH13/CDH5/ESAM/DSC3/PCDH17/PALLD/EMB/ROBO1/ITGA5/NECTIN1/WNK1/LGALS7B/ITGB2/PCDH7/ITGB1/VCAM1/CLDN1/ICAM1/PECAM1/CLDN3/CLDN4/CLDN5/FXYD5/CLDN23/MYADM/SELE/KLF4/SPARCL1
GO_NEGATIVE_REGULATION_OF_LOCOMOTION	GO_NEGATIVE_REGULATION_OF_LOCOMOTION	299	-0.532719	-1.44441	0.00216046	0.0502429	0.0434241	3075	tags=35%, list=14%, signal=30%	PTGER4/SRF/SPRED1/RYK/SEMA6B/ARHGDIB/NF1/LDLRAD4/ADA/DAB2IP/CXCL12/KANK1/PDCD10/CYGB/FOXO3/CLASP1/WAS/NBL1/BCR/GJA1/CCN3/HDAC5/WASL/MIA3/LRP1/AFDN/ACVRL1/SEMA4D/PHLDB2/SRGAP1/SEMA4C/SEMA4A/JAG1/MCC/CRK/NOTCH1/SFRP2/MECP2/CYP1B1/NRG1/BCL2/MCTP1/SEMA3F/RIPOR2/THY1/PTPRG/BMERB1/DUSP22/TIE1/AIF1/CORO1C/AKT1/CX3CL1/TRIB1/CD200/NRP1/PTPRK/SERPINE1/KLRK1/DPYSL3/HMGB1/SRGAP3/ANGPT2/SINHCAF/ROBO1/CHMP3/OS…
GO_ALPHA_BETA_T_CELL_DIFFERENTIATION	GO_ALPHA_BETA_T_CELL_DIFFERENTIATION	97	-0.661803	-1.57228	0.00220579	0.050873	0.0439687	4156	tags=58%, list=19%, signal=47%	MTOR/BCL6/RELB/ZNF683/IL18R1/STAT6/LY9/JAK3/ABL1/NCKAP1L/SASH3/SPN/RARA/ZFPM1/PTGER4/RC3H2/ADA/ZAP70/ITK/NFKBID/LEF1/MALT1/PNP/AP3D1/RC3H1/SEMA4A/SYK/BCL2/TGFBR2/RUNX3/SATB1/SOCS1/HMGB1/BCL11B/CD83/ZBTB16/TCF7/TMEM98/IL4R/LGALS9/PRDM1/GPR183/RORA/NFKBIZ/IL18/BCL3/RUNX1/IL6/IRF1/ZC3H12A/SHH/IFNG/STAT3/FOXP1/ANXA1/CCL19
GO_REGULATION_OF_LYMPHOCYTE_MEDIATED_IMMUNITY	GO_REGULATION_OF_LYMPHOCYTE_MEDIATED_IMMUNITY	139	-0.604597	-1.50503	0.00219863	0.050873	0.0439687	2874	tags=26%, list=13%, signal=23%	HAVCR2/PARP3/STAT5B/MALT1/WAS/CD96/TNFRSF1B/NECTIN2/CRK/IL1R1/NDFIP1/RIF1/DUSP22/SH2D1A/XCL1/LAMP1/THOC1/EXOSC6/FAM49B/SERPINB4/KLRK1/LAG3/HMGB1/SERPINB9/FCGRT/IL7R/LGALS9/HLA-F/IL18/FCER1G/IL6/CD81/HLA-E/HSPD1/PTPRC/B2M
GO_INTERLEUKIN_1_BETA_PRODUCTION	GO_INTERLEUKIN_1_BETA_PRODUCTION	82	-0.689819	-1.61206	0.00224311	0.0515522	0.0445557	2612	tags=34%, list=12%, signal=30%	MALT1/CARD8/F2R/ACP5/CASP8/PYHIN1/GBP5/CX3CL1/HMGB1/ARG2/ERRFI1/F2RL1/LGALS9/SERPINB1/CASP1/GSTP1/PYCARD/CCL3/ZC3H12A/TYROBP/CARD16/EGR1/APP/IFNG/FOXP1/TNFAIP3/IFI16/CCL19
GO_CYTOKINE_BINDING	GO_CYTOKINE_BINDING	122	-0.636896	-1.56939	0.0022663	0.0517221	0.0447025	3020	tags=34%, list=14%, signal=30%	TGFBR1/IL13RA1/LRRC32/CXCR3/PXDN/IFNGR1/NBL1/IL10RA/IL2RB/TNFRSF1B/OSMR/LTBP3/IL1RL1/ACVRL1/TGFBR3/ACKR3/GBP1/PDPN/IL1R1/IL3RA/ITGAV/ITGA4/TGFBR2/TNFRSF14/NRP1/HMGB1/LTBP1/BMPR2/NRP2/CD93/ITGB1/LTBP4/HYAL2/IL6ST/IL2RG/THBS1/ENG/CXCR4/A2M/ACKR1/ZFP36/CD74
GO_CELL_CHEMOTAXIS	GO_CELL_CHEMOTAXIS	268	-0.533725	-1.44029	0.00226464	0.0517221	0.0447025	2555	tags=31%, list=12%, signal=27%	MDK/NBL1/MET/PRKD2/CCN3/BIN2/KDR/PDGFRB/PARVA/BST1/PDE4D/SBDS/GPSM3/JAML/ACKR3/CRK/NOTCH1/TNFSF14/SYK/ADAM17/CSF1/ITGA1/S1PR1/RIPOR2/RAC2/CXCL6/AIF1/EDN1/TIAM1/XCL1/CCL17/CX3CL1/PDE4B/NRP1/OXSR1/SERPINE1/KLRK1/BCAR1/SWAP70/HMGB1/AKIRIN1/WNK1/GAS6/ITGB2/CCL3L1/F2RL1/LGALS9/XCL2/EGR3/FLT1/HMGB2/GPR183/LGALS3/GSTP1/VCAM1/FCER1G/IL6/NR4A1/CCL3/THBS1/RARRES2/CXCL13/EPHA2/S100A8/CXCL3/CORO1A/CCL20/CCL1…
GO_AMMONIUM_ION_METABOLIC_PROCESS	GO_AMMONIUM_ION_METABOLIC_PROCESS	182	0.538261	1.48358	0.00230407	0.0524015	0.0452897	1974	tags=22%, list=9%, signal=20%	PLA2G2A/AKR1B1/AKR1C3/FABP5/PLA2G2F/GDPD3/AKR1C1/ASAH1/COMT/AKR1C2/DBI/RAB38/APOC1/PARK7/HNMT/ACSL3/SAT2/HPRT1/DEGS2/MAOA/SLC44A2/PEMT/TH/POR/STARD10/CSNK2B/DHPS/SMPD2/SLC44A4/CRAT/CBR4/LPIN3/BHMT/AZIN1/CROT/ACADM/CSNK2A1/CHKA/AKR7A2/SCARB1
GO_CELLULAR_KETONE_METABOLIC_PROCESS	GO_CELLULAR_KETONE_METABOLIC_PROCESS	219	0.516748	1.44767	0.00232447	0.0526826	0.0455327	2280	tags=30%, list=10%, signal=27%	IRS2/AKR1B1/AKR1C3/FABP5/TPI1/INSIG1/EIF6/NQO1/AKR1C1/COMT/PSMA7/AKR1C2/SREBF1/PPARG/PSMA6/GLO1/PSMA3/APOC1/PSMD7/PSMB2/PSMA4/PARK7/PSMA1/PSMB3/PSMB1/TRIB3/DGAT2/PSMB6/PSMD13/PSMD3/PSMC6/PSMB5/PSMC4/BMP2/PSMD8/PSMD11/PSMC1/PSMA5/COQ5/CBR4/PSMC3/HMGCR/PSME2/CRYZL1/BHMT/PSMF1/PSMD6/GSTZ1/PSMD14/AZIN1/PSMD4/KYAT3/COQ9/NR1H2/AKR7A2/COQ2/PSMC5/INSIG2/CYP4F11/FDXR/SLC45A3/NMT1/PDK1/HAGH/ERLIN1/NR1H3
GO_SKELETAL_MUSCLE_CELL_DIFFERENTIATION	GO_SKELETAL_MUSCLE_CELL_DIFFERENTIATION	58	-0.72472	-1.61206	0.00239206	0.053842	0.0465347	1345	tags=31%, list=6%, signal=29%	BCL9L/ATF3/MEF2D/EMD/NOTCH1/SELENON/KLF5/GPC1/AKIRIN1/FOS/MEF2C/EGR2/DDX17/MAFF/BTG2/EEF2/EGR1/DDX5
GO_POSITIVE_REGULATION_OF_HEMOPOIESIS	GO_POSITIVE_REGULATION_OF_HEMOPOIESIS	178	-0.590988	-1.52324	0.00238755	0.053842	0.0465347	2880	tags=35%, list=13%, signal=31%	ATP11C/ADA/ZAP70/NFKBID/FOXO3/STAT5B/LEF1/MALT1/PNP/AP3D1/MDK/CREB1/XBP1/CASP8/INHBA/JAG1/CSF3/FAM210B/RHOH/SYK/ATXN1L/CSF1/ACIN1/TGFBR2/RUNX3/TRIB1/NOTCH2/KLF10/SOCS1/HMGB1/STAT1/CD83/AXL/ZBTB16/HCLS1/CD27/DHX36/GAS6/IL7R/IL4R/LGALS9/CYLD/FOS/EGR3/HMGB2/EVI2B/HIF1A/NFKBIZ/IL18/RUNX1/ID2/N4BP2L2/ETS1/TYROBP/SHH/JUN/ZFP36L1/IFNG/STAT3/ANXA1/PTPRC/CCL19/CD74
GO_REGULATION_OF_CHOLESTEROL_METABOLIC_PROCESS	GO_REGULATION_OF_CHOLESTEROL_METABOLIC_PROCESS	53	0.715973	1.61938	0.00240447	0.0539358	0.0466158	1037	tags=32%, list=5%, signal=31%	SCD/FDFT1/IDI1/SQLE/FDPS/SREBF1/FASN/HMGCS1/TM7SF2/SOD1/DHCR7/CYP51A1/DGAT2/SC5D/MVK/MVD/POR
GO_POSITIVE_REGULATION_OF_HEART_CONTRACTION	GO_POSITIVE_REGULATION_OF_HEART_CONTRACTION	35	-0.778999	-1.62692	0.00241687	0.054029	0.0466964	1465	tags=29%, list=7%, signal=27%	PDE4D/EDN1/ATP2A2/GSK3A/GCH1/ADM/CCN2/ATP1A1/TPM1/RGS2
GO_ENDOCYTIC_VESICLE	GO_ENDOCYTIC_VESICLE	277	-0.535442	-1.447	0.00242973	0.0541316	0.046785	2645	tags=23%, list=12%, signal=21%	FMNL1/TBC1D5/WAS/RAB43/MYO1C/SPHK1/AMN/TCIRG1/STX4/STAB1/WASL/HYOU1/LRP1/EPS15/WLS/ITGAV/RAPGEF6/STX6/FLOT2/SYK/APPL1/TAP2/TAPBP/RAC2/FLNB/RAB5A/ZYX/LAMP2/ATP6V0E1/HLA-DQA2/LAMP1/NCF1/RAB31/CLCN3/RAB32/ARF6/GOLIM4/TAP1/HLA-F/CLTB/HYAL2/RAB11FIP1/EVL/GSN/RPS27A/HLA-DQB1/HLA-DQA1/CYBA/HLA-E/CORO1A/UBC/HLA-DRB1/HSPH1/HLA-DPA1/APOE/HLA-DPB1/CAV1/HBEGF/B2M/HLA-DRA/SPARC/GNLY/CD74/VIM
GO_HORMONE_RECEPTOR_BINDING	GO_HORMONE_RECEPTOR_BINDING	172	-0.585474	-1.50841	0.00244434	0.0542727	0.046907	3078	tags=38%, list=14%, signal=33%	MED24/BAZ2A/KDM4C/NCOA3/GAS2L1/MED12/PIAS1/OASL/STAT5B/LEF1/NCOR1/NCOA1/NCOA2/TCF7L2/TGFB1I1/PKN1/FOXL2/PIAS2/ACTN4/NCOR2/SIRT1/EP300/NSD1/ARID1A/HMGA1/PAGR1/TRIP12/TACC1/CTBP2/RXRA/ASXL1/PHB2/CEBPB/STAT1/FKBP4/CNOT1/PARP1/FYN/SUMO1/TAF10/NR4A3/SOCS2/TOB2/HIF1A/TACC2/TRIP6/NCOA7/ZBTB7A/TAF7/JAK1/CTNNB1/NR4A1/ARID5A/YWHAH/NPPC/JMJD1C/JUND/STAT3/FOXP1/FUS/ETS2/NR4A2/HMGN3/DDX5/CRH
GO_RESPONSE_TO_TUMOR_NECROSIS_FACTOR	GO_RESPONSE_TO_TUMOR_NECROSIS_FACTOR	285	-0.532959	-1.44202	0.00247084	0.0546756	0.0472552	1990	tags=27%, list=9%, signal=25%	ACTN4/POSTN/GBP1/CASP4/TNFSF14/SYK/ADAM17/TNFRSF25/SIRT1/RELA/CCDC3/EDN1/AKT1/CDIP1/XCL1/DHX9/CCL17/CX3CL1/TNFRSF14/TNFRSF4/ERBIN/GCH1/STAT1/GBP2/TNFRSF18/CD27/GAS6/CCL3L1/TANK/F2RL1/XCL2/CYLD/PSMB10/NFKB1/PTGS2/CASP1/NFKBIA/RORA/PSME4/GSTP1/HYAL2/VCAM1/PSMB8/PYCARD/CCL3/BIRC3/CLDN1/ICAM1/ZC3H12A/THBS1/HAS2/LTB/RPS3/TNFRSF6B/CARD16/ZFP36L1/COL1A1/CYBA/YBX3/PLVAP/RACK1/CCL20/CCL14/CXCL8/PSMB9/NFE2…
GO_MUSCLE_CELL_MIGRATION	GO_MUSCLE_CELL_MIGRATION	78	-0.691317	-1.6007	0.00248226	0.0547434	0.0473138	2555	tags=46%, list=12%, signal=41%	MDK/CCN3/AGT/PDGFA/ARPC5/SORL1/PDGFRB/PARVA/LRP1/POSTN/CRK/AAMP/BCL2/PLEKHO1/AIF1/TRIB1/NRP1/SERPINE1/PAK1/AKIRIN1/ROCK1/PLAU/ITGA2/IQGAP1/NR4A3/GSTP1/MEF2C/NET1/ADAMTS1/HAS2/PLAT/TPM1/NFE2L2/ANXA1/IGFBP5/CCL5
GO_POSITIVE_REGULATION_OF_WOUND_HEALING	GO_POSITIVE_REGULATION_OF_WOUND_HEALING	51	-0.734771	-1.61441	0.00255403	0.0561372	0.0485184	2742	tags=45%, list=12%, signal=40%	DUOX2/KANK1/F2R/RREB1/XBP1/MYLK/PDPN/ARFGEF1/SELP/PLPP3/TGFBR2/F11R/SERPINE1/F3/CLDN1/THBS1/CLDN3/CLDN4/SOX15/NFE2L2/CXCR4/ANXA1/HBEGF
GO_CARBON_OXYGEN_LYASE_ACTIVITY	GO_CARBON_OXYGEN_LYASE_ACTIVITY	66	0.665665	1.5647	0.00257795	0.0564734	0.048809	1624	tags=23%, list=7%, signal=21%	CA9/ENO1/TPI1/PCBD1/ECHS1/ENO2/FASN/PARK7/CA12/CA2/GMDS/HSD17B4/APEX1/XRCC6/ECHDC1
GO_CELLULAR_PROTEIN_COMPLEX_DISASSEMBLY	GO_CELLULAR_PROTEIN_COMPLEX_DISASSEMBLY	210	0.51028	1.42668	0.00259284	0.0566103	0.0489273	2317	tags=33%, list=10%, signal=30%	CAPG/EIF5A/ASPH/MRPL27/TRMT112/MRPL57/MID1/MRPL12/MRPL18/CHCHD1/MRPS34/MRPS26/CFL1/DSTN/MRPL54/CIB1/MRPL48/MRPL15/MRPL10/MRPS18A/MRPS35/MRPL43/MRPS7/MRPL13/MRPL20/MRPL58/MRPS15/MRPL42/MRPS18B/MRPL28/MRPL16/MRPS23/TWF1/MRPL49/MRPL52/MRPL14/MRPS16/NAPA/CAPZB/MRPL51/MRPL39/MRPL33/MRPL37/MRPS28/MRPS6/MRPS21/AURKAIP1/RDX/MRPL24/VPS4B/MRPL38/GADD45GIP1/APEH/MRPS18C/MRPS36/ERAL1/MRPL44/MRPL21/SH3BP1/MRP…
GO_NEGATIVE_REGULATION_OF_MUSCLE_ADAPTATION	GO_NEGATIVE_REGULATION_OF_MUSCLE_ADAPTATION	10	-0.916119	-1.56848	0.00260783	0.0567485	0.0490467	817	tags=40%, list=4%, signal=39%	ERRFI1/LMNA/KLF4/IGFBP5
GO_MUSCLE_ADAPTATION	GO_MUSCLE_ADAPTATION	96	-0.655589	-1.55793	0.00263876	0.0571381	0.0493835	2423	tags=31%, list=11%, signal=28%	AGT/TNFRSF1B/GATM/ROCK2/NOTCH1/FBXO32/MEF2A/JARID2/AIF1/EDN1/SELENON/UTRN/ATP2A2/GSK3A/PAK1/ROCK1/PARP1/YY1/ERRFI1/NR4A3/PPP3CA/MEF2C/IL6ST/GSN/CFLAR/CYBA/LMNA/RGS2/KLF4/IGFBP5
GO_ELECTRON_TRANSPORT_CHAIN	GO_ELECTRON_TRANSPORT_CHAIN	176	0.548249	1.49791	0.00264318	0.0571381	0.0493835	2061	tags=38%, list=9%, signal=34%	C15orf48/AKR1B1/COX6C/UQCR10/NQO1/CYB5A/COX8A/UQCRQ/NDUFA4L2/ASPH/GPX2/NDUFV2/NDUFC2/COX7A2/NDUFA7/COX6A1/COX7C/ETFA/BID/ETFB/NDUFAB1/UQCR11/NDUFA3/PARK7/NDUFB10/NDUFB4/UQCC3/NDUFA2/NDUFS4/COX7A2L/NDUFB8/NDUFS3/GLRX/COA6/NDUFB9/NDUFV3/ETFRF1/CDK1/NDUFS7/SDHB/NDUFC1/POR/NDUFB1/SH3BGRL3/NDUFA12/SDHC/DNAJC15/NDUFS2/NDUFS5/GLRX3/COX5A/NDUFA1/COX6B1/NDUFB5/GSR/UQCRH/NDUFA6/COX11/TXNRD2/COX7B/COQ9/P4HA…
GO_FATTY_ACID_CATABOLIC_PROCESS	GO_FATTY_ACID_CATABOLIC_PROCESS	99	0.612476	1.53498	0.00265632	0.0572332	0.0494657	2047	tags=27%, list=9%, signal=25%	IRS2/AIG1/ECHS1/ETFA/ETFB/SCP2/ACAT2/DECR1/ECH1/ABCD3/ACOX1/ACAA1/ACOT8/HSD17B4/HADH/CRAT/ECHDC1/LPIN3/PCK2/PHYH/CROT/CPT2/SLC27A2/ACADM/AMACR/ALDH3A2/PEX7
GO_PHOSPHOTRANSFERASE_ACTIVITY_PHOSPHATE_GROUP_AS_ACCEPTOR	GO_PHOSPHOTRANSFERASE_ACTIVITY_PHOSPHATE_GROUP_AS_ACCEPTOR	53	0.711875	1.61011	0.00271906	0.0582021	0.0503031	1926	tags=36%, list=9%, signal=33%	NME1/NME4/ATP5MC1/ATP5F1E/NME2/ATP5PB/AK2/ATP5PD/ATP6V0C/ATP5MC2/SUCLG1/ATP6AP1/ATP5F1B/ATP5F1A/ATP5F1D/IP6K2/DTYMK/ATP5F1C/NME3
GO_ACTIN_BINDING	GO_ACTIN_BINDING	391	-0.50292	-1.40203	0.00271057	0.0582021	0.0503031	3203	tags=31%, list=14%, signal=27%	PPP1R9A/PTK2/ANXA8/FMNL2/EGFR/SPIRE2/HIP1/SNCA/SHANK3/NEBL/PHACTR1/FRG1/MYO1G/EPS8/CCDC88A/PDLIM7/PAWR/CNN3/FMNL1/WAS/JMY/MPRIP/MYO1C/CFL2/DBN1/MYO9B/TRIOBP/MYLK/ARPC5/CORO2A/WASL/ANTXR1/PARVA/AFDN/BCL7B/EMD/SYNPO2/MIB2/RAI14/PHACTR2/IQGAP2/CAPZA2/MYO10/RCSD1/ACTN4/GBP1/COBLL1/TNS1/SYNE1/BIN1/PARVB/PDLIM3/TMSB4Y/PDLIM5/MSRB2/MYH11/MISP/SVIL/FLNB/AIF1/CORO1C/ANG/ADD3/UTRN/ACTR3/SYNPO/EZR/MARCKSL1/…
GO_REGULATION_OF_BICELLULAR_TIGHT_JUNCTION_ASSEMBLY	GO_REGULATION_OF_BICELLULAR_TIGHT_JUNCTION_ASSEMBLY	22	-0.845982	-1.66102	0.00272805	0.0582043	0.050305	2509	tags=55%, list=11%, signal=48%	MYO1C/GJA1/ROCK2/PRKCH/SNAI1/ROCK1/TJP1/RUNX1/CLDN1/CLDN3/CLDN5/EPHA2
GO_OXIDOREDUCTASE_ACTIVITY_ACTING_ON_A_SULFUR_GROUP_OF_DONORS	GO_OXIDOREDUCTASE_ACTIVITY_ACTING_ON_A_SULFUR_GROUP_OF_DONORS	55	0.697194	1.58219	0.00279123	0.059359	0.051303	1849	tags=42%, list=8%, signal=38%	PGK1/ERO1A/P4HB/TXNL1/TXNDC17/TXN2/PDIA3/TXN/GLRX/PRDX3/QSOX1/PDIA6/SH3BGRL3/TMX1/PDIA4/GSTO2/GLRX3/GSTO1/GFER/MSRB1/GSR/SELENOT/TXNRD2
GO_ESTABLISHMENT_OR_MAINTENANCE_OF_CELL_POLARITY	GO_ESTABLISHMENT_OR_MAINTENANCE_OF_CELL_POLARITY	214	-0.553881	-1.46077	0.00283154	0.0600213	0.0518754	2931	tags=30%, list=13%, signal=26%	RICTOR/RUFY3/DLG1/ACTR1B/RHOF/GOLPH3/DOCK8/KANK1/CLASP1/ARHGEF2/DCTN1/FRMD4A/GJA1/SCRIB/ARPC5/STK25/CDC42BPB/PARVA/MAPKAP1/STK11/MAP4/ROCK2/CRK/PARVB/ARFGEF1/FLOT2/RIPOR2/CYTH1/RHOQ/PRKCI/MISP/RAC2/PTK7/RHOJ/ACTR3/FAM89B/CDH5/ERBIN/FSCN1/CAP1/CD3G/PAK1/ARF6/ROCK1/ACTR2/HES1/MAP1B/ITGB1/CLIC4/GSN/MYH9/FRMD4B/WEE1/SPRY1/SHH/MSN/AQP1/RACK1/RND3/DST/CCL4/LMNA/CCL19/CCL21
GO_NEGATIVE_REGULATION_OF_CIRCADIAN_RHYTHM	GO_NEGATIVE_REGULATION_OF_CIRCADIAN_RHYTHM	13	-0.90577	-1.61203	0.00286814	0.0606009	0.0523764	453	tags=31%, list=2%, signal=30%	SIN3A/PER2/SFPQ/CRH
GO_GLUCOCORTICOID_RECEPTOR_BINDING	GO_GLUCOCORTICOID_RECEPTOR_BINDING	16	-0.882062	-1.63289	0.00290509	0.0606056	0.0523804	1816	tags=69%, list=8%, signal=63%	NCOR2/TACC1/CEBPB/FKBP4/SUMO1/NR4A3/NR4A1/YWHAH/STAT3/ETS2/NR4A2
GO_REGULATION_OF_CAMP_MEDIATED_SIGNALING	GO_REGULATION_OF_CAMP_MEDIATED_SIGNALING	38	-0.759635	-1.60089	0.00288823	0.0606056	0.0523804	2332	tags=32%, list=11%, signal=28%	UBE2B/CRTC3/PDE4A/PDE3B/APLNR/PDE4D/CGAS/GSK3A/ARRDC3/GNAI2/RGS2/CRH
GO_REGULATION_OF_CIRCADIAN_SLEEP_WAKE_CYCLE	GO_REGULATION_OF_CIRCADIAN_SLEEP_WAKE_CYCLE	11	-0.908395	-1.59169	0.00290537	0.0606056	0.0523804	106	tags=27%, list=0%, signal=27%	ADA/PTGDS/CRH
GO_ACTIN_FILAMENT_BASED_MOVEMENT	GO_ACTIN_FILAMENT_BASED_MOVEMENT	123	-0.614196	-1.51641	0.00290403	0.0606056	0.0523804	2550	tags=27%, list=11%, signal=24%	WAS/MYO1C/GJA1/MYO9B/DSG2/WASL/PARVA/PDE4D/ACTN4/PDPN/BIN1/PDE4B/ATP2A2/FRMD6/AKAP9/MYO1B/TPM3/ROCK1/SUMO1/WIPF1/TNNI2/WASF2/MYH9/STC1/FLNA/SYNE2/TPM4/DSP/ATP1A1/TPM1/TNNT3/CAV1/VIM
GO_POSITIVE_REGULATION_OF_RESPONSE_TO_WOUNDING	GO_POSITIVE_REGULATION_OF_RESPONSE_TO_WOUNDING	61	-0.716615	-1.60334	0.0029251	0.0608121	0.0525588	2742	tags=43%, list=12%, signal=37%	DUOX2/KANK1/MDK/F2R/RREB1/XBP1/MYLK/LRP1/PDPN/ARFGEF1/SELP/PLPP3/TGFBR2/F11R/SERPINE1/GRN/F3/CLDN1/THBS1/CLDN3/CLDN4/SOX15/NFE2L2/CXCR4/ANXA1/HBEGF
GO_REGULATION_OF_EMBRYONIC_DEVELOPMENT	GO_REGULATION_OF_EMBRYONIC_DEVELOPMENT	122	-0.627685	-1.54669	0.00294766	0.0608121	0.0525588	3579	tags=38%, list=16%, signal=32%	IL1RN/GRHL3/IGF1/FGFR1/VANGL2/TGIF2/BMP7/PHLDB1/DVL3/DLL1/TRAF3IP1/BAG6/NIBAN2/CLASP1/GJA1/LAMA5/LAMA3/PHLDB2/NOTCH1/SFRP2/B4GALT5/PRKACB/SNAI1/PTK7/SOX17/EHMT1/MBP/TRIP12/LAMA4/NIPBL/AR/WNK1/DHX36/HES1/STK4/DKK1/SEPTIN7/NRARP/CTNNB1/SHH/INSR/RACK1/NFE2L2/MYADM/PHLDA2/KLF4
GO_SKELETAL_MUSCLE_ORGAN_DEVELOPMENT	GO_SKELETAL_MUSCLE_ORGAN_DEVELOPMENT	147	-0.608361	-1.53177	0.0029524	0.0608121	0.0525588	3080	tags=29%, list=14%, signal=25%	BCL9L/ATF3/NF1/FLOT1/DLL1/MEF2D/NIBAN2/HOXD9/IGSF8/CFL2/EMD/FOXL2/NOTCH1/GPCPD1/BCL2/SKI/EP300/RIPOR2/SVIL/FLNB/SELENON/KLF5/GPC1/AKIRIN1/HOMER1/FOS/PPP3CA/MEF2C/EGR2/DDX17/MAFF/CTNNB1/CAV2/SHH/BTG2/EEF2/CFLAR/EGR1/DCN/YBX3/CAV1/DDX5
GO_NEGATIVE_REGULATION_OF_CYTOKINE_PRODUCTION	GO_NEGATIVE_REGULATION_OF_CYTOKINE_PRODUCTION	252	-0.539297	-1.44606	0.00293435	0.0608121	0.0525588	3618	tags=37%, list=16%, signal=31%	CD84/IRF3/HERC5/JAK3/LGR4/NCKAP1L/IGF1/FGFR1/NLRC5/MAVS/RARA/RPS6KA5/TSPO/ZFPM1/PTGER4/SIRPA/RNF125/LRRC32/UBE2L6/HAVCR2/AKAP8/DLL1/TRAF3IP1/CSK/NMI/LEF1/CARD8/CD96/RNF216/IKBKE/ILRUN/LAPTM4B/ACP5/IL1RL1/HDAC7/HSF1/OTUD5/INHBA/GBP1/PCBP2/TIA1/NDFIP1/FURIN/CD34/DICER1/PTPN22/PPM1B/XCL1/CX3CL1/CD200/SIGIRR/TIGIT/TNFRSF4/EZR/LAG3/ERBIN/HMGB1/ARG2/CD83/AXL/GAS6/YY1/ERRFI1/F2RL1/LGALS9/CYLD/SERPINB1/H…
GO_REGULATION_OF_PHOSPHOLIPASE_ACTIVITY	GO_REGULATION_OF_PHOSPHOLIPASE_ACTIVITY	65	-0.699317	-1.58124	0.0029785	0.0611572	0.0528572	3616	tags=34%, list=16%, signal=28%	GNAQ/ABL1/FGFR1/ANXA8/EGFR/SNCA/FGFR2/S1PR4/ITK/PPT1/AGT/PDGFRB/LRP1/ANG/GNA15/ABL2/FLT1/CCN1/ANXA1/RGS2/SELE/CCL5
GO_ENDOCYTIC_VESICLE_LUMEN	GO_ENDOCYTIC_VESICLE_LUMEN	17	-0.855772	-1.6057	0.00307658	0.0627775	0.0542575	157	tags=29%, list=1%, signal=29%	HYOU1/HSPH1/APOE/SPARC/GNLY
GO_NEGATIVE_REGULATION_OF_HEMOPOIESIS	GO_NEGATIVE_REGULATION_OF_HEMOPOIESIS	129	-0.631606	-1.56517	0.00307653	0.0627775	0.0542575	3091	tags=44%, list=14%, signal=38%	FGL2/HOXA5/RARA/FBN1/ZFPM1/FSTL3/RC3H2/CTLA4/NF1/DLL1/NFKBID/STAT5B/ZC3H8/CDC73/MDK/HOXA9/FBXW7/PAF1/CTR9/RC3H1/INHBA/FBXO7/NOTCH1/CDK6/C1QC/GPR171/RUNX3/MEIS2/TMEM176A/TRIB1/MYC/LAG3/SOCS1/HMGB1/ZBTB16/PIK3R1/TMEM176B/KLF13/HES1/IL4R/NFKBIA/TOB2/RUNX1/NRARP/CTNNB1/ID2/CCL3/N4BP2L2/IRF1/ZC3H12A/SHH/ZFP36L1/MAFB/NFE2L2/ANXA1/ZFP36/CD74
GO_TYROSINE_PHOSPHORYLATION_OF_STAT_PROTEIN	GO_TYROSINE_PHOSPHORYLATION_OF_STAT_PROTEIN	72	-0.693244	-1.58952	0.00311238	0.0633109	0.0547185	1110	tags=21%, list=5%, signal=20%	SOCS1/PARP14/HCLS1/TNFRSF18/FYN/HES1/IL18/IL6ST/IL6/PECAM1/IFNG/STAT3/SOCS3/CAV1/CCL5
GO_DEFENSE_RESPONSE_TO_GRAM_NEGATIVE_BACTERIUM	GO_DEFENSE_RESPONSE_TO_GRAM_NEGATIVE_BACTERIUM	53	-0.723658	-1.60147	0.00315928	0.0637794	0.0551235	2028	tags=30%, list=9%, signal=27%	OPTN/SELP/CXCL6/TNFRSF14/SERPINE1/CTSG/RPL30/LYZ/F2RL1/DEFB1/HMGB2/PYCARD/IL6/RARRES2/IGHM/RPS19
GO_ASSOCIATIVE_LEARNING	GO_ASSOCIATIVE_LEARNING	66	-0.69629	-1.57231	0.00316463	0.0637794	0.0551235	3051	tags=33%, list=14%, signal=29%	SRF/HRH1/PIAS1/NF1/TANC1/CREB1/PPT1/AGT/MECP2/RGS14/B4GALT2/MEIS2/SYNPO/ACTR2/EIF4A3/FOS/ITGB1/HIF1A/PPP1R1B/BTG2/APP/CRH
GO_REGULATION_OF_CELL_MORPHOGENESIS	GO_REGULATION_OF_CELL_MORPHOGENESIS	461	-0.482958	-1.36319	0.00316028	0.0637794	0.0551235	3378	tags=31%, list=15%, signal=26%	ARAP1/NDEL1/NGFR/LARP4/ZMPSTE24/FERMT2/CUX1/PPP1R9A/PTK2/ENPP2/PREX1/ITSN2/SEMA5A/FMNL2/FSTL4/SH3D19/FES/ZMYM4/BCL9L/SRF/SHANK3/RYK/EFNA5/SEMA6B/CHN1/RUFY3/DLG1/DVL3/FAM171A1/CXCL12/EPS8/RHOF/ZMYM2/ABI2/ARC/PLXNA2/KANK1/FMNL1/ZRANB1/MDK/TAOK2/IST1/ANXA7/LIMS2/DBN1/TRIOBP/RREB1/NIN/STK25/LIMS1/KDR/BAIAP2/PARVA/LRP1/SEMA4D/PQBP1/MYO10/SEMA4C/SEMA4A/STK11/ACTN4/POSTN/SIN3A/GBP1/CRK/PDPN/CAMSAP1/PARV…
GO_PHOSPHATIDYLGLYCEROL_ACYL_CHAIN_REMODELING	GO_PHOSPHATIDYLGLYCEROL_ACYL_CHAIN_REMODELING	16	0.874495	1.63366	0.00319477	0.063798	0.0551395	82	tags=12%, list=0%, signal=12%	PLA2G2A/PLA2G2F
GO_SMOOTH_MUSCLE_CELL_PROLIFERATION	GO_SMOOTH_MUSCLE_CELL_PROLIFERATION	131	-0.617051	-1.53252	0.00318868	0.063798	0.0551395	1689	tags=34%, list=8%, signal=32%	S1PR1/TGM2/TGFBR2/AIF1/EDN1/ANG/AKT1/CX3CL1/EREG/TRIB1/CDH13/STAT1/PAK1/ITGA2/NR4A3/PTGS2/XRCC5/PDCD4/GNAI2/GSTP1/MEF2C/IL18/SF1/NAMPT/IL6/CTNNB1/ID2/MMP2/ADAMTS1/THBS1/NPPC/JUN/CYBA/CALCRL/TPM1/IFNG/APOD/CDKN1A/FOXP1/TNFAIP3/HBEGF/KLF4/IGFBP5/SOD2/CCL5
GO_HELICASE_ACTIVITY	GO_HELICASE_ACTIVITY	153	-0.598785	-1.51226	0.00319066	0.063798	0.0551395	5396	tags=48%, list=24%, signal=36%	SMARCAL1/DDX47/DDX41/MRE11/NAV2/RFC4/DHX29/SMARCA4/HLTF/TTF2/IFIH1/UPF1/HELZ/DDX51/MOV10/FBH1/DDX58/RAD50/MCM5/AQR/DDX19A/HELZ2/MCM6/DDX42/WRN/SMARCAD1/DHX38/YTHDC2/SUPV3L1/SHPRH/HELB/SRCAP/ERCC3/DDX10/MCM7/DDX52/BTAF1/DDX46/EP400/SLFN11/DDX1/RAD54L2/DHX15/SMARCA1/RECQL/CHD7/ASCC3/CHD9/DDX39A/DICER1/CHD3/DHX9/CHD4/SMARCA2/SMARCA5/SNRNP200/EIF4A2/SETX/DHX36/CHD1/EIF4A3/ATRX/DDX6/XRCC5/DDX18/CHD2/D…
GO_RECEPTOR_INHIBITOR_ACTIVITY	GO_RECEPTOR_INHIBITOR_ACTIVITY	30	-0.818915	-1.67946	0.00322716	0.0639849	0.055301	800	tags=17%, list=4%, signal=16%	DKK3/FST/DKK1/LY6E/CCL5
GO_CRISTAE_FORMATION	GO_CRISTAE_FORMATION	34	0.756801	1.6384	0.00323824	0.0639849	0.055301	2019	tags=53%, list=9%, signal=48%	ATP5MC1/ATP5F1E/ATP5MF/ATP5PB/ATP5ME/UQCC3/ATP5PD/ATP5MC2/ATP5PF/ATP5F1B/ATP5F1A/AFG3L2/ATP5F1D/MICOS13/DMAC2L/CHCHD3/ATP5F1C/CHCHD6
GO_PEPTIDE_HORMONE_RECEPTOR_BINDING	GO_PEPTIDE_HORMONE_RECEPTOR_BINDING	14	-0.86767	-1.57064	0.0032432	0.0639849	0.055301	839	tags=14%, list=4%, signal=14%	FYN/CRH
GO_VASCULAR_PROCESS_IN_CIRCULATORY_SYSTEM	GO_VASCULAR_PROCESS_IN_CIRCULATORY_SYSTEM	144	-0.604475	-1.51908	0.00323467	0.0639849	0.055301	1712	tags=22%, list=8%, signal=20%	BCR/GJA1/AGT/F2R/ROCK2/ITGA1/PIK3C2A/EDN1/AKT1/CDH5/ADRB2/GCH1/ROCK1/C2CD4B/BMPR2/ECE1/F2RL1/PTP4A3/PTGS2/GCLC/YES1/ACTA2/PER2/ADM/ICAM1/NPPC/RAMP2/APOE/CAV1/RGS2/SOD2
GO_REGULATION_OF_GLUTAMATE_RECEPTOR_SIGNALING_PATHWAY	GO_REGULATION_OF_GLUTAMATE_RECEPTOR_SIGNALING_PATHWAY	48	-0.750624	-1.63993	0.00327886	0.0641091	0.0554084	1674	tags=19%, list=8%, signal=17%	NETO2/CX3CL1/ADRB2/FYN/MEF2C/APP/IFNG/CCL2/CRH
GO_NEGATIVE_REGULATION_OF_INTERLEUKIN_1_SECRETION	GO_NEGATIVE_REGULATION_OF_INTERLEUKIN_1_SECRETION	14	-0.867179	-1.56975	0.00327547	0.0641091	0.0554084	855	tags=43%, list=4%, signal=41%	CARD8/GAS6/SERPINB1/ZC3H12A/CARD16/TNFAIP3
GO_NEGATIVE_REGULATION_OF_MULTI_ORGANISM_PROCESS	GO_NEGATIVE_REGULATION_OF_MULTI_ORGANISM_PROCESS	193	-0.571333	-1.48742	0.00327826	0.0641091	0.0554084	3079	tags=38%, list=14%, signal=33%	YTHDF3/TNIP1/RNF125/ARHGDIB/APOBEC3A/HAVCR2/ADA/NUCKS1/TRAF3IP1/CCL8/CCNK/PLSCR1/OASL/NMI/PARP10/TARDBP/CARD8/REST/CD96/GJA1/AEN/SCRIB/ILRUN/HPGDS/SAMHD1/SHFL/PCBP2/CRK/ITGAV/SEC14L1/ILF3/PPM1B/TRIB1/ADAR/SIGIRR/SERPINB4/PARP14/STAT1/ARG2/RIOK3/GRN/SLPI/RESF1/SERPINB9/TRIM38/CHMP3/LGALS9/HLA-F/ANXA2/GSN/HTRA1/CCL3/ZC3H12A/ZC3HAV1/CARD16/NPPC/JUN/TRIM31/SERPING1/HLA-E/KRT6A/ISG20/TIMP1/IFITM1/TNFA…
GO_CELL_JUNCTION_ASSEMBLY	GO_CELL_JUNCTION_ASSEMBLY	233	-0.554488	-1.47746	0.00330774	0.0644813	0.0557301	3698	tags=42%, list=17%, signal=35%	RAPGEF2/TLN2/ILK/PIP5K1C/PEAK1/ABL1/PKP1/WHAMM/VASP/RAPGEF1/MARVELD2/RAB13/FERMT2/PKP2/PTK2/PIP5K1A/SRF/COL16A1/EFNA5/PPM1F/FLOT1/SDC4/DLG1/APC/CLASP1/TAOK2/MYO1C/BCR/GJA1/LAMA5/LIMS2/AGT/PKN2/LIMS1/KDR/LAMA3/HDAC7/LRP1/AFDN/ACVRL1/LAMC1/PHLDB2/ACTN4/ROCK2/TNS1/ITGB4/BCL2/PRKCH/PRKCI/THY1/SNAI1/DUSP22/GJA4/HEG1/KRT14/RCC2/CORO1C/LAMC2/PKP4/NRP1/CDH13/F11R/CDH5/ESAM/PTPRK/MTDH/FSCN1/FBLIM1/TLN1/IT…
GO_MUSCLE_CELL_DIFFERENTIATION	GO_MUSCLE_CELL_DIFFERENTIATION	314	-0.525427	-1.44066	0.00335445	0.0651978	0.0563494	3331	tags=33%, list=15%, signal=29%	RARA/ANKRD17/EDNRB/COMP/ZMPSTE24/KAT2A/SIK1/NFATC2/MRTFB/DNMT1/SRF/NEBL/FGFR2/PIAS1/FLOT1/TCF3/DLL1/CCL8/NIBAN2/CACYBP/TANC1/CCN3/CFL2/AGT/HDAC5/XBP1/PDGFRB/PTBP1/NFATC1/EHD1/SGCB/SEMA4C/NOTCH1/SYNE1/MEF2A/MECP2/TNFSF14/BNIP2/BIN1/NRG1/BCL2/PDLIM5/SKI/SIRT1/MYH11/RIPOR2/ZEB1/SOX9/ARID1A/TMEM204/PLEKHO1/RBM4/EDN1/AKT1/SORBS2/QKI/RBM38/SELENON/EREG/KLF5/SPAG9/ATP2A2/CAPN2/RXRA/GSK3A/EPC1/PAK1/CSRP1…
GO_REGULATION_OF_SYSTEMIC_ARTERIAL_BLOOD_PRESSURE_MEDIATED_BY_A_CHEMICAL_SIGNAL	GO_REGULATION_OF_SYSTEMIC_ARTERIAL_BLOOD_PRESSURE_MEDIATED_BY_A_CHEMICAL_SIGNAL	44	-0.73922	-1.59285	0.00338739	0.0656433	0.0567344	2423	tags=32%, list=11%, signal=28%	AGT/F2R/PDE4D/EDN1/CTSZ/ADRB2/CTSG/CPA3/ECE1/F2RL1/CYBA/AOPEP/TPM1/SOD2
GO_FATTY_ACID_TRANSPORT	GO_FATTY_ACID_TRANSPORT	80	0.647625	1.56806	0.00339931	0.06568	0.0567661	865	tags=16%, list=4%, signal=16%	PLA2G2A/FABP4/IRS2/MIF/PLA2G2F/NMB/PPARG/ACSL3/SLC27A5/CD36/ATP5PF/ABCD3/ACSL1
GO_REGULATION_OF_CD4_POSITIVE_ALPHA_BETA_T_CELL_ACTIVATION	GO_REGULATION_OF_CD4_POSITIVE_ALPHA_BETA_T_CELL_ACTIVATION	58	-0.712857	-1.58567	0.00344299	0.0663283	0.0573264	1530	tags=31%, list=7%, signal=29%	TGFBR2/RUNX3/XCL1/SOCS1/HMGB1/ARG2/CD83/IL4R/LGALS9/NFKBIZ/IL18/RUNX1/ZC3H12A/CD81/IFNG/ANXA1/CD55/CCL19
GO_CHRONIC_INFLAMMATORY_RESPONSE	GO_CHRONIC_INFLAMMATORY_RESPONSE	19	-0.850676	-1.6177	0.00349078	0.0664669	0.0574462	516	tags=32%, list=2%, signal=31%	VCAM1/THBS1/CXCL13/S100A8/TNFAIP3/CCL5
GO_LONG_CHAIN_FATTY_ACID_TRANSPORT	GO_LONG_CHAIN_FATTY_ACID_TRANSPORT	56	0.704538	1.60385	0.00348058	0.0664669	0.0574462	865	tags=23%, list=4%, signal=22%	PLA2G2A/FABP4/IRS2/MIF/PLA2G2F/NMB/PPARG/ACSL3/SLC27A5/CD36/ATP5PF/ABCD3/ACSL1
GO_POSITIVE_REGULATION_OF_ADAPTIVE_IMMUNE_RESPONSE	GO_POSITIVE_REGULATION_OF_ADAPTIVE_IMMUNE_RESPONSE	101	-0.661719	-1.58306	0.00348884	0.0664669	0.0574462	1888	tags=21%, list=9%, signal=19%	IL1R1/SIRT1/RIF1/XCL1/EXOSC6/FAM49B/FCGRT/HLA-F/NFKBIZ/IL18/FCER1G/IL6ST/PYCARD/IL6/CD81/HLA-E/HSPD1/ANXA1/PTPRC/B2M/CCL19
GO_T_CELL_ACTIVATION_INVOLVED_IN_IMMUNE_RESPONSE	GO_T_CELL_ACTIVATION_INVOLVED_IN_IMMUNE_RESPONSE	88	-0.66353	-1.5677	0.00348884	0.0664669	0.0574462	1120	tags=53%, list=5%, signal=51%	ITGAL/MTOR/BCL6/RELB/IL18R1/STAT6/LY9/JAK3/FGL2/SPN/RARA/EIF2AK4/ZFPM1/PTGER4/RC3H2/HAVCR2/APBB1IP/NFKBID/LEF1/MALT1/MDK/RC3H1/SEMA4A/HLA-DMB/RAB27A/HMGB1/TMEM98/F2RL1/IL4R/LGALS9/GPR183/LGALS3/RORA/LCP1/NFKBIZ/IL18/BCL3/FCER1G/IL6/ICAM1/ZC3H12A/CD81/IFNG/STAT3/FOXP1/ANXA1/CCL19
GO_INTERLEUKIN_8_BIOSYNTHETIC_PROCESS	GO_INTERLEUKIN_8_BIOSYNTHETIC_PROCESS	16	-0.876089	-1.62183	0.00350336	0.066513	0.0574861	478	tags=25%, list=2%, signal=24%	SYK/BCL3/KLF4/CD74
GO_STRUCTURAL_CONSTITUENT_OF_EYE_LENS	GO_STRUCTURAL_CONSTITUENT_OF_EYE_LENS	13	-0.898983	-1.59995	0.00357472	0.0670901	0.0579848	390	tags=23%, list=2%, signal=23%	CRYBG3/CRYAB/VIM
GO_POSITIVE_REGULATION_OF_LEUKOCYTE_MIGRATION	GO_POSITIVE_REGULATION_OF_LEUKOCYTE_MIGRATION	124	-0.620708	-1.53373	0.00357359	0.0670901	0.0579848	1888	tags=37%, list=9%, signal=34%	IL1R1/TNFSF14/JAM2/ADAM17/CSF1/SELP/RIPOR2/ITGA4/THY1/RAC2/AIF1/EDN1/XCL1/CX3CL1/TNFRSF14/OXSR1/SERPINE1/SELENOK/SWAP70/HMGB1/AKIRIN1/TNFRSF18/WNK1/GAS6/ITGA2/F2RL1/LGALS9/XCL2/LGALS3/CD99/PYCARD/IL6/CCL3/ICAM1/THBS1/RARRES2/CXCL13/APP/PLVAP/CCL20/CXCL8/CCL4/CCL19/CD74/CCL5/CCL21
GO_NEGATIVE_REGULATION_OF_INFLAMMATORY_RESPONSE	GO_NEGATIVE_REGULATION_OF_INFLAMMATORY_RESPONSE	124	-0.620605	-1.53347	0.00357359	0.0670901	0.0579848	3123	tags=28%, list=14%, signal=24%	SHARPIN/PTGER4/SIRPA/ADA/LDLR/MDK/BCR/CCN3/TNFRSF1B/MFHAS1/ACP5/TNFAIP6/NDFIP1/ASH1L/CX3CL1/CD200/CDH5/GRN/NFKB1/SERPINF1/RORA/PDCD4/GSTP1/PYCARD/ZC3H12A/ETS1/CST7/CALCRL/APOD/TNFAIP3/APOE/PTPRC/SOCS3/RPS19/KLF4
GO_LYMPHOCYTE_ACTIVATION_INVOLVED_IN_IMMUNE_RESPONSE	GO_LYMPHOCYTE_ACTIVATION_INVOLVED_IN_IMMUNE_RESPONSE	161	-0.592024	-1.50471	0.0035679	0.0670901	0.0579848	4182	tags=44%, list=19%, signal=36%	ITGAL/MTOR/BCL6/MSH6/DOCK11/RELB/ZNF683/IL18R1/STAT6/LY9/MAD2L2/DOCK10/JAK3/ABL1/MFNG/FGL2/SPN/RARA/EIF2AK4/ZFPM1/PTGER4/RC3H2/HAVCR2/ADA/DLL1/PARP3/APBB1IP/NFKBID/LEF1/MALT1/MDK/XBP1/RC3H1/SEMA4A/NDFIP1/HLA-DMB/RIF1/LAMP1/THOC1/NOTCH2/EXOSC6/RAB27A/SWAP70/HMGB1/TMEM98/F2RL1/IL4R/LGALS9/HLA-F/GPR183/LGALS3/RNF168/RORA/LCP1/NFKBIZ/IL18/BCL3/FCER1G/IL6/ITM2A/ICAM1/ZC3H12A/CD81/CORO1A/IFNG/STAT3/FOX…
GO_NEGATIVE_REGULATION_OF_VIRAL_ENTRY_INTO_HOST_CELL	GO_NEGATIVE_REGULATION_OF_VIRAL_ENTRY_INTO_HOST_CELL	15	-0.887059	-1.62122	0.00359152	0.0672127	0.0580908	433	tags=33%, list=2%, signal=33%	GSN/TRIM31/IFITM1/IFITM3/IFITM2
GO_REGULATION_OF_METAL_ION_TRANSPORT	GO_REGULATION_OF_METAL_ION_TRANSPORT	344	-0.508239	-1.40233	0.00360984	0.0673631	0.0582208	2596	tags=23%, list=12%, signal=20%	SLMAP/CASK/SESTD1/KLHL24/GNB5/GJA1/AGT/F2R/FHL1/MYLK/PDGFRB/APLNR/PDE4D/STIM2/CLIC2/ACTN4/AHNAK/BIN1/GAL/CHD7/BCL2/VAMP2/NETO2/THY1/PER1/TSPAN13/AKT1/XCL1/CALM1/SELENON/CX3CL1/PDE4B/CNKSR3/UTRN/MLLT6/OXSR1/ADRB2/SARAF/AKAP9/CRACR2B/HOMER1/DIAPH1/WNK1/FYN/CALM2/SUMO1/LIME1/ATF4/HSPA2/PTGS2/LGALS3/GNAI2/ANXA2/RRAD/CTNNB1/STC1/CCL3/RAMP3/ICAM1/FLNA/SEMG1/GEM/YWHAH/FXYD5/CYBA/ATP1B3/ISCU/CORO1A/ATP1A…
GO_ASPARTIC_TYPE_PEPTIDASE_ACTIVITY	GO_ASPARTIC_TYPE_PEPTIDASE_ACTIVITY	19	0.840945	1.61715	0.00366461	0.0679977	0.0587693	329	tags=16%, list=1%, signal=16%	CTSD/CTSE/HM13
GO_NEGATIVE_REGULATION_OF_STRESS_ACTIVATED_PROTEIN_KINASE_SIGNALING_CASCADE	GO_NEGATIVE_REGULATION_OF_STRESS_ACTIVATED_PROTEIN_KINASE_SIGNALING_CASCADE	45	-0.737697	-1.59777	0.003659	0.0679977	0.0587693	3073	tags=44%, list=14%, signal=38%	SIRPA/MECOM/DLG1/NCOR1/HDAC3/PINK1/SFRP2/HIPK3/PER1/PTPN22/AKT1/MYC/EZR/F2RL1/CYLD/PDCD4/GSTP1/DNAJA1/SERPINB3/DUSP1
GO_NEGATIVE_REGULATION_OF_CELL_MOTILITY	GO_NEGATIVE_REGULATION_OF_CELL_MOTILITY	254	-0.545631	-1.46325	0.00370353	0.0685258	0.0592257	2684	tags=36%, list=12%, signal=32%	ARHGDIB/NF1/LDLRAD4/ADA/DAB2IP/CXCL12/KANK1/PDCD10/CYGB/FOXO3/CLASP1/WAS/NBL1/BCR/GJA1/CCN3/HDAC5/WASL/MIA3/LRP1/AFDN/ACVRL1/PHLDB2/SRGAP1/JAG1/MCC/CRK/NOTCH1/SFRP2/MECP2/CYP1B1/NRG1/BCL2/MCTP1/RIPOR2/THY1/PTPRG/BMERB1/DUSP22/TIE1/AIF1/CORO1C/AKT1/CX3CL1/TRIB1/CD200/PTPRK/SERPINE1/KLRK1/DPYSL3/HMGB1/SRGAP3/ANGPT2/SINHCAF/ROBO1/OSBPL8/ADAM15/SERPINF1/ADAMTS9/SP100/CLIC4/EPPK1/GSTP1/SEPTIN7/MEF2C/H…
GO_PEPTIDE_HORMONE_BINDING	GO_PEPTIDE_HORMONE_BINDING	35	-0.766098	-1.59997	0.00374918	0.0687755	0.0594415	2088	tags=26%, list=9%, signal=23%	IGF1R/INHBA/SLC40A1/PIK3R1/ECE1/INSR/CALCRL/RAMP2/ANXA5
GO_ESTRADIOL_17_BETA_DEHYDROGENASE_ACTIVITY	GO_ESTRADIOL_17_BETA_DEHYDROGENASE_ACTIVITY	10	0.90877	1.53812	0.00373451	0.0687755	0.0594415	1537	tags=60%, list=7%, signal=56%	HSD17B2/HSD17B14/HSD17B7/HSD17B11/HSD17B12/DHRS11
GO_IRON_ION_BINDING	GO_IRON_ION_BINDING	127	0.582191	1.5023	0.00375903	0.0687755	0.0594415	1915	tags=20%, list=9%, signal=18%	SCD/FTL/MSMO1/P4HA1/EGLN3/FTH1/CYP2J2/CYP24A1/CYP4B1/CYP4F22/CALR/CYP51A1/ISCA2/SC5D/TH/OGFOD3/P3H2/CYP3A5/FA2H/PHYH/PLOD2/CYP4F8/PLOD1/DOHH/P4HA2
GO_ORGANIC_ACID_CATABOLIC_PROCESS	GO_ORGANIC_ACID_CATABOLIC_PROCESS	252	0.489734	1.39412	0.00374291	0.0687755	0.0594415	1950	tags=20%, list=9%, signal=18%	IRS2/AIG1/PCBD1/ECHS1/BCAT2/CRYL1/QPRT/DCXR/ETFA/ETFB/SCP2/HMGCL/HSD17B10/ACAT2/HIBADH/HNMT/MCCC2/TXN2/DECR1/ECH1/HEXB/ABCD3/BCKDK/ACOX1/SHMT2/ACAA1/DDAH1/PGD/ACOT8/TST/HSD17B4/SULT2A1/HADH/CRAT/ECHDC1/LPIN3/BCKDHA/BCKDHB/GSTZ1/MCCC1/PCK2/PHYH/MPST/CROT/CPT2/ACOT4/SLC27A2/ACADM/AMACR/ALDH3A2
GO_AU_RICH_ELEMENT_BINDING	GO_AU_RICH_ELEMENT_BINDING	25	-0.81335	-1.62523	0.00377577	0.0688895	0.05954	2170	tags=40%, list=10%, signal=36%	CPEB2/KHSRP/TIA1/ILF3/DHX36/ZC3H12A/HNRNPA0/ZFP36L1/ZFP36L2/ZFP36
GO_GLUCOSE_6_PHOSPHATE_METABOLIC_PROCESS	GO_GLUCOSE_6_PHOSPHATE_METABOLIC_PROCESS	22	0.826616	1.62113	0.00380732	0.0689489	0.0595914	1525	tags=45%, list=7%, signal=42%	PGAM1/GPI/TALDO1/TKT/G6PC3/PGD/HK1/HK2/PGM2/PGLS
GO_POSITIVE_REGULATION_OF_TYROSINE_PHOSPHORYLATION_OF_STAT_PROTEIN	GO_POSITIVE_REGULATION_OF_TYROSINE_PHOSPHORYLATION_OF_STAT_PROTEIN	59	-0.708808	-1.57318	0.00381061	0.0689489	0.0595914	1089	tags=22%, list=5%, signal=21%	PARP14/HCLS1/TNFRSF18/FYN/HES1/IL18/IL6ST/IL6/PECAM1/IFNG/STAT3/SOCS3/CCL5
GO_RECEPTOR_SIGNALING_PATHWAY_VIA_STAT	GO_RECEPTOR_SIGNALING_PATHWAY_VIA_STAT	127	-0.615706	-1.52282	0.00380985	0.0689489	0.0595914	2694	tags=28%, list=12%, signal=25%	NMI/STAT5A/STAT5B/STAT4/PARP9/AGT/IL10RA/F2R/CTR9/HSF1/NOTCH1/CYP1B1/ARL2BP/LEPROT/IL10RB/SOCS1/PARP14/STAT1/HCLS1/TNFRSF18/FYN/IL7R/HES1/SOCS2/IL18/BCL3/IL6ST/IL6/PECAM1/IFNG/STAT3/PTPRC/SOCS3/CAV1/CCL5/CCL2
GO_STEROID_HORMONE_SECRETION	GO_STEROID_HORMONE_SECRETION	18	-0.856552	-1.62662	0.00382322	0.0689866	0.0596239	72	tags=28%, list=0%, signal=28%	AGT/INHBA/GAL/SELENOM/CRH
GO_IMMUNOLOGICAL_SYNAPSE_FORMATION	GO_IMMUNOLOGICAL_SYNAPSE_FORMATION	14	-0.859657	-1.55614	0.0038592	0.0692542	0.0598552	1240	tags=79%, list=6%, signal=74%	DLG1/HAVCR2/CD6/DOCK8/PRF1/NCK2/LGALS3/CD81/MSN/CCL19/CCL21
GO_POSITIVE_REGULATION_OF_LYMPHOCYTE_DIFFERENTIATION	GO_POSITIVE_REGULATION_OF_LYMPHOCYTE_DIFFERENTIATION	93	-0.646168	-1.53019	0.00385909	0.0692542	0.0598552	2880	tags=37%, list=13%, signal=32%	ATP11C/ADA/ZAP70/NFKBID/STAT5B/MALT1/PNP/AP3D1/MDK/XBP1/RHOH/SYK/TGFBR2/RUNX3/SOCS1/CD83/AXL/ZBTB16/CD27/GAS6/IL7R/IL4R/LGALS9/CYLD/EGR3/NFKBIZ/IL18/RUNX1/SHH/IFNG/ANXA1/PTPRC/CCL19/CD74
GO_CELLULAR_RESPONSE_TO_DRUG	GO_CELLULAR_RESPONSE_TO_DRUG	361	-0.508004	-1.40782	0.00387387	0.0693274	0.0599185	1709	tags=20%, list=8%, signal=19%	SIRT1/GNG2/BCL11A/RELA/SOX9/FDX1/PPP1R14A/AIF1/RBM22/EDN1/XRN1/PTPN22/SELENON/PDE4B/GNA15/MYC/GRK2/PLEKHA1/GSK3A/LARP1/RNF149/SETX/KLF9/AXL/AHR/KMT2A/GAS6/LDOC1/FYN/ERRFI1/ATRX/ADAM15/ATF4/NSMCE3/NFKB1/NR4A3/PTGS2/SERPINF1/PPP3CA/HSPA5/GCLC/GNAI2/NR3C1/MEF2C/NET1/IL6/CTNNB1/KDM6B/ICAM1/FLNA/CAV2/ZC3H12A/MAP1LC3A/NSG1/ETS1/RPS3/CFLAR/EGR1/CYBA/AQP1/RACK1/CD69/NFE2L2/TNFAIP3/CXCR4/ANXA1/KLF2/B2M/KL…
GO_IMMUNOGLOBULIN_BINDING	GO_IMMUNOGLOBULIN_BINDING	20	-0.830461	-1.60465	0.0039071	0.0695422	0.0601041	859	tags=30%, list=4%, signal=29%	MS4A1/FCGRT/LGALS3/FCER1G/VWF/JCHAIN
GO_NEGATIVE_REGULATION_OF_CELLULAR_RESPONSE_TO_GROWTH_FACTOR_STIMULUS	GO_NEGATIVE_REGULATION_OF_CELLULAR_RESPONSE_TO_GROWTH_FACTOR_STIMULUS	135	-0.610806	-1.51878	0.00390002	0.0695422	0.0601041	3183	tags=37%, list=14%, signal=32%	FBN1/BCL9L/FSTL3/TGFBR1/CADM4/LDLRAD4/DAB2IP/EPN2/NIBAN2/CHST11/TRIM33/CASK/NBL1/PTPN1/AGT/SORL1/TGFB1I1/TGFBR3/NOTCH1/HIPK2/SFRP2/SULF2/SPART/ADAM17/SKI/SIRT1/SMURF2/TGFBR2/FAM89B/GPC1/PEG10/GLG1/HHEX/LTBP1/TOB1/HSPA5/DKK1/PMEPA1/ZBTB7A/HTRA1/RPS27A/CAV2/THBS1/CXCL13/SPRY1/CFLAR/DCN/SKIL/UBC/CAV1
GO_FATTY_ACID_BETA_OXIDATION	GO_FATTY_ACID_BETA_OXIDATION	68	0.654544	1.54875	0.00392008	0.069584	0.0601403	2047	tags=32%, list=9%, signal=29%	IRS2/ECHS1/ETFA/ETFB/SCP2/ACAT2/DECR1/ECH1/ABCD3/ACOX1/ACAA1/ACOT8/HSD17B4/HADH/CRAT/ECHDC1/CROT/CPT2/SLC27A2/ACADM/AMACR/PEX7
GO_NEGATIVE_REGULATION_OF_RNA_CATABOLIC_PROCESS	GO_NEGATIVE_REGULATION_OF_RNA_CATABOLIC_PROCESS	55	-0.720173	-1.59844	0.00400802	0.0709527	0.0613232	2155	tags=31%, list=10%, signal=28%	NAF1/SECISBP2/TENT5C/PABPC1/RBM38/DHX9/LARP1/MAPKAPK2/DHX36/TOB1/PAIP1/YBX1/HNRNPA0/YBX3/FUS/HNRNPU/ZFP36
GO_CORTICOSTEROID_HORMONE_SECRETION	GO_CORTICOSTEROID_HORMONE_SECRETION	13	-0.896281	-1.59514	0.00402558	0.0710716	0.0614259	72	tags=23%, list=0%, signal=23%	GAL/SELENOM/CRH
GO_NEUROINFLAMMATORY_RESPONSE	GO_NEUROINFLAMMATORY_RESPONSE	63	-0.696596	-1.56332	0.00406255	0.0715314	0.0618234	1497	tags=41%, list=7%, signal=39%	EGFR/SNCA/IFNGR1/LDLR/SPHK1/TNFRSF1B/LRP1/AIF1/CX3CL1/CD200/ATM/BACE2/GRN/ITGB2/PTGS2/C1QA/IL18/NAMPT/IL6/CCL3/TYROBP/JUN/CST7/APP/IFNG/PTPRC
GO_ANTIGEN_PROCESSING_AND_PRESENTATION_OF_ENDOGENOUS_ANTIGEN	GO_ANTIGEN_PROCESSING_AND_PRESENTATION_OF_ENDOGENOUS_ANTIGEN	22	-0.833858	-1.63722	0.00416976	0.0717328	0.0619974	1693	tags=36%, list=8%, signal=34%	TAP2/TAPBP/FCGRT/TAP1/HLA-F/HLA-E/B2M/CD74
GO_ASTROCYTE_DEVELOPMENT	GO_ASTROCYTE_DEVELOPMENT	38	-0.749874	-1.58032	0.0041835	0.0717328	0.0619974	3095	tags=42%, list=14%, signal=36%	EGFR/NF1/DLL1/IFNGR1/LDLR/LRP1/CDK6/LAMB2/BACE2/GRN/C1QA/IL6/S100A8/APP/IFNG/VIM
GO_MYOBLAST_MIGRATION	GO_MYOBLAST_MIGRATION	11	-0.899065	-1.57534	0.00409075	0.0717328	0.0619974	1571	tags=45%, list=7%, signal=42%	PLEKHO1/AKIRIN1/ROCK1/NET1/ANXA1
GO_CELLULAR_COPPER_ION_HOMEOSTASIS	GO_CELLULAR_COPPER_ION_HOMEOSTASIS	14	-0.857853	-1.55287	0.0041835	0.0717328	0.0619974	209	tags=14%, list=1%, signal=14%	APP/MT2A
GO_CELL_SUBSTRATE_JUNCTION_ORGANIZATION	GO_CELL_SUBSTRATE_JUNCTION_ORGANIZATION	95	-0.64899	-1.53832	0.00413178	0.0717328	0.0619974	3580	tags=53%, list=16%, signal=44%	PEAK1/ABL1/WHAMM/FERMT2/PTK2/PIP5K1A/COL16A1/EFNA5/PPM1F/SDC4/CLASP1/TAOK2/BCR/LAMA5/LIMS1/KDR/LAMA3/LRP1/ACVRL1/LAMC1/PHLDB2/ROCK2/TNS1/ITGB4/BCL2/THY1/DUSP22/KRT14/RCC2/CORO1C/LAMC2/NRP1/PTPRK/TLN1/ITGA5/ROCK1/ITGA2/IQGAP1/MAP4K4/MACF1/FN1/TRIP6/PLEC/ACTN1/THBS1/ITGA6/LAMB3/APOD/DST/KRT5
GO_NEUTROPHIL_MIGRATION	GO_NEUTROPHIL_MIGRATION	104	-0.638198	-1.53208	0.00416497	0.0717328	0.0619974	1785	tags=35%, list=8%, signal=32%	BST1/PDE4D/JAML/IL1R1/SYK/ITGA1/RIPOR2/RAC2/CXCL6/EDN1/XCL1/CCL17/CX3CL1/PDE4B/ITGB2/CCL3L1/XCL2/LGALS3/CD99/FCER1G/CCL3/PECAM1/CXCL13/S100A8/CXCL3/CCL20/CCL14/CXCL8/CCL4/CXCL1/CCL19/CD74/CCL5/CXCL2/CCL2/CCL21
GO_NUCLEOSIDE_TRIPHOSPHATE_METABOLIC_PROCESS	GO_NUCLEOSIDE_TRIPHOSPHATE_METABOLIC_PROCESS	103	0.603023	1.50989	0.00416792	0.0717328	0.0619974	1926	tags=30%, list=9%, signal=28%	ENO1/NME1/PKM/NME4/ATP5MC1/ATP5F1E/ATP5MF/RHOA/ITPA/ENTPD3/NME2/ATP5PB/ALDOA/ATP5ME/UQCC3/ATP5PD/ADK/ATP5MC2/ATP5PF/SUCLG1/ATP5F1B/ATP5F1A/TMSB4X/SMPDL3A/ATP5F1D/DTYMK/DMAC2L/DGUOK/NUDT15/ATP5F1C/NME3
GO_CELL_MATURATION	GO_CELL_MATURATION	150	-0.591103	-1.49319	0.00417758	0.0717328	0.0619974	1958	tags=23%, list=9%, signal=21%	FAM210B/MECP2/FOXA1/B4GALT5/TUT7/PTBP3/BCL2/BCL11A/TYMS/HOXB13/ANG/CX3CL1/EREG/EPAS1/TUT4/NTN4/AXL/SOX18/HES1/C1QA/DEFB1/HIF1A/CDKN1C/ZBTB7A/CTNNB1/ID2/SEMG1/NPPC/APP/CDKN1A/NR4A2/KLF2/CCL19/CCL21
GO_GLUCOSE_METABOLIC_PROCESS	GO_GLUCOSE_METABOLIC_PROCESS	186	0.521265	1.43815	0.00415692	0.0717328	0.0619974	1283	tags=17%, list=6%, signal=16%	IRS2/GAPDH/ENO1/PGAM1/PGK1/FABP5/ALDOC/TPI1/IGFBP3/GPI/BPGM/PKM/TFF3/PFKP/DCXR/ENO2/ALDOA/BAD/FBP1/G6PC3/MDH2/SLC25A1/DGAT2/PFKL/OAS1/SRC/PPP1CB/HK1/PGM1/HK2/GAA/PGM2
GO_SULFUR_COMPOUND_METABOLIC_PROCESS	GO_SULFUR_COMPOUND_METABOLIC_PROCESS	336	0.464196	1.36056	0.0041653	0.0717328	0.0619974	2332	tags=25%, list=11%, signal=23%	GSTM3/SCD/MGST1/HMGCS2/TSTD1/COMT/ST3GAL4/DBI/GSTM4/GLO1/HMGCL/FASN/PARK7/ELOVL1/ACSF2/HMGCS1/ACSL3/MCCC2/GGT6/GSS/ACSL5/SOD1/TXN2/SLC25A1/SULT1A1/IDH1/ISCA2/TECR/DGAT2/SULT1C2/CIAO2B/PDZD11/HEXB/PEMT/ACSL1/SUCLG1/NUBP1/ACSS2/MVK/MVD/ACOT13/SULT2B1/CIAO2A/GCLM/SULT1A2/GSTO2/GGCT/PTGES/HSD17B12/GNS/GLRX3/ACOT8/B3GNT3/TST/HSD17B4/SULT2A1/GSTO1/PPCS/ELOVL6/HS3ST5/CBR4/ACOT7/BHMT/PAX8/GSTZ1/MCCC1/ENO…
GO_CD4_POSITIVE_ALPHA_BETA_T_CELL_DIFFERENTIATION	GO_CD4_POSITIVE_ALPHA_BETA_T_CELL_DIFFERENTIATION	71	-0.691016	-1.57515	0.00420281	0.0718757	0.062121	4156	tags=56%, list=19%, signal=46%	MTOR/BCL6/RELB/IL18R1/STAT6/LY9/JAK3/NCKAP1L/SASH3/SPN/RARA/ZFPM1/PTGER4/RC3H2/NFKBID/LEF1/MALT1/RC3H1/SEMA4A/RUNX3/SATB1/SOCS1/HMGB1/CD83/TMEM98/IL4R/LGALS9/GPR183/RORA/NFKBIZ/IL18/BCL3/RUNX1/IL6/ZC3H12A/IFNG/STAT3/FOXP1/ANXA1/CCL19
GO_MUSCLE_CONTRACTION	GO_MUSCLE_CONTRACTION	305	-0.516987	-1.4077	0.00423497	0.0722371	0.0624333	2467	tags=20%, list=11%, signal=18%	SPHK1/GJA1/AGT/F2R/DSG2/MYLK/EMD/PDE4D/CLIC2/RCSD1/ROCK2/BIN1/SULF2/ITGA1/PIK3C2A/MYH11/C12orf57/EDN1/SORBS3/CALM1/PDE4B/UTRN/GRK2/ADRB2/ATP2A2/AKAP9/MYL12B/ARG2/MAP2K3/TLN1/HOMER1/TPM3/ROCK1/PABPN1/ANXA6/ITGA2/CALM2/SUMO1/PTGS2/TNNI2/ACTA2/STC1/CRYAB/FLNA/ZC3H12A/EEF2/TPM4/DSP/CCN2/CALCRL/ATP1A1/MYL9/TPM1/TNNT3/CXCR4/CALD1/CAV1/MYL12A/RGS2/VIM
GO_GLUCOCORTICOID_BIOSYNTHETIC_PROCESS	GO_GLUCOCORTICOID_BIOSYNTHETIC_PROCESS	14	-0.856703	-1.55079	0.00431322	0.0733032	0.0633547	199	tags=29%, list=1%, signal=28%	REST/DKK3/ATP1A1/CRH
GO_REGULATION_OF_ACTIN_FILAMENT_BASED_PROCESS	GO_REGULATION_OF_ACTIN_FILAMENT_BASED_PROCESS	352	-0.497031	-1.37497	0.00431986	0.0733032	0.0633547	3225	tags=35%, list=15%, signal=30%	PKP2/PPP1R9A/PREX1/SEMA5A/FES/SPIRE2/PTGER4/PLEK/TGFBR1/RAPGEF3/SHANK3/EFNA5/PPM1F/ARHGDIB/RICTOR/SDC4/DLG1/CXCL12/EPS8/CCDC88A/RHOF/ABI2/KANK1/CLASP1/MDK/WAS/TAOK2/JMY/MYO1C/MET/CFL2/DBN1/TRIOBP/DSG2/PDGFA/ARPC5/WASL/PDGFRB/BAIAP2/LRP1/BST1/PDE4D/SYNPO2/TAOK1/PHLDB2/IQGAP2/CAPZA2/C9orf72/CSF3/ROCK2/CRK/PDPN/NCK1/BIN1/ARFGEF1/PAM/TMSB4Y/S1PR1/RHOQ/RAC2/RHOJ/PHPT1/EDN1/ARHGAP17/ADD3/SORBS3/CARMIL1…
GO_ACTIN_FILAMENT_ORGANIZATION	GO_ACTIN_FILAMENT_ORGANIZATION	363	-0.493674	-1.36934	0.00441679	0.0747544	0.064609	3557	tags=36%, list=16%, signal=31%	CCL11/ARHGAP25/ABL1/DIAPH2/NCKAP1L/WHAMM/VASP/ARAP1/GBA2/RFLNB/FAT1/PPP1R9A/PREX1/SEMA5A/SPIRE2/PTGER4/PLEK/HIP1/SRF/TGFBR1/RAPGEF3/SHANK3/NEBL/PHACTR1/PPM1F/RICTOR/RUFY3/SDC4/DLG1/FAM171A1/CXCL12/EPS8/RHOF/ABI2/PAWR/KANK1/CLASP1/ARHGEF2/WAS/JMY/MYO1C/MET/CFL2/DBN1/TRIOBP/ARPC5/WASL/BAIAP2/SYNPO2/PHLDB2/IQGAP2/CAPZA2/C9orf72/ACTN4/CSF3/ROCK2/NCK1/BIN1/ARFGEF1/PDLIM3/BCL2/TMSB4Y/S1PR1/MSRB2/RHOQ/P…
GO_NEGATIVE_REGULATION_OF_NEURON_DEATH	GO_NEGATIVE_REGULATION_OF_NEURON_DEATH	194	-0.576006	-1.50204	0.00443131	0.074807	0.0646544	2599	tags=30%, list=12%, signal=27%	NES/MDK/REST/CREB1/PPT1/PINK1/TNFRSF1B/F2R/SORL1/HSF1/HYOU1/LRP1/CSF3/FBXO7/HIPK2/MECP2/TIGAR/CSF1/BCL2/SIRT1/PRKCI/UNC5B/CD34/AKT1/CX3CL1/CPEB4/CD200/NRP1/MT1F/TMEM259/CEBPB/EIF4G1/RETREG1/AXL/ROCK1/GRN/FYN/ATF4/HLA-F/NR4A3/SERPINF1/GCLC/MEF2C/HIF1A/NCOA7/SET/CTNNB1/REL/BTG2/JUN/CORO1A/RACK1/STAT3/FOXQ1/APOE/NR4A2/SOD2/CCL2
GO_NATURAL_KILLER_CELL_CHEMOTAXIS	GO_NATURAL_KILLER_CELL_CHEMOTAXIS	10	-0.901125	-1.54281	0.00448817	0.075572	0.0653156	1381	tags=60%, list=6%, signal=56%	XCL1/KLRK1/CCL3/CCL4/CCL5/CCL2
GO_BENZENE_CONTAINING_COMPOUND_METABOLIC_PROCESS	GO_BENZENE_CONTAINING_COMPOUND_METABOLIC_PROCESS	25	0.79209	1.60646	0.00452374	0.0757813	0.0654965	2332	tags=32%, list=11%, signal=29%	GSTM3/GSTM4/CYP4B1/TH/ACAA1/KYAT3/GSTM2/GSTM1
GO_POSITIVE_REGULATION_OF_INTERLEUKIN_6_BIOSYNTHETIC_PROCESS	GO_POSITIVE_REGULATION_OF_INTERLEUKIN_6_BIOSYNTHETIC_PROCESS	15	-0.878475	-1.60553	0.00451409	0.0757813	0.0654965	1785	tags=40%, list=8%, signal=37%	SYK/EREG/TYROBP/APP/STAT3/CD74
GO_REGULATION_OF_T_CELL_MEDIATED_IMMUNITY	GO_REGULATION_OF_T_CELL_MEDIATED_IMMUNITY	66	-0.684477	-1.54564	0.00454324	0.0759138	0.065611	2612	tags=29%, list=12%, signal=25%	MALT1/WAS/TNFRSF1B/NECTIN2/IL1R1/DUSP22/XCL1/FAM49B/HMGB1/FCGRT/IL7R/HLA-F/IL18/IL6/CD81/HLA-E/HSPD1/PTPRC/B2M
GO_PROTEASOME_ACCESSORY_COMPLEX	GO_PROTEASOME_ACCESSORY_COMPLEX	24	0.816171	1.63151	0.00458657	0.0762488	0.0659005	2026	tags=62%, list=9%, signal=57%	PSMD7/PSMD13/PSMD3/PSMC6/PSMC4/ADRM1/PSMD8/PSMD11/PSMC1/PSMC3/PSME2/PSMD6/PSMD14/PSMD4/PSMC5
GO_CELLULAR_RESPONSE_TO_INORGANIC_SUBSTANCE	GO_CELLULAR_RESPONSE_TO_INORGANIC_SUBSTANCE	193	-0.563255	-1.46639	0.00457772	0.0762488	0.0659005	1465	tags=22%, list=7%, signal=21%	EDN1/AKT1/SLC40A1/MT1F/NCF1/BRAF/GSK3A/TFAP2A/PARP1/EIF4A3/ATRX/SUMO1/MT1M/ATF4/IQGAP1/NSMCE3/PTGS2/FOS/SERPINF1/HSPA5/MT1G/CLIC4/MEF2C/GSN/ID2/CLDN1/MAP1LC3A/ALOX5AP/SHH/JUN/CFLAR/AQP1/APP/JUND/FUS/MT1E/SYT8/ANXA5/B2M/FOSB/MT1X/JUNB/MT2A
GO_REGULATION_OF_LEUKOCYTE_MEDIATED_CYTOTOXICITY	GO_REGULATION_OF_LEUKOCYTE_MEDIATED_CYTOTOXICITY	69	-0.701264	-1.59206	0.00462154	0.0762497	0.0659013	1499	tags=32%, list=7%, signal=30%	HAVCR2/STAT5B/NECTIN2/CRK/CXCL6/SH2D1A/XCL1/LAMP1/FAM49B/SERPINB4/KLRK1/LAG3/SERPINB9/FCGRT/IL7R/F2RL1/LGALS9/HLA-F/ICAM1/TYROBP/HLA-E/PTPRC
GO_REGULATION_OF_CIRCADIAN_RHYTHM	GO_REGULATION_OF_CIRCADIAN_RHYTHM	97	-0.641213	-1.52337	0.00461432	0.0762497	0.0659013	2583	tags=29%, list=12%, signal=26%	TARDBP/MAPK10/KDM2A/HDAC3/CREB1/FBXW11/FBXW7/PRKDC/SIN3A/ROCK2/PER1/RBM4/DDB1/KLF10/CSNK1D/UBE3A/MAGED1/CSNK1E/ZFHX3/RORA/SIAH2/PER2/ID2/SFPQ/BHLHE40/CREM/PTGDS/CRH
GO_SECOND_MESSENGER_MEDIATED_SIGNALING	GO_SECOND_MESSENGER_MEDIATED_SIGNALING	371	-0.502957	-1.39724	0.00460216	0.0762497	0.0659013	4215	tags=33%, list=19%, signal=27%	CD4/PRKAR2A/LPAR1/SLA2/MTOR/PTGER2/ITPR3/CAMK2D/EDN2/CHERP/ADCY3/GNB1/PPP1R9B/EIF2AK3/ABCA1/PKD2/DYRK2/GNAS/LAT2/RAPGEF2/MYO5A/GNAL/NFATC3/GNAQ/LGR4/PCLO/IGF1/CDC34/CALML5/STIMATE/DGKD/EDNRB/ZMPSTE24/PPP1R9A/NFATC2/LMCD1/EGFR/PTGER4/PLEK/RAPGEF3/S1PR4/HRH1/UBE2B/ADA/ZAP70/CXCR3/CRTC3/RAMP1/TRAT1/ADGRL2/ITPR2/ADGRE5/SPHK1/AGT/PPP3R1/PDE4A/PDE3B/KDR/PTBP1/NFATC1/APLNR/BST1/PDE4D/EIF4EBP2/CLIC2/ACKR…
GO_REGULATION_OF_SUPRAMOLECULAR_FIBER_ORGANIZATION	GO_REGULATION_OF_SUPRAMOLECULAR_FIBER_ORGANIZATION	319	-0.50371	-1.38081	0.00467085	0.0768696	0.066437	3203	tags=34%, list=14%, signal=30%	PPP1R9A/PREX1/SEMA5A/FES/SPIRE2/PTGER4/PLEK/TGFBR1/SNCA/RAPGEF3/SHANK3/PPM1F/RICTOR/SDC4/DLG1/APC/CXCL12/EPS8/ABI2/LDLR/KANK1/CLASP1/ARHGEF2/WAS/DCTN1/JMY/MYO1C/MET/CFL2/DBN1/TRIOBP/NIN/ARPC5/WASL/DYRK1A/BAIAP2/SYNPO2/TAOK1/PHLDB2/IQGAP2/CAPZA2/C9orf72/CSF3/ROCK2/CAMSAP1/NCK1/MECP2/BIN1/ARFGEF1/TMSB4Y/S1PR1/CLIP1/BMERB1/MAPRE1/EDN1/HDGFL3/ADD3/SORBS3/CARMIL1/CX3CL1/ACTR3/NRP1/CDH5/ESAM/GPR65/SYNP…
GO_XENOBIOTIC_TRANSMEMBRANE_TRANSPORTER_ACTIVITY	GO_XENOBIOTIC_TRANSMEMBRANE_TRANSPORTER_ACTIVITY	14	0.862154	1.5784	0.00468314	0.0768786	0.0664448	989	tags=29%, list=4%, signal=27%	RALBP1/SLC2A1/EBP/ABCC3
GO_RESPONSE_TO_FUNGICIDE	GO_RESPONSE_TO_FUNGICIDE	11	-0.896682	-1.57116	0.00471528	0.0771253	0.0666581	1464	tags=55%, list=7%, signal=51%	EHMT1/XRN1/KDM5B/KDM6B/KLF2/KLF4
GO_DIVALENT_INORGANIC_CATION_TRANSPORT	GO_DIVALENT_INORGANIC_CATION_TRANSPORT	427	-0.487242	-1.37039	0.00472172	0.0771253	0.0666581	2607	tags=19%, list=12%, signal=17%	LETM1/CASK/ITPR2/SESTD1/GNB5/GJA1/AGT/F2R/MCUR1/MYLK/SLC39A14/PDGFRB/PLCH2/MS4A1/APLNR/PDE4D/STIM2/CLIC2/ITPR1/SLC3A2/MCUB/ITGAV/AHNAK/BIN1/CHD7/BCL2/ORAI2/NIPA2/THY1/TSPAN13/SLC25A25/GJA4/XCL1/CALM1/SELENON/CX3CL1/PDE4B/SLC40A1/SLC30A7/ATP2A2/SELENOK/PHB2/YME1L1/SARAF/CRACR2B/HOMER1/DIAPH1/LCK/GAS6/FYN/ANXA6/CALM2/SUMO1/LIME1/HSPA2/PTGS2/PPP3CA/LGALS3/GNAI2/ANXA2/RRAD/CTNNB1/STC1/CCL3/RAMP3/ICAM…
GO_SEROTONIN_TRANSPORT	GO_SEROTONIN_TRANSPORT	13	-0.890534	-1.58491	0.00473407	0.0771347	0.0666662	476	tags=23%, list=2%, signal=23%	SYK/FCER1G/CRH
GO_NEGATIVE_REGULATION_OF_CELL_DEVELOPMENT	GO_NEGATIVE_REGULATION_OF_CELL_DEVELOPMENT	298	-0.511757	-1.38748	0.00479048	0.0778601	0.0672932	3364	tags=31%, list=15%, signal=27%	RFLNB/NGFR/EDNRB/TSPO/SRGAP2C/EIF2AK4/PTK2/FBN1/SEMA5A/FSTL4/RYK/EFNA5/SEMA6B/BMP7/NF1/RUFY3/NOTCH3/DLL1/LDLR/KANK1/ARHGEF2/DENND5A/REST/FBXW7/SORL1/LRP1/SEMA4D/FRZB/ID4/SEMA4C/SEMA4A/BAG5/ACTN4/JAG1/POSTN/GBP1/MYLIP/NOTCH1/SPART/NRG1/BCL2/SKI/SEMA3F/BCL11A/THY1/PTPRG/SOX9/BMERB1/DICER1/SPOCK1/RCC2/CORO1C/RTN4/SOX2/CTDSP1/CX3CL1/NRP1/CTSZ/DPYSL3/ASAP1/UBE3A/GSK3A/PAK1/PCM1/FKBP4/EFNB2/ARF6/TMEM98…
GO_NITRIC_OXIDE_SYNTHASE_BIOSYNTHETIC_PROCESS	GO_NITRIC_OXIDE_SYNTHASE_BIOSYNTHETIC_PROCESS	19	-0.842481	-1.60212	0.00482056	0.0781552	0.0675482	1465	tags=37%, list=7%, signal=34%	KDR/EDN1/STAT1/GSTP1/NAMPT/IFNG/CCL2
GO_DNA_BINDING_TRANSCRIPTION_REPRESSOR_ACTIVITY	GO_DNA_BINDING_TRANSCRIPTION_REPRESSOR_ACTIVITY	223	-0.539604	-1.42966	0.00487905	0.0789081	0.068199	3649	tags=36%, list=16%, signal=31%	NFATC3/FOXK1/HIVEP1/IRF3/MSX1/FOXK2/MSC/IRF8/ZBTB2/HMBOX1/NFATC2/ESRRA/MAFK/ZFPM1/ATF3/AEBP2/TCF3/ZNF217/FOXO3/OVOL2/HOXD9/ZC3H8/KLF16/REST/MNT/JDP2/THAP11/PURA/HSF1/PURB/ZNF281/MXD1/MECP2/NFIL3/BCL11A/RELA/ZEB1/ZEB2/JARID2/SNAI1/BACH1/HOXB13/HES2/ETV6/SP3/ZNF131/MYC/SATB1/CEBPB/HHEX/CGGBP1/TFAP2A/MAX/ZNF224/ZBTB16/TCF7/ERF/YY1/ZFHX3/HES1/ETV3/ELK3/AEBP1/NFKB1/TFAP2C/PRDM1/ZBTB20/LRRFIP1/ZBTB7A/O…
GO_CHEMOKINE_BIOSYNTHETIC_PROCESS	GO_CHEMOKINE_BIOSYNTHETIC_PROCESS	16	-0.867684	-1.60627	0.00490466	0.079127	0.0683881	1368	tags=50%, list=6%, signal=47%	TICAM1/SIGIRR/IL18/IL6/EGR1/APP/IFNG/CD74
GO_CIRCADIAN_SLEEP_WAKE_CYCLE_SLEEP	GO_CIRCADIAN_SLEEP_WAKE_CYCLE_SLEEP	12	-0.896084	-1.57756	0.00493166	0.0792385	0.0684845	106	tags=25%, list=0%, signal=25%	ADA/PTGDS/CRH
GO_ACID_SECRETION	GO_ACID_SECRETION	105	0.592535	1.48948	0.00494787	0.0792385	0.0684845	1194	tags=10%, list=5%, signal=9%	PLA2G2A/MIF/SLC1A6/PLA2G2F/NMB/GIPC1/TFF2/ATP5PF/ABCC3/STARD10
GO_RESPONSE_TO_TOXIC_SUBSTANCE	GO_RESPONSE_TO_TOXIC_SUBSTANCE	467	-0.47953	-1.35657	0.00494665	0.0792385	0.0684845	1203	tags=20%, list=5%, signal=19%	GSTK1/EDN1/EHMT1/XRN1/MBP/TXNRD1/MT1F/CAPN2/PLEKHA1/RANBP2/UBE3A/GCH1/STAT1/SETX/AXL/PRXL2C/AHR/CD27/ACTR2/PIM1/FYN/MT-ND4/MT1M/MAP1B/ATF4/NFKB1/NR4A3/TUFM/PTGS2/FOS/PPP3CA/PPP1R15B/MT1G/MT-ND5/GSTP1/KPNA4/VCAM1/FOSL1/RPL15/NET1/IL6/GSN/RPL10A/PPP1R1B/CCL3/KDM5B/KDM6B/CRYAB/SELENOW/CLDN1/ICAM1/MGST3/PRDX6/ZC3H12A/MAP1LC3A/CLDN3/ETS1/ALOX5AP/RPS3/NPPC/MGST2/EEF2/JUN/COL1A1/SOD3/AREG/EEF1B2/EGR1/S1…
GO_POSITIVE_REGULATION_OF_LEUKOCYTE_DIFFERENTIATION	GO_POSITIVE_REGULATION_OF_LEUKOCYTE_DIFFERENTIATION	141	-0.59843	-1.49688	0.00502323	0.0802491	0.0693579	2880	tags=35%, list=13%, signal=31%	ATP11C/ADA/ZAP70/NFKBID/STAT5B/LEF1/MALT1/PNP/AP3D1/MDK/CREB1/XBP1/CASP8/RHOH/SYK/CSF1/ACIN1/TGFBR2/RUNX3/TRIB1/NOTCH2/KLF10/SOCS1/HMGB1/CD83/AXL/ZBTB16/HCLS1/CD27/GAS6/IL7R/IL4R/LGALS9/CYLD/FOS/EGR3/EVI2B/NFKBIZ/IL18/RUNX1/ID2/TYROBP/SHH/JUN/ZFP36L1/IFNG/ANXA1/PTPRC/CCL19/CD74
GO_POSITIVE_REGULATION_OF_CALCIUM_ION_TRANSPORT	GO_POSITIVE_REGULATION_OF_CALCIUM_ION_TRANSPORT	110	-0.62418	-1.51268	0.00506387	0.0807016	0.069749	1381	tags=15%, list=6%, signal=15%	XCL1/CALM1/CX3CL1/HOMER1/CALM2/SUMO1/HSPA2/LGALS3/ANXA2/STC1/CCL3/RAMP3/CAV1/CCL4/CCL5/CCL2/CRH
GO_HETEROTYPIC_CELL_CELL_ADHESION	GO_HETEROTYPIC_CELL_CELL_ADHESION	56	-0.723868	-1.61104	0.00511792	0.080972	0.0699827	1866	tags=38%, list=8%, signal=34%	DSG2/PARVA/ITGAV/ITGA4/THY1/MBP/CD200/LCK/ITGA5/WNK1/ITGB2/ITGB1/VCAM1/CD2/CD47/DSP/CD44/MYADM/PERP/PTPRC/KLF4
GO_CLATHRIN_COATED_ENDOCYTIC_VESICLE	GO_CLATHRIN_COATED_ENDOCYTIC_VESICLE	52	-0.72461	-1.59744	0.00510722	0.080972	0.0699827	629	tags=19%, list=3%, signal=19%	CLTB/HLA-DQB1/HLA-DQA1/HLA-DRB1/HLA-DPA1/APOE/HLA-DPB1/HBEGF/HLA-DRA/CD74
GO_REGULATION_OF_TUBE_SIZE	GO_REGULATION_OF_TUBE_SIZE	115	-0.617104	-1.5121	0.00511552	0.080972	0.0699827	2457	tags=22%, list=11%, signal=19%	GJA1/AGT/F2R/ROCK2/ITGA1/PIK3C2A/EDN1/AKT1/ADRB2/GCH1/ROCK1/BMPR2/ECE1/F2RL1/PTGS2/GCLC/ACTA2/PER2/ADM/ICAM1/NPPC/APOE/CAV1/RGS2/SOD2
GO_ADRENERGIC_RECEPTOR_SIGNALING_PATHWAY	GO_ADRENERGIC_RECEPTOR_SIGNALING_PATHWAY	22	-0.827471	-1.62468	0.00515472	0.0811621	0.070147	1230	tags=32%, list=6%, signal=30%	PDE4D/ADRB2/GSK3A/ARRDC3/GNAI2/AKAP13/RGS2
GO_SMN_SM_PROTEIN_COMPLEX	GO_SMN_SM_PROTEIN_COMPLEX	17	0.8493	1.60224	0.00515311	0.0811621	0.070147	2071	tags=59%, list=9%, signal=53%	SNRPD2/SNRPF/SNRPB/SNRPG/SNRPD3/SNRPD1/SNRPE/GEMIN7/GEMIN8/GEMIN2
GO_CORECEPTOR_ACTIVITY	GO_CORECEPTOR_ACTIVITY	43	-0.747866	-1.61558	0.00529527	0.0819953	0.0708671	4287	tags=60%, list=19%, signal=49%	RGMA/CD28/CD4/ACVR2A/LRP6/NGFR/RYK/RGMB/RAMP1/NECTIN2/LRP1/TGFBR3/LRP5/ACKR3/CD8B/ITGAV/ITGA4/PTK7/CD8A/NRP1/NECTIN1/LY96/ITGB1/RAMP3/RAMP2/CXCR4
GO_MONONUCLEAR_CELL_MIGRATION	GO_MONONUCLEAR_CELL_MIGRATION	80	-0.684973	-1.58989	0.00526033	0.0819953	0.0708671	1497	tags=34%, list=7%, signal=32%	AIF1/XCL1/CCL17/CX3CL1/SERPINE1/HMGB1/AKIRIN1/CCL3L1/XCL2/FLT1/LGALS3/IL6/CCL3/PECAM1/THBS1/RARRES2/CD47/CCL20/CCL14/ANXA1/CCL4/DUSP1/RPS19/CCL19/CCL5/CCL2/CCL21
GO_LEUKOCYTE_ADHESION_TO_VASCULAR_ENDOTHELIAL_CELL	GO_LEUKOCYTE_ADHESION_TO_VASCULAR_ENDOTHELIAL_CELL	34	-0.763011	-1.58399	0.0052483	0.0819953	0.0708671	1790	tags=56%, list=8%, signal=51%	CXCL12/GOLPH3/MDK/IRAK1/JAM2/SELP/NFAT5/ITGA4/RELA/SELL/ROCK1/ITGB2/ITGB1/VCAM1/ICAM1/ETS1/SELE/KLF4/CCL21
GO_GLAND_MORPHOGENESIS	GO_GLAND_MORPHOGENESIS	115	-0.615821	-1.50896	0.00523518	0.0819953	0.0708671	2555	tags=41%, list=12%, signal=36%	EGFR/HOXD13/FGFR2/BMP7/ETV5/MDK/LAMA5/LIMS2/FBXW7/SCRIB/PDGFA/XBP1/LRP5/ID4/NOTCH1/TNC/FOXA1/SULF2/CSF1/BCL2/SOX9/TGM2/HOXB13/TGFBR2/TP63/NOTCH2/PLXND1/NRP1/CUL3/RXRA/NTN4/PHB2/CEBPB/FGF7/AR/NFIB/KDM5B/SHH/EPHA2/AREG/MSN/CFLAR/TNFAIP3/SERPINB5/CAV1/CRIP1/IGFBP5
GO_RESPONSE_TO_FIBROBLAST_GROWTH_FACTOR	GO_RESPONSE_TO_FIBROBLAST_GROWTH_FACTOR	128	-0.604361	-1.49708	0.005253	0.0819953	0.0708671	1985	tags=26%, list=9%, signal=24%	POSTN/TNC/TIA1/SULF2/POLR2A/SHOC2/HNRNPM/GPC1/FGF7/SETX/IQGAP1/EGR3/GCLC/HYAL2/FGFBP1/CTNNB1/NR4A1/KDM5B/THBS1/CXCL13/SPRY1/ZFP36L1/COL1A1/CCN2/SCGB1A1/IER2/CXCL8/CD44/ZFP36L2/HNRNPH1/ZFP36/CCL5/CCL2
GO_REGULATION_OF_CELLULAR_AMIDE_METABOLIC_PROCESS	GO_REGULATION_OF_CELLULAR_AMIDE_METABOLIC_PROCESS	380	-0.49526	-1.37817	0.00528686	0.0819953	0.0708671	2500	tags=29%, list=11%, signal=26%	PUM2/ATXN2/GIGYF2/HNRNPL/SPHK1/RNF139/SAMD4A/PINK1/RPS6KA3/NIBAN1/PURA/SORL1/RPL10/SHFL/NOTCH4/RPS4X/RC3H1/NGRN/KHSRP/CNOT11/EIF4EBP2/ROCK2/NOLC1/ORMDL1/NCK1/BIN1/MAGOH/TIA1/SECISBP2/TIGAR/SAMD4B/PABPC1/PUM1/AGO2/ILF3/TYMS/EIF4B/EIF1B/PER1/GSPT1/TCOF1/PDK4/RBM4/XRN1/FXR1/ANG/AKT1/QKI/HNRNPR/DHX9/CPEB4/TPR/RXRA/NCK2/CNOT9/CELF1/EIF3D/GSK3A/EIF4G1/LARP1/RPL30/EIF4A2/CNOT6L/CNOT1/ROCK1/DHX36/TOB1/EI…
GO_POSITIVE_REGULATION_OF_MAPK_CASCADE	GO_POSITIVE_REGULATION_OF_MAPK_CASCADE	485	-0.470458	-1.33822	0.0052803	0.0819953	0.0708671	2559	tags=24%, list=12%, signal=22%	MAPK10/MAP3K11/TAOK2/PTPN1/SPHK1/PRKD2/PEA15/FBXW7/RB1CC1/MAP2K7/IRAK1/F2R/MFHAS1/PDGFA/STK25/KDR/PDGFRB/TPD52L1/LRP1/PKN1/TAOK1/IGF1R/ACKR3/RELL1/SEMA4C/MAP3K2/ROCK2/CRK/NOTCH1/HIPK2/SYK/NRG1/ITGA1/GLIPR2/ZEB2/DUSP22/AVPI1/EDN1/PTPN22/TIAM1/DUSP7/SOX2/HACD3/XCL1/SORBS3/CCL17/CX3CL1/NOTCH2/SPAG9/PJA2/MAP3K20/NRP1/ADRB2/NCF1/PHB2/BRAF/HMGB1/PAK1/MAGED1/MAP2K3/PRXL2C/MAPKAPK2/TIMP2/ROBO1/NENF/GADD4…
GO_POSITIVE_REGULATION_OF_STRIATED_MUSCLE_CONTRACTION	GO_POSITIVE_REGULATION_OF_STRIATED_MUSCLE_CONTRACTION	12	-0.892184	-1.57069	0.0053771	0.082676	0.0714555	248	tags=33%, list=1%, signal=33%	RNF207/CCN2/ATP1A1/RGS2
GO_DENDRITIC_CELL_APOPTOTIC_PROCESS	GO_DENDRITIC_CELL_APOPTOTIC_PROCESS	10	-0.894737	-1.53187	0.00536696	0.082676	0.0714555	969	tags=50%, list=4%, signal=48%	AXL/GAS6/LGALS9/CCL19/CCL21
GO_TRANSLATIONAL_ELONGATION	GO_TRANSLATIONAL_ELONGATION	131	0.567527	1.47352	0.00536964	0.082676	0.0714555	2299	tags=47%, list=10%, signal=42%	EIF5A/MRPL27/MRPL57/EEF1A2/RPLP2/SRP9/MRPL12/MRPL18/CHCHD1/MRPS34/MRPS26/MRPL54/MRPL48/MRPL15/MRPL10/MRPS18A/MRPS35/MRPL43/MRPS7/MRPL13/MRPL20/MRPL58/MRPS15/MRPL42/MRPS18B/MRPL28/MRPL16/MRPS23/MRPL49/MRPL52/MRPL14/MRPS16/MRPL51/MRPL39/MRPL33/MRPL37/MRPS28/MRPS6/MRPS21/AURKAIP1/MRPL24/MRPL38/GADD45GIP1/MRPS18C/MRPS36/ERAL1/SELENOT/MRPL44/MRPL21/EEF1A1/MRPS12/MRPL46/MRPL47/TSFM/MRPS30/MRPL40/MRPL3/…
GO_COPPER_ION_HOMEOSTASIS	GO_COPPER_ION_HOMEOSTASIS	17	-0.839988	-1.57608	0.00538994	0.0826794	0.0714584	209	tags=12%, list=1%, signal=12%	APP/MT2A
GO_NEGATIVE_REGULATION_BY_HOST_OF_VIRAL_TRANSCRIPTION	GO_NEGATIVE_REGULATION_BY_HOST_OF_VIRAL_TRANSCRIPTION	14	-0.852167	-1.54258	0.00541582	0.0828824	0.0716338	403	tags=50%, list=2%, signal=49%	NUCKS1/TARDBP/REST/CCL3/JUN/CCL4/CCL5
GO_INTERLEUKIN_2_PRODUCTION	GO_INTERLEUKIN_2_PRODUCTION	64	-0.683896	-1.5364	0.00550183	0.0835827	0.0722391	2874	tags=41%, list=13%, signal=35%	HAVCR2/PAWR/STAT5B/MALT1/PNP/PRKD2/HDAC7/PDE4D/CD247/GBP1/CD34/XCL1/PDE4B/EZR/LAG3/CD83/SPTBN1/IL18/FCER1G/RUNX1/CD3E/RPS3/TNFAIP3/ANXA1/PTPRC/ZFP36
GO_REGULATION_OF_REACTIVE_OXYGEN_SPECIES_BIOSYNTHETIC_PROCESS	GO_REGULATION_OF_REACTIVE_OXYGEN_SPECIES_BIOSYNTHETIC_PROCESS	81	-0.65202	-1.51756	0.00551263	0.0835827	0.0722391	1513	tags=30%, list=7%, signal=28%	CD34/AIF1/EDN1/AKT1/TICAM1/KLRK1/RAB27A/MT-CO2/ARG2/DDAH2/FYN/ITGB2/PTGS2/ICAM1/ZC3H12A/INSR/CD47/CFLAR/CYBA/IFNG/STAT3/CAV1/KLF2/KLF4
GO_REGULATION_OF_LEUKOCYTE_DIFFERENTIATION	GO_REGULATION_OF_LEUKOCYTE_DIFFERENTIATION	257	-0.527842	-1.41675	0.00550055	0.0835827	0.0722391	3268	tags=35%, list=15%, signal=30%	KAT2A/CAMK4/NFATC2/ESRRA/FBN1/FES/ZFPM1/FSTL3/RC3H2/CTLA4/NF1/ATP11C/ADA/ZAP70/NFKBID/STAT5B/LEF1/MALT1/ZC3H8/PNP/AP3D1/MDK/CREB1/FBXW7/XBP1/RC3H1/SOS1/CASP8/INHBA/FBXO7/RHOH/CDK6/NDFIP1/SYK/CSF1/C1QC/ZEB1/ACIN1/TGFBR2/RUNX3/TMEM176A/TRIB1/NOTCH2/MYC/KLF10/LAG3/CEBPB/SOCS1/HMGB1/CD83/AXL/ZBTB16/HCLS1/PIK3R1/TMEM176B/TNFRSF18/CD27/GAS6/IL7R/IL4R/LGALS9/CYLD/FOS/PRDM1/EGR3/EVI2B/TOB2/NFKBIZ/IL18/RU…
GO_AMEBOIDAL_TYPE_CELL_MIGRATION	GO_AMEBOIDAL_TYPE_CELL_MIGRATION	365	-0.505899	-1.40244	0.00549179	0.0835827	0.0722391	3200	tags=39%, list=14%, signal=34%	PTK2/ENPP2/VEGFC/SEMA5A/PIP5K1A/SP1/SRF/SPRED1/TGFBR1/SEMA6B/PPM1F/ARHGDIB/BMP7/NF1/EFNB1/SDC4/DAB2IP/IQSEC1/AKT3/KANK1/PDCD10/CYGB/STAT5A/CLASP1/OVOL2/MET/GJA1/LAMA5/PRKD2/CCN3/FBXW7/AGT/RREB1/HDAC5/PKN2/MAPRE2/KDR/MIA3/HDAC7/TGFB1I1/PKN1/ACVRL1/SEMA4D/SEMA4C/SEMA4A/ROCK2/MCC/AAMP/TNS1/NOTCH1/MECP2/EPHB4/CYP1B1/ADAM17/SEMA3F/PIK3R3/APPL1/PLPP3/SIRT1/PIK3C2A/GLIPR2/ITGA4/SMURF2/AGO2/PTPRG/SOX9/ZE…
GO_CHEMOKINE_SECRETION	GO_CHEMOKINE_SECRETION	18	-0.84547	-1.60557	0.00555195	0.083693	0.0723345	2267	tags=56%, list=10%, signal=50%	IL1RL1/LRP1/POSTN/AIF1/MBP/SELENOK/F2RL1/IL4R/PYCARD/FOXP1
GO_REGULATION_OF_JUN_KINASE_ACTIVITY	GO_REGULATION_OF_JUN_KINASE_ACTIVITY	83	-0.659427	-1.5414	0.00554618	0.083693	0.0723345	2863	tags=33%, list=13%, signal=28%	DVL3/DAB2IP/DTNBP1/MAP3K11/PTPN1/MAP2K7/PKN1/TAOK1/MAP3K2/SFRP2/HIPK3/SYK/ZEB2/EDN1/PTPN22/TIAM1/HACD3/SPAG9/MAP3K20/PAK1/DKK1/PDCD4/GSTP1/RPS3/DNAJA1/SERPINB3/CCL19
GO_B_CELL_DIFFERENTIATION	GO_B_CELL_DIFFERENTIATION	114	-0.62219	-1.52095	0.00555824	0.083693	0.0723345	3597	tags=46%, list=16%, signal=38%	DOCK10/JAK3/ABL1/MFNG/NCKAP1L/CEBPG/POU2F2/ATP11C/ADA/TCF3/DLL1/GON4L/LYL1/STAT5B/MALT1/TCIRG1/HDAC5/XBP1/PRKDC/MS4A1/CD79B/INHBA/SYK/ADAM17/BCL2/EP300/ITGA4/SP3/FNIP1/NOTCH2/DCLRE1C/ATM/HHEX/CD79A/DNAJB9/PIK3R1/CD27/CYLD/ITGB1/LRRC8A/GPR183/RBPJ/VCAM1/ZBTB7A/BCL3/ID2/ITM2A/IRF2BP2/KLF6/ZFP36L1/ZFP36L2/PTPRC
GO_ENTRY_INTO_HOST	GO_ENTRY_INTO_HOST	127	-0.605709	-1.49809	0.00558185	0.0838557	0.0724751	1367	tags=28%, list=6%, signal=26%	LAMP1/TNFRSF14/GRK2/F11R/TNFRSF4/SLC52A2/EFNB2/AXL/ITGA5/NECTIN1/GAS6/TRIM38/ITGA2/LGALS9/ITGB1/CTSB/HYAL2/GSN/CTNNB1/CLDN1/ICAM1/CAV2/CD81/EPHA2/TRIM31/KRT6A/CXCL8/IFITM1/CXCR4/CD55/IFITM3/CAV1/SERPINB3/CD74/IFITM2
GO_GLYCOSIDE_METABOLIC_PROCESS	GO_GLYCOSIDE_METABOLIC_PROCESS	18	0.841263	1.6005	0.00561771	0.0842014	0.0727738	2780	tags=67%, list=13%, signal=58%	AKR1B1/AKR1C3/AKR1C1/AKR1C2/FUCA1/TH/CBR4/AKR7A2/FUCA2/GBA/AKR1A1/ABHD10
GO_POSITIVE_REGULATION_OF_BLOOD_CIRCULATION	GO_POSITIVE_REGULATION_OF_BLOOD_CIRCULATION	62	-0.700772	-1.57043	0.00565639	0.0845876	0.0731076	1465	tags=32%, list=7%, signal=30%	EGFR/HRH1/ADA/GJA1/F2R/PDE4D/EDN1/AKT1/ATP2A2/GSK3A/GCH1/F2RL1/PTGS2/ADM/ICAM1/CCN2/ATP1A1/TPM1/CAV1/RGS2
GO_NEUROTRANSMITTER_BINDING	GO_NEUROTRANSMITTER_BINDING	39	0.722658	1.58288	0.00569439	0.0846596	0.0731698	1935	tags=13%, list=9%, signal=12%	SLC6A8/GSS/NIPSNAP1/CHRNB1/CHKA
GO_CELLULAR_RESPONSE_TO_CAMP	GO_CELLULAR_RESPONSE_TO_CAMP	46	-0.725559	-1.57805	0.00569527	0.0846596	0.0731698	1581	tags=22%, list=7%, signal=20%	FDX1/EZR/AKAP9/AHR/HSPA5/STC1/ZFP36L1/AQP1/APP/IGFBP5
GO_GRANULOCYTE_MIGRATION	GO_GRANULOCYTE_MIGRATION	124	-0.610531	-1.50858	0.00569998	0.0846596	0.0731698	1785	tags=30%, list=8%, signal=28%	SYK/CSF1/ITGA1/RIPOR2/RAC2/CXCL6/EDN1/XCL1/CCL17/CX3CL1/PDE4B/AKIRIN1/ITGB2/CCL3L1/XCL2/LGALS3/CD99/FCER1G/CCL3/PECAM1/THBS1/RARRES2/CXCL13/S100A8/CXCL3/CCL20/CCL14/CXCL8/ANXA1/CCL4/CXCL1/CCL19/CD74/CCL5/CXCL2/CCL2/CCL21
GO_NEGATIVE_REGULATION_OF_MUSCLE_HYPERTROPHY	GO_NEGATIVE_REGULATION_OF_MUSCLE_HYPERTROPHY	25	-0.802189	-1.60293	0.0057457	0.0851456	0.0735898	1919	tags=40%, list=9%, signal=37%	TNFRSF1B/NOTCH1/JARID2/GSK3A/PAK1/YY1/ERRFI1/LMNA/RGS2/IGFBP5
GO_PRE_MRNA_BINDING	GO_PRE_MRNA_BINDING	34	-0.757679	-1.57292	0.00577643	0.0854077	0.0738164	2583	tags=50%, list=12%, signal=44%	TARDBP/HNRNPL/PTBP1/U2AF1L4/RBM7/EP300/SOX9/RBM4/RBM22/CELF1/CELF2/SRSF6/HNRNPA2B1/SF1/TRA2B/HNRNPU/DDX5
GO_REGULATION_OF_TRANSMEMBRANE_RECEPTOR_PROTEIN_SERINE_THREONINE_KINASE_SIGNALING_PATHWAY	GO_REGULATION_OF_TRANSMEMBRANE_RECEPTOR_PROTEIN_SERINE_THREONINE_KINASE_SIGNALING_PATHWAY	208	-0.556513	-1.46415	0.00580314	0.0856093	0.0739907	2640	tags=28%, list=12%, signal=25%	CHST11/OVOL2/TRIM33/NBL1/CCN3/SORL1/TGFB1I1/ACVRL1/TGFBR3/INHBA/CREBBP/STK11/DKK3/NOTCH1/HIPK2/SFRP2/NUP93/NREP/SPART/ADAM17/SKI/SIRT1/EP300/SMURF2/ZEB1/TGFBR2/NOTCH2/FAM89B/CDH5/PEG10/GLG1/LTBP1/PARP1/TOB1/CDKN2B/FST/BMPR2/HES1/HSPA5/LTBP4/DKK1/WWTR1/RBPJ/PMEPA1/SPTBN1/CDKN1C/ZBTB7A/HTRA1/RPS27A/CAV2/FSTL1/THBS1/SHH/ENG/SKIL/UBC/SDCBP/CCN1/CAV1
GO_TRIGLYCERIDE_CATABOLIC_PROCESS	GO_TRIGLYCERIDE_CATABOLIC_PROCESS	23	0.825135	1.64363	0.00583662	0.0857172	0.0740839	1116	tags=22%, list=5%, signal=21%	FABP4/FABP5/FABP6/ABHD5/PNPLA4
GO_NEGATIVE_REGULATION_OF_MEIOTIC_CELL_CYCLE	GO_NEGATIVE_REGULATION_OF_MEIOTIC_CELL_CYCLE	13	-0.882855	-1.57125	0.00582901	0.0857172	0.0740839	1827	tags=46%, list=8%, signal=42%	PRKACB/RAD1/PRKAR1A/OVOL1/NPPC/DUSP1
GO_RESPIRATORY_SYSTEM_DEVELOPMENT	GO_RESPIRATORY_SYSTEM_DEVELOPMENT	191	-0.561434	-1.45684	0.0058838	0.0862168	0.0745157	3445	tags=33%, list=16%, signal=28%	FGFR1/RCN3/STK40/HOXA5/MAN1A2/RARA/VANGL2/PHF14/EGFR/FSTL3/RC3H2/SRF/FGFR2/CHI3L1/ADA/BAG6/LEF1/CREB1/LAMA5/FBXW7/PDGFA/LTBP3/PDGFRB/PDPN/HS6ST1/NOTCH1/TNC/FOXA1/CHD7/ATXN1L/SKI/CIC/EP300/SOX9/PTK7/CRISPLD2/TGFBR2/HEG1/SP3/SELENON/SAV1/CTSZ/EPAS1/ASXL1/ALDH1A3/FGF7/DLX5/SRSF6/RDH10/ERRFI1/BMPR2/HES1/NFIB/RBPJ/CTNNB1/SMCHD1/SPRY1/SHH/CCN2/KLF2/SPARC/IGFBP5/CRH
GO_ORGANIC_ACID_SODIUM_SYMPORTER_ACTIVITY	GO_ORGANIC_ACID_SODIUM_SYMPORTER_ACTIVITY	26	0.784846	1.60102	0.00594758	0.086457	0.0747233	198	tags=8%, list=1%, signal=8%	SLC1A6/SLC6A8
GO_GLUCOCORTICOID_METABOLIC_PROCESS	GO_GLUCOCORTICOID_METABOLIC_PROCESS	20	-0.81841	-1.58136	0.00600836	0.086457	0.0747233	342	tags=30%, list=2%, signal=30%	DKK3/MECP2/GAL/YWHAH/ATP1A1/CRH
GO_EXOGENOUS_DRUG_CATABOLIC_PROCESS	GO_EXOGENOUS_DRUG_CATABOLIC_PROCESS	15	0.849302	1.56735	0.00601823	0.086457	0.0747233	1696	tags=20%, list=8%, signal=18%	CYP2J2/CYP4B1/NUDT15
GO_POSITIVE_REGULATION_OF_MRNA_METABOLIC_PROCESS	GO_POSITIVE_REGULATION_OF_MRNA_METABOLIC_PROCESS	71	-0.680855	-1.55199	0.00597239	0.086457	0.0747233	2565	tags=41%, list=12%, signal=36%	CDC73/GIGYF2/PAF1/RC3H1/HSF1/RBMX/KHSRP/ROCK2/PABPC1/PUM1/AGO2/TRA2A/HNRNPR/CNOT6L/CNOT1/ROCK1/DHX36/TOB1/TNRC6A/TRA2B/TNRC6B/PRDX6/ZC3H12A/ZC3HAV1/NCL/BTG2/ZFP36L1/ZFP36L2/ZFP36
GO_VITAMIN_BINDING	GO_VITAMIN_BINDING	113	0.587923	1.49982	0.00600969	0.086457	0.0747233	2003	tags=21%, list=9%, signal=19%	CRABP2/TCN1/ALAS1/P4HA1/EGLN3/PDXK/PYGL/FASN/MMAB/ILVBL/SHMT2/OGFOD3/SGPL1/PNPO/P3H2/CD320/LMBRD1/MCCC1/PHYH/PLOD2/PLOD1/KYAT3/P4HA2/DHFR
GO_ENDOTHELIAL_CELL_PROLIFERATION	GO_ENDOTHELIAL_CELL_PROLIFERATION	132	-0.600469	-1.49108	0.00596676	0.086457	0.0747233	3190	tags=39%, list=14%, signal=34%	VEGFC/SEMA5A/SP1/TGFBR1/RICTOR/NF1/DLG1/CXCL12/AKT3/PDCD10/STAT5A/MDK/GJA1/PRKD2/XBP1/KDR/APLNR/ACVRL1/ADAM17/SIRT1/ITGA4/CD34/ANG/AKT1/PRKX/NRP1/CDH13/HMGB1/STAT1/BMPR2/NRP2/EGR3/FLT1/HMGB2/F3/MEF2C/HIF1A/EGFL7/FGFBP1/NRARP/NR4A1/CAV2/THBS1/JUN/EPHA2/CYBA/STAT3/APOE/CAV1/RGCC/SPARC/CCL2
GO_NUCLEOSIDE_TRIPHOSPHATE_BIOSYNTHETIC_PROCESS	GO_NUCLEOSIDE_TRIPHOSPHATE_BIOSYNTHETIC_PROCESS	75	0.621545	1.48406	0.00597194	0.086457	0.0747233	1620	tags=31%, list=7%, signal=29%	ENO1/NME1/PKM/NME4/ATP5MC1/ATP5F1E/ATP5MF/NME2/ATP5PB/ALDOA/ATP5ME/UQCC3/ATP5PD/ADK/ATP5MC2/ATP5PF/SUCLG1/ATP5F1B/ATP5F1A/TMSB4X/ATP5F1D/DTYMK/DMAC2L
GO_XENOBIOTIC_METABOLIC_PROCESS	GO_XENOBIOTIC_METABOLIC_PROCESS	103	0.591307	1.48055	0.00592762	0.086457	0.0747233	2420	tags=26%, list=11%, signal=23%	GSTM3/MGST1/NQO1/AKR1C1/CYB5B/CYP2J2/GSTM4/PTGES3/SULT1A1/ACSL1/POR/ACAA1/SULT1A2/GSTO2/CRYZ/ACY1/GSTO1/CYB5R3/CYP3A5/AKR7A2/RORC/GSTM2/N6AMT1/HSP90AB1/GSTM1/BPHL/AIP
GO_RESPONSE_TO_PEPTIDE_HORMONE	GO_RESPONSE_TO_PEPTIDE_HORMONE	375	-0.497095	-1.38	0.00601899	0.086457	0.0747233	2869	tags=32%, list=13%, signal=28%	NUCKS1/APC/QDPR/CXCL12/CSK/CAT/SLC25A33/KANK1/STAT5A/FOXO3/CPEB2/STAT5B/STAT4/CACYBP/MYO1C/PTPN1/CREB1/GJA1/AGT/TCIRG1/HDAC5/XBP1/SORL1/PDE3B/KBTBD2/HSF1/BAIAP2/SOS1/PRKDC/TGFBR3/EIF4EBP2/SMARCC1/IGF1R/GGH/ROCK2/CRK/NCK1/PRKACB/GAL/PIK3R3/APPL1/MBD5/SIRT1/VAMP2/PIK3C2A/TBC1D4/RHOQ/PRKCI/RELA/SESN3/LEPROT/PDK4/EDN1/ZNF106/AKT1/ATP6V0E1/EREG/ATP6V1G1/RAB31/BCAR1/ADCY4/SOCS1/PHIP/GSK3A/HADHA/HHEX/ST…
GO_REGULATION_OF_MUSCLE_HYPERTROPHY	GO_REGULATION_OF_MUSCLE_HYPERTROPHY	53	-0.699764	-1.54859	0.00603697	0.0864827	0.0747455	2423	tags=36%, list=11%, signal=32%	AGT/TNFRSF1B/ROCK2/NOTCH1/MEF2A/JARID2/EDN1/GSK3A/PAK1/ROCK1/PARP1/YY1/ERRFI1/NR4A3/PPP3CA/IL6ST/LMNA/RGS2/IGFBP5
GO_T_CELL_DIFFERENTIATION_INVOLVED_IN_IMMUNE_RESPONSE	GO_T_CELL_DIFFERENTIATION_INVOLVED_IN_IMMUNE_RESPONSE	66	-0.675559	-1.5255	0.00604719	0.0864827	0.0747455	1060	tags=26%, list=5%, signal=25%	HMGB1/TMEM98/IL4R/LGALS9/GPR183/RORA/NFKBIZ/IL18/BCL3/FCER1G/IL6/ZC3H12A/IFNG/STAT3/FOXP1/ANXA1/CCL19
GO_POSITIVE_REGULATION_OF_CELL_JUNCTION_ASSEMBLY	GO_POSITIVE_REGULATION_OF_CELL_JUNCTION_ASSEMBLY	33	-0.755945	-1.57396	0.00611741	0.0866203	0.0748644	3013	tags=52%, list=14%, signal=45%	COL16A1/PPM1F/FLOT1/SDC4/AGT/LIMS1/KDR/THY1/NRP1/ROCK1/IQGAP1/MAP4K4/CLDN1/CLDN3/CLDN5/EPHA2/CAV1
GO_COLLAGEN_ACTIVATED_TYROSINE_KINASE_RECEPTOR_SIGNALING_PATHWAY	GO_COLLAGEN_ACTIVATED_TYROSINE_KINASE_RECEPTOR_SIGNALING_PATHWAY	11	-0.890032	-1.55951	0.00608925	0.0866203	0.0748644	1785	tags=55%, list=8%, signal=50%	SYK/COL4A6/COL4A5/COL1A1/COL4A2/COL4A1
GO_LEUKOCYTE_ACTIVATION_INVOLVED_IN_INFLAMMATORY_RESPONSE	GO_LEUKOCYTE_ACTIVATION_INVOLVED_IN_INFLAMMATORY_RESPONSE	44	-0.718727	-1.54869	0.00609725	0.0866203	0.0748644	1497	tags=34%, list=7%, signal=32%	AIF1/CX3CL1/ATM/GRN/ITGB2/C1QA/NAMPT/IL6/CCL3/TYROBP/JUN/CST7/APP/IFNG/PTPRC
GO_REGULATION_OF_LEUKOCYTE_MIGRATION	GO_REGULATION_OF_LEUKOCYTE_MIGRATION	185	-0.561414	-1.45436	0.00613359	0.0866203	0.0748644	1948	tags=30%, list=9%, signal=28%	CRK/IL1R1/TNFSF14/JAM2/ADAM17/CSF1/SELP/RIPOR2/ITGA4/THY1/RAC2/AIF1/EDN1/AKT1/XCL1/CX3CL1/TNFRSF14/CD200/OXSR1/SERPINE1/KLRK1/SELENOK/SWAP70/HMGB1/AKIRIN1/TNFRSF18/WNK1/GAS6/ITGA2/F2RL1/LGALS9/XCL2/LGALS3/CD99/PYCARD/IL6/CCL3/ICAM1/THBS1/RARRES2/CXCL13/CD81/MSN/APP/PLVAP/CCL20/CXCL8/APOD/ANXA1/CCL4/DUSP1/CCL19/CD74/CCL5/CCL2/CCL21
GO_REGULATION_OF_PEPTIDYL_TYROSINE_PHOSPHORYLATION	GO_REGULATION_OF_PEPTIDYL_TYROSINE_PHOSPHORYLATION	235	-0.532246	-1.4186	0.00607995	0.0866203	0.0748644	2427	tags=27%, list=11%, signal=24%	PARP9/ARHGEF2/PTPN1/FBXW7/CBLB/AGT/PDGFA/HSF1/BST1/SEMA4D/CSF3/SFRP2/EHD4/ARL2BP/SYK/ADAM17/NRG1/THY1/DUSP22/PAK2/ABI1/EREG/TNFRSF14/NRP1/NCF1/NCK2/SOCS1/PARP14/FGF7/HCLS1/ITGA5/TNFRSF18/GAS6/FYN/ITGB2/ERRFI1/HES1/MVP/IQGAP1/IGF2/YES1/HYAL2/IL18/CD3E/IL6ST/SAMSN1/IL6/ICAM1/PECAM1/CD81/AREG/APP/RACK1/CD44/IFNG/STAT3/PTPRC/SOCS3/CAV1/HBEGF/RAP2B/CD74/CCL5
GO_COGNITION	GO_COGNITION	262	-0.523155	-1.40784	0.00613616	0.0866203	0.0748644	3268	tags=24%, list=15%, signal=21%	KAT2A/CAMK4/PAK6/EIF2AK4/KMT2B/EGFR/SRF/SHANK3/DGCR2/PICALM/HRH1/PIAS1/NF1/LDLR/ARC/MDK/TANC1/CREB1/PPT1/AGT/GATM/EIF4EBP2/NTAN1/MECP2/CHD7/ATXN1L/DOP1B/CIC/EP300/C12orf57/RGS14/B4GALT2/MEIS2/ATXN1/PJA2/SYNPO/CEBPB/TMPRSS11E/NIPBL/GM2A/ITGA5/ACTR2/FYN/EIF4A3/PTGS2/FOS/SERPINF1/ITGB1/DKK1/MEF2C/HIF1A/EGR2/FOSL1/PPP1R1B/SGK1/INSR/BTG2/JUN/CLDN5/APP/APOE/B2M/HLA-DRA/CRH
GO_INTERFERON_BETA_PRODUCTION	GO_INTERFERON_BETA_PRODUCTION	49	-0.70918	-1.55118	0.00620401	0.0868296	0.0750453	4009	tags=49%, list=18%, signal=40%	RELB/IRF7/IRF3/MAVS/POLR3D/TRAF3/SIRPA/FLOT1/TRAF3IP1/NMI/RNF216/PPM1B/DHX9/TICAM1/TRIM56/RIOK3/TRIM38/YY1/HMGB2/ZBTB20/PYCARD/DDX3X/IRF1/REL
GO_INTRAMOLECULAR_OXIDOREDUCTASE_ACTIVITY_TRANSPOSING_C_C_BONDS	GO_INTRAMOLECULAR_OXIDOREDUCTASE_ACTIVITY_TRANSPOSING_C_C_BONDS	11	0.883444	1.52514	0.00620273	0.0868296	0.0750453	1344	tags=55%, list=6%, signal=51%	MIF/DDT/IDI1/EBP/ECH1/EBPL
GO_HOMEOSTASIS_OF_NUMBER_OF_CELLS	GO_HOMEOSTASIS_OF_NUMBER_OF_CELLS	232	-0.540993	-1.44063	0.00618415	0.0868296	0.0750453	2681	tags=32%, list=12%, signal=29%	BAP1/PKNOX1/FOXO3/STAT5B/ZC3H8/ADGRF5/GIGYF2/BCR/SIT1/CCN3/TCIRG1/F2R/MFHAS1/RC3H1/SOS1/BCL2L11/PKN1/TGFBR3/INHBA/FAM210B/NOTCH1/HIPK2/CDK6/TNFSF14/HCAR2/DYRK3/PTBP3/ADAM17/CSF1/RPS17/BCL2/ACIN1/SOX9/LAT/CXCL6/AKT1/SP3/PDE4B/SLC40A1/ADAR/EPAS1/KMT2E/ASXL1/PMAIP1/HMGB1/IKZF1/STAT1/AXL/TSC22D3/HCLS1/KLF13/IL7R/LGALS9/CYLD/HMGB2/GPR183/MEF2C/HIF1A/ZBTB7A/FCER1G/IL6/ID2/ETS1/ZFP36L1/MAFB/SKIL/CORO1A/…
GO_FATTY_ACID_DERIVATIVE_METABOLIC_PROCESS	GO_FATTY_ACID_DERIVATIVE_METABOLIC_PROCESS	142	0.536661	1.42351	0.00617255	0.0868296	0.0750453	1646	tags=23%, list=7%, signal=22%	MIF/HPGD/SCD/AKR1C3/FABP5/HMGCS2/AKR1C1/AKR1C2/CYP2J2/LTA4H/PTGR1/PTGES3/HMGCL/FASN/ELOVL1/CYP4F22/FADS1/ACSL3/GGT6/ACSL5/SLC25A1/TECR/SLC27A5/DGAT2/ACSL1/ACOX1/PTGES/CBR1/HSD17B12/HSD17B4/ELOVL6/CBR4/ACOT7
GO_REGULATION_OF_SKELETAL_MUSCLE_TISSUE_DEVELOPMENT	GO_REGULATION_OF_SKELETAL_MUSCLE_TISSUE_DEVELOPMENT	42	-0.729399	-1.56289	0.0062581	0.0870929	0.0752729	2897	tags=29%, list=13%, signal=25%	FLOT1/DLL1/NIBAN2/BCL2/GPC1/AKIRIN1/MEF2C/DDX17/CTNNB1/SHH/YBX3/DDX5
GO_GLYCEROLIPID_CATABOLIC_PROCESS	GO_GLYCEROLIPID_CATABOLIC_PROCESS	52	0.68192	1.5376	0.00626265	0.0870929	0.0752729	1116	tags=17%, list=5%, signal=16%	FABP4/FABP5/GDPD3/ABHD12/APOC1/GDE1/FABP6/ABHD5/PNPLA4
GO_STRIATED_MUSCLE_CONTRACTION	GO_STRIATED_MUSCLE_CONTRACTION	151	-0.579918	-1.46539	0.00626271	0.0870929	0.0752729	2150	tags=20%, list=10%, signal=18%	GJA1/DSG2/PDE4D/CLIC2/RCSD1/BIN1/C12orf57/CALM1/PDE4B/GRK2/ATP2A2/AKAP9/ARG2/MAP2K3/HOMER1/CALM2/SUMO1/TNNI2/STC1/FLNA/ZC3H12A/EEF2/DSP/CCN2/ATP1A1/TPM1/TNNT3/CXCR4/CAV1/RGS2
GO_PHOSPHATIDIC_ACID_METABOLIC_PROCESS	GO_PHOSPHATIDIC_ACID_METABOLIC_PROCESS	40	0.71183	1.56152	0.00630294	0.0873819	0.0755227	82	tags=5%, list=0%, signal=5%	PLA2G2A/PLA2G2F
GO_NUCLEAR_RECEPTOR_BINDING	GO_NUCLEAR_RECEPTOR_BINDING	110	-0.615822	-1.49242	0.00632351	0.0873819	0.0755227	3049	tags=36%, list=14%, signal=32%	BAZ2A/KDM4C/NCOA3/PIAS1/STAT5B/LEF1/NCOA1/NCOA2/TGFB1I1/PKN1/FOXL2/PIAS2/NCOR2/EP300/NSD1/ARID1A/HMGA1/PAGR1/TACC1/RXRA/PHB2/CEBPB/FKBP4/CNOT1/PARP1/SUMO1/TAF10/NR4A3/ZBTB7A/CTNNB1/NR4A1/ARID5A/YWHAH/JUND/STAT3/FOXP1/FUS/ETS2/NR4A2/DDX5
GO_COENZYME_METABOLIC_PROCESS	GO_COENZYME_METABOLIC_PROCESS	238	0.482914	1.36049	0.00631653	0.0873819	0.0755227	2557	tags=29%, list=12%, signal=26%	SCD/PCBD1/HMGCS2/CYB5A/SLC2A1/QPRT/DBI/PDXK/HMGCL/FASN/ELOVL1/ACSF2/HMGCS1/ACSL3/MCCC2/ACSL5/SLC25A1/TECR/DGAT2/PDZD11/PEMT/ACSL1/SUCLG1/ACSS2/MVK/MVD/ACOT13/SHMT2/GSTO2/MOCS2/SPR/HSD17B12/ACOT8/HSD17B4/GSTO1/CYB5R3/PPCS/PNPO/ELOVL6/COQ5/NADSYN1/CBR4/HMGCR/ACOT7/GSTZ1/MCCC1/ENOPH1/PPCDC/COQ9/CROT/ACOT4/SUCLA2/COQ2/COASY/SUCLG2/DHFR/NAXE/CYP4F11/FDXR/OXSM/PCCB/PDK1/ACACA/NADK/SHMT1/COQ4/ACSM3/ACOT…
GO_CYTOPLASMIC_STRESS_GRANULE	GO_CYTOPLASMIC_STRESS_GRANULE	62	-0.696887	-1.56172	0.00635158	0.0874094	0.0755464	2736	tags=45%, list=12%, signal=40%	DDX1/TARDBP/PUM2/ATXN2/GIGYF2/RC3H1/KHSRP/PQBP1/C9orf72/ATXN2L/TIA1/DYRK3/PABPC1/PUM1/RBM4/CTSG/LARP1/ROCK1/PABPC4/DHX36/NUFIP2/G3BP2/DDX6/G3BP1/YBX1/DDX3X/MBNL1/ZFP36
GO_REGULATION_OF_CALCIUM_ION_TRANSPORT	GO_REGULATION_OF_CALCIUM_ION_TRANSPORT	222	-0.541394	-1.43369	0.00636554	0.0874094	0.0755464	2582	tags=23%, list=12%, signal=21%	CASK/SESTD1/GNB5/GJA1/AGT/F2R/MYLK/PDGFRB/APLNR/PDE4D/STIM2/CLIC2/AHNAK/BIN1/CHD7/BCL2/THY1/TSPAN13/XCL1/CALM1/SELENON/CX3CL1/PDE4B/SARAF/CRACR2B/HOMER1/DIAPH1/FYN/CALM2/SUMO1/LIME1/HSPA2/PTGS2/LGALS3/GNAI2/ANXA2/RRAD/CTNNB1/STC1/CCL3/RAMP3/ICAM1/SEMG1/GEM/CYBA/CORO1A/CXCR4/CAV1/CCL4/CCL5/CCL2/CRH
GO_PASSIVE_TRANSMEMBRANE_TRANSPORTER_ACTIVITY	GO_PASSIVE_TRANSMEMBRANE_TRANSPORTER_ACTIVITY	366	0.442263	1.31138	0.00636019	0.0874094	0.0755464	1948	tags=10%, list=9%, signal=10%	FXYD3/GJB6/GJB2/VDAC1/CLIC3/APOL1/ATP5MC1/ATP5F1E/SLC14A1/TMCO1/ATP5PB/VDAC2/ATP5PD/ATP6V0C/ANXA9/TTYH1/TOMM40/VDAC3/ATP5MC2/CLIC1/FXYD4/ATP6AP1/ATP5F1B/ATP5F1A/SCNN1A/KCNN4/TMC4/ATP5F1D/CLCA4/ANO6/CHRNB1/CDK5/TMC6/CNGA1/LRRC26/ATP5F1C/KCNT2/CATSPER1
GO_POSITIVE_REGULATION_OF_INTERFERON_GAMMA_PRODUCTION	GO_POSITIVE_REGULATION_OF_INTERFERON_GAMMA_PRODUCTION	61	-0.691493	-1.54713	0.00638211	0.0874536	0.0755846	3546	tags=36%, list=16%, signal=30%	ABL1/SASH3/CEBPG/IRF8/CD14/ZFPM1/HAVCR2/PDE4D/IL1R1/PTPN22/PDE4B/FAM49B/KLRK1/LGALS9/IL18/BCL3/CD3E/PYCARD/CD2/HLA-DPA1/HSPD1/HLA-DPB1
GO_PROTEIN_IMPORT_INTO_MITOCHONDRIAL_MATRIX	GO_PROTEIN_IMPORT_INTO_MITOCHONDRIAL_MATRIX	19	0.822404	1.58149	0.00644995	0.0874683	0.0755973	2227	tags=53%, list=10%, signal=47%	ROMO1/PAM16/TOMM40/TIMM17B/DNAJC15/GRPEL1/TOMM20/TOMM7/TIMM23/TIMM17A
GO_TUMOR_NECROSIS_FACTOR_SUPERFAMILY_CYTOKINE_PRODUCTION	GO_TUMOR_NECROSIS_FACTOR_SUPERFAMILY_CYTOKINE_PRODUCTION	142	-0.582076	-1.45726	0.00641283	0.0874683	0.0755973	1513	tags=26%, list=7%, signal=24%	CD34/DICER1/PTPN22/DHX9/TICAM1/CX3CL1/SELENOK/UBE2J1/HMGB1/ARG2/AXL/MAPKAPK2/PIK3R1/GAS6/ERRFI1/LGALS9/LY96/ZBTB20/GSTP1/BCL3/FCER1G/PYCARD/CCL3/ZC3H12A/THBS1/TYROBP/CD2/CD47/CYBA/HLA-E/APP/IFNG/FOXP1/TNFAIP3/PTPRC/ZFP36/CCL19
GO_POSITIVE_REGULATION_OF_PEPTIDYL_TYROSINE_PHOSPHORYLATION	GO_POSITIVE_REGULATION_OF_PEPTIDYL_TYROSINE_PHOSPHORYLATION	174	-0.558238	-1.44259	0.00644498	0.0874683	0.0755973	2614	tags=26%, list=12%, signal=24%	PARP9/ARHGEF2/PTPN1/FBXW7/AGT/HSF1/SEMA4D/CSF3/EHD4/ARL2BP/SYK/ADAM17/NRG1/PAK2/ABI1/EREG/TNFRSF14/NRP1/NCF1/PARP14/FGF7/HCLS1/ITGA5/TNFRSF18/GAS6/FYN/HES1/IQGAP1/IGF2/YES1/IL18/CD3E/IL6ST/IL6/ICAM1/PECAM1/CD81/AREG/CD44/IFNG/STAT3/PTPRC/SOCS3/HBEGF/CD74/CCL5
GO_CELLULAR_RESPONSE_TO_PEPTIDE	GO_CELLULAR_RESPONSE_TO_PEPTIDE	331	-0.494912	-1.35711	0.00642658	0.0874683	0.0755973	2686	tags=32%, list=12%, signal=28%	SLC25A33/KANK1/STAT5A/FOXO3/CPEB2/STAT5B/ARHGEF2/MYO1C/PTPN1/CREB1/GJA1/AGT/TCIRG1/HDAC5/XBP1/SORL1/PDE3B/HSF1/BAIAP2/SOS1/PRKDC/LRP1/BCL2L11/KLF11/EIF4EBP2/SMARCC1/IGF1R/ROCK2/CRK/NCK1/CASP4/PRKACB/PIK3R3/APPL1/MBD5/SIRT1/VAMP2/PIK3C2A/TBC1D4/ITGA4/RHOQ/PRKCI/RELA/SESN3/LEPROT/PDK4/EDN1/PTPN22/ZNF106/AKT1/ATP6V0E1/KLF5/KLF10/ATP6V1G1/ADRB2/RAB31/BCAR1/ADCY4/SOCS1/PHIP/GSK3A/STAT1/PAK1/PRKAR1A/MA…
GO_MULTICELLULAR_ORGANISMAL_HOMEOSTASIS	GO_MULTICELLULAR_ORGANISMAL_HOMEOSTASIS	438	-0.473231	-1.33103	0.00642426	0.0874683	0.0755973	1827	tags=17%, list=8%, signal=16%	PRKACB/NDN/SYK/ADAM17/CSF1/BCL2/BARD1/S1PR1/LDB2/SOX9/RAC2/PDK4/CD34/EHMT1/TP63/LNPEP/SLC40A1/LAMA4/MFAP2/ADRB2/EPAS1/TPP1/CEBPB/ZG16B/ADCY4/EIF4G1/PRKAR1A/PIGR/HOMER1/OGT/GADD45G/LYZ/ALDH1A1/IL4R/SPP1/ATF4/ARRDC3/NR4A3/PTGS2/AQP3/DYNC1H1/TLE3/PRCP/WWTR1/HYAL2/RBPJ/MUC4/IRX3/IL18/PER2/IL6/CTNNB1/KDM6B/CLDN1/HAS2/CLDN4/ANKRD11/UGCG/CCN2/EGR1/CORO1A/AQP1/STMN1/G0S2/STAT3/TNFAIP3/CXCR4/SFN/CAV1/B2M/…
GO_LUNG_ALVEOLUS_DEVELOPMENT	GO_LUNG_ALVEOLUS_DEVELOPMENT	41	-0.733811	-1.56338	0.00654889	0.0884437	0.0764404	4121	tags=54%, list=19%, signal=44%	MAN2A1/EDN2/FOXF1/STK40/HOXA5/MAN1A2/PHF14/RC3H2/FGFR2/ADA/CREB1/PDGFA/LTBP3/HS6ST1/FOXA1/ATXN1L/CIC/SELENON/ASXL1/ERRFI1/BMPR2/IGFBP5
GO_PROMOTER_SPECIFIC_CHROMATIN_BINDING	GO_PROMOTER_SPECIFIC_CHROMATIN_BINDING	44	-0.716977	-1.54492	0.00654889	0.0884437	0.0764404	2246	tags=52%, list=10%, signal=47%	SUZ12/FOXC1/EZH2/ZNF683/PPARGC1A/GTF2B/EHMT2/DNMT1/NUP98/HSF1/RBL2/CHD7/AC005261.1/POLR2A/E2F4/DHX9/STAT1/PRDM1/ZNF750/EGR1/HNRNPU/DDX5/KLF4
GO_REGULATION_OF_KERATINOCYTE_PROLIFERATION	GO_REGULATION_OF_KERATINOCYTE_PROLIFERATION	31	-0.798345	-1.64232	0.00658476	0.088563	0.0765435	2616	tags=58%, list=12%, signal=51%	OVOL2/CASK/INTU/MDK/TP63/NOTCH2/PTPRK/FGF7/BCL11B/EFNB2/KLF9/SRSF6/EPPK1/HAS2/ZFP36L1/AREG/SFN/ZFP36
GO_LEUKOCYTE_CHEMOTAXIS	GO_LEUKOCYTE_CHEMOTAXIS	202	-0.54144	-1.41554	0.0065784	0.088563	0.0765435	1785	tags=27%, list=8%, signal=25%	SYK/ADAM17/CSF1/ITGA1/S1PR1/RIPOR2/RAC2/CXCL6/AIF1/EDN1/XCL1/CCL17/CX3CL1/PDE4B/OXSR1/SERPINE1/KLRK1/SWAP70/HMGB1/AKIRIN1/WNK1/GAS6/ITGB2/CCL3L1/F2RL1/LGALS9/XCL2/FLT1/GPR183/LGALS3/FCER1G/IL6/CCL3/THBS1/RARRES2/CXCL13/S100A8/CXCL3/CORO1A/CCL20/CCL14/CXCL8/CXCR4/ANXA1/CCL4/DUSP1/RPS19/CXCL1/CCL19/CD74/CCL5/CXCL2/CCL2/CCL21
GO_INTERLEUKIN_6_BIOSYNTHETIC_PROCESS	GO_INTERLEUKIN_6_BIOSYNTHETIC_PROCESS	23	-0.827997	-1.63132	0.00670064	0.0897225	0.0775456	1785	tags=30%, list=8%, signal=28%	SYK/EREG/CEBPB/TYROBP/APP/STAT3/CD74
GO_LIPID_EXPORT_FROM_CELL	GO_LIPID_EXPORT_FROM_CELL	23	-0.826916	-1.62918	0.00683333	0.0897225	0.0775456	738	tags=35%, list=3%, signal=34%	TMF1/AGT/INHBA/GAL/SPP1/KDM5B/SELENOM/CRH
GO_QUINONE_METABOLIC_PROCESS	GO_QUINONE_METABOLIC_PROCESS	31	0.760201	1.61591	0.00682009	0.0897225	0.0775456	2638	tags=52%, list=12%, signal=46%	AKR1B1/AKR1C3/AKR1C1/AKR1C2/COQ5/CBR4/HMGCR/CRYZL1/COQ9/AKR7A2/COQ2/CYP4F11/FDXR/COQ4/COQ3/AKR1A1
GO_PROTON_TRANSPORTING_TWO_SECTOR_ATPASE_COMPLEX_CATALYTIC_DOMAIN	GO_PROTON_TRANSPORTING_TWO_SECTOR_ATPASE_COMPLEX_CATALYTIC_DOMAIN	16	0.854617	1.59653	0.00683535	0.0897225	0.0775456	2233	tags=62%, list=10%, signal=56%	ATP5F1E/ATP6V1F/ATP6V1E1/ATP6AP1/ATP5F1B/ATP5F1A/ATP5F1D/ATP6V1H/ATP5F1C/ATP6V1A
GO_COLLAGEN_BIOSYNTHETIC_PROCESS	GO_COLLAGEN_BIOSYNTHETIC_PROCESS	43	-0.737146	-1.59242	0.00681912	0.0897225	0.0775456	817	tags=21%, list=4%, signal=20%	ERRFI1/ITGA2/IL6/NPPC/ENG/COL1A1/CCN2/RGCC/VIM
GO_P38MAPK_CASCADE	GO_P38MAPK_CASCADE	41	-0.731384	-1.5582	0.00680824	0.0897225	0.0775456	2883	tags=51%, list=13%, signal=45%	DLG1/DAB2IP/SPHK1/MFHAS1/RELL1/PER1/PTPN22/PJA2/EZR/NCF1/MAP2K3/MAPKAPK2/GADD45G/LGALS9/CYLD/GADD45B/ZC3H12A/ZFP36L1/GADD45A/DUSP1/ZFP36
GO_XENOBIOTIC_CATABOLIC_PROCESS	GO_XENOBIOTIC_CATABOLIC_PROCESS	11	0.880906	1.52076	0.00674602	0.0897225	0.0775456	1414	tags=55%, list=6%, signal=51%	GSTM3/GSTM4/ACSL1/ACAA1/CRYZ/GSTO1
GO_RIBONUCLEOSIDE_TRIPHOSPHATE_METABOLIC_PROCESS	GO_RIBONUCLEOSIDE_TRIPHOSPHATE_METABOLIC_PROCESS	78	0.627526	1.51764	0.00676336	0.0897225	0.0775456	1021	tags=26%, list=5%, signal=25%	ENO1/NME1/PKM/NME4/ATP5MC1/ATP5F1E/ATP5MF/RHOA/ITPA/NME2/ATP5PB/ALDOA/ATP5ME/UQCC3/ATP5PD/ATP5MC2/ATP5PF/ATP5F1B/ATP5F1A/TMSB4X
GO_RIBONUCLEOSIDE_TRIPHOSPHATE_BIOSYNTHETIC_PROCESS	GO_RIBONUCLEOSIDE_TRIPHOSPHATE_BIOSYNTHETIC_PROCESS	64	0.638127	1.49575	0.00677036	0.0897225	0.0775456	1021	tags=28%, list=5%, signal=27%	ENO1/NME1/PKM/NME4/ATP5MC1/ATP5F1E/ATP5MF/NME2/ATP5PB/ALDOA/ATP5ME/UQCC3/ATP5PD/ATP5MC2/ATP5PF/ATP5F1B/ATP5F1A/TMSB4X
GO_INTEGRIN_MEDIATED_SIGNALING_PATHWAY	GO_INTEGRIN_MEDIATED_SIGNALING_PATHWAY	102	-0.615236	-1.4757	0.00675067	0.0897225	0.0775456	2451	tags=38%, list=11%, signal=34%	LAMA5/LIMS2/ITGB8/LIMS1/LAMA3/BST1/ITGAV/SYK/ITGB4/AC005261.1/ITGA1/ITGA4/THY1/LAT/RCC2/ZYX/NRP1/CUL3/ERBIN/BCAR1/CCM2/TLN1/ITGA5/ITGB2/ITGA2/ADAM15/ITGB1/FYB1/FCER1G/MYH9/FLNA/ADAMTS1/TYROBP/COL3A1/CD47/ITGA6/CCN2/TIMP1/DST
GO_CYCLIC_NUCLEOTIDE_MEDIATED_SIGNALING	GO_CYCLIC_NUCLEOTIDE_MEDIATED_SIGNALING	161	-0.575256	-1.46209	0.00681545	0.0897225	0.0775456	3075	tags=29%, list=14%, signal=25%	GNAS/RAPGEF2/GNAL/GNAQ/LGR4/PCLO/CDC34/EDNRB/PTGER4/RAPGEF3/S1PR4/UBE2B/CRTC3/RAMP1/ADGRL2/ADGRE5/PDE4A/PDE3B/APLNR/PDE4D/EIF4EBP2/GAL/CGAS/GNG2/SOX9/ADRB2/GPR65/NUDT4/ADCY4/GSK3A/PRKAR1A/AHR/ADGRL4/ARRDC3/DEFB1/GNAI2/ADM/RAMP3/THBS1/AKAP13/NPPC/CALCRL/AQP1/RAMP2/APOE/RGS2/CRH
GO_NUCLEOSIDE_TRIPHOSPHATASE_REGULATOR_ACTIVITY	GO_NUCLEOSIDE_TRIPHOSPHATASE_REGULATOR_ACTIVITY	311	-0.506372	-1.38827	0.00681153	0.0897225	0.0775456	5050	tags=44%, list=23%, signal=34%	TBC1D9/SIPA1L1/ARHGAP24/RASA3/DNAJC19/GAPVD1/MYO9A/DNAJC1/PLCB1/RANGAP1/ANKRD27/TBC1D2B/STARD13/RABEP1/DOCK2/GIT1/ALS2CL/DNAJB2/TBC1D25/CHM/ARAP3/PLN/ARHGEF19/SIL1/RABEP2/ARHGAP35/AHSA1/LLGL2/ABR/ARHGAP21/DNM1L/RINL/ARHGEF15/DOCK4/SH3BP4/PGAM5/RALGAPB/PREX2/SRGAP2/ARHGAP4/RAPGEF2/RABGAP1/GPSM2/BAG2/GNAQ/DOCK1/ARHGAP25/ARHGAP5/ARHGAP32/NCKAP1L/ARAP1/ACAP3/RASA4/GIT2/ARHGAP9/RTKN/RASA2/PREX1/SIRPA/…
GO_INTERLEUKIN_1_PRODUCTION	GO_INTERLEUKIN_1_PRODUCTION	94	-0.627538	-1.48314	0.00688326	0.0899907	0.0777774	1060	tags=26%, list=5%, signal=24%	GBP5/CX3CL1/HMGB1/ARG2/GAS6/ERRFI1/F2RL1/LGALS9/SERPINB1/CASP1/GSTP1/PYCARD/CCL3/ZC3H12A/TYROBP/CARD16/EGR1/APP/IFNG/FOXP1/TNFAIP3/IFI16/ANXA1/CCL19
GO_ENDOCRINE_SYSTEM_DEVELOPMENT	GO_ENDOCRINE_SYSTEM_DEVELOPMENT	102	-0.614248	-1.47333	0.00687015	0.0899907	0.0777774	1939	tags=18%, list=9%, signal=16%	DKK3/CDK6/SOX9/AKT1/SOX2/GSK3A/HES1/RBPJ/CDKN1C/IL6/SOX4/PBX1/ETS1/SHH/INSR/ARID5B/ANXA1/CRH
GO_MUSCLE_HYPERTROPHY_IN_RESPONSE_TO_STRESS	GO_MUSCLE_HYPERTROPHY_IN_RESPONSE_TO_STRESS	20	-0.814243	-1.57331	0.00692895	0.0903447	0.0780833	1229	tags=25%, list=6%, signal=24%	ATP2A2/ERRFI1/PPP3CA/MEF2C/LMNA
GO_INTERLEUKIN_6_SECRETION	GO_INTERLEUKIN_6_SECRETION	44	-0.713553	-1.53754	0.00693792	0.0903447	0.0780833	2387	tags=57%, list=11%, signal=51%	TWIST1/TLR4/IL1RAP/CD200R1/IFIH1/DDX58/IL27RA/SYT11/MAVS/IL17RC/F2R/XBP1/AIF1/MBP/PTPN22/DHX9/CD200/SELENOK/HMGB1/GAS6/F2RL1/LGALS9/HYAL2/PYCARD/ZC3H12A
GO_HISTONE_BINDING	GO_HISTONE_BINDING	188	-0.532206	-1.38113	0.00697843	0.0906919	0.0783834	4315	tags=44%, list=19%, signal=36%	ASF1A/SUZ12/TNKS/ATAD2B/ANP32E/WDR5/DTX3L/PRKCB/MSH6/WDTC1/DAXX/PWWP2A/APBB1/MYSM1/RNF20/GLYR1/PHF8/SRCAP/KDM7A/RRP8/PHF10/BRDT/UHRF2/MPHOSPH8/PHF13/SPTY2D1/SAP30L/TBL1XR1/ING5/DEK/BAZ2A/BRD9/SNCA/RBBP5/KAT8/USP16/ANP32B/SMARCC2/SPIN1/LEF1/PARP9/BRD7/UIMC1/PHF19/BAZ1B/PKN1/KDM5A/ING3/CBX5/SMARCC1/MSL3/KAT6A/CKS2/SUPT16H/KMT2C/IPO7/SIRT1/BRD3/SBNO2/USP15/HAT1/SMARCA2/SMARCA5/MLLT6/PHF1/KMT2E/DNAJC…
GO_REGULATION_OF_GENE_EXPRESSION_EPIGENETIC	GO_REGULATION_OF_GENE_EXPRESSION_EPIGENETIC	270	-0.514947	-1.39211	0.00703824	0.0912881	0.0788987	3619	tags=50%, list=16%, signal=43%	KMT2D/DOT1L/UPF1/PHF2/HELZ/ZMIZ1/SMAD3/KAT2B/NUP107/MOV10/SEC13/UBR2/PCGF3/TNRC6C/ZC3H7A/NUP214/ASF1A/SUZ12/ATAD2B/TASOR/AJUBA/EZH2/SPOUT1/ZMIZ2/CTCF/SPI1/POLR2B/MYBBP1A/ELOF1/ZC3H7B/NUP153/PHF8/RBM15B/MBD3/EED/ZNFX1/MORC2/NUP210/RRP8/NUP35/FAM172A/MPHOSPH8/DNMT3A/AGO3/MORF4L1/PCGF5/ZMPSTE24/EXOSC10/KAT2A/RLIM/KMT2B/EGFR/ARID4A/DNMT1/NUP50/DEK/BAZ2A/PPM1D/IPO8/SMARCD1/UBE2B/AEBP2/NUP98/NCOR1/MYO1…
GO_NEGATIVE_REGULATION_OF_G_PROTEIN_COUPLED_RECEPTOR_SIGNALING_PATHWAY	GO_NEGATIVE_REGULATION_OF_G_PROTEIN_COUPLED_RECEPTOR_SIGNALING_PATHWAY	41	-0.72897	-1.55306	0.0070676	0.0913072	0.0789153	3062	tags=37%, list=14%, signal=32%	PLEK/SNCA/ADA/MET/APLNR/RGS14/GRK2/ADRB2/ARRDC3/GNAI2/ADM/CXCL8/STMN1/RGS2/CCL5
GO_RESPONSE_TO_AMMONIUM_ION	GO_RESPONSE_TO_AMMONIUM_ION	138	-0.586338	-1.45879	0.0070576	0.0913072	0.0789153	4001	tags=31%, list=18%, signal=26%	GNB1/PPP1R9B/MAPK1/SMPD1/GNAS/GNAL/PALM/GNAQ/ABL1/DNMT3A/GNA11/SNCA/HRH1/ADA/DTNBP1/KLF16/GNB5/PEA15/HDAC5/SIN3A/ROCK2/MT-ND6/GNG2/RELA/AIF1/TIAM1/GNA15/GRK2/UBE3A/GSK3A/HOMER1/DIAPH1/ATF4/HSPA5/GNAI2/PPP1R1B/FLNA/CAV2/MAP1LC3A/NSG1/CXCR4/FOSB/CRH
GO_MYELOID_LEUKOCYTE_MIGRATION	GO_MYELOID_LEUKOCYTE_MIGRATION	187	-0.567175	-1.46953	0.00710911	0.0916627	0.0792225	1785	tags=26%, list=8%, signal=24%	SYK/CSF1/ITGA1/RIPOR2/RAC2/CXCL6/AIF1/EDN1/XCL1/CCL17/CX3CL1/PDE4B/CD200/SERPINE1/SWAP70/HMGB1/AKIRIN1/ITGB2/CCL3L1/XCL2/FLT1/LGALS3/CD99/FCER1G/IL6/CCL3/PECAM1/THBS1/RARRES2/CXCL13/CD81/CD47/S100A8/CXCL3/CCL20/CCL14/CXCL8/ANXA1/CCL4/DUSP1/RPS19/CXCL1/CCL19/CD74/CCL5/CXCL2/CCL2/CCL21
GO_POSITIVE_REGULATION_OF_HISTONE_H3_K9_METHYLATION	GO_POSITIVE_REGULATION_OF_HISTONE_H3_K9_METHYLATION	10	-0.885787	-1.51655	0.00712825	0.0916898	0.0792459	1887	tags=60%, list=9%, signal=55%	MECP2/AC005261.1/SIRT1/JARID2/RIF1/LMNA
GO_REGULATION_OF_BINDING	GO_REGULATION_OF_BINDING	354	-0.496025	-1.37143	0.00714457	0.0916898	0.0792459	2649	tags=29%, list=12%, signal=26%	NIBAN2/LEF1/PARP9/NES/PTPRF/MET/HNRNPL/FBXW7/ILRUN/HDAC5/GNL3L/SORL1/TCF7L2/HSF1/LRP1/SUMO3/ZNF462/TGFBR3/CRBN/RALB/CLIC2/ID4/C9orf72/SIN3A/CSF3/CRK/HIPK2/PYHIN1/AC005261.1/NRG1/BCL2/SKI/EP300/RIPOR2/ITGA4/NSD1/MAPRE1/AKT1/TIAM1/DHX9/TICAM1/PLXND1/NRP1/CTSZ/ADRB2/PBXIP1/CTBP2/CCPG1/PIM2/EIF3D/EIF4G1/NIPBL/HMGB1/ARF6/ROCK1/CSNK1E/SLPI/PARP1/LDOC1/EIF4A3/CTHRC1/ITGA2/HES1/ADAM15/SUMO1/CYLD/TAF10/RP…
GO_CELL_LEADING_EDGE	GO_CELL_LEADING_EDGE	386	-0.488962	-1.36343	0.00715321	0.0916898	0.0792459	3377	tags=36%, list=15%, signal=31%	RASGRP2/NDEL1/PSD4/RAB13/FAP/FERMT2/FAT1/PPP1R9A/PTK2/PSTPIP1/PIP5K1A/ACTG2/PLEK/RAPGEF3/DUOXA2/RAPH1/CADM4/MYO1G/RUFY3/FLOT1/APC/EPS8/CCDC88A/PDLIM7/APBB1IP/ABI2/DUOX2/DOCK8/KANK1/ARHGEF2/PIEZO1/JMY/MYO1C/DBN1/SCRIB/STX4/MYLK/PDE4A/ARPC5/TUBB3/PKN2/WASL/SLC39A14/ANTXR1/CDC42BPB/BAIAP2/PARVA/PHLDB2/IQGAP2/MYO10/WLS/MCC/PDPN/CDK6/ITGAV/PARVB/FLOT2/CDC42BPA/ADAM17/ITGB4/APPL1/SGCE/CLIP1/ABI3/RIPOR2…
GO_RENAL_FILTRATION	GO_RENAL_FILTRATION	24	-0.810879	-1.60644	0.00724778	0.0919154	0.0794409	944	tags=50%, list=4%, signal=48%	ADGRF5/GJA1/F2R/SULF2/CD34/MCAM/GAS6/F2RL1/CYBA/IGHA2/JCHAIN/IGHA1
GO_ISOPRENOID_BIOSYNTHETIC_PROCESS	GO_ISOPRENOID_BIOSYNTHETIC_PROCESS	27	0.769211	1.59396	0.00726426	0.0919154	0.0794409	973	tags=30%, list=4%, signal=28%	CRABP2/AKR1C3/HMGCS2/IDI1/FDPS/HMGCS1/MVK/MVD
GO_PHOSPHATIDYLINOSITOL_ACYL_CHAIN_REMODELING	GO_PHOSPHATIDYLINOSITOL_ACYL_CHAIN_REMODELING	18	0.834675	1.58796	0.00728219	0.0919154	0.0794409	427	tags=17%, list=2%, signal=16%	PLA2G2A/PLA2G2F/MBOAT7
GO_NOSE_DEVELOPMENT	GO_NOSE_DEVELOPMENT	15	-0.865832	-1.58242	0.00721851	0.0919154	0.0794409	1791	tags=40%, list=8%, signal=37%	CHD7/SKI/ALDH1A3/DLX5/RDH10/SMCHD1
GO_MONOCYTE_CHEMOTAXIS	GO_MONOCYTE_CHEMOTAXIS	59	-0.687394	-1.52566	0.00727909	0.0919154	0.0794409	1497	tags=37%, list=7%, signal=35%	AIF1/XCL1/CCL17/CX3CL1/SERPINE1/HMGB1/CCL3L1/XCL2/FLT1/LGALS3/IL6/CCL3/CCL20/CCL14/ANXA1/CCL4/DUSP1/RPS19/CCL19/CCL5/CCL2/CCL21
GO_SPROUTING_ANGIOGENESIS	GO_SPROUTING_ANGIOGENESIS	113	-0.615412	-1.50379	0.00722859	0.0919154	0.0794409	3190	tags=42%, list=14%, signal=36%	VEGFC/SEMA5A/SRF/SPRED1/DLL1/EPN2/AKT3/PDCD10/LEF1/FBXW7/HDAC5/KDR/MIA3/HDAC7/PARVA/APLNR/ACVRL1/NOTCH1/EPHB4/PIK3R3/PIK3C2A/SMAD1/RHOJ/AKT1/CLEC14A/NRP1/CDH13/EFNB2/ROBO1/ITGA5/CEMIP2/PTGS2/ITGB1/EGR3/FLT1/ADAMTS9/FGFBP1/JAK1/NRARP/NR4A1/THBS1/EPHA2/RAMP2/ANXA1/GLUL/KLF2/KLF4
GO_LONG_CHAIN_FATTY_ACID_METABOLIC_PROCESS	GO_LONG_CHAIN_FATTY_ACID_METABOLIC_PROCESS	94	0.589128	1.4642	0.00724602	0.0919154	0.0794409	1895	tags=27%, list=9%, signal=24%	HPGD/AKR1C3/AIG1/CYP2J2/GSTM4/LTA4H/SCP2/PTGES3/ELOVL1/FADS1/ACSL3/ACSL5/SLC27A5/ACSL1/FADS2/ACOX1/ACAA1/PTGES/CBR1/ACOT8/HSD17B4/ELOVL6/ACOT7/ACOT4/SLC27A2
GO_CELL_FATE_COMMITMENT	GO_CELL_FATE_COMMITMENT	222	-0.536784	-1.42149	0.00728307	0.0919154	0.0794409	3091	tags=24%, list=14%, signal=21%	ZFPM1/TGFBR1/FGFR2/NOTCH3/APC/TCF3/DLL1/ARHGEF2/CDC73/JAG2/PAF1/CTR9/TCF7L2/NOTCH4/EYA2/PRKDC/TGFB1I1/JAG1/PDPN/NOTCH1/SFRP2/FOXA1/NRG1/BCL2/WNT10A/SOX9/SOX17/SOX2/NOTCH2/NRP1/EPAS1/CEBPB/BCL11B/AR/SOX18/HES1/CYLD/ITGB1/PRDM1/RORA/DKK1/MEF2C/RBPJ/IL6/CTNNB1/ID2/KDM6B/SHH/STAT3/IFRD1/ETS2/MCL1/KLF4
GO_NEGATIVE_REGULATION_OF_RESPONSE_TO_CYTOKINE_STIMULUS	GO_NEGATIVE_REGULATION_OF_RESPONSE_TO_CYTOKINE_STIMULUS	57	-0.691331	-1.53913	0.00731855	0.0920087	0.0795215	1715	tags=28%, list=8%, signal=26%	OTUD4/CCDC3/ADAR/SIGIRR/PARP14/ROBO1/GAS6/F2RL1/GSTP1/TLE5/IL6/CARD16/PTPRC/CAV1/KLF4/CCL5
GO_CIRCADIAN_REGULATION_OF_GENE_EXPRESSION	GO_CIRCADIAN_REGULATION_OF_GENE_EXPRESSION	57	-0.691221	-1.53888	0.00731855	0.0920087	0.0795215	2507	tags=42%, list=11%, signal=37%	NCOA2/KDM2A/HDAC3/KDM5A/SIRT1/PER1/HUWE1/CSNK1D/MYCBP2/MAGED1/AHR/OGT/CSNK1E/KMT2A/ZFHX3/ATF4/RORA/NAMPT/PER2/ID2/CAVIN3/BHLHE40/EGR1/HNRNPU
GO_PHOSPHATIDYLGLYCEROL_METABOLIC_PROCESS	GO_PHOSPHATIDYLGLYCEROL_METABOLIC_PROCESS	29	0.753677	1.57767	0.00733409	0.0920264	0.0795368	82	tags=7%, list=0%, signal=7%	PLA2G2A/PLA2G2F
GO_IMMUNOGLOBULIN_PRODUCTION	GO_IMMUNOGLOBULIN_PRODUCTION	141	-0.587579	-1.46973	0.00734806	0.0920264	0.0795368	2396	tags=19%, list=11%, signal=17%	TCIRG1/XBP1/STX4/SAMHD1/PRKDC/PKN1/NDFIP1/CGAS/RIF1/XCL1/THOC1/EXOSC6/TNFRSF4/ATM/SWAP70/DNAJB9/IL7R/IL4R/RNF168/IL6/ITM2A/HLA-DQB1/MZB1/HLA-E/HSPD1/PTPRC/IGKC
GO_REGULATION_OF_MONOCYTE_DIFFERENTIATION	GO_REGULATION_OF_MONOCYTE_DIFFERENTIATION	17	-0.829742	-1.55686	0.00737721	0.0922151	0.0796999	1900	tags=47%, list=9%, signal=43%	CDK6/CSF1/ACIN1/MYC/JUN/ZFP36L1/FOXP1/CD74
GO_SKELETAL_SYSTEM_MORPHOGENESIS	GO_SKELETAL_SYSTEM_MORPHOGENESIS	220	-0.536095	-1.42074	0.00740918	0.0924383	0.0798929	4264	tags=36%, list=19%, signal=30%	SFRP1/FOXC1/TEK/LRP6/RARB/WDR48/COL27A1/SLC39A3/SFRP4/TRIP11/BMP1/PRRX1/BARX2/GNAS/HOXD10/MSX1/CSGALNACT1/FGFR1/NAB2/HOXA5/RFLNB/RARA/COMP/ZMPSTE24/MTHFD1L/NDST1/COL14A1/TGFBR1/RYK/FGFR2/MED12/BMP7/HOXD8/DLG1/IRX5/MEF2D/CHST11/HOXD9/MATN2/LTBP3/ACP5/LRP5/CHSY1/SFRP2/SETD2/SKI/ZEB1/SOX9/COL6A3/TGFBR2/COL6A1/FOXN3/NAB1/PLEKHA1/GLG1/NIPBL/DLX5/TFAP2A/RDH10/ANXA6/EIF4A3/BMPR2/PRKRA/ANXA2/MEF2C/HYAL2/…
GO_SENSORY_PERCEPTION_OF_TASTE	GO_SENSORY_PERCEPTION_OF_TASTE	33	0.754441	1.61754	0.0074992	0.0928426	0.0802423	1517	tags=15%, list=7%, signal=14%	CST1/CD36/SCNN1A/RTP4/CST4
GO_INSULIN_LIKE_GROWTH_FACTOR_BINDING	GO_INSULIN_LIKE_GROWTH_FACTOR_BINDING	28	-0.799048	-1.61548	0.0074977	0.0928426	0.0802423	748	tags=46%, list=3%, signal=45%	IGFBP6/IGF1R/ITGAV/ITGB4/CRIM1/HTRA1/INSR/ITGA6/CCN2/CCN1/IGFBP5/IGFBP2/IGFBP7
GO_ANGIOGENESIS_INVOLVED_IN_WOUND_HEALING	GO_ANGIOGENESIS_INVOLVED_IN_WOUND_HEALING	20	-0.811984	-1.56895	0.00745686	0.0928426	0.0802423	1513	tags=50%, list=7%, signal=47%	XBP1/CD34/CX3CL1/SERPINE1/MCAM/PRCP/ETS1/B4GALT1/TNFAIP3/CXCR4
GO_NEGATIVE_REGULATION_OF_ERYTHROCYTE_DIFFERENTIATION	GO_NEGATIVE_REGULATION_OF_ERYTHROCYTE_DIFFERENTIATION	10	-0.885042	-1.51527	0.00750673	0.0928426	0.0802423	884	tags=50%, list=4%, signal=48%	STAT5B/KLF13/ZFP36L1/MAFB/ZFP36
GO_PROTEIN_AUTOPHOSPHORYLATION	GO_PROTEIN_AUTOPHOSPHORYLATION	222	-0.535287	-1.41752	0.00751245	0.0928426	0.0802423	4337	tags=39%, list=20%, signal=31%	FER/GRK5/SIK2/TEK/MTOR/DDR2/CAMK2D/TRPM7/RAP2C/RAP2A/MARK3/EIF2AK3/DAPK3/PPP2R5E/PPP2R5A/STK10/PEAK1/ABL1/ATR/FGFR1/SIK1/CAMK4/MKNK1/EIF2AK4/PTK2/VEGFC/STK26/NEK6/FES/EGFR/FGFR2/ZAP70/ITK/CSK/STK16/MAP3K11/TAOK2/CSNK1G2/BCR/PRKD2/PINK1/IRAK1/PDGFA/STK25/KDR/DYRK1A/PDGFRB/CLK4/TAOK1/IGF1R/SLA/STK11/EPHB4/SYK/CDK12/THY1/AKT1/PAK2/PRKX/CALM1/OXSR1/PIM2/SMG1/ATM/PAK1/MAPKAPK2/LCK/PIM1/FYN/ERRFI1/CALM…
GO_PURINE_NUCLEOSIDE_TRIPHOSPHATE_METABOLIC_PROCESS	GO_PURINE_NUCLEOSIDE_TRIPHOSPHATE_METABOLIC_PROCESS	80	0.626893	1.51786	0.00758609	0.093576	0.0808761	1926	tags=34%, list=9%, signal=31%	ENO1/NME1/PKM/NME4/ATP5MC1/ATP5F1E/ATP5MF/RHOA/ITPA/NME2/ATP5PB/ALDOA/ATP5ME/UQCC3/ATP5PD/ADK/ATP5MC2/ATP5PF/ATP5F1B/ATP5F1A/TMSB4X/ATP5F1D/DMAC2L/DGUOK/NUDT15/ATP5F1C/NME3
GO_POSITIVE_REGULATION_OF_ALPHA_BETA_T_CELL_DIFFERENTIATION	GO_POSITIVE_REGULATION_OF_ALPHA_BETA_T_CELL_DIFFERENTIATION	45	-0.709432	-1.53656	0.00773782	0.0950895	0.0821842	2873	tags=53%, list=13%, signal=47%	NCKAP1L/SASH3/RARA/ADA/ZAP70/NFKBID/MALT1/PNP/AP3D1/SYK/TGFBR2/RUNX3/SOCS1/CD83/ZBTB16/IL4R/LGALS9/NFKBIZ/IL18/RUNX1/SHH/IFNG/ANXA1/CCL19
GO_POSITIVE_REGULATION_OF_MRNA_CATABOLIC_PROCESS	GO_POSITIVE_REGULATION_OF_MRNA_CATABOLIC_PROCESS	45	-0.709364	-1.53641	0.00773782	0.0950895	0.0821842	2486	tags=47%, list=11%, signal=42%	GIGYF2/RC3H1/KHSRP/ROCK2/PABPC1/PUM1/AGO2/HNRNPR/CNOT6L/CNOT1/ROCK1/DHX36/TOB1/TNRC6A/TNRC6B/ZC3H12A/ZC3HAV1/BTG2/ZFP36L1/ZFP36L2/ZFP36
GO_REGULATION_OF_TOLL_LIKE_RECEPTOR_SIGNALING_PATHWAY	GO_REGULATION_OF_TOLL_LIKE_RECEPTOR_SIGNALING_PATHWAY	63	-0.671686	-1.50741	0.00778545	0.0954957	0.0825353	2897	tags=29%, list=13%, signal=25%	FLOT1/DAB2IP/BIRC2/MFHAS1/APPL1/OTUD4/PTPN22/RTN4/TICAM1/PJA2/HMGB1/F2RL1/LY96/BIRC3/IRF1/CYBA/TNFAIP3/CAV1
GO_PHOSPHATIDYLINOSITOL_3_KINASE_REGULATOR_ACTIVITY	GO_PHOSPHATIDYLINOSITOL_3_KINASE_REGULATOR_ACTIVITY	18	-0.835224	-1.58612	0.00781784	0.0957138	0.0827238	1724	tags=33%, list=8%, signal=31%	PIK3R3/SOCS1/PIK3R1/SOCS2/SOCS3/KLF4
GO_REGULATION_OF_LYMPHOCYTE_DIFFERENTIATION	GO_REGULATION_OF_LYMPHOCYTE_DIFFERENTIATION	164	-0.565163	-1.43762	0.00783856	0.0957883	0.0827882	3572	tags=38%, list=16%, signal=32%	JAK3/ABL1/NCKAP1L/SASH3/FGL2/RARA/KAT2A/CAMK4/NFATC2/RC3H2/CTLA4/ATP11C/ADA/ZAP70/NFKBID/STAT5B/MALT1/ZC3H8/PNP/AP3D1/MDK/XBP1/RC3H1/SOS1/INHBA/FBXO7/RHOH/NDFIP1/SYK/ZEB1/TGFBR2/RUNX3/LAG3/SOCS1/HMGB1/CD83/AXL/ZBTB16/TNFRSF18/CD27/GAS6/IL7R/IL4R/LGALS9/CYLD/PRDM1/EGR3/NFKBIZ/IL18/RUNX1/NRARP/ID2/IRF1/ZC3H12A/CD2/SHH/ZFP36L1/IFNG/ZFP36L2/ANXA1/PTPRC/CCL19/CD74
GO_PEPTIDE_DISULFIDE_OXIDOREDUCTASE_ACTIVITY	GO_PEPTIDE_DISULFIDE_OXIDOREDUCTASE_ACTIVITY	13	0.874337	1.58141	0.00802283	0.097314	0.0841068	1754	tags=69%, list=8%, signal=64%	P4HB/PDIA3/TXN/GLRX/PDIA6/PDIA4/GSTO2/GSTO1/GSR
GO_DETECTION_OF_CHEMICAL_STIMULUS_INVOLVED_IN_SENSORY_PERCEPTION_OF_TASTE	GO_DETECTION_OF_CHEMICAL_STIMULUS_INVOLVED_IN_SENSORY_PERCEPTION_OF_TASTE	17	0.836352	1.57781	0.00800193	0.097314	0.0841068	1517	tags=18%, list=7%, signal=16%	CST1/RTP4/CST4
GO_METHYLOSOME	GO_METHYLOSOME	12	0.890356	1.56039	0.00798019	0.097314	0.0841068	1438	tags=83%, list=6%, signal=78%	SNRPD2/ERH/SNRPF/SNRPB/SNRPG/SNRPD3/SNRPD1/PRMT1/SNRPE/WDR77
GO_NEGATIVE_REGULATION_OF_LYMPHOCYTE_MIGRATION	GO_NEGATIVE_REGULATION_OF_LYMPHOCYTE_MIGRATION	14	-0.841332	-1.52297	0.00801724	0.097314	0.0841068	2295	tags=57%, list=10%, signal=51%	WASL/MIA3/RIPOR2/AKT1/CD200/KLRK1/APOD/CCL2
GO_NEGATIVE_REGULATION_OF_CYTOKINE_PRODUCTION_INVOLVED_IN_INFLAMMATORY_RESPONSE	GO_NEGATIVE_REGULATION_OF_CYTOKINE_PRODUCTION_INVOLVED_IN_INFLAMMATORY_RESPONSE	17	-0.824733	-1.54746	0.0080418	0.0973638	0.0841498	590	tags=29%, list=3%, signal=29%	SIRPA/PDCD4/PYCARD/ZC3H12A/APOD
GO_REGULATION_OF_BMP_SIGNALING_PATHWAY	GO_REGULATION_OF_BMP_SIGNALING_PATHWAY	78	-0.653241	-1.51254	0.00805881	0.0973897	0.0841723	4394	tags=45%, list=20%, signal=36%	WNT5A/SFRP1/SOSTDC1/NEO1/SMAD6/SFRP4/NUMA1/ILK/MSX1/ABL1/FBN1/FSTL3/TRIM33/NBL1/SORL1/ACVRL1/NOTCH1/HIPK2/SFRP2/SPART/SKI/SMURF2/NOTCH2/CDH5/TOB1/FST/BMPR2/HES1/DKK1/RBPJ/HTRA1/FSTL1/ENG/SKIL/CCN1
GO_ALPHA_LINOLENIC_ACID_METABOLIC_PROCESS	GO_ALPHA_LINOLENIC_ACID_METABOLIC_PROCESS	13	0.874195	1.58116	0.00810956	0.0976991	0.0844397	1388	tags=69%, list=6%, signal=65%	SCP2/ELOVL1/FADS1/ACSL1/FADS2/ACOX1/ACAA1/ACOT8/HSD17B4
GO_CIRCADIAN_SLEEP_WAKE_CYCLE	GO_CIRCADIAN_SLEEP_WAKE_CYCLE	16	-0.853569	-1.58014	0.00811425	0.0976991	0.0844397	106	tags=19%, list=0%, signal=19%	ADA/PTGDS/CRH
GO_TISSUE_HOMEOSTASIS	GO_TISSUE_HOMEOSTASIS	199	-0.538565	-1.40394	0.00815822	0.0978688	0.0845863	2025	tags=18%, list=9%, signal=16%	SERPINA3/STK11/NOTCH1/SYK/CSF1/BCL2/BARD1/S1PR1/LDB2/SOX9/RAC2/PDK4/CD34/ADRB2/EPAS1/TPP1/ZG16B/PIGR/HOMER1/LYZ/SPP1/WWTR1/MUC4/IL6/CTNNB1/ANKRD11/CCN2/CORO1A/TNFAIP3/B2M/IGHA2/JCHAIN/IGHG3/IGHA1/IGKC
GO_NUCLEAR_SPECK	GO_NUCLEAR_SPECK	391	-0.478889	-1.33504	0.00814483	0.0978688	0.0845863	3806	tags=37%, list=17%, signal=31%	KAZN/FYTTD1/APBB1/IK/PCBP1/GLYR1/SDCBP2/EHMT2/RBM15B/DOCK1/NSL1/TRIM69/YLPM1/CDC34/ELL/CWC25/IL16/RSRC1/SMC6/MORF4L1/HSPA1A/POLR3D/TCF12/DDX46/NEK6/PIP5K1A/ZC3H18/PNISR/BAZ2A/MECOM/PRCC/RUFY1/PIAS1/GATAD2A/FNBP4/DENND1B/EP400/WAC/SMC4/ZNF217/MBD4/SDE2/TARDBP/LUC7L3/NCBP3/RREB1/HDAC5/GATAD2B/CTR9/KIF22/DYRK1A/RBM14/AFDN/DHX15/ALKBH5/TOPORS/ZNF638/MSL1/U2AF1L4/PQBP1/PIAS2/SRSF3/HS6ST1/KAT6A/ATXN2L/…
GO_COLLAGEN_BINDING	GO_COLLAGEN_BINDING	67	-0.680952	-1.53798	0.00817913	0.0979402	0.084648	2373	tags=34%, list=11%, signal=31%	PDGFA/ANTXR1/CTSS/PCOLCE/ITGA1/SPOCK1/COL6A1/PAK1/TGFBI/SPOCK2/ITGA2/AEBP1/ITGB1/CTSB/FN1/COL6A2/THBS1/VWF/DCN/CD44/LUM/SPARC/SPARCL1
GO_REGULATION_OF_CILIUM_DEPENDENT_CELL_MOTILITY	GO_REGULATION_OF_CILIUM_DEPENDENT_CELL_MOTILITY	18	-0.833631	-1.58309	0.00821875	0.0981552	0.0848339	632	tags=22%, list=3%, signal=22%	CFAP20/DEFB1/SEMG1/ANXA5
GO_INTRAMOLECULAR_TRANSFERASE_ACTIVITY	GO_INTRAMOLECULAR_TRANSFERASE_ACTIVITY	27	0.762965	1.58102	0.00827201	0.0981552	0.0848339	1902	tags=33%, list=9%, signal=31%	PGAM1/GPI/BPGM/PMM1/PUSL1/PGM1/PGM2/RPUSD1/RPUSD3
GO_REGULATION_OF_STRIATED_MUSCLE_CONTRACTION	GO_REGULATION_OF_STRIATED_MUSCLE_CONTRACTION	79	-0.665553	-1.54165	0.0082639	0.0981552	0.0848339	2150	tags=27%, list=10%, signal=24%	DSG2/PDE4D/CLIC2/BIN1/C12orf57/CALM1/PDE4B/GRK2/ATP2A2/AKAP9/CALM2/SUMO1/STC1/FLNA/ZC3H12A/DSP/CCN2/ATP1A1/TNNT3/CAV1/RGS2
GO_NEGATIVE_REGULATION_OF_ALPHA_BETA_T_CELL_ACTIVATION	GO_NEGATIVE_REGULATION_OF_ALPHA_BETA_T_CELL_ACTIVATION	37	-0.727592	-1.52912	0.00826348	0.0981552	0.0848339	1473	tags=32%, list=7%, signal=30%	RUNX3/XCL1/TNFRSF14/SOCS1/HMGB1/ARG2/IL4R/LGALS9/RUNX1/ZC3H12A/SHH/ANXA1
GO_SKIN_DEVELOPMENT	GO_SKIN_DEVELOPMENT	286	-0.511505	-1.38466	0.00826445	0.0981552	0.0848339	1803	tags=23%, list=8%, signal=22%	GAL/ITGB4/SERPINB13/IRF6/BCL2/PRKCH/FURIN/WNT10A/RELA/LDB2/SOX9/SNAI1/PPHLN1/FLNB/KRT14/APCDD1/TP63/ASH1L/PKP4/EREG/SAV1/DSC3/FGF7/BCL11B/PALLD/ROCK1/SRSF6/SOX18/GJB3/ERRFI1/FST/ITGA2/ARRDC3/AQP3/STK4/CLIC4/DKK1/RBPJ/RUNX1/CTNNB1/CLDN1/OVOL1/COL3A1/LTB/CLDN4/UGCG/SHH/ZFP36L1/EPHA2/COL1A1/DSP/COL1A2/ITGA6/FOSL2/KRT6A/PLAAT4/STMN1/PERP/FOXQ1/ANXA1/SFN/KRT15/KRT17/KRT5/IGFBP5/ZFP36/KRT13
GO_LYMPHOCYTE_MIGRATION	GO_LYMPHOCYTE_MIGRATION	107	-0.613213	-1.47758	0.00830389	0.0983553	0.0850068	1948	tags=36%, list=9%, signal=33%	CRK/TNFSF14/JAM2/ADAM17/S1PR1/RIPOR2/ITGA4/AIF1/AKT1/XCL1/CCL17/CX3CL1/TNFRSF14/CD200/F11R/OXSR1/KLRK1/SELENOK/WNK1/GAS6/CCL3L1/XCL2/GPR183/CD99/PYCARD/CCL3/ICAM1/CXCL13/MSN/APP/CCL20/CCL14/APOD/CCL4/CCL19/CCL5/CCL2/CCL21
GO_RECEPTOR_ANTAGONIST_ACTIVITY	GO_RECEPTOR_ANTAGONIST_ACTIVITY	21	-0.808079	-1.57181	0.00836586	0.0983983	0.085044	800	tags=24%, list=4%, signal=23%	PXDN/DKK3/FST/DKK1/CCL5
GO_ESTROGEN_BIOSYNTHETIC_PROCESS	GO_ESTROGEN_BIOSYNTHETIC_PROCESS	12	0.888214	1.55663	0.0083329	0.0983983	0.085044	1537	tags=50%, list=7%, signal=47%	HSD17B2/HSD17B14/HSD17B7/HSD17B11/HSD17B12/DHRS11
GO_CYTOKINE_PRODUCTION_INVOLVED_IN_INFLAMMATORY_RESPONSE	GO_CYTOKINE_PRODUCTION_INVOLVED_IN_INFLAMMATORY_RESPONSE	41	-0.721524	-1.5372	0.00836437	0.0983983	0.085044	3107	tags=37%, list=14%, signal=32%	IL17RC/SIRPA/KPNA6/CD6/BAP1/CD96/GPSM3/APPL1/PER1/GBP5/TICAM1/PDCD4/PYCARD/ZC3H12A/APOD
GO_PEPTIDASE_COMPLEX	GO_PEPTIDASE_COMPLEX	84	0.603198	1.47004	0.00838263	0.0983983	0.085044	1810	tags=43%, list=8%, signal=40%	ZFAND2A/SPCS1/PSMA7/HSPB1/SEC11A/PSMA6/PSMA3/PSMD7/TXNL1/PSMB2/PSMA4/PSMA1/PSMB3/PSMB1/PSMB6/PSMD13/PSMD3/PSMC6/PSMB5/RAD23B/PSMC4/SPCS2/ADRM1/PSMD8/PSMD11/PSMC1/AFG3L2/PSMA5/ENY2/RAD23A/PSMC3/PSME2/PSMF1/PSMD6/PSMD14/PSMD4
GO_POSITIVE_REGULATION_OF_VASCULATURE_DEVELOPMENT	GO_POSITIVE_REGULATION_OF_VASCULATURE_DEVELOPMENT	176	-0.568638	-1.46697	0.00836823	0.0983983	0.085044	2467	tags=32%, list=11%, signal=29%	SPHK1/PRKD2/XBP1/ITGB8/KDR/HDAC7/APLNR/ACVRL1/NOTCH1/HIPK2/SFRP2/CYP1B1/AC005261.1/SIRT1/PIK3C2A/AGO2/SMAD1/RHOJ/TIE1/TGFBR2/CD34/CX3CL1/NRP1/CDH5/SERPINE1/MTDH/ANGPT2/EFNB2/ITGA5/GRN/ITGB2/PTGS2/ITGB1/FLT1/F3/HIF1A/FGFBP1/RUNX1/ADM/JAK1/ZC3H12A/THBS1/ETS1/ENG/CFLAR/EGR1/AQP1/CXCL8/RAMP2/STAT3/NFE2L2/CXCR4/ANXA1/BTG1/KLF4/SOD2
GO_NATURAL_KILLER_CELL_ACTIVATION	GO_NATURAL_KILLER_CELL_ACTIVATION	61	-0.679975	-1.52136	0.0084041	0.0984739	0.0851093	1428	tags=30%, list=6%, signal=28%	PTPN22/TICAM1/LAMP1/SP3/KLRK1/RAB27A/AXL/GAS6/ITGB2/HLA-F/PRDM1/IL18/ID2/TYROBP/CD2/HLA-E/CORO1A/PTPRC
GO_NEGATIVE_REGULATION_OF_T_CELL_DIFFERENTIATION	GO_NEGATIVE_REGULATION_OF_T_CELL_DIFFERENTIATION	41	-0.72089	-1.53585	0.00849405	0.09935	0.0858665	3063	tags=44%, list=14%, signal=38%	RC3H2/CTLA4/NFKBID/ZC3H8/MDK/RC3H1/RUNX3/LAG3/SOCS1/HMGB1/IL4R/RUNX1/NRARP/IRF1/ZC3H12A/SHH/ANXA1/CD74
GO_POSITIVE_REGULATION_OF_NITRIC_OXIDE_SYNTHASE_BIOSYNTHETIC_PROCESS	GO_POSITIVE_REGULATION_OF_NITRIC_OXIDE_SYNTHASE_BIOSYNTHETIC_PROCESS	15	-0.851087	-1.55548	0.00854297	0.0997441	0.0862071	1036	tags=33%, list=5%, signal=32%	KDR/STAT1/NAMPT/IFNG/CCL2
GO_RNA_POLYMERASE_I_ACTIVITY	GO_RNA_POLYMERASE_I_ACTIVITY	13	0.871781	1.57679	0.00871669	0.100177	0.0865811	670	tags=46%, list=3%, signal=45%	POLR2L/POLR2H/POLR1D/POLR2E/POLR2K/POLR2F
GO_RNA_POLYMERASE_I_COMPLEX	GO_RNA_POLYMERASE_I_COMPLEX	13	0.871781	1.57679	0.00871669	0.100177	0.0865811	670	tags=46%, list=3%, signal=45%	POLR2L/POLR2H/POLR1D/POLR2E/POLR2K/POLR2F
GO_FATTY_ACYL_COA_METABOLIC_PROCESS	GO_FATTY_ACYL_COA_METABOLIC_PROCESS	38	0.720864	1.57535	0.00872172	0.100177	0.0865811	1646	tags=37%, list=7%, signal=34%	SCD/FASN/ELOVL1/ACSL3/ACSL5/SLC25A1/TECR/DGAT2/ACSL1/HSD17B12/HSD17B4/ELOVL6/CBR4/ACOT7
GO_REGULATION_OF_NITRIC_OXIDE_BIOSYNTHETIC_PROCESS	GO_REGULATION_OF_NITRIC_OXIDE_BIOSYNTHETIC_PROCESS	53	-0.685802	-1.51769	0.00861299	0.100177	0.0865811	2423	tags=40%, list=11%, signal=35%	AGT/ACP5/KHSRP/ROCK2/CD34/AIF1/EDN1/AKT1/TICAM1/KLRK1/DDAH2/ITGB2/PTGS2/ICAM1/ZC3H12A/INSR/CD47/IFNG/CAV1/KLF2/KLF4
GO_PRIMARY_ALCOHOL_METABOLIC_PROCESS	GO_PRIMARY_ALCOHOL_METABOLIC_PROCESS	78	0.617906	1.49437	0.00862909	0.100177	0.0865811	1950	tags=26%, list=9%, signal=23%	AKR1B1/AKR1C3/AKR1C1/AKR1C2/PARK7/GDE1/SULT1A1/DGAT2/ACSS2/BMP2/PNPLA4/SULT1A2/RDH11/SULT2A1/CBR4/CYP3A5/RDH13/CHKA/AKR7A2/ALDH3A2
GO_ENDOPEPTIDASE_COMPLEX	GO_ENDOPEPTIDASE_COMPLEX	63	0.636673	1.49157	0.00872204	0.100177	0.0865811	1810	tags=49%, list=8%, signal=45%	ZFAND2A/PSMA7/HSPB1/PSMA6/PSMA3/PSMD7/TXNL1/PSMB2/PSMA4/PSMA1/PSMB3/PSMB1/PSMB6/PSMD13/PSMD3/PSMC6/PSMB5/RAD23B/PSMC4/ADRM1/PSMD8/PSMD11/PSMC1/PSMA5/RAD23A/PSMC3/PSME2/PSMF1/PSMD6/PSMD14/PSMD4
GO_REGULATION_OF_CELLULAR_AMINO_ACID_METABOLIC_PROCESS	GO_REGULATION_OF_CELLULAR_AMINO_ACID_METABOLIC_PROCESS	58	0.647341	1.48073	0.00873297	0.100177	0.0865811	1810	tags=52%, list=8%, signal=48%	NQO1/COMT/PSMA7/PSMA6/PSMA3/PSMD7/PSMB2/PSMA4/PARK7/PSMA1/PSMB3/PSMB1/PSMB6/PSMD13/PSMD3/PSMC6/PSMB5/PSMC4/PSMD8/PSMD11/PSMC1/PSMA5/PSMC3/PSME2/BHMT/PSMF1/PSMD6/PSMD14/AZIN1/PSMD4
GO_REGULATION_OF_MRNA_PROCESSING	GO_REGULATION_OF_MRNA_PROCESSING	132	-0.589254	-1.46323	0.00868423	0.100177	0.0865811	2565	tags=36%, list=12%, signal=32%	CDC73/REST/HNRNPL/RBM17/PAF1/CTR9/DYRK1A/HSF1/PTBP1/RBMX/IWS1/SRSF3/MAGOH/TIA1/RBM5/RBM7/BARD1/SMU1/TRA2A/RBM4/FXR1/DHX9/MBNL2/SRSF1/SUPT5H/SRSF2/SAFB2/CELF1/SLTM/C9orf78/PABPN1/CELF2/SRSF6/DHX36/WTAP/SON/SRSF7/HNRNPA2B1/ZBTB7A/DDX17/TRA2B/PRDX6/MBNL1/NCL/ZFP36L1/HNRNPU/DDX5
GO_CELLULAR_RESPONSE_TO_STEROID_HORMONE_STIMULUS	GO_CELLULAR_RESPONSE_TO_STEROID_HORMONE_STIMULUS	228	-0.537929	-1.42998	0.00870699	0.100177	0.0865811	1912	tags=25%, list=9%, signal=23%	FBXO32/FOXA1/NCOR2/SIRT1/EP300/PER1/ARID1A/EDN1/STRN3/TP63/PAGR1/RXRA/SAFB2/PHB2/CNOT9/UBE3A/PAK1/CREBRF/FKBP4/KLF9/CNOT1/AR/EGLN2/PARP1/ERRFI1/NR4A3/SERPINF1/RORA/NR3C1/GSTP1/PMEPA1/ZBTB7A/RUNX1/TAF7/DDX17/CTNNB1/MT-ND3/NR4A1/STC1/ICAM1/YWHAH/AKAP13/ZFP36L1/LBH/CFLAR/AQP1/ATP1A1/FOXP1/HNRNPU/ZFP36L2/ANXA1/DNAJA1/NR4A2/DDX5/ZFP36/CRH
GO_PROTEIN_KINASE_B_SIGNALING	GO_PROTEIN_KINASE_B_SIGNALING	222	-0.532393	-1.40986	0.00865937	0.100177	0.0865811	2425	tags=27%, list=11%, signal=24%	PINK1/MFHAS1/PDGFA/MAZ/KDR/TCF7L2/PDGFRB/IGF1R/STK11/CSF3/TSPYL5/ARFGEF1/NRG1/PIK3R3/SIRT1/SESN3/SOX9/RAC2/AKT1/RTN4/CX3CL1/EREG/PLEKHA1/MTDH/FGF7/NOP53/SETX/AXL/LCK/HCLS1/PIK3R1/GAS6/FYN/FAM110C/OSBPL8/PLK3/IGF2/ITGB1/PPP2R5C/F3/HYAL2/IL18/CCL3/RAMP3/THBS1/CAVIN3/INSR/ENG/ZFP36L1/EPHA2/AREG/RACK1/HBEGF/KLF4/IGFBP5/CCL19/CCL5/CCL2/CCL21
GO_RETINA_DEVELOPMENT_IN_CAMERA_TYPE_EYE	GO_RETINA_DEVELOPMENT_IN_CAMERA_TYPE_EYE	133	-0.579365	-1.44206	0.00880238	0.100796	0.0871166	4370	tags=30%, list=20%, signal=24%	CLN8/DLL4/MED1/LRP6/MAN2A1/ARHGEF15/GNB1/IMPDH2/SMARCD3/TGIF2/IRX5/DLL1/PFDN5/TSPAN12/CCDC66/RPL24/TCIRG1/PDGFRB/ACVRL1/TOPORS/LRP5/HIPK2/LAMB2/CYP1B1/CHD7/SKI/AHI1/THY1/SOX9/RHOJ/XRN2/NRP1/TFAP2A/MAX/NECTIN1/BMPR2/SERPINF1/CLIC4/HIF1A/COL4A1
GO_NEGATIVE_REGULATION_OF_I_KAPPAB_KINASE_NF_KAPPAB_SIGNALING	GO_NEGATIVE_REGULATION_OF_I_KAPPAB_KINASE_NF_KAPPAB_SIGNALING	42	-0.713183	-1.52814	0.00883689	0.101015	0.0873056	3073	tags=55%, list=14%, signal=47%	SIRPA/TNIP1/DAB2IP/NFKBID/CARD8/CASP8/OPTN/RHOH/TRIM59/CARD19/SIRT1/PER1/ASH1L/PPM1B/STAT1/TLE1/RIOK3/TANK/RORA/GSTP1/PYCARD/ZC3H12A/TNFAIP3
GO_MACROPHAGE_ACTIVATION	GO_MACROPHAGE_ACTIVATION	87	-0.645109	-1.52038	0.0088816	0.101089	0.0873695	1785	tags=44%, list=8%, signal=40%	HAVCR2/IFNGR1/CRTC3/LDLR/ADGRF5/SPHK1/MFHAS1/IL1RL1/SYK/PLA2G10/TNIP2/SBNO2/AIF1/TICAM1/CX3CL1/CD200/PJA2/ATM/GRN/ITGB2/IL4R/CD93/C1QA/RORA/NAMPT/IL6/CCL3/ZC3H12A/THBS1/TYROBP/JUN/CST7/APP/IFNG/FOXP1/HSPD1/PTPRC/CD74
GO_CELLULAR_ALDEHYDE_METABOLIC_PROCESS	GO_CELLULAR_ALDEHYDE_METABOLIC_PROCESS	55	0.656217	1.48919	0.0088939	0.101089	0.0873695	2478	tags=35%, list=11%, signal=31%	AKR1C3/TPI1/AKR1C1/TALDO1/TKT/GLO1/PDXK/PARK7/IDH1/BMP2/RDH11/PNPO/RDH13/AKR7A2/ALDH3A2/GRHPR/HAGH/TKFC/WNT4
GO_OSTEOBLAST_DIFFERENTIATION	GO_OSTEOBLAST_DIFFERENTIATION	197	-0.558554	-1.45618	0.00892053	0.101089	0.0873695	2968	tags=33%, list=13%, signal=29%	FGFR2/ATRAID/BMP7/NF1/PDLIM7/MEF2D/CAT/LEF1/REST/RPS15/TCIRG1/NBR1/HDAC7/RBMX/SEMA4D/LRP5/ID4/VCAN/JAG1/NOTCH1/SFRP2/CDK6/TNC/SKI/SNAI1/TP63/COL6A1/AKT1/SOX2/DHX9/ADAR/SNRNP200/CEBPB/BCAP29/DLX5/RRAS2/TOB1/RRBP1/CTHRC1/BMPR2/SPP1/IGF2/DDX21/WWTR1/MEF2C/IL6ST/IL6/CTNNB1/ID2/CCL3/SHH/NPPC/TPM4/EPHA2/COL1A1/AREG/HSPE1/JUND/IFITM1/HNRNPU/CCN1/CEBPD/DDX5/IGFBP5/JUNB
GO_POSITIVE_REGULATION_OF_LEUKOCYTE_PROLIFERATION	GO_POSITIVE_REGULATION_OF_LEUKOCYTE_PROLIFERATION	126	-0.586701	-1.44941	0.0088728	0.101089	0.0873695	1785	tags=30%, list=8%, signal=28%	SYK/CSF1/HLA-DMB/BCL2/TGFBR2/AIF1/XCL1/TICAM1/TNFRSF4/SELENOK/NCK2/HMGB1/HES1/LGALS9/IGF2/GPR183/MEF2C/VCAM1/IL18/CD3E/IL6ST/PYCARD/IL6/CD81/RPS3/SHH/HLA-E/CORO1A/CDKN1A/HLA-DPA1/ANXA1/PTPRC/CD55/HLA-DPB1/CCL19/IGFBP2/CD74/CCL5
GO_MULTI_MULTICELLULAR_ORGANISM_PROCESS	GO_MULTI_MULTICELLULAR_ORGANISM_PROCESS	203	-0.535547	-1.40185	0.00890639	0.101089	0.0873695	1764	tags=26%, list=8%, signal=24%	PAM/BCL2/SMURF2/AGO2/ARID1A/TGFBR2/EDN1/ASH1L/AKT1/LNPEP/SP3/ACSL4/CAPN2/RXRA/ANGPT2/FKBP4/ITGA5/AR/SLC38A2/MAGED2/LDOC1/BMPR2/ITGA2/LGALS9/SPP1/HLA-F/PTGS2/FOS/UBE2A/PRDM1/CTSB/FOSL1/NAMPT/ADM/MAFF/STC1/MMP2/SEMG1/ETS1/B4GALT1/CLDN4/SCGB1A1/HLA-E/RAMP2/TIMP1/VMP1/RGS2/FOSB/IGFBP5/IGFBP2/JUNB/IGFBP7/CRH
GO_RNA_HELICASE_ACTIVITY	GO_RNA_HELICASE_ACTIVITY	72	-0.667106	-1.52959	0.00894486	0.10119	0.0874565	4770	tags=43%, list=21%, signal=34%	IFIH1/UPF1/DDX51/MOV10/DDX58/AQR/DDX19A/DDX42/DHX38/YTHDC2/SUPV3L1/DDX10/DDX52/DDX46/DDX1/DHX15/DDX39A/DHX9/SNRNP200/EIF4A2/DHX36/EIF4A3/DDX6/DDX18/DDX21/G3BP1/DDX24/DDX17/DDX3X/DDX3Y/DDX5
GO_NEGATIVE_T_CELL_SELECTION	GO_NEGATIVE_T_CELL_SELECTION	12	-0.873923	-1.53854	0.00901676	0.101827	0.0880076	460	tags=33%, list=2%, signal=33%	CD3E/SHH/PTPRC/CD74
GO_NEGATIVE_REGULATION_OF_VIRAL_PROCESS	GO_NEGATIVE_REGULATION_OF_VIRAL_PROCESS	92	-0.626314	-1.48656	0.00904981	0.102025	0.0881781	1036	tags=20%, list=5%, signal=19%	STAT1/SLPI/RESF1/CHMP3/GSN/CCL3/ZC3H12A/ZC3HAV1/JUN/TRIM31/ISG20/IFITM1/IFI16/IFITM3/CCL4/ZFP36/IFITM2/CCL5
GO_POSITIVE_T_CELL_SELECTION	GO_POSITIVE_T_CELL_SELECTION	33	-0.738171	-1.53695	0.00910516	0.102472	0.0885649	1059	tags=36%, list=5%, signal=35%	STK11/BCL2/BCL11B/CD3G/CYLD/CD3E/IL6/SHH/CD3D/STAT3/PTPRC/CD74
GO_NADP_METABOLIC_PROCESS	GO_NADP_METABOLIC_PROCESS	33	0.744652	1.59655	0.00917828	0.103092	0.0891008	1525	tags=24%, list=7%, signal=23%	PGAM1/TALDO1/TKT/DCXR/IDH1/PGD/PGM2/PGLS
GO_TISSUE_MIGRATION	GO_TISSUE_MIGRATION	274	-0.511063	-1.38297	0.00919173	0.103092	0.0891008	3200	tags=42%, list=14%, signal=36%	PTK2/ENPP2/VEGFC/SEMA5A/SP1/ACTG2/SRF/SPRED1/TGFBR1/PPM1F/NF1/DAB2IP/IQSEC1/AKT3/KANK1/PDCD10/STAT5A/CLASP1/MET/PRKD2/CCN3/FBXW7/AGT/RREB1/HDAC5/PKN2/MAPRE2/KDR/MIA3/HDAC7/TGFB1I1/PKN1/ACVRL1/SEMA4A/ROCK2/MCC/AAMP/NOTCH1/MECP2/EPHB4/CYP1B1/ADAM17/PIK3R3/PLPP3/SIRT1/PIK3C2A/GLIPR2/PTPRG/SOX9/ZEB2/RHOJ/TGFBR2/EDN1/CORO1C/AKT1/RTN4/PRKX/PLXND1/CLEC14A/NRP1/CDH13/BCAR1/FGF7/HMGB1/ANGPT2/EFNB2/MAP2K3/…
GO_POSITIVE_REGULATION_OF_NEUTROPHIL_MIGRATION	GO_POSITIVE_REGULATION_OF_NEUTROPHIL_MIGRATION	29	-0.758857	-1.53969	0.00921918	0.103223	0.0892141	1888	tags=34%, list=9%, signal=32%	IL1R1/RIPOR2/RAC2/EDN1/XCL1/CD99/CXCL8/CCL19/CD74/CCL21
GO_REGULATION_OF_CD4_POSITIVE_ALPHA_BETA_T_CELL_DIFFERENTIATION	GO_REGULATION_OF_CD4_POSITIVE_ALPHA_BETA_T_CELL_DIFFERENTIATION	45	-0.698226	-1.51229	0.00927256	0.103585	0.0895264	1473	tags=47%, list=7%, signal=44%	JAK3/NCKAP1L/SASH3/RARA/RC3H2/NFKBID/MALT1/RC3H1/RUNX3/SOCS1/HMGB1/CD83/IL4R/LGALS9/NFKBIZ/IL18/RUNX1/ZC3H12A/IFNG/ANXA1/CCL19
GO_OXIDOREDUCTASE_ACTIVITY_ACTING_ON_NAD_P_H	GO_OXIDOREDUCTASE_ACTIVITY_ACTING_ON_NAD_P_H	101	0.581686	1.45674	0.00928308	0.103585	0.0895264	1849	tags=41%, list=8%, signal=37%	PGK1/AKR1C3/NQO1/AKR1C1/NDUFV2/NDUFC2/AKR1C2/NDUFA7/DCXR/NDUFAB1/NDUFA3/CYB5R1/TXNDC17/NDUFB10/NDUFB4/NDUFA2/NDUFS4/NDUFB8/NDUFS3/TXN/NDUFB9/PRDX3/NDUFV3/NDUFS7/NDUFC1/POR/NDUFB1/NDUFA12/CRYZ/CBR1/NDUFS2/NDUFS5/CYB5R3/NDUFA1/CBR4/NDUFB5/CRYZL1/GSR/SELENOT/NDUFA6/TXNRD2
GO_LONG_CHAIN_FATTY_ACID_TRANSPORTER_ACTIVITY	GO_LONG_CHAIN_FATTY_ACID_TRANSPORTER_ACTIVITY	10	0.884235	1.49659	0.0093046	0.103636	0.0895711	825	tags=30%, list=4%, signal=29%	FABP4/SLC27A5/ABCD3
GO_POSITIVE_REGULATION_OF_IMMUNE_EFFECTOR_PROCESS	GO_POSITIVE_REGULATION_OF_IMMUNE_EFFECTOR_PROCESS	201	-0.536014	-1.39962	0.00931936	0.103636	0.0895711	1888	tags=20%, list=9%, signal=18%	IL1R1/SYK/HLA-DMB/PUM1/RAC2/RIF1/SH2D1A/XCL1/TICAM1/LAMP1/TNFRSF14/EXOSC6/FAM49B/TNFRSF4/KLRK1/LAG3/DHX36/FCGRT/ITGB2/F2RL1/IL4R/LGALS9/HLA-F/NR4A3/DDX21/NFKBIZ/IL18/FCER1G/IL6/CD81/MZB1/HLA-E/IFNG/HSPD1/ANXA1/PTPRC/B2M/RPS19/CCL19/CD74
GO_POSITIVE_REGULATION_OF_SYNAPTIC_TRANSMISSION_GLUTAMATERGIC	GO_POSITIVE_REGULATION_OF_SYNAPTIC_TRANSMISSION_GLUTAMATERGIC	23	-0.813862	-1.60347	0.00935429	0.103837	0.0897449	703	tags=26%, list=3%, signal=25%	EGFR/SHANK3/RAB3GAP1/PTGS2/GLUL/CCL2
GO_EXTRACELLULAR_MATRIX_ASSEMBLY	GO_EXTRACELLULAR_MATRIX_ASSEMBLY	40	-0.736127	-1.57228	0.00936915	0.103837	0.0897449	2877	tags=45%, list=13%, signal=39%	PHLDB1/PXDN/CLASP1/AGT/ANTXR1/PHLDB2/NOTCH1/LAMB2/MYH11/SOX9/NTN4/GAS6/MFAP4/HAS2/COL1A2/LAMB3/RAMP2/RGCC
GO_TISSUE_REGENERATION	GO_TISSUE_REGENERATION	64	-0.665549	-1.49519	0.00941511	0.103995	0.089881	2555	tags=34%, list=12%, signal=31%	MDK/CCN3/MUSTN1/POSTN/NOTCH1/TGFBR2/SOX2/SELENON/KLF5/AKIRIN1/PTPN12/ADAM15/PPP3CA/EPPK1/GSN/CD81/SOX15/CFLAR/APOD/CDKN1A/IFRD1/ANXA1
GO_REGULATION_OF_VASCULATURE_DEVELOPMENT	GO_REGULATION_OF_VASCULATURE_DEVELOPMENT	300	-0.518051	-1.40551	0.00940305	0.103995	0.089881	2467	tags=30%, list=11%, signal=27%	SPHK1/PRKD2/FBXW7/AGT/HDAC5/XBP1/STAB1/ITGB8/PDE3B/KDR/GTF2I/HDAC7/NFATC1/APLNR/ACVRL1/SEMA4A/ATF2/ROCK2/NOTCH1/HIPK2/SFRP2/MECP2/CYP1B1/AC005261.1/SIRT1/PIK3C2A/AGO2/SMAD1/RHOJ/TIE1/TGFBR2/CD34/CX3CL1/PLXND1/NRP1/THBS2/CDH5/SERPINE1/MTDH/HHEX/STAT1/ANGPT2/EFNB2/ITGA5/ROCK1/GRN/CEMIP2/ITGB2/PTGS2/SERPINF1/ITGB1/FLT1/ADAMTS9/SP100/F3/PDCD4/ECSCR/HIF1A/FGFBP1/RUNX1/ADM/IL6/JAK1/CTNNB1/ZC3H12A/THBS1…
GO_REGULATION_OF_SKELETAL_MUSCLE_CELL_DIFFERENTIATION	GO_REGULATION_OF_SKELETAL_MUSCLE_CELL_DIFFERENTIATION	18	-0.828673	-1.57368	0.0095551	0.105064	0.0908053	1176	tags=28%, list=5%, signal=26%	GPC1/AKIRIN1/MEF2C/DDX17/DDX5
GO_REGULATION_OF_MUSCLE_ADAPTATION	GO_REGULATION_OF_MUSCLE_ADAPTATION	78	-0.645193	-1.4939	0.00953521	0.105064	0.0908053	1970	tags=29%, list=9%, signal=27%	ROCK2/NOTCH1/FBXO32/MEF2A/JARID2/AIF1/EDN1/SELENON/UTRN/ATP2A2/GSK3A/PAK1/ROCK1/PARP1/YY1/ERRFI1/NR4A3/PPP3CA/IL6ST/LMNA/RGS2/KLF4/IGFBP5
GO_NEGATIVE_REGULATION_OF_NEURON_APOPTOTIC_PROCESS	GO_NEGATIVE_REGULATION_OF_NEURON_APOPTOTIC_PROCESS	137	-0.57362	-1.42666	0.00956005	0.105064	0.0908053	2599	tags=26%, list=12%, signal=23%	NES/MDK/PPT1/PINK1/F2R/HYOU1/LRP1/HIPK2/MECP2/BCL2/PRKCI/UNC5B/CX3CL1/CPEB4/NRP1/MT1F/CEBPB/RETREG1/AXL/ROCK1/GRN/FYN/NR4A3/GCLC/MEF2C/HIF1A/SET/BTG2/JUN/CORO1A/FOXQ1/APOE/NR4A2/SOD2/CCL2
GO_POSITIVE_REGULATION_OF_ENDOTHELIAL_CELL_DIFFERENTIATION	GO_POSITIVE_REGULATION_OF_ENDOTHELIAL_CELL_DIFFERENTIATION	16	-0.848462	-1.57069	0.00958954	0.105212	0.0909328	2147	tags=44%, list=10%, signal=40%	ACVRL1/NOTCH1/F11R/CDH5/CTNNB1/CLDN5/BTG1
GO_REGULATION_OF_NEUTROPHIL_MIGRATION	GO_REGULATION_OF_NEUTROPHIL_MIGRATION	36	-0.735724	-1.54196	0.00964434	0.105281	0.0909923	2172	tags=31%, list=10%, signal=28%	BST1/IL1R1/RIPOR2/RAC2/EDN1/XCL1/CD99/CXCL8/CCL19/CD74/CCL21
GO_CYTOKINE_RECEPTOR_ACTIVITY	GO_CYTOKINE_RECEPTOR_ACTIVITY	90	-0.626592	-1.48423	0.00964913	0.105281	0.0909923	3258	tags=37%, list=15%, signal=31%	EBI3/IL1RAP/CCR7/IFNLR1/CXCR6/IL27RA/CD4/LIFR/LEPR/IL18R1/IFNAR1/IL15RA/CSF2RB/IL17RC/IL13RA1/CXCR3/IFNGR1/IL10RA/IL2RB/OSMR/IL1RL1/ACKR3/IL1R1/IL3RA/IL10RB/IL7R/IL4R/F3/IL6ST/IL2RG/CD44/CXCR4/CD74
GO_GASTRULATION	GO_GASTRULATION	161	-0.563834	-1.43306	0.0096601	0.105281	0.0909923	3051	tags=34%, list=14%, signal=29%	SRF/TGIF2/FGFR2/BMP7/PHLDB1/LEF1/CLASP1/CDC73/EXT1/GJA1/PAF1/CTR9/LAMA3/EYA2/APLNR/LRP5/INHBA/PHLDB2/WLS/SFRP2/SETD2/ITGAV/ITGB4/SOX7/ITGA4/ARID1A/SNAI1/TGFBR2/SOX17/MBP/COL6A1/SOX2/TXNRD1/CUL3/PRKAR1A/ITGA5/WNK1/ITGB2/BMPR2/ITGA2/NR4A3/ITGB1/DKK1/FN1/CTNNB1/KDM6B/MMP2/EPHA2/LAMB3/COL4A2/RACK1/MYADM/ETS2/KLF4
GO_MESENCHYMAL_CELL_DIFFERENTIATION	GO_MESENCHYMAL_CELL_DIFFERENTIATION	196	-0.544521	-1.42075	0.00961417	0.105281	0.0909923	3080	tags=35%, list=14%, signal=31%	BCL9L/TGFBR1/SEMA6B/FGFR2/BMP7/LDLRAD4/EFNB1/PHLDB1/DAB2IP/LEF1/CLASP1/OVOL2/MDK/LAMA5/AKNA/TCF7L2/TGFB1I1/SEMA4D/TGFBR3/FOXF2/PHLDB2/FRZB/SEMA4C/SEMA4A/JAG1/PDPN/NOLC1/NOTCH1/SFRP2/FOXA1/NRG1/BCL2/WNT10A/SEMA3F/GLIPR2/SOX9/ZEB2/SNAI1/TCOF1/TGFBR2/EDN1/CORO1C/TIAM1/RTN4/NRP1/STAT1/RDH10/HES1/ADAM15/NRP2/PDCD4/WWTR1/MEF2C/HIF1A/RBPJ/FN1/IL6/DDX17/CTNNB1/HNRNPAB/HAS2/SPRY1/SHH/ENG/COL1A1/SDCBP/SERP…
GO_CARBOXYLIC_ESTER_HYDROLASE_ACTIVITY	GO_CARBOXYLIC_ESTER_HYDROLASE_ACTIVITY	106	0.574321	1.44869	0.0098663	0.107349	0.0927802	1935	tags=22%, list=9%, signal=20%	PLA2G2A/PLA2G2F/GDPD3/LYPLA1/ABHD12/GDE1/CA2/DTD1/PAFAH1B3/PPME1/MRPL58/ABHD5/PNPLA4/LYPLA2/PTRH2/ACOT8/LIPG/LIPA/PGLS/ACOT7/LYPLAL1/ACOT4/CHKA
GO_DRUG_CATABOLIC_PROCESS	GO_DRUG_CATABOLIC_PROCESS	111	0.562632	1.43526	0.00989227	0.107453	0.0928701	1781	tags=20%, list=8%, signal=18%	PCBD1/COMT/CTSH/PRDX1/QPRT/CYP2J2/CYP4B1/PRDX2/SULT1A1/PRDX5/MAOA/PRDX3/PRDX4/POR/SULT1A2/NT5E/SULT2A1/CYP3A5/NUDT15/ADA2/GSTZ1/PCK2
GO_MONOCARBOXYLIC_ACID_BIOSYNTHETIC_PROCESS	GO_MONOCARBOXYLIC_ACID_BIOSYNTHETIC_PROCESS	199	0.494679	1.38167	0.00997099	0.107951	0.0932999	2290	tags=24%, list=10%, signal=22%	MIF/HPGD/SCD/CRABP2/AKR1C3/FABP5/INSIG1/EIF6/PKM/GSTM4/LTA4H/SCP2/PTGES3/NDUFAB1/APOC1/FASN/PARK7/ELOVL1/FADS1/ACSL3/TRIB3/TECR/SLC27A5/ABCD3/ACSS2/FADS2/PTGES/GAMT/PRKAG1/CBR1/HSD17B12/ACOT8/HSD17B4/ELOVL6/CBR4/ACOT7/FA2H/ACOT4/SLC27A2/NR1H2/AMACR/INSIG2/CYP4F11/OXSM/SLC45A3/ERLIN1/NR1H3/ACACA
GO_MONOVALENT_INORGANIC_CATION_TRANSPORT	GO_MONOVALENT_INORGANIC_CATION_TRANSPORT	444	0.429107	1.29163	0.00997101	0.107951	0.0932999	1620	tags=14%, list=7%, signal=13%	C15orf48/FXYD3/TESC/COX6C/SERPINE2/CYB5A/COX8A/NDUFA4L2/COX17/SLC6A8/PPIF/COX7A2/ATP5MC1/ATP5F1E/CD63/COX6A1/COX7C/ATP5MF/OSR1/ATP5PB/ATP6V1F/PARK7/PRSS8/ATP5ME/UCP2/ATP5PD/PM20D1/COX7A2L/ATP6V0C/ATP6V1E1/ATP6V1D/DNM2/YWHAE/ATP5MC2/ATP2C2/GLRX/ATP5PF/FXYD4/ATP6AP1/ARF1/ATP6V0E2/ATP5F1B/NDUFS7/ATP5F1A/TMSB4X/PRNP/SCNN1A/RANGRF/SLC2A6/KCNN4/SLC2A8/SLC12A2/CDKN1B/SLC17A5/ATP5F1D/ATP1B1/COX5A/ANO6/VP…
GO_REGULATION_OF_TUMOR_NECROSIS_FACTOR_MEDIATED_SIGNALING_PATHWAY	GO_REGULATION_OF_TUMOR_NECROSIS_FACTOR_MEDIATED_SIGNALING_PATHWAY	53	-0.67826	-1.501	0.00999607	0.108002	0.0933441	2527	tags=36%, list=11%, signal=32%	BIRC2/CARD8/SPHK1/SPPL2A/CASP8/CASP4/SYK/ADAM17/CCDC3/GAS6/F2RL1/CYLD/CASP1/GSTP1/PYCARD/BIRC3/CARD16/RACK1/TNFAIP3
GO_STEROID_HORMONE_RECEPTOR_BINDING	GO_STEROID_HORMONE_RECEPTOR_BINDING	92	-0.622908	-1.47847	0.0100087	0.108002	0.0933441	2626	tags=34%, list=12%, signal=30%	STAT5B/LEF1/NCOA1/TGFB1I1/PKN1/FOXL2/PIAS2/NCOR2/EP300/NSD1/PAGR1/TACC1/PHB2/CEBPB/FKBP4/CNOT1/PARP1/SUMO1/TAF10/NR4A3/ZBTB7A/CTNNB1/NR4A1/ARID5A/YWHAH/STAT3/FOXP1/FUS/ETS2/NR4A2/DDX5
GO_NEGATIVE_REGULATION_OF_LYMPHOCYTE_DIFFERENTIATION	GO_NEGATIVE_REGULATION_OF_LYMPHOCYTE_DIFFERENTIATION	49	-0.695818	-1.52196	0.0100641	0.108065	0.0933987	3063	tags=43%, list=14%, signal=37%	RC3H2/CTLA4/NFKBID/ZC3H8/MDK/RC3H1/INHBA/FBXO7/RUNX3/LAG3/SOCS1/HMGB1/IL4R/RUNX1/NRARP/ID2/IRF1/ZC3H12A/SHH/ANXA1/CD74
GO_NEGATIVE_REGULATION_OF_OSSIFICATION	GO_NEGATIVE_REGULATION_OF_OSSIFICATION	65	-0.655963	-1.48321	0.010037	0.108065	0.0933987	2555	tags=34%, list=12%, signal=30%	MDK/NBR1/LTBP3/HDAC7/SEMA4D/LRP5/CHSY1/NOTCH1/CDK6/BCL2/SKI/SOX9/TOB1/DKK1/MEF2C/HIF1A/RBPJ/ID2/CCL3/AREG/IGFBP5/SRGN
GO_SENSORY_PERCEPTION_OF_CHEMICAL_STIMULUS	GO_SENSORY_PERCEPTION_OF_CHEMICAL_STIMULUS	66	0.619961	1.45727	0.0100517	0.108065	0.0933987	1517	tags=8%, list=7%, signal=7%	CST1/CD36/SCNN1A/RTP4/CST4
GO_BONE_DEVELOPMENT	GO_BONE_DEVELOPMENT	204	-0.535486	-1.40284	0.010204	0.109388	0.0945423	4296	tags=38%, list=19%, signal=31%	MED1/PLS3/FOXC1/TEK/LRP6/RARB/PAFAH1B1/COL27A1/SMAD5/LRRK1/SFRP4/TRIP11/SH2B3/GNAS/MSX1/IGF1/CSGALNACT1/NAB2/RFLNB/RARA/COMP/ZMPSTE24/FBN1/P3H1/ZFPM1/PTGER4/COL14A1/IFT172/SRF/FGFR2/MEF2D/MATN2/GJA1/FLI1/FBXW7/SLC38A10/LTBP3/ACP5/SBDS/SEMA4D/LRP5/CHSY1/SFRP2/SULF2/SKI/EP300/SOX9/COL6A3/TGFBR2/COL6A1/FOXN3/ABI1/NOTCH2/NAB1/ASXL1/GLG1/PIP4K2A/DLX5/TFAP2A/ANXA6/BMPR2/ANXA2/MEF2C/BBX/BGN/WASF2/COL6A2…
GO_CARDIAC_MUSCLE_CONTRACTION	GO_CARDIAC_MUSCLE_CONTRACTION	121	-0.597279	-1.46968	0.010232	0.109509	0.0946466	1348	tags=17%, list=6%, signal=16%	CALM1/PDE4B/GRK2/ATP2A2/AKAP9/MAP2K3/CALM2/SUMO1/TNNI2/STC1/FLNA/ZC3H12A/DSP/CCN2/ATP1A1/TPM1/TNNT3/CXCR4/CAV1/RGS2
GO_REGULATION_OF_ENDOCRINE_PROCESS	GO_REGULATION_OF_ENDOCRINE_PROCESS	39	-0.73727	-1.5675	0.0102737	0.109776	0.0948779	2457	tags=26%, list=11%, signal=23%	GJA1/AGT/F2R/FOXL2/INHBA/HCAR2/GAL/F2RL1/RAB11FIP1/CRH
GO_SPERM_EGG_RECOGNITION	GO_SPERM_EGG_RECOGNITION	36	0.719135	1.55414	0.0103723	0.11029	0.0953217	1339	tags=19%, list=6%, signal=18%	CCT2/ALDOA/VDAC2/CCT5/CCT8/CCT7/TCP1
GO_NEGATIVE_REGULATION_OF_JNK_CASCADE	GO_NEGATIVE_REGULATION_OF_JNK_CASCADE	37	-0.721826	-1.51701	0.0103456	0.11029	0.0953217	3073	tags=43%, list=14%, signal=37%	SIRPA/MECOM/NCOR1/HDAC3/PINK1/SFRP2/HIPK3/PER1/PTPN22/AKT1/F2RL1/CYLD/PDCD4/GSTP1/DNAJA1/SERPINB3
GO_VIRAL_LIFE_CYCLE	GO_VIRAL_LIFE_CYCLE	314	-0.501863	-1.37605	0.0103596	0.11029	0.0953217	2904	tags=30%, list=13%, signal=26%	APOBEC3A/NUP98/NUCKS1/XPO1/KPNA2/CCL8/KPNA6/CCNK/PLSCR1/LDLR/OASL/LAMP3/PARP10/RAB43/CHMP1B/IST1/SLC1A5/AEN/NECTIN2/CTBP1/PKN2/SHFL/POM121/EPS15/ROCK2/PCBP2/NOTCH1/NUP93/ITGAV/BCL2/FURIN/PABPC1/NMT2/ILF3/RAB5A/DDB1/HACD3/LAMP1/TNFRSF14/ADAR/TOP2B/GRK2/F11R/TNFRSF4/CTBP2/TPR/RANBP2/SLC52A2/LARP1/EFNB2/AXL/ITGA5/NECTIN1/SLPI/RESF1/GAS6/TRIM38/CHMP3/ITGA2/LGALS9/DDX6/ITGB1/VPS37B/CTSB/HYAL2/GSN/RPS2…
GO_NEGATIVE_REGULATION_OF_INTERLEUKIN_1_PRODUCTION	GO_NEGATIVE_REGULATION_OF_INTERLEUKIN_1_PRODUCTION	28	-0.787196	-1.59152	0.0104697	0.11069	0.0956677	2510	tags=36%, list=11%, signal=32%	CARD8/ACP5/CX3CL1/GAS6/ERRFI1/SERPINB1/GSTP1/ZC3H12A/CARD16/TNFAIP3
GO_RETINA_VASCULATURE_DEVELOPMENT_IN_CAMERA_TYPE_EYE	GO_RETINA_VASCULATURE_DEVELOPMENT_IN_CAMERA_TYPE_EYE	18	-0.823357	-1.56358	0.0104906	0.11069	0.0956677	2251	tags=56%, list=10%, signal=50%	PDGFRB/ACVRL1/LRP5/CYP1B1/RHOJ/NRP1/BMPR2/CLIC4/HIF1A/COL4A1
GO_ALCOHOL_DEHYDROGENASE_NADPPLUS_ACTIVITY	GO_ALCOHOL_DEHYDROGENASE_NADPPLUS_ACTIVITY	18	0.818826	1.55781	0.0104546	0.11069	0.0956677	226	tags=22%, list=1%, signal=22%	AKR1B1/AKR1C3/AKR1C1/AKR1C2
GO_POSITIVE_REGULATION_OF_LEUKOCYTE_MEDIATED_CYTOTOXICITY	GO_POSITIVE_REGULATION_OF_LEUKOCYTE_MEDIATED_CYTOTOXICITY	48	-0.706041	-1.54252	0.0104813	0.11069	0.0956677	1457	tags=29%, list=7%, signal=27%	STAT5B/NECTIN2/SH2D1A/XCL1/LAMP1/FAM49B/KLRK1/LAG3/FCGRT/F2RL1/HLA-F/TYROBP/HLA-E/PTPRC
GO_LEUKOCYTE_PROLIFERATION	GO_LEUKOCYTE_PROLIFERATION	266	-0.503287	-1.35599	0.0104944	0.11069	0.0956677	2891	tags=35%, list=13%, signal=31%	EFNB1/SDC4/DLG1/HAVCR2/ADA/ZAP70/CD6/PAWR/DOCK8/SLC39A10/STAT5B/LEF1/MALT1/PNP/RASAL3/TNFRSF1B/TCIRG1/PURA/RC3H1/SOS1/MS4A1/PKN1/BST1/NCK1/TNFSF14/LST1/GAL/NDFIP1/SYK/CSF1/HLA-DMB/BCL2/RAC2/TGFBR2/AIF1/PTPN22/XCL1/TICAM1/CX3CL1/TNFRSF14/TNFRSF4/SELENOK/SATB1/CEBPB/NCK2/ATM/HHEX/HMGB1/ARG2/PRKAR1A/AHR/CD79A/CCND3/FYN/IL7R/F2RL1/HES1/LGALS9/PSMB10/IGF2/GPR183/LGALS3/GSTP1/MEF2C/VCAM1/IL18/CD3E/IL6S…
GO_NEGATIVE_REGULATION_OF_BLOOD_CIRCULATION	GO_NEGATIVE_REGULATION_OF_BLOOD_CIRCULATION	29	-0.753761	-1.52935	0.010585	0.111286	0.096183	2387	tags=31%, list=11%, signal=28%	F2R/PDE4D/BIN1/GRK2/ATP2A2/BMPR2/ADM/ZC3H12A/ATP1A1
GO_RNA_POLYMERASE_BINDING	GO_RNA_POLYMERASE_BINDING	57	-0.673692	-1.49986	0.0105712	0.111286	0.096183	3986	tags=53%, list=18%, signal=43%	RPAP2/ELOF1/SCAF8/YTHDC2/GTF2B/RPRD2/SPTY2D1/NCOA3/WAC/ANP32B/CDC73/SCAF4/PKN2/PAF1/CTR9/URI1/NOLC1/BIN1/AGO2/TCOF1/DHX9/WDR43/BRD4/PABPN1/TAF10/MAF1/PCF11/HNRNPU/STOM/ZFP36
GO_REGULATORY_RNA_BINDING	GO_REGULATORY_RNA_BINDING	38	-0.713893	-1.50449	0.0106244	0.111344	0.0962326	2500	tags=50%, list=11%, signal=44%	SPOUT1/ZC3H7B/FAM172A/AGO3/PUM2/RC3H1/MECP2/TUT7/PUM1/AGO2/DICER1/RBM4/SOX2/DHX9/TUT4/DDX21/HNRNPA2B1/ZC3H12A/NEAT1
GO_POSITIVE_REGULATION_OF_CELLULAR_COMPONENT_BIOGENESIS	GO_POSITIVE_REGULATION_OF_CELLULAR_COMPONENT_BIOGENESIS	491	-0.460718	-1.31075	0.0106127	0.111344	0.0962326	3100	tags=29%, list=14%, signal=25%	FES/SPIRE2/PLEK/SRF/PAN3/TGFBR1/COL16A1/RAPGEF3/EFNA5/PPM1F/RICTOR/BMP7/FLOT1/SDC4/DLG1/PHLDB1/APC/EPS8/CCDC88A/ABI2/CLASP1/PIEZO1/WAS/DCTN1/JMY/MYO1C/MET/CREB1/PINK1/AGT/ICE1/NIN/ARPC5/LIMS1/KDR/WASL/HSF1/BAIAP2/BCL2L11/AUTS2/SEMA4D/SYNPO2/RAB3GAP1/PHLDB2/IQGAP2/RALB/SEMA4A/CSF3/ROCK2/NCK1/MECP2/BIN1/SYK/CLIP1/RIPOR2/RHOQ/LDB2/THY1/SOX9/RAC2/GBP5/MAPRE1/DDB1/EDN1/CLSTN1/SORBS3/CARMIL1/CX3CL1/FNI…
GO_REGULATION_OF_CELLULAR_EXTRAVASATION	GO_REGULATION_OF_CELLULAR_EXTRAVASATION	27	-0.771121	-1.55777	0.0106811	0.111406	0.0962859	3075	tags=48%, list=14%, signal=42%	PTGER4/CXCL12/MDK/BCR/BST1/IL1R1/RIPOR2/ITGA4/THY1/CD99/ICAM1/PLVAP/CCL21
GO_TRIPARTITE_REGIONAL_SUBDIVISION	GO_TRIPARTITE_REGIONAL_SUBDIVISION	12	0.880834	1.5437	0.0107224	0.111406	0.0962859	589	tags=25%, list=3%, signal=24%	FRS2/TBX3/BASP1
GO_POSITIVE_REGULATION_OF_CIRCADIAN_RHYTHM	GO_POSITIVE_REGULATION_OF_CIRCADIAN_RHYTHM	11	-0.873653	-1.53081	0.0107324	0.111406	0.0962859	595	tags=18%, list=3%, signal=18%	RORA/CRH
GO_NEGATIVE_REGULATION_OF_INTERLEUKIN_1_BETA_SECRETION	GO_NEGATIVE_REGULATION_OF_INTERLEUKIN_1_BETA_SECRETION	11	-0.873222	-1.53006	0.0107324	0.111406	0.0962859	736	tags=45%, list=3%, signal=44%	CARD8/SERPINB1/ZC3H12A/CARD16/TNFAIP3
GO_INTERLEUKIN_12_SECRETION	GO_INTERLEUKIN_12_SECRETION	10	-0.873211	-1.49501	0.0106608	0.111406	0.0962859	758	tags=40%, list=3%, signal=39%	MDK/LGALS9/FOXP1/CCL19
GO_CELLULAR_RESPONSE_TO_AMMONIUM_ION	GO_CELLULAR_RESPONSE_TO_AMMONIUM_ION	91	-0.62385	-1.47833	0.0107107	0.111406	0.0962859	4001	tags=30%, list=18%, signal=24%	GNB1/PPP1R9B/MAPK1/GNAS/GNAL/PALM/GNAQ/ABL1/GNA11/HRH1/DTNBP1/KLF16/GNB5/SIN3A/ROCK2/GNG2/AIF1/GNA15/GRK2/GSK3A/DIAPH1/ATF4/GNAI2/FLNA/CAV2/NSG1/CRH
GO_REGULATION_OF_INFLAMMATORY_RESPONSE	GO_REGULATION_OF_INFLAMMATORY_RESPONSE	310	-0.492052	-1.34709	0.0107664	0.111583	0.0964389	3123	tags=31%, list=14%, signal=27%	SHARPIN/IL17RC/EGFR/PTGER4/SIRPA/TNIP1/NLRP1/SNCA/DUOXA2/RICTOR/ADA/KPNA6/CD6/LDLR/BAP1/STAT5B/MDK/BIRC2/BCR/SPHK1/CCN3/AGT/TNFRSF1B/OSMR/MFHAS1/AKNA/ACP5/IL1RL1/BST1/GPSM3/TNFAIP6/CASP4/IL1R1/NDFIP1/APPL1/MGLL/RELA/PER1/TGM2/GBP5/SBNO2/ZYX/ASH1L/XCL1/DHX9/TICAM1/CX3CL1/CD200/CDH5/SERPINE1/CEBPB/ATM/BRD4/GRN/C2CD4B/ITGA2/CYLD/NFKB1/PTGS2/SERPINF1/CASP1/NFKBIA/RORA/PDCD4/GSTP1/HYAL2/NFKBIZ/IL18/FC…
GO_LIPID_HOMEOSTASIS	GO_LIPID_HOMEOSTASIS	118	0.5343	1.37563	0.0108431	0.1122	0.0969724	1238	tags=14%, list=6%, signal=14%	FABP4/IRS2/CD24/TMEM97/ANGPTL4/INSIG1/AKR1C1/PPARG/LAMTOR1/CEBPA/RALY/DGAT2/ORMDL2/ACOX1/ABHD5/PNPLA4/PLSCR3
GO_NEGATIVE_REGULATION_OF_CYTOKINE_BIOSYNTHETIC_PROCESS	GO_NEGATIVE_REGULATION_OF_CYTOKINE_BIOSYNTHETIC_PROCESS	30	-0.779398	-1.59842	0.010875	0.112345	0.0970978	2082	tags=40%, list=9%, signal=36%	INHBA/TIA1/SIGIRR/LAG3/ERRFI1/NFKB1/BCL3/IL6/TYROBP/PTPRC/KLF4/ZFP36
GO_INTERMEDIATE_FILAMENT_ORGANIZATION	GO_INTERMEDIATE_FILAMENT_ORGANIZATION	18	-0.820889	-1.55889	0.0108915	0.112345	0.0970978	589	tags=44%, list=3%, signal=43%	AGFG1/KRT14/EPPK1/SHH/DSP/DNAJB6/KRT17/VIM
GO_RESPONSE_TO_MUSCLE_STRETCH	GO_RESPONSE_TO_MUSCLE_STRETCH	16	-0.845756	-1.56568	0.0109307	0.112573	0.0972945	1648	tags=38%, list=7%, signal=35%	RELA/EDN1/NFKB1/FOS/NFKBIA/JUN
GO_LEUKOCYTE_TETHERING_OR_ROLLING	GO_LEUKOCYTE_TETHERING_OR_ROLLING	24	-0.796198	-1.57736	0.0110348	0.113093	0.0977442	1790	tags=54%, list=8%, signal=50%	SPN/SELPLG/CXCL12/GOLPH3/JAM2/SELP/ITGA4/SELL/ROCK1/ITGB1/VCAM1/SELE/CCL21
GO_RESPONSE_TO_LEAD_ION	GO_RESPONSE_TO_LEAD_ION	24	-0.794984	-1.57495	0.0110348	0.113093	0.0977442	703	tags=25%, list=3%, signal=24%	PTGS2/CLDN1/MAP1LC3A/APP/ANXA5/SPARC
GO_CELLULAR_RESPONSE_TO_FLUID_SHEAR_STRESS	GO_CELLULAR_RESPONSE_TO_FLUID_SHEAR_STRESS	18	-0.820417	-1.558	0.0110251	0.113093	0.0977442	703	tags=39%, list=3%, signal=38%	PTGS2/MEF2C/HAS2/NFE2L2/TFPI2/KLF2/KLF4
GO_ALTERNATIVE_MRNA_SPLICING_VIA_SPLICEOSOME	GO_ALTERNATIVE_MRNA_SPLICING_VIA_SPLICEOSOME	72	-0.658903	-1.51078	0.0110716	0.113093	0.0977442	2498	tags=44%, list=11%, signal=40%	REST/HNRNPL/RBM17/DYRK1A/PTBP1/RBMX/PQBP1/SRSF3/MAGOH/RBM5/RBM7/SMU1/RBM4/FXR1/DHX9/CDK13/MBNL2/HNRNPM/SRSF1/SRSF2/CELF1/CELF2/SRSF6/WTAP/SRSF7/ZBTB7A/DDX17/TRA2B/MBNL1/SFPQ/HNRNPU/DDX5
GO_NEGATIVE_REGULATION_OF_GROWTH	GO_NEGATIVE_REGULATION_OF_GROWTH	223	-0.514309	-1.36264	0.0110679	0.113093	0.0977442	2457	tags=27%, list=11%, signal=24%	GJA1/PPT1/CCN3/AGT/FHL1/SERTAD3/ACVRL1/SEMA4D/DCUN1D3/INHBA/FRZB/SEMA4C/SEMA4A/STK11/NOTCH1/SFRP2/CDKN2AIP/SPART/BCL2/SEMA3F/SIRT1/SERTAD2/BCL11A/JARID2/MT1A/TGFBR2/SOX17/RTN4/NOTCH2/SAV1/SMARCA2/NRP1/MT1F/ADRB2/GSK3A/PAK1/SCGB3A1/YY1/BMPR2/ADAM15/MT1M/SPP1/STK4/MT1G/SOCS2/HYAL2/HIF1A/EI24/TSPYL2/DDX3X/CRYAB/RACK1/CDKN1A/IFRD1/BTG1/MT1E/RGS2/MT1X/IGFBP5/MT2A
GO_PROTEIN_SERINE_THREONINE_KINASE_ACTIVITY	GO_PROTEIN_SERINE_THREONINE_KINASE_ACTIVITY	418	-0.474671	-1.3312	0.0111021	0.113093	0.0977442	4641	tags=37%, list=21%, signal=30%	SGK3/SIK1B/IRAK3/TNIK/MAPK8/NEK7/BMP2K/CDK11B/MAPK11/SRPK2/NEK1/GRK5/SIK2/SOSTDC1/ACVR2A/PRKCB/MTOR/MAP3K1/CAMK2D/TRPM7/MAPK1/MARK3/EIF2AK3/LRRK1/TRIO/SIK3/PIK3CA/DAPK3/LIMK2/PRKAA2/STK38/CAB39/PIK3CG/DYRK2/STK38L/MAP3K4/ILK/CSNK1G3/STK10/FASTK/GAK/ATR/AKT2/MAP3K6/ERCC3/STK40/CSNK1G1/RPS6KA5/RPS6KA2/MAPK6/SIK1/CAMK4/PAK6/MKNK1/EIF2AK4/DSTYK/STK26/NEK6/EGFR/PHKB/PPM1D/TGFBR1/CDK11A/PRKAG2/STK16/CC…
GO_REGULATION_OF_SMALL_MOLECULE_METABOLIC_PROCESS	GO_REGULATION_OF_SMALL_MOLECULE_METABOLIC_PROCESS	385	0.436476	1.29127	0.0110987	0.113093	0.0977442	1861	tags=21%, list=8%, signal=20%	IRS2/ENO1/PGAM1/SCD/DDIT4/AKR1C3/FABP5/IGFBP3/INSIG1/EIF6/NQO1/FDFT1/COMT/IDI1/GUCA2A/SQLE/FDPS/PSMA7/TFF3/SREBF1/PPARG/PSMA6/PSMA3/APOC1/PSMD7/PSMB2/PSMA4/FASN/PARK7/BAD/HMGCS1/TM7SF2/PSMA1/FBP1/PSMB3/SOD1/PSMB1/TRIB3/DHCR7/CYP51A1/DGAT2/PSMB6/SC5D/PSMD13/PSMD3/PSMC6/PSMB5/MVK/SRC/PSMC4/MVD/BMP2/TMSB4X/PPP1CB/POR/PSMD8/PSMD11/SLC2A6/NUP37/PSMC1/RAE1/PRKAG1/PSMA5/ELOVL6/PSMC3/CD320/PPP1CA/HMGCR/P…
GO_NEGATIVE_REGULATION_OF_LEUKOCYTE_DIFFERENTIATION	GO_NEGATIVE_REGULATION_OF_LEUKOCYTE_DIFFERENTIATION	93	-0.609192	-1.44262	0.0111233	0.113133	0.097779	3183	tags=40%, list=14%, signal=34%	FBN1/ZFPM1/FSTL3/RC3H2/CTLA4/NF1/NFKBID/ZC3H8/MDK/FBXW7/RC3H1/INHBA/FBXO7/CDK6/C1QC/RUNX3/TMEM176A/TRIB1/MYC/LAG3/SOCS1/HMGB1/PIK3R1/TMEM176B/IL4R/TOB2/RUNX1/NRARP/CTNNB1/ID2/CCL3/IRF1/ZC3H12A/SHH/MAFB/ANXA1/CD74
GO_REGULATION_OF_ANTIGEN_RECEPTOR_MEDIATED_SIGNALING_PATHWAY	GO_REGULATION_OF_ANTIGEN_RECEPTOR_MEDIATED_SIGNALING_PATHWAY	62	-0.678241	-1.51994	0.0112416	0.113982	0.098513	2873	tags=44%, list=13%, signal=38%	ADA/TRAT1/PAWR/SLC39A10/MALT1/PRKD2/NECTIN2/RC3H1/GBP1/PRKCH/RELA/THY1/DUSP22/PHPT1/PTPN22/EZR/ELF2/LCK/CMTM3/CYLD/ELF1/LGALS3/RUNX1/CD81/RPS3/FOXP1/PTPRC
GO_REGULATION_OF_HEMOPOIESIS	GO_REGULATION_OF_HEMOPOIESIS	424	-0.476875	-1.34044	0.0112367	0.113982	0.098513	3231	tags=33%, list=15%, signal=29%	CAMK4/TCF12/YTHDF2/NFATC2/ESRRA/FBN1/KMT2B/FES/ZFPM1/FSTL3/RC3H2/RBBP5/CTLA4/NF1/ATP11C/ADA/ZAP70/TCF3/DLL1/NFKBID/FOXO3/STAT5B/LEF1/MALT1/ZC3H8/PNP/CDC73/AP3D1/MDK/HOXA9/CREB1/LMO2/FBXW7/XBP1/PSMB7/PAF1/CTR9/RC3H1/SOS1/PURB/CASP8/INHBA/CREBBP/JAG1/SIN3A/CSF3/FAM210B/FBXO7/NOTCH1/RHOH/CDK6/KMT2C/NDFIP1/SYK/ATXN1L/CSF1/C1QC/EP300/GPR171/ZEB1/ACIN1/TGFBR2/RUNX3/MEIS2/TMEM176A/FNIP1/TRIB1/NOTCH2/MYC…
GO_PHOSPHATIDYLSERINE_ACYL_CHAIN_REMODELING	GO_PHOSPHATIDYLSERINE_ACYL_CHAIN_REMODELING	20	0.79095	1.52382	0.0113014	0.114411	0.0988839	82	tags=10%, list=0%, signal=10%	PLA2G2A/PLA2G2F
GO_CELL_PROLIFERATION_INVOLVED_IN_HEART_MORPHOGENESIS	GO_CELL_PROLIFERATION_INVOLVED_IN_HEART_MORPHOGENESIS	16	-0.84385	-1.56215	0.0113331	0.114555	0.0990078	1919	tags=44%, list=9%, signal=40%	NOTCH1/SOX9/PIM1/BMPR2/HES1/RBPJ/CTNNB1
GO_PHOSPHATIDYLSERINE_METABOLIC_PROCESS	GO_PHOSPHATIDYLSERINE_METABOLIC_PROCESS	30	0.745321	1.57172	0.0114708	0.115383	0.0997239	270	tags=13%, list=1%, signal=13%	PLA2G2A/PLA2G2F/SERINC2/ABHD12
GO_POSITIVE_REGULATION_OF_T_CELL_MEDIATED_IMMUNITY	GO_POSITIVE_REGULATION_OF_T_CELL_MEDIATED_IMMUNITY	48	-0.704361	-1.53885	0.0114855	0.115383	0.0997239	1381	tags=29%, list=6%, signal=27%	MALT1/NECTIN2/IL1R1/XCL1/FAM49B/FCGRT/HLA-F/IL18/IL6/CD81/HLA-E/HSPD1/PTPRC/B2M
GO_BINDING_OF_SPERM_TO_ZONA_PELLUCIDA	GO_BINDING_OF_SPERM_TO_ZONA_PELLUCIDA	26	0.753782	1.53765	0.0114452	0.115383	0.0997239	1339	tags=27%, list=6%, signal=25%	CCT2/ALDOA/VDAC2/CCT5/CCT8/CCT7/TCP1
GO_TRANSCRIPTION_ELONGATION_FROM_RNA_POLYMERASE_I_PROMOTER	GO_TRANSCRIPTION_ELONGATION_FROM_RNA_POLYMERASE_I_PROMOTER	29	0.731365	1.53096	0.0114831	0.115383	0.0997239	2636	tags=41%, list=12%, signal=37%	POLR2L/GTF2H5/POLR2H/POLR2E/POLR2K/TAF1D/POLR2F/MNAT1/GTF2H3/ZNRD1/CDK7/TWISTNB
GO_PROTEIN_LOCALIZATION_TO_NUCLEUS	GO_PROTEIN_LOCALIZATION_TO_NUCLEUS	252	-0.502967	-1.34864	0.0115089	0.115442	0.0997745	2910	tags=31%, list=13%, signal=28%	BMP7/NF1/NUP98/XPO1/KPNA2/KPNA6/TOR1AIP2/TNPO2/PARP9/TARDBP/HDAC3/CBLB/AGT/ILRUN/MFHAS1/PAF1/RASSF5/UBR5/PTTG1IP/POM121/TOPORS/DMAP1/STK11/SIN3A/NOLC1/SYNE1/TAF3/NUP93/PYHIN1/ARL2BP/SYK/IPO7/APPL1/BARD1/SOX9/RBM22/AKT1/MBTPS1/TBRG1/PKIG/TPR/RANBP2/FAM53C/PHB2/HHEX/NOP53/MAGED1/GBP2/ZBTB16/HCLS1/PIK3R1/TMEM98/PARP1/FYN/OSBPL8/SUMO1/PTGS2/RPL11/PPP3CA/TRIM29/SP100/NFKBIA/HYAL2/KPNA4/ZBTB7A/BCL3/PPP…
GO_ALDO_KETO_REDUCTASE_NADP_ACTIVITY	GO_ALDO_KETO_REDUCTASE_NADP_ACTIVITY	23	0.803218	1.59997	0.0115621	0.115798	0.100082	1946	tags=35%, list=9%, signal=32%	AKR1B1/AKR1C3/AKR1C1/AKR1C2/SPR/RDH11/RDH13/AKR7A2
GO_PROSTANOID_RECEPTOR_ACTIVITY	GO_PROSTANOID_RECEPTOR_ACTIVITY	10	0.874162	1.47954	0.0116533	0.116355	0.100564	289	tags=20%, list=1%, signal=20%	HPGD/PPARG
GO_SECONDARY_METABOLIC_PROCESS	GO_SECONDARY_METABOLIC_PROCESS	55	0.647626	1.4697	0.0116422	0.116355	0.100564	1127	tags=18%, list=5%, signal=17%	PGAM1/AKR1B1/AKR1C3/DDT/AKR1C1/AKR1C2/GIPC1/ARL1/TH/ACAA1
GO_DETOXIFICATION_OF_INORGANIC_COMPOUND	GO_DETOXIFICATION_OF_INORGANIC_COMPOUND	13	-0.857103	-1.52541	0.0117156	0.116799	0.100948	1595	tags=54%, list=7%, signal=50%	MT1A/MT1F/MT1M/MT1G/MT1E/MT1X/MT2A
GO_GLIAL_CELL_ACTIVATION	GO_GLIAL_CELL_ACTIVATION	52	-0.698146	-1.5391	0.0119022	0.117056	0.10117	1497	tags=42%, list=7%, signal=40%	EGFR/SNCA/IFNGR1/LDLR/SPHK1/LRP1/AIF1/CX3CL1/ATM/BACE2/GRN/ITGB2/C1QA/NAMPT/IL6/CCL3/TYROBP/JUN/CST7/APP/IFNG/PTPRC
GO_MONOCYTE_CHEMOTACTIC_PROTEIN_1_PRODUCTION	GO_MONOCYTE_CHEMOTACTIC_PROTEIN_1_PRODUCTION	15	-0.838938	-1.53327	0.0118541	0.117056	0.10117	1785	tags=40%, list=8%, signal=37%	SYK/SELENOK/ERBIN/LGALS9/GSTP1/APOD
GO_POSITIVE_REGULATION_OF_ESTABLISHMENT_OF_PROTEIN_LOCALIZATION_TO_TELOMERE	GO_POSITIVE_REGULATION_OF_ESTABLISHMENT_OF_PROTEIN_LOCALIZATION_TO_TELOMERE	10	0.873979	1.47923	0.0118339	0.117056	0.10117	1339	tags=50%, list=6%, signal=47%	CCT2/CCT5/CCT8/CCT7/TCP1
GO_REGULATION_OF_RECEPTOR_SIGNALING_PATHWAY_VIA_STAT	GO_REGULATION_OF_RECEPTOR_SIGNALING_PATHWAY_VIA_STAT	107	-0.600976	-1.4481	0.0118882	0.117056	0.10117	2423	tags=26%, list=11%, signal=23%	AGT/IL10RA/F2R/HSF1/NOTCH1/CYP1B1/ARL2BP/LEPROT/IL10RB/SOCS1/PARP14/HCLS1/TNFRSF18/FYN/IL7R/HES1/SOCS2/IL18/BCL3/IL6ST/IL6/PECAM1/IFNG/STAT3/PTPRC/SOCS3/CAV1/CCL5
GO_FILOPODIUM	GO_FILOPODIUM	102	-0.597629	-1.43347	0.0118882	0.117056	0.10117	3250	tags=43%, list=15%, signal=37%	APBB1/MYO5A/PALM/VASP/FAT1/PPP1R9A/FARP1/ACTG2/RAPGEF3/RAPH1/MYO1G/RUFY3/ABI2/TUBB3/ANTXR1/BAIAP2/IQGAP2/MYO10/UBE2Q1/PDPN/CD302/TBC1D10C/ITGAV/RIPOR2/FXR1/PODXL/ABI1/UTRN/EZR/FSCN1/ENAH/MYO1B/ARF6/ITGB1/DYNC1H1/LCP1/VCAM1/ACTA2/ARL4C/SYNE2/B4GALT1/ITGA6/MSN/APP
GO_REGULATION_OF_MYELOID_CELL_DIFFERENTIATION	GO_REGULATION_OF_MYELOID_CELL_DIFFERENTIATION	207	-0.539409	-1.41764	0.0117994	0.117056	0.10117	3374	tags=38%, list=15%, signal=33%	HOXA5/AGO3/RARA/HSPA1A/CAMK4/ESRRA/FBN1/KMT2B/FES/ZFPM1/FSTL3/RBBP5/NF1/DLL1/FOXO3/STAT5B/LEF1/CDC73/HOXA9/CREB1/FBXW7/PAF1/CTR9/PURB/CASP8/INHBA/CREBBP/JAG1/SIN3A/CSF3/FAM210B/CDK6/KMT2C/NDFIP1/CSF1/C1QC/EP300/GPR171/ACIN1/MEIS2/TRIB1/NOTCH2/MYC/KLF10/KMT2E/CEBPB/STAT1/ZBTB16/HCLS1/PIK3R1/KLF13/KMT2A/NR4A3/FOS/HMGB2/EVI2B/LGALS3/NFKBIA/TOB2/MEF2C/HIF1A/TNRC6A/RUNX1/CTNNB1/ID2/TNRC6B/CCL3/THBS1/E…
GO_NOTCH_SIGNALING_PATHWAY	GO_NOTCH_SIGNALING_PATHWAY	179	-0.538202	-1.38835	0.0117936	0.117056	0.10117	3274	tags=31%, list=15%, signal=26%	PSENEN/ELF3/YTHDF2/SEL1L/EGFR/IFT172/BMP7/NOTCH3/DLL1/EPN2/TSPAN14/PDCD10/NIBAN2/MDK/CCN3/FBXW7/JAG2/NOTCH4/MIB2/CREBBP/JAG1/POSTN/NOTCH1/CDK6/FOXA1/ADAM17/EP300/PRKCI/SOX9/SNAI1/TGFBR2/TP63/AKT1/SORBS2/NOTCH2/PLXND1/MYC/SPEN/STAT1/ROBO1/HES1/PTP4A3/NFKBIA/RBPJ/EGFL7/CFD/ZBTB7A/IL6ST/NRARP/YBX1/PBX1/APP/STAT3/PERP/RPS19
GO_GTPASE_REGULATOR_ACTIVITY	GO_GTPASE_REGULATOR_ACTIVITY	273	-0.504945	-1.36585	0.0118827	0.117056	0.10117	5120	tags=44%, list=23%, signal=35%	DLC1/TBC1D14/TBC1D9/SIPA1L1/ARHGAP24/RASA3/GAPVD1/MYO9A/PLCB1/RANGAP1/ANKRD27/TBC1D2B/STARD13/RABEP1/DOCK2/GIT1/ALS2CL/TBC1D25/CHM/ARAP3/ARHGEF19/RABEP2/ARHGAP35/LLGL2/ABR/ARHGAP21/DNM1L/RINL/ARHGEF15/DOCK4/SH3BP4/PGAM5/RALGAPB/PREX2/SRGAP2/ARHGAP4/RAPGEF2/RABGAP1/GPSM2/GNAQ/DOCK1/ARHGAP25/ARHGAP5/ARHGAP32/NCKAP1L/ARAP1/ACAP3/RASA4/GIT2/ARHGAP9/RTKN/RASA2/PREX1/SIRPA/TBC1D15/ARHGDIB/ARFGAP3/CHN1/…
GO_REGULATION_OF_RESPONSE_TO_BIOTIC_STIMULUS	GO_REGULATION_OF_RESPONSE_TO_BIOTIC_STIMULUS	467	-0.46192	-1.30675	0.0118222	0.117056	0.10117	2626	tags=27%, list=12%, signal=24%	STAT5B/PARP9/MALT1/CNPY3/BIRC2/CARD8/PTPN1/PUM2/CD96/FBXW11/RNF216/IKBKE/SCRIB/ABCE1/IRAK1/ILRUN/RPS6KA3/MFHAS1/NECTIN2/SAMHD1/PSMB7/RBM14/PRKDC/CTSS/CASP8/PQBP1/OPTN/CREBBP/SIN3A/PCBP2/CRK/SEC14L1/PRKACB/TIGAR/PYHIN1/SYK/CDC37/APPL1/OTUD4/CGAS/PUM1/EP300/RELA/TNIP2/UBE2D3/GBP5/CXCL6/SH2D1A/PTPN22/ICAM2/PPM1B/RTN4/PAK2/DHX9/TICAM1/LAMP1/CX3CL1/EREG/TRIB1/PJA2/ADAR/SIGIRR/SERPINB4/KLRK1/SELENOK/LA…
GO_REGULATION_OF_COLLAGEN_METABOLIC_PROCESS	GO_REGULATION_OF_COLLAGEN_METABOLIC_PROCESS	39	-0.731447	-1.55512	0.0119537	0.117386	0.101455	817	tags=26%, list=4%, signal=25%	ERRFI1/ITGA2/ITGB1/MFAP4/IL6/NPPC/ENG/CCN2/RGCC/VIM
GO_NEGATIVE_REGULATION_OF_TRANSMEMBRANE_RECEPTOR_PROTEIN_SERINE_THREONINE_KINASE_SIGNALING_PATHWAY	GO_NEGATIVE_REGULATION_OF_TRANSMEMBRANE_RECEPTOR_PROTEIN_SERINE_THREONINE_KINASE_SIGNALING_PATHWAY	107	-0.600161	-1.44613	0.0120077	0.11774	0.101761	3940	tags=41%, list=18%, signal=34%	SMAD6/CIDEA/EMILIN1/ZNF451/CD109/ABL1/HSPA1A/FBN1/BCL9L/FSTL3/TGFBR1/LDLRAD4/CHST11/TRIM33/NBL1/CCN3/SORL1/TGFB1I1/TGFBR3/NOTCH1/HIPK2/SFRP2/SPART/ADAM17/SKI/SIRT1/SMURF2/TGFBR2/FAM89B/PEG10/GLG1/LTBP1/TOB1/FST/HSPA5/DKK1/PMEPA1/ZBTB7A/HTRA1/RPS27A/CAV2/SKIL/UBC/CAV1
GO_R_SMAD_BINDING	GO_R_SMAD_BINDING	23	-0.803116	-1.58229	0.0121406	0.117911	0.101908	847	tags=30%, list=4%, signal=29%	ZEB2/PARP1/FOS/PMEPA1/JUN/RGCC/DDX5
GO_NEGATIVE_REGULATION_OF_CELL_KILLING	GO_NEGATIVE_REGULATION_OF_CELL_KILLING	22	-0.803398	-1.57741	0.0120761	0.117911	0.101908	1948	tags=41%, list=9%, signal=37%	CRK/SERPINB4/SERPINB9/IL7R/LGALS9/HLA-F/HLA-E/KRT6A/PTPRC
GO_PHOSPHATIDYLCHOLINE_ACYL_CHAIN_REMODELING	GO_PHOSPHATIDYLCHOLINE_ACYL_CHAIN_REMODELING	25	0.755356	1.53196	0.0121511	0.117911	0.101908	235	tags=12%, list=1%, signal=12%	PLA2G2A/PLA2G2F/DBI
GO_MANNOSE_BINDING	GO_MANNOSE_BINDING	15	0.822767	1.51838	0.0120959	0.117911	0.101908	561	tags=13%, list=3%, signal=13%	BSG/LMAN1
GO_ASTROCYTE_DIFFERENTIATION	GO_ASTROCYTE_DIFFERENTIATION	71	-0.658394	-1.50079	0.0121308	0.117911	0.101908	2908	tags=34%, list=13%, signal=29%	NF1/DLL1/IFNGR1/LDLR/LRP1/ID4/NOTCH1/CDK6/BIN1/LAMB2/SOX9/BACE2/GRN/HES1/C1QA/IL6ST/IL6/ID2/SHH/S100A8/APP/IFNG/STAT3/VIM
GO_TETRAPYRROLE_METABOLIC_PROCESS	GO_TETRAPYRROLE_METABOLIC_PROCESS	53	0.658718	1.48988	0.0120732	0.117911	0.101908	1900	tags=26%, list=9%, signal=24%	TCN1/ATP5IF1/ALAS1/SLC25A39/BLVRB/MMAB/PRSS3/HMOX1/CD320/HMOX2/LMBRD1/TMEM14C/SLC25A38/SUCLA2
GO_REGULATION_OF_G_PROTEIN_COUPLED_RECEPTOR_SIGNALING_PATHWAY	GO_REGULATION_OF_G_PROTEIN_COUPLED_RECEPTOR_SIGNALING_PATHWAY	117	-0.597315	-1.46848	0.0121467	0.117911	0.101908	3062	tags=27%, list=14%, signal=24%	PLEK/SNCA/ADA/PDCL/RGS3/RAMP1/MET/GPR27/APLNR/ROCK2/MGLL/NMT2/RGS14/GRK6/EDN1/CALM1/GRK2/ADRB2/GSK3A/ROCK1/ARRDC3/RGS12/GNAI2/ADM/RGS5/RAMP3/CXCL8/STMN1/RAMP2/RGS1/RGS2/CCL5
GO_POSITIVE_REGULATION_OF_POSTTRANSCRIPTIONAL_GENE_SILENCING	GO_POSITIVE_REGULATION_OF_POSTTRANSCRIPTIONAL_GENE_SILENCING	22	-0.802233	-1.57513	0.012208	0.118139	0.102106	1673	tags=36%, list=8%, signal=34%	PUM1/AGO2/FXR1/DHX9/EIF4G1/STAT3/DDX5/ZFP36
GO_AZUROPHIL_GRANULE	GO_AZUROPHIL_GRANULE	142	0.511822	1.35763	0.0122107	0.118139	0.102106	1594	tags=24%, list=7%, signal=22%	CCT2/MGST1/PLAC8/FABP5/VAMP8/BST2/FTL/PSAP/VAPA/NDUFC2/CREG1/CD63/RNASET2/TRAPPC1/SYNGR1/CTSC/LAMTOR1/ATP6V0C/RAP1B/RAB5C/CCT8/HEXB/FUCA1/CEACAM6/TOLLIP/PA2G4/GAA/GNS/CD68/CYB5R3/UNC13D/BRI3/CMTM6/CPNE3
GO_POSITIVE_REGULATION_OF_EPITHELIAL_CELL_PROLIFERATION	GO_POSITIVE_REGULATION_OF_EPITHELIAL_CELL_PROLIFERATION	177	-0.532096	-1.37203	0.0122299	0.11815	0.102115	3190	tags=38%, list=14%, signal=33%	VEGFC/SEMA5A/SP1/EGFR/TGFBR1/FGFR2/RICTOR/NF1/CXCL12/AKT3/STAT5A/MDK/PRKD2/RREB1/XBP1/KDR/TCF7L2/APLNR/ACVRL1/LAMC1/JAML/NOTCH1/ADAM17/AC005261.1/SIRT1/ITGA4/SOX9/ANG/TP63/AKT1/RTN4/NOTCH2/MYC/NRP1/CDH13/FGF7/HMGB1/DLX5/AR/GRN/SRSF6/BMPR2/NRP2/NR4A3/EGR3/HMGB2/F3/HIF1A/EGFL7/FGFBP1/NRARP/HTRA1/CTNNB1/NR4A1/KDM5B/CLDN1/CAV2/HAS2/B4GALT1/SHH/JUN/AREG/CFLAR/CYBA/STAT3/TNFAIP3/GLUL/CCL5
GO_DEVELOPMENTAL_CELL_GROWTH	GO_DEVELOPMENTAL_CELL_GROWTH	205	-0.522373	-1.3676	0.0122884	0.118541	0.102453	3204	tags=32%, list=14%, signal=27%	EIF2AK4/ITSN2/SEMA5A/FSTL4/SRF/RYK/EFNA5/RAPH1/SEMA6B/RUFY3/CXCL12/ALCAM/IST1/AGT/DBN1/NIN/CYFIP2/LRP1/FOXL2/AUTS2/SEMA4D/C9orf72/SEMA4C/SEMA4A/STK11/POSTN/SIN3A/LAMB2/NDN/SPART/PDLIM5/GOLGA4/SEMA3F/DPYSL2/BCL11A/ITGA4/SOX9/ZEB2/TGFBR2/EDN1/SORBS2/TIAM1/RTN4/NRP1/ARIH2/GSK3A/RAB21/PAK1/HCLS1/YY1/BMPR2/MAP1B/SPP1/NRP2/IQGAP1/ITGB1/MACF1/FN1/CTNNB1/AKAP13/APP/IFRD1/CXCR4/APOE/RGS2
GO_INTERLEUKIN_27_MEDIATED_SIGNALING_PATHWAY	GO_INTERLEUKIN_27_MEDIATED_SIGNALING_PATHWAY	11	-0.869188	-1.52299	0.0123642	0.118747	0.102631	1036	tags=45%, list=5%, signal=43%	STAT1/CANX/IL6ST/JAK1/STAT3
GO_REGULATION_OF_CELLULAR_RESPONSE_TO_INSULIN_STIMULUS	GO_REGULATION_OF_CELLULAR_RESPONSE_TO_INSULIN_STIMULUS	63	-0.656005	-1.47222	0.0123427	0.118747	0.102631	2869	tags=44%, list=13%, signal=39%	IRS1/GKAP1/SIK2/ADIPOR1/PRKCB/PTPRE/ESRRA/NUCKS1/KANK1/MYO1C/PTPN1/AGT/SORL1/NCK1/SIRT1/RELA/SESN3/SOCS1/GSK3A/PAK1/OGT/PIK3R1/CCND3/OSBPL8/IGF2/GNAI2/MZB1/SOCS3
GO_CENTRAL_NERVOUS_SYSTEM_NEURON_DIFFERENTIATION	GO_CENTRAL_NERVOUS_SYSTEM_NEURON_DIFFERENTIATION	151	-0.559378	-1.41349	0.0123475	0.118747	0.102631	4610	tags=36%, list=21%, signal=29%	CDH11/PROX1/TULP3/WNT7A/PLXNA3/WNT5A/CLN8/DLL4/SFRP1/ARHGAP35/LRP6/LMO4/PAFAH1B1/RAPGEF2/HOXD10/TSKU/GBA2/NDEL1/PTK2/IFT172/SHANK3/RYK/FGFR2/HERC1/C21orf91/GIGYF2/NIN/INHBA/ID4/SIN3A/CRK/SFRP2/B4GALT5/C12orf57/ZEB2/SPOCK1/NRP1/CSNK1D/MYCBP2/BCL11B/DLX5/ZSWIM6/ROBO1/CSNK1E/HES1/NRP2/NFIB/RORA/DKK1/SOX4/CTNNB1/SHH/BTG2/NR4A2/B2M
GO_RNA_POLYMERASE_III_ACTIVITY	GO_RNA_POLYMERASE_III_ACTIVITY	16	0.83853	1.56647	0.012406	0.118974	0.102828	1043	tags=44%, list=5%, signal=42%	POLR2L/POLR2H/POLR1D/POLR2E/POLR2K/POLR2F/POLR3K
GO_G_PROTEIN_COUPLED_RECEPTOR_SIGNALING_PATHWAY_INVOLVED_IN_HEART_PROCESS	GO_G_PROTEIN_COUPLED_RECEPTOR_SIGNALING_PATHWAY_INVOLVED_IN_HEART_PROCESS	10	-0.869192	-1.48813	0.012427	0.119001	0.102851	580	tags=60%, list=3%, signal=58%	PDE4D/GNAI2/RAMP3/AKAP13/CAV1/RGS2
GO_FATTY_ACYL_COA_BIOSYNTHETIC_PROCESS	GO_FATTY_ACYL_COA_BIOSYNTHETIC_PROCESS	30	0.742038	1.5648	0.012461	0.119117	0.102951	1572	tags=37%, list=7%, signal=34%	SCD/FASN/ELOVL1/ACSL3/ACSL5/SLC25A1/TECR/ACSL1/HSD17B12/ELOVL6/CBR4
GO_EOSINOPHIL_CHEMOTAXIS	GO_EOSINOPHIL_CHEMOTAXIS	19	-0.809088	-1.53861	0.0124951	0.119117	0.102951	1381	tags=42%, list=6%, signal=40%	XCL1/CX3CL1/CCL3L1/XCL2/LGALS3/CCL3/CCL5/CCL2
GO_REGULATION_OF_LIPID_KINASE_ACTIVITY	GO_REGULATION_OF_LIPID_KINASE_ACTIVITY	62	-0.674041	-1.51052	0.0125118	0.119117	0.102951	1110	tags=15%, list=5%, signal=14%	SOCS1/PIK3R1/FLT1/SOCS2/CD81/SOCS3/KLF4/CCL19/CCL21
GO_FATTY_ACID_BIOSYNTHETIC_PROCESS	GO_FATTY_ACID_BIOSYNTHETIC_PROCESS	133	0.539785	1.40871	0.0125061	0.119117	0.102951	2290	tags=29%, list=10%, signal=26%	MIF/HPGD/SCD/AKR1C3/FABP5/INSIG1/EIF6/GSTM4/LTA4H/PTGES3/NDUFAB1/APOC1/FASN/ELOVL1/FADS1/ACSL3/TRIB3/TECR/ABCD3/ACSS2/FADS2/PTGES/PRKAG1/CBR1/HSD17B12/ELOVL6/CBR4/ACOT7/FA2H/ACOT4/NR1H2/INSIG2/CYP4F11/OXSM/SLC45A3/ERLIN1/NR1H3/ACACA
GO_AGING	GO_AGING	284	-0.496181	-1.34267	0.0125807	0.119599	0.103367	2482	tags=28%, list=11%, signal=25%	CREB1/MNT/AGT/TNFRSF1B/IRAK1/LIMS1/PDGFRB/PRKDC/LRP1/PDE4D/ZNF277/SIN3A/PRDM2/KAT6A/CDK6/BCL2/SIRT1/CGAS/RELA/TYMS/YPEL3/SMC5/TGFBR2/KRT14/EDN1/BCL2A1/TP63/AKT1/HMGA1/CX3CL1/SERPINE1/ATM/LITAF/GSK3A/ARG2/TIMP2/ITGB2/CDKN2B/MT-ND4/CANX/PTGS2/FOS/SERPINF1/C1QA/MT-CO1/PPP3CA/GCLC/DKK1/PDCD4/HYAL2/CDKN1C/VCAM1/NAMPT/ADM/GSN/ID2/CRYAB/CLDN1/ICAM1/SERP1/EEF2/JUN/ENG/CCN2/SERPING1/DCN/COL4A2/APP/JUND/AP…
GO_NEGATIVE_REGULATION_OF_LYMPHOCYTE_MEDIATED_IMMUNITY	GO_NEGATIVE_REGULATION_OF_LYMPHOCYTE_MEDIATED_IMMUNITY	36	-0.724223	-1.51786	0.0126218	0.119815	0.103554	2874	tags=42%, list=13%, signal=36%	HAVCR2/PARP3/CD96/CRK/NDFIP1/DUSP22/XCL1/THOC1/SERPINB4/SERPINB9/IL7R/LGALS9/HLA-F/HLA-E/PTPRC
GO_C_C_CHEMOKINE_BINDING	GO_C_C_CHEMOKINE_BINDING	23	-0.801202	-1.57852	0.0126714	0.120075	0.103779	133	tags=17%, list=1%, signal=17%	ACKR3/CXCR4/ACKR1/ZFP36
GO_REGULATION_OF_LYMPHOCYTE_MIGRATION	GO_REGULATION_OF_LYMPHOCYTE_MIGRATION	63	-0.654973	-1.46991	0.0127225	0.120075	0.103779	1948	tags=43%, list=9%, signal=39%	CRK/TNFSF14/JAM2/ADAM17/RIPOR2/ITGA4/AIF1/AKT1/XCL1/TNFRSF14/CD200/OXSR1/KLRK1/SELENOK/WNK1/XCL2/PYCARD/CCL3/CXCL13/MSN/APP/CCL20/APOD/CCL4/CCL5/CCL2/CCL21
GO_POSITIVE_REGULATION_OF_LYMPHOCYTE_MEDIATED_IMMUNITY	GO_POSITIVE_REGULATION_OF_LYMPHOCYTE_MEDIATED_IMMUNITY	100	-0.610582	-1.458	0.0126889	0.120075	0.103779	1563	tags=19%, list=7%, signal=18%	IL1R1/RIF1/SH2D1A/XCL1/LAMP1/EXOSC6/FAM49B/KLRK1/LAG3/FCGRT/HLA-F/IL18/FCER1G/IL6/CD81/HLA-E/HSPD1/PTPRC/B2M
GO_RESPONSE_TO_RADIATION	GO_RESPONSE_TO_RADIATION	396	-0.468306	-1.3068	0.0127211	0.120075	0.103779	2036	tags=21%, list=9%, signal=20%	REV1/CREBBP/STK11/N4BP1/SFRP2/MECP2/TSPYL5/TIGAR/SERPINB13/BCL2/SPRTN/SIRT1/EP300/NMT2/RELA/PER1/RGS14/B4GALT2/RBM4/KRT14/DDB1/MEIS2/AKT1/TP53I13/POLE3/CALM1/MYC/MAP3K20/F11R/PTPRK/SYNPO/RAD1/DCLRE1C/ATM/NIPBL/ANGPT2/NABP1/PIK3R1/DHX36/PARP1/YY1/TANK/ATF4/COPS9/NSMCE3/PLK3/PTGS2/FOS/UBE2A/XRCC5/ITGB1/EEF1D/HSPA5/RNF168/HYAL2/HIF1A/VCAM1/MFAP4/NAMPT/BCL3/NET1/PER2/ID2/MT-ND3/PPP1R1B/CRYAB/ICAM1/BH…
GO_NEURON_MATURATION	GO_NEURON_MATURATION	44	-0.691461	-1.48994	0.0127734	0.12021	0.103895	3403	tags=32%, list=15%, signal=27%	SCARF1/EDNRB/IRX5/FARP2/MECP2/B4GALT5/BCL2/BCL11A/CX3CL1/NTN4/C1QA/CDKN1C/APP/NR4A2
GO_REGULATION_OF_ALCOHOL_BIOSYNTHETIC_PROCESS	GO_REGULATION_OF_ALCOHOL_BIOSYNTHETIC_PROCESS	66	0.608251	1.42974	0.0127683	0.12021	0.103895	1037	tags=26%, list=5%, signal=25%	SCD/FDFT1/IDI1/SQLE/FDPS/SREBF1/FASN/HMGCS1/TM7SF2/SOD1/DHCR7/CYP51A1/SC5D/MVK/MVD/BMP2/POR
GO_RESPONSE_TO_MURAMYL_DIPEPTIDE	GO_RESPONSE_TO_MURAMYL_DIPEPTIDE	20	-0.791127	-1.52864	0.0128679	0.120347	0.104014	1988	tags=45%, list=9%, signal=41%	JAG1/NOTCH1/RELA/PTPN22/ERBIN/LDOC1/NFKBIA/TNFAIP3/VIM
GO_SMOOTH_MUSCLE_CELL_DIFFERENTIATION	GO_SMOOTH_MUSCLE_CELL_DIFFERENTIATION	56	-0.683434	-1.52105	0.012906	0.120347	0.104014	3299	tags=50%, list=15%, signal=43%	ANKRD17/EDNRB/COMP/NFATC2/MRTFB/DNMT1/SRF/FGFR2/PIAS1/NFATC1/SGCB/NOTCH1/MECP2/SIRT1/ZEB1/SOX9/TMEM204/EREG/EPC1/HES1/PDCD4/MEF2C/ADM/CTNNB1/SHH/ENG/RAMP2/SOD2
GO_SMOOTH_MUSCLE_CELL_MIGRATION	GO_SMOOTH_MUSCLE_CELL_MIGRATION	67	-0.667006	-1.50649	0.012871	0.120347	0.104014	2555	tags=46%, list=12%, signal=41%	MDK/CCN3/AGT/PDGFA/ARPC5/SORL1/PDGFRB/PARVA/LRP1/POSTN/CRK/AAMP/BCL2/AIF1/TRIB1/NRP1/SERPINE1/PAK1/PLAU/ITGA2/IQGAP1/NR4A3/GSTP1/MEF2C/ADAMTS1/HAS2/PLAT/TPM1/NFE2L2/IGFBP5/CCL5
GO_REGULATION_OF_ALPHA_BETA_T_CELL_DIFFERENTIATION	GO_REGULATION_OF_ALPHA_BETA_T_CELL_DIFFERENTIATION	61	-0.668385	-1.49543	0.0128272	0.120347	0.104014	3572	tags=49%, list=16%, signal=41%	JAK3/NCKAP1L/SASH3/RARA/RC3H2/ADA/ZAP70/NFKBID/MALT1/PNP/AP3D1/RC3H1/SYK/TGFBR2/RUNX3/SOCS1/HMGB1/CD83/ZBTB16/IL4R/LGALS9/PRDM1/NFKBIZ/IL18/RUNX1/ZC3H12A/SHH/IFNG/ANXA1/CCL19
GO_REGULATION_OF_OSTEOBLAST_DIFFERENTIATION	GO_REGULATION_OF_OSTEOBLAST_DIFFERENTIATION	107	-0.597246	-1.43911	0.0128476	0.120347	0.104014	2968	tags=33%, list=13%, signal=28%	PTK2/ESRRA/FGFR2/ATRAID/BMP7/PDLIM7/REST/TCIRG1/NBR1/HDAC7/SEMA4D/LRP5/JAG1/NOTCH1/SFRP2/CDK6/SKI/TP63/CEBPB/TOB1/CTHRC1/BMPR2/MEF2C/IL6ST/IL6/CTNNB1/ID2/NPPC/AREG/JUND/IFITM1/CCN1/CEBPD/DDX5/IGFBP5
GO_MONOSACCHARIDE_BINDING	GO_MONOSACCHARIDE_BINDING	64	0.612665	1.43607	0.0128867	0.120347	0.104014	2092	tags=38%, list=9%, signal=34%	BSG/GPI/TALDO1/P4HA1/EGLN3/PFKP/PYGL/FUOM/ALDOA/LMAN1/FBP1/PFKL/SLC2A8/OGFOD3/HK1/HK2/GALK1/P3H2/PHYH/PLOD2/PLOD1/P4HA2/GNPNAT1/G6PD
GO_RESPONSE_TO_ANTIBIOTIC	GO_RESPONSE_TO_ANTIBIOTIC	291	-0.496464	-1.34753	0.0129166	0.120347	0.104014	1203	tags=21%, list=5%, signal=20%	CAPN2/PLEKHA1/UBE3A/LARP1/STAT1/SETX/AXL/AHR/CD27/ACTR2/FYN/MT-ND4/NR4A3/TUFM/HSPA5/PPP1R15B/MT-ND5/GSTP1/MEF2C/HYAL2/KPNA4/VCAM1/FOSL1/RPL15/NET1/IL6/JAK1/GSN/RPL10A/KDM5B/KDM6B/CRYAB/CLDN1/ICAM1/ZC3H12A/MAP1LC3A/CLDN3/ETS1/RPS3/NPPC/EEF2/JUN/COL1A1/AREG/EEF1B2/EGR1/S100A8/SCGB1A1/AQP1/RACK1/MT-CYB/STAT3/NFE2L2/TNFAIP3/ANXA1/CRIP1/DUSP1/KLF2/RGS2/SPARC/KLF4/CRH
GO_3_UTR_MEDIATED_MRNA_DESTABILIZATION	GO_3_UTR_MEDIATED_MRNA_DESTABILIZATION	14	-0.826694	-1.49647	0.0131013	0.121721	0.105201	867	tags=50%, list=4%, signal=48%	RC3H1/KHSRP/DHX36/ZC3H12A/ZFP36L1/ZFP36L2/ZFP36
GO_NEGATIVE_REGULATION_OF_JUN_KINASE_ACTIVITY	GO_NEGATIVE_REGULATION_OF_JUN_KINASE_ACTIVITY	14	-0.82666	-1.49641	0.0131013	0.121721	0.105201	1909	tags=50%, list=9%, signal=46%	SFRP2/HIPK3/PTPN22/PDCD4/GSTP1/DNAJA1/SERPINB3
GO_SMAD_PROTEIN_SIGNAL_TRANSDUCTION	GO_SMAD_PROTEIN_SIGNAL_TRANSDUCTION	60	-0.662164	-1.47447	0.0131258	0.121776	0.105249	3020	tags=32%, list=14%, signal=27%	TGFBR1/BMP7/OVOL2/CCN3/RBM14/INHBA/HIPK2/NUP93/SKI/SMAD1/LNPEP/FAM89B/PARP1/TOB1/FOS/WWTR1/SPTBN1/JUN/VIM
GO_ESTABLISHMENT_OF_ENDOTHELIAL_BARRIER	GO_ESTABLISHMENT_OF_ENDOTHELIAL_BARRIER	43	-0.712659	-1.53952	0.0131932	0.122229	0.10564	2198	tags=44%, list=10%, signal=40%	AFDN/PDE4D/ROCK2/F11R/CDH5/EZR/ROCK1/SOX18/F2RL1/TJP1/CTNNB1/CLDN1/ICAM1/PECAM1/CLDN3/CLDN5/ENG/MSN/MYADM
GO_NEGATIVE_REGULATION_OF_T_CELL_APOPTOTIC_PROCESS	GO_NEGATIVE_REGULATION_OF_T_CELL_APOPTOTIC_PROCESS	19	-0.804016	-1.52897	0.0134305	0.123753	0.106957	988	tags=42%, list=4%, signal=40%	ADA/DOCK8/ARG2/TSC22D3/CD27/IL7R/HIF1A/CCL5
GO_POSITIVE_REGULATION_OF_CHEMOKINE_SECRETION	GO_POSITIVE_REGULATION_OF_CHEMOKINE_SECRETION	15	-0.827739	-1.5128	0.0134435	0.123753	0.106957	2267	tags=53%, list=10%, signal=48%	IL1RL1/LRP1/POSTN/AIF1/MBP/SELENOK/IL4R/PYCARD
GO_REGULATION_OF_NEUROTRANSMITTER_RECEPTOR_ACTIVITY	GO_REGULATION_OF_NEUROTRANSMITTER_RECEPTOR_ACTIVITY	57	-0.66351	-1.47719	0.0134522	0.123753	0.106957	1230	tags=14%, list=6%, signal=13%	ADRB2/AKAP9/HOMER1/MEF2C/APP/IFNG/CCL2/CRH
GO_POSITIVE_REGULATION_OF_SYNAPTIC_TRANSMISSION	GO_POSITIVE_REGULATION_OF_SYNAPTIC_TRANSMISSION	143	-0.56493	-1.41697	0.0133924	0.123753	0.106957	3204	tags=20%, list=14%, signal=17%	EIF2AK4/PPP1R9A/EGFR/SNCA/SHANK3/NF1/FLOT1/DTNBP1/ARC/CREB1/PINK1/STX4/BAIAP2/RAB3GAP1/MECP2/VAMP2/RGS14/CLSTN1/ADRB2/PTGS2/NSG1/TYROBP/SQSTM1/APP/APOE/GLUL/CCL2/CRH
GO_REGULATION_OF_CHEMOTAXIS	GO_REGULATION_OF_CHEMOTAXIS	196	-0.536727	-1.40041	0.013396	0.123753	0.106957	2555	tags=32%, list=12%, signal=29%	MDK/NBL1/MET/PRKD2/CCN3/STX4/KDR/PDGFRB/BST1/SEMA4D/GPSM3/SEMA4C/SEMA4A/NOTCH1/TNFSF14/ADAM17/CSF1/SEMA3F/S1PR1/RIPOR2/RAC2/AIF1/EDN1/TIAM1/XCL1/NRP1/CDH13/OXSR1/SERPINE1/KLRK1/MYCBP2/SWAP70/HMGB1/ZSWIM6/ANGPT2/EFNB2/AKIRIN1/ROBO1/WNK1/GAS6/BMPR2/ITGA2/F2RL1/LGALS9/XCL2/USP14/GPR183/F3/GSTP1/IL6/CCL3/THBS1/RARRES2/CXCL13/CXCL8/CXCR4/CCL4/DUSP1/CCL19/CD74/CCL5/CCL2/CCL21
GO_NEGATIVE_REGULATION_OF_SECRETION	GO_NEGATIVE_REGULATION_OF_SECRETION	193	-0.531602	-1.38399	0.0134815	0.123848	0.10704	2523	tags=21%, list=11%, signal=19%	FRMD4A/CARD8/REST/BCR/GJA1/CCN3/TNFRSF1B/F2R/INHBA/GBP1/NOTCH1/NRG1/CD34/EDN1/PTPN22/CX3CL1/CD200/TNFRSF4/EZR/ARG2/GAS6/F2RL1/LGALS9/SERPINB1/HLA-F/PPP3CA/GNAI2/FN1/RAB11FIP1/PIM3/ZC3H12A/CARD16/MIDN/TNFAIP3/APOE/ANXA1/ANXA5/RGCC/SRGN/CD74/CRH
GO_FATTY_ACID_BINDING	GO_FATTY_ACID_BINDING	30	0.738842	1.55806	0.0136164	0.12488	0.107932	439	tags=30%, list=2%, signal=29%	FABP4/S100A9/FABP5/ID3/PPARG/SCP2/NME2/NDUFAB1/APOC1
GO_NEGATIVE_REGULATION_OF_CELLULAR_CATABOLIC_PROCESS	GO_NEGATIVE_REGULATION_OF_CELLULAR_CATABOLIC_PROCESS	234	-0.519512	-1.38417	0.013632	0.12488	0.107932	2845	tags=26%, list=13%, signal=23%	DAB2IP/WAC/BAG6/LAMP3/HERC1/TARDBP/MET/PINK1/IL10RA/LAPTM4B/SORL1/DFFA/SVIP/NAF1/SMARCC1/BAG5/N4BP1/HIPK2/F8A1/SECISBP2/TIGAR/TENT5C/BCL2/FURIN/DERL3/PABPC1/PTPN22/AKT1/RBM38/DHX9/UBE2J1/GSK3A/EIF4G1/LARP1/NOP53/RPS7/MAPKAPK2/OGT/TIMP2/TIMP3/ROCK1/DHX36/TOB1/PAIP1/USP14/RPL11/RPL5/ANXA2/DAPL1/NAMPT/YBX1/EIF4G2/SHH/HNRNPA0/YBX3/SDCBP/STAT3/FUS/TIMP1/HNRNPU/MCL1/ZFP36
GO_POSITIVE_REGULATION_OF_CD4_POSITIVE_ALPHA_BETA_T_CELL_DIFFERENTIATION	GO_POSITIVE_REGULATION_OF_CD4_POSITIVE_ALPHA_BETA_T_CELL_DIFFERENTIATION	28	-0.777488	-1.5719	0.0137119	0.124912	0.107959	1110	tags=32%, list=5%, signal=31%	SOCS1/CD83/IL4R/LGALS9/NFKBIZ/IL18/IFNG/ANXA1/CCL19
GO_DENDRITIC_CELL_MIGRATION	GO_DENDRITIC_CELL_MIGRATION	28	-0.776883	-1.57067	0.0137119	0.124912	0.107959	1060	tags=29%, list=5%, signal=27%	HMGB1/GAS6/LGALS9/GPR183/CXCR4/CCL19/CCL5/CCL21
GO_REGULATION_OF_NEUTROPHIL_CHEMOTAXIS	GO_REGULATION_OF_NEUTROPHIL_CHEMOTAXIS	29	-0.746396	-1.51441	0.0137263	0.124912	0.107959	1668	tags=28%, list=8%, signal=26%	RIPOR2/RAC2/EDN1/XCL1/CXCL8/CCL19/CD74/CCL21
GO_LAMININ_COMPLEX	GO_LAMININ_COMPLEX	11	-0.862793	-1.51178	0.0137499	0.124912	0.107959	2451	tags=64%, list=11%, signal=57%	LAMA5/LAMA3/LAMC1/LAMB2/LAMC2/NTN4/LAMB3
GO_FRUCTOSE_6_PHOSPHATE_METABOLIC_PROCESS	GO_FRUCTOSE_6_PHOSPHATE_METABOLIC_PROCESS	11	0.861736	1.48767	0.0137407	0.124912	0.107959	1269	tags=55%, list=6%, signal=51%	TALDO1/PFKP/FBP1/PFKL/HK1/HK2
GO_CALMODULIN_BINDING	GO_CALMODULIN_BINDING	177	-0.528727	-1.36334	0.0136547	0.124912	0.107959	3521	tags=25%, list=16%, signal=21%	SNTB2/AKAP12/NGFR/CAMK4/MKNK1/FAS/EGFR/PHKB/MYO1G/CNN3/CASK/MYO1C/SPHK1/MYO9B/PPP3R1/MYLK/PHKG2/IQGAP2/MYO10/CAMSAP1/VAMP2/MYH11/STRN3/MBP/AKT1/ADD3/MARCKSL1/MYO1B/SPTAN1/MAPKAPK2/PHKG1/IQGAP1/AEBP1/PPP3CA/TJP1/SPTBN1/ITPKC/RRAD/MYH9/GEM/CALD1/RGS1/RGS2/DDX5
GO_REGULATION_OF_CARDIAC_MUSCLE_CONTRACTION	GO_REGULATION_OF_CARDIAC_MUSCLE_CONTRACTION	70	-0.642535	-1.46239	0.0138432	0.125586	0.108542	2385	tags=26%, list=11%, signal=23%	DSG2/PDE4D/CLIC2/BIN1/CALM1/PDE4B/ATP2A2/AKAP9/CALM2/SUMO1/STC1/FLNA/ZC3H12A/DSP/CCN2/ATP1A1/CAV1/RGS2
GO_TIGHT_JUNCTION_ORGANIZATION	GO_TIGHT_JUNCTION_ORGANIZATION	58	-0.670462	-1.49137	0.0139083	0.125828	0.108751	3379	tags=45%, list=15%, signal=38%	MARVELD2/RAB13/SRF/TGFBR1/DLG1/APC/MYO1C/GJA1/AFDN/ACTN4/ROCK2/PRKCH/PRKCI/SNAI1/F11R/ESAM/MTDH/ROCK1/TJP1/RUNX1/CLDN1/PECAM1/CLDN3/CLDN5/EPHA2/RAMP2
GO_NEGATIVE_REGULATION_OF_PROTEIN_SERINE_THREONINE_KINASE_ACTIVITY	GO_NEGATIVE_REGULATION_OF_PROTEIN_SERINE_THREONINE_KINASE_ACTIVITY	125	-0.573538	-1.41949	0.0138922	0.125828	0.108751	2910	tags=34%, list=13%, signal=29%	BMP7/NF1/APC/DAB2IP/PRKAG2/RGS3/DTNBP1/PTPN1/SORL1/LRP5/CHORDC1/FBXO7/SFRP2/HIPK3/IPO7/SIRT1/RGS14/HEG1/DUSP14/PTPN22/AKT1/DUSP7/PKIG/HHEX/PRKAR1A/CDKN2B/PDCD4/GSTP1/HYAL2/CDKN1C/PYCARD/SPRY1/DUSP2/CDKN1A/TNFAIP3/APOE/DNAJA1/SFN/CAV1/SERPINB3/DUSP1/RGS2
GO_CHEMOKINE_ACTIVITY	GO_CHEMOKINE_ACTIVITY	43	-0.710105	-1.53401	0.0139618	0.125964	0.108868	1499	tags=44%, list=7%, signal=41%	CXCL6/XCL1/CCL17/CX3CL1/CCL3L1/XCL2/CCL3/CXCL13/CXCL3/CCL20/CCL14/CXCL8/CCL4/CXCL1/CCL19/CCL5/CXCL2/CCL2/CCL21
GO_POSITIVE_REGULATION_OF_RESPONSE_TO_CYTOKINE_STIMULUS	GO_POSITIVE_REGULATION_OF_RESPONSE_TO_CYTOKINE_STIMULUS	57	-0.66166	-1.47307	0.0139551	0.125964	0.108868	4856	tags=54%, list=22%, signal=43%	RIPK1/IFIH1/ZBP1/DDX58/WNT5A/MED1/PAFAH1B1/AGPAT2/IRF7/IRF3/NLRC5/MAVS/HSPA1A/PARP9/AGPAT1/IKBKE/CASP4/IL1R1/ADAM17/CSF1/EDN1/DHX9/TRIM44/PARP14/CREBRF/AXL/GAS6/CASP1/HIF1A/CXCR4/CD74
GO_ESTABLISHMENT_OF_LYMPHOCYTE_POLARITY	GO_ESTABLISHMENT_OF_LYMPHOCYTE_POLARITY	11	-0.860806	-1.5083	0.0140021	0.126154	0.109033	1802	tags=55%, list=8%, signal=50%	FLOT2/RIPOR2/GSN/MYH9/CCL19/CCL21
GO_FC_EPSILON_RECEPTOR_SIGNALING_PATHWAY	GO_FC_EPSILON_RECEPTOR_SIGNALING_PATHWAY	151	-0.55574	-1.4043	0.0140258	0.126193	0.109067	1031	tags=10%, list=5%, signal=10%	PAK1/PIK3R1/PSMB10/NFKB1/NR4A3/FOS/PPP3CA/PSME4/PSMB8/FCER1G/JUN/PSMB9/IGLC3/IGKC/IGLC2
GO_POSITIVE_REGULATION_OF_MACROPHAGE_MIGRATION	GO_POSITIVE_REGULATION_OF_MACROPHAGE_MIGRATION	19	-0.802547	-1.52618	0.0141014	0.126699	0.109504	1767	tags=37%, list=8%, signal=34%	CSF1/CX3CL1/AKIRIN1/CCL3/THBS1/RARRES2/CCL5
GO_POLY_A_BINDING	GO_POLY_A_BINDING	20	-0.787194	-1.52105	0.0141916	0.127161	0.109903	3316	tags=50%, list=15%, signal=43%	LARP4/RBMS3/DDX1/TIA1/HNRNPDL/PABPC1/PABPC4/EIF4A3/DDX3X/HNRNPU
GO_SKELETAL_MUSCLE_CELL_PROLIFERATION	GO_SKELETAL_MUSCLE_CELL_PROLIFERATION	13	-0.850075	-1.51291	0.0141803	0.127161	0.109903	1345	tags=38%, list=6%, signal=36%	SELENON/AKIRIN1/SHH/CFLAR/STAT3
GO_NEGATIVE_REGULATION_OF_NEURON_MIGRATION	GO_NEGATIVE_REGULATION_OF_NEURON_MIGRATION	10	-0.867065	-1.48449	0.0143269	0.128024	0.110649	1758	tags=40%, list=8%, signal=37%	NRG1/CX3CL1/COL3A1/STAT3
GO_REGULATION_OF_DOPAMINERGIC_NEURON_DIFFERENTIATION	GO_REGULATION_OF_DOPAMINERGIC_NEURON_DIFFERENTIATION	10	-0.867032	-1.48444	0.0143269	0.128024	0.110649	1909	tags=60%, list=9%, signal=55%	SFRP2/TIAM1/CSNK1D/CSNK1E/DKK1/SHH
GO_EPITHELIAL_CELL_DEVELOPMENT	GO_EPITHELIAL_CELL_DEVELOPMENT	191	-0.539006	-1.39864	0.0143576	0.128123	0.110734	2421	tags=34%, list=11%, signal=31%	SCRIB/TRIOBP/XBP1/SLC4A7/NOTCH4/AFDN/PDE4D/RILPL2/JAG1/ROCK2/NOTCH1/CDK6/FOXA1/LAMB2/TIGAR/RIPOR2/TYMS/SOX9/HOXB13/FLNB/HEG1/E2F4/TP63/PODXL/KLF5/NOTCH2/F11R/CDH5/FRMD6/EZR/GSK3A/BCL11B/CCM2/PALLD/ROCK1/AR/COL18A1/ARID4B/SOX18/ATRX/F2RL1/IQGAP1/PRDM1/CLIC4/HIF1A/TJP1/ACTA2/CTNNB1/STC1/CLDN1/ICAM1/FLNA/PECAM1/CLDN3/B4GALT1/CLDN5/ENG/EPHA2/FOSL2/MSN/CDKN1A/MYADM/CXCR4/SFN/VIM
GO_ESTABLISHMENT_OF_CELL_POLARITY	GO_ESTABLISHMENT_OF_CELL_POLARITY	137	-0.564808	-1.40474	0.0143808	0.128155	0.110762	2931	tags=31%, list=13%, signal=27%	RICTOR/RUFY3/ACTR1B/GOLPH3/DOCK8/KANK1/CLASP1/ARHGEF2/DCTN1/FRMD4A/GJA1/SCRIB/STK11/MAP4/ROCK2/CRK/ARFGEF1/FLOT2/RIPOR2/CYTH1/PRKCI/MISP/PTK7/FAM89B/CDH5/FSCN1/PAK1/ARF6/ROCK1/HES1/MAP1B/ITGB1/GSN/MYH9/FRMD4B/WEE1/SPRY1/SHH/MSN/RACK1/CCL19/CCL21
GO_POSITIVE_THYMIC_T_CELL_SELECTION	GO_POSITIVE_THYMIC_T_CELL_SELECTION	13	-0.848224	-1.50961	0.0144405	0.128164	0.11077	1045	tags=54%, list=5%, signal=51%	STK11/CD3G/CD3E/SHH/CD3D/PTPRC/CD74
GO_RESPONSE_TO_LAMINAR_FLUID_SHEAR_STRESS	GO_RESPONSE_TO_LAMINAR_FLUID_SHEAR_STRESS	13	-0.847112	-1.50763	0.0144405	0.128164	0.11077	338	tags=31%, list=2%, signal=30%	ETS1/NFE2L2/KLF2/KLF4
GO_PIGMENT_BIOSYNTHETIC_PROCESS	GO_PIGMENT_BIOSYNTHETIC_PROCESS	50	0.645466	1.45338	0.0144041	0.128164	0.11077	2435	tags=30%, list=11%, signal=27%	DDT/ATP5IF1/ALAS1/GIPC1/SLC25A39/HPRT1/PAICS/APRT/TMEM14C/SLC25A38/PPAT/PMEL/UROS/SHMT1/NFE2L1
GO_NEGATIVE_REGULATION_OF_EXTRINSIC_APOPTOTIC_SIGNALING_PATHWAY	GO_NEGATIVE_REGULATION_OF_EXTRINSIC_APOPTOTIC_SIGNALING_PATHWAY	95	-0.609432	-1.44455	0.0144979	0.128499	0.11106	2434	tags=36%, list=11%, signal=32%	PEA15/RB1CC1/TCF7L2/EYA2/CASP8/BIRC6/SFRP2/ITGAV/BCL2/RELA/ITPRIP/TNFRSF10B/UNC5B/AKT1/FAIM/CX3CL1/NRP1/SERPINE1/PHIP/AR/FYN/GCLC/HMGB2/LGALS3/GSTP1/SIAH2/ICAM1/THBS1/ITGA6/CFLAR/TNFAIP3/LMNA/MCL1/TNFSF10
GO_NEGATIVE_REGULATION_OF_INTERLEUKIN_8_PRODUCTION	GO_NEGATIVE_REGULATION_OF_INTERLEUKIN_8_PRODUCTION	17	-0.807469	-1.51507	0.0145601	0.128709	0.111241	1428	tags=24%, list=6%, signal=22%	PTPN22/BCL3/ANXA1/KLF4
GO_NEUTROPHIL_MEDIATED_CYTOTOXICITY	GO_NEUTROPHIL_MEDIATED_CYTOTOXICITY	10	-0.865545	-1.48189	0.0145805	0.128709	0.111241	1499	tags=30%, list=7%, signal=28%	CXCL6/CTSG/F2RL1
GO_STRUCTURAL_CONSTITUENT_OF_CYTOSKELETON	GO_STRUCTURAL_CONSTITUENT_OF_CYTOSKELETON	83	-0.631315	-1.47569	0.014569	0.128709	0.111241	1480	tags=31%, list=7%, signal=29%	KRT14/SORBS2/ADD3/SORBS3/ACTR3/ERBIN/TUBA4A/TLN1/SPTAN1/ACTR2/TUBB6/TUBB4B/SPTBN1/TUBB2A/PLEC/DSP/MSN/ARPC2/KRT6A/TPM1/ARPC1B/TUBA1A/KRT15/KRT17/KRT5/VIM
GO_NEGATIVE_REGULATION_OF_MAP_KINASE_ACTIVITY	GO_NEGATIVE_REGULATION_OF_MAP_KINASE_ACTIVITY	70	-0.637101	-1.45002	0.0146052	0.128754	0.11128	3024	tags=34%, list=14%, signal=30%	SPRED1/BMP7/NF1/DAB2IP/RGS3/PTPN1/SORL1/SFRP2/HIPK3/RGS14/DUSP14/PTPN22/DUSP7/PDCD4/GSTP1/HYAL2/SPRY1/DUSP2/APOE/DNAJA1/CAV1/SERPINB3/DUSP1/RGS2
GO_POSITIVE_REGULATION_OF_ALPHA_BETA_T_CELL_PROLIFERATION	GO_POSITIVE_REGULATION_OF_ALPHA_BETA_T_CELL_PROLIFERATION	18	-0.807289	-1.53307	0.0146385	0.128874	0.111384	1785	tags=56%, list=8%, signal=51%	SYK/TGFBR2/XCL1/LGALS9/IL18/CD3E/CD81/HLA-E/PTPRC/CD55
GO_ALPHA_BETA_T_CELL_PROLIFERATION	GO_ALPHA_BETA_T_CELL_PROLIFERATION	32	-0.746941	-1.54539	0.0146649	0.128933	0.111434	1785	tags=41%, list=8%, signal=37%	SYK/TGFBR2/XCL1/TNFRSF14/ARG2/LGALS9/IL18/CD3E/IRF1/CD81/HLA-E/PTPRC/CD55
GO_DOUBLE_STRANDED_RNA_BINDING	GO_DOUBLE_STRANDED_RNA_BINDING	72	-0.64827	-1.4864	0.0147094	0.129151	0.111623	2761	tags=47%, list=12%, signal=41%	SUPV3L1/STRBP/CLTC/AGO3/STAU2/RFTN1/RC3H2/YRDC/DDX1/OASL/RC3H1/DHX15/SLC3A2/AGO2/ILF3/EIF4B/DICER1/FXR1/DHX9/ADAR/MTDH/ILF2/DHX36/PRKRA/TUBB4B/DDX21/LRRFIP1/DDX3X/ACTN1/MBNL1/MSN/HNRNPU/HSPD1/VIM
GO_ANTIGEN_PROCESSING_AND_PRESENTATION_OF_ENDOGENOUS_PEPTIDE_ANTIGEN	GO_ANTIGEN_PROCESSING_AND_PRESENTATION_OF_ENDOGENOUS_PEPTIDE_ANTIGEN	15	-0.823943	-1.50587	0.0147745	0.129231	0.111692	1693	tags=47%, list=8%, signal=43%	TAP2/TAPBP/FCGRT/TAP1/HLA-F/HLA-E/B2M
GO_STRIATED_MUSCLE_ADAPTATION	GO_STRIATED_MUSCLE_ADAPTATION	37	-0.709344	-1.49077	0.0147778	0.129231	0.111692	1229	tags=22%, list=6%, signal=20%	ATP2A2/ERRFI1/PPP3CA/MEF2C/GSN/CFLAR/LMNA/IGFBP5
GO_LEARNING	GO_LEARNING	131	-0.56682	-1.40776	0.0147717	0.129231	0.111692	3227	tags=27%, list=15%, signal=24%	PAK6/EIF2AK4/SRF/SHANK3/HRH1/PIAS1/NF1/ARC/TANC1/CREB1/PPT1/AGT/MECP2/ATXN1L/CIC/RGS14/B4GALT2/MEIS2/ATXN1/SYNPO/ACTR2/FYN/EIF4A3/PTGS2/FOS/ITGB1/DKK1/HIF1A/FOSL1/PPP1R1B/INSR/BTG2/JUN/CLDN5/APP/CRH
GO_POSITIVE_REGULATION_OF_NEURAL_PRECURSOR_CELL_PROLIFERATION	GO_POSITIVE_REGULATION_OF_NEURAL_PRECURSOR_CELL_PROLIFERATION	47	-0.689703	-1.50595	0.014834	0.129551	0.111968	2599	tags=34%, list=12%, signal=30%	ASPM/PROX1/DLL4/SMARCD3/VEGFC/NES/MDK/NOTCH1/NAP1L1/CX3CL1/CTSZ/GNAI2/HIF1A/CTNNB1/FLNA/SHH
GO_REGULATION_OF_CELL_CELL_ADHESION_MEDIATED_BY_INTEGRIN	GO_REGULATION_OF_CELL_CELL_ADHESION_MEDIATED_BY_INTEGRIN	11	-0.858488	-1.50424	0.0150113	0.130529	0.112814	1420	tags=73%, list=6%, signal=68%	ADA/PIEZO1/PODXL/SWAP70/WNK1/CD3E/CXCL13/CCL5
GO_CELL_PROLIFERATION_IN_HINDBRAIN	GO_CELL_PROLIFERATION_IN_HINDBRAIN	14	-0.822954	-1.4897	0.0150656	0.130529	0.112814	1869	tags=29%, list=8%, signal=26%	PSMG1/RERE/RORA/SHH
GO_NEGATIVE_REGULATION_OF_PEPTIDE_HORMONE_SECRETION	GO_NEGATIVE_REGULATION_OF_PEPTIDE_HORMONE_SECRETION	37	-0.706554	-1.48491	0.0150393	0.130529	0.112814	671	tags=14%, list=3%, signal=13%	PPP3CA/PIM3/MIDN/ANXA5/CRH
GO_CHEMOKINE_PRODUCTION	GO_CHEMOKINE_PRODUCTION	83	-0.626651	-1.46479	0.0150588	0.130529	0.112814	1785	tags=35%, list=8%, signal=32%	SYK/ADAM17/CXCL6/AIF1/MBP/TICAM1/SIGIRR/SELENOK/ERBIN/ARG2/F2RL1/IL4R/LGALS9/GSTP1/HIF1A/IL18/PYCARD/IL6/DDX3X/EPHA2/EGR1/S100A8/APP/IFNG/APOD/FOXP1/ACKR1/KLF4/CD74
GO_REGULATION_OF_CELLULAR_RESPONSE_TO_TRANSFORMING_GROWTH_FACTOR_BETA_STIMULUS	GO_REGULATION_OF_CELLULAR_RESPONSE_TO_TRANSFORMING_GROWTH_FACTOR_BETA_STIMULUS	109	-0.595583	-1.44291	0.0150572	0.130529	0.112814	2217	tags=31%, list=10%, signal=28%	TGFB1I1/TGFBR3/CREBBP/STK11/DKK3/HIPK2/NREP/ADAM17/SKI/SIRT1/EP300/SMURF2/ZEB1/TGFBR2/FAM89B/PEG10/GLG1/LTBP1/CDKN2B/HSPA5/LTBP4/PMEPA1/CDKN1C/ZBTB7A/HTRA1/RPS27A/CAV2/THBS1/ENG/CFLAR/SKIL/UBC/SDCBP/CAV1
GO_ACTIN_FILAMENT_BUNDLE_ORGANIZATION	GO_ACTIN_FILAMENT_BUNDLE_ORGANIZATION	147	-0.56187	-1.41472	0.0150572	0.130529	0.112814	3092	tags=37%, list=14%, signal=32%	SPIRE2/PTGER4/PLEK/SRF/TGFBR1/RAPGEF3/SHANK3/PHACTR1/PPM1F/SDC4/FAM171A1/EPS8/RHOF/PAWR/CLASP1/WAS/MET/BAIAP2/SYNPO2/PHLDB2/ACTN4/ROCK2/S1PR1/AIF1/ZYX/ADD3/SORBS3/CARMIL1/CX3CL1/NRP1/CUL3/GPR65/SYNPO/EZR/FSCN1/DPYSL3/SWAP70/PAK1/MYO1B/ROCK1/PIK3R1/LCP1/WASF2/EVL/FLNA/ACTN1/LIMA1/TACSTD2/CD47/CCN2/TPM1/STMN1/RND3/RGCC
GO_CELL_AGGREGATION	GO_CELL_AGGREGATION	16	-0.834626	-1.54507	0.0152304	0.131646	0.113779	248	tags=19%, list=1%, signal=19%	SOX9/CCN2/MGP
GO_POSITIVE_REGULATION_OF_CHEMOKINE_BIOSYNTHETIC_PROCESS	GO_POSITIVE_REGULATION_OF_CHEMOKINE_BIOSYNTHETIC_PROCESS	12	-0.857348	-1.50936	0.015295	0.131646	0.113779	239	tags=42%, list=1%, signal=41%	TICAM1/EGR1/APP/IFNG/CD74
GO_AORTA_MORPHOGENESIS	GO_AORTA_MORPHOGENESIS	29	-0.743025	-1.50757	0.0152354	0.131646	0.113779	2337	tags=48%, list=11%, signal=43%	MYLK/PDGFRB/LRP1/ACVRL1/JAG1/NOTCH1/CHD7/EFNB2/HES1/ADAMTS9/RBPJ/SOX4/COL3A1/ENG
GO_REGULATION_OF_CELL_JUNCTION_ASSEMBLY	GO_REGULATION_OF_CELL_JUNCTION_ASSEMBLY	89	-0.609843	-1.44397	0.0152735	0.131646	0.113779	3875	tags=47%, list=17%, signal=39%	CLASP2/DAPK3/RAPGEF2/PEAK1/ABL1/RAPGEF1/PTK2/COL16A1/EFNA5/PPM1F/FLOT1/SDC4/CLASP1/MYO1C/GJA1/AGT/LIMS1/KDR/LRP1/ACVRL1/PHLDB2/ROCK2/PRKCH/THY1/SNAI1/DUSP22/RCC2/CORO1C/NRP1/ROCK1/IQGAP1/MAP4K4/MACF1/TJP1/RUNX1/CLDN1/THBS1/CLDN3/CLDN5/EPHA2/APOD/CAV1
GO_PROTEIN_CONTAINING_COMPLEX_DISASSEMBLY	GO_PROTEIN_CONTAINING_COMPLEX_DISASSEMBLY	309	0.440863	1.27395	0.0152778	0.131646	0.113779	2340	tags=29%, list=11%, signal=26%	BNIP3/DDIT4/VAMP8/CAPG/EIF5A/ASPH/MRPL27/TRMT112/CHMP2A/CHMP2B/MRPL57/MID1/MRPL12/MRPL18/CHCHD1/MRPS34/MRPS26/CFL1/DSTN/MRPL54/CIB1/MRPL48/MRPL15/MRPL10/MRPS18A/MRPS35/MRPL43/MRPS7/MRPL13/MRPL20/PYM1/MRPL58/MRPS15/MRPL42/MRPS18B/MRPL28/GABARAP/MRPL16/MRPS23/TWF1/MRPL49/MRPL52/MRPL14/MRPS16/NAPA/CAPZB/MRPL51/MRPL39/MRPL33/MRPL37/MRPS28/RPL23/SMARCD2/CHMP5/MRPS6/MRPS21/AURKAIP1/RDX/SMARCB1/MRPL24/V…
GO_POSITIVE_REGULATION_OF_GLYCOLYTIC_PROCESS	GO_POSITIVE_REGULATION_OF_GLYCOLYTIC_PROCESS	19	-0.798771	-1.51899	0.0154443	0.132582	0.114589	961	tags=32%, list=4%, signal=30%	PRXL2C/ZBTB20/HIF1A/INSR/APP/IFNG
GO_INTERLEUKIN_12_PRODUCTION	GO_INTERLEUKIN_12_PRODUCTION	55	-0.679497	-1.50816	0.0154377	0.132582	0.114589	1785	tags=25%, list=8%, signal=23%	SYK/RELA/TIGIT/HMGB1/LGALS9/NFKB1/IRF1/THBS1/LTB/CD47/IFNG/FOXP1/HSPD1/CCL19
GO_ADRENAL_GLAND_DEVELOPMENT	GO_ADRENAL_GLAND_DEVELOPMENT	22	-0.794306	-1.55956	0.0155179	0.132692	0.114683	518	tags=23%, list=2%, signal=22%	CDKN1C/PBX1/INSR/ARID5B/CRH
GO_CD8_POSITIVE_ALPHA_BETA_T_CELL_ACTIVATION	GO_CD8_POSITIVE_ALPHA_BETA_T_CELL_ACTIVATION	21	-0.793132	-1.54273	0.0154904	0.132692	0.114683	1752	tags=38%, list=8%, signal=35%	BCL2/RUNX3/XCL1/SATB1/SOCS1/RUNX1/IRF1/HLA-E
GO_RNA_CATABOLIC_PROCESS	GO_RNA_CATABOLIC_PROCESS	385	-0.474925	-1.32391	0.0155028	0.132692	0.114683	2586	tags=32%, list=12%, signal=29%	RPS12/TARDBP/RPL29/PUM2/GIGYF2/RPL27/YWHAZ/RPL24/AEN/SAMD4A/TNFRSF1B/RPS15/RPL21/LSM6/PSMB7/RPL10/RPL36/RPS4X/RC3H1/ALKBH5/KHSRP/DCP2/NAF1/CNOT11/ROCK2/RPS10/RPL14/MAGOH/SECISBP2/TUT7/EXOSC5/TENT5C/RPS17/SAMD4B/RBM7/PABPC1/PUM1/AGO2/GSPT1/DCP1A/XRN2/RPL35/XRN1/FXR1/AKT1/HNRNPR/RPS13/RBM38/DHX9/EXOSC6/HNRNPM/RPL37/RPL32/TUT4/RPS8/SMG1/CNOT9/ATM/CSDE1/EIF4G1/LARP1/RPL30/RPL7A/CNOT6L/RPL35A/RPS7/RPS…
GO_ERK1_AND_ERK2_CASCADE	GO_ERK1_AND_ERK2_CASCADE	266	-0.492577	-1.32713	0.0155601	0.13288	0.114846	2445	tags=27%, list=11%, signal=25%	PRKD2/FBXW7/AGT/MAP2K7/F2R/MFHAS1/PDGFA/KDR/PDGFRB/LRP1/APIP/ACKR3/GBP1/NOTCH1/TBC1D10C/ITGAV/SYK/GLIPR2/SOX9/RGS14/PTPN22/TIAM1/XCL1/CCL17/CX3CL1/EIF3A/CNKSR3/NOTCH2/MYC/NRP1/EZR/PHB2/BRAF/HMGB1/PRXL2C/TIMP3/GAS6/ERRFI1/CCL3L1/F2RL1/LGALS9/XCL2/GPR183/GNAI2/GSTP1/FN1/PYCARD/CCL3/RAMP3/ICAM1/CAVIN3/SPRY1/JUN/ZFP36L1/EPHA2/CCN2/CFLAR/APP/CCL20/CCL14/CD44/ZFP36L2/APOE/CCN1/PTPRC/CCL4/DUSP1/KLF4/CCL…
GO_EMBRYONIC_DIGESTIVE_TRACT_DEVELOPMENT	GO_EMBRYONIC_DIGESTIVE_TRACT_DEVELOPMENT	34	-0.718729	-1.49206	0.0156009	0.132881	0.114847	2968	tags=29%, list=13%, signal=26%	FGFR2/ADA/OVOL2/FOXF2/NIPBL/TCF7/ID2/RARRES2/SHH/CXCL8
GO_CELL_CELL_ADHESION_INVOLVED_IN_GASTRULATION	GO_CELL_CELL_ADHESION_INVOLVED_IN_GASTRULATION	10	-0.863434	-1.47828	0.0155947	0.132881	0.114847	1440	tags=40%, list=6%, signal=37%	MBP/WNK1/MYADM/KLF4
GO_NEGATIVE_REGULATION_OF_LEUKOCYTE_MEDIATED_CYTOTOXICITY	GO_NEGATIVE_REGULATION_OF_LEUKOCYTE_MEDIATED_CYTOTOXICITY	18	-0.802107	-1.52323	0.0157129	0.133662	0.115521	1948	tags=44%, list=9%, signal=41%	CRK/SERPINB4/SERPINB9/IL7R/LGALS9/HLA-F/HLA-E/PTPRC
GO_PRI_MIRNA_TRANSCRIPTION_BY_RNA_POLYMERASE_II	GO_PRI_MIRNA_TRANSCRIPTION_BY_RNA_POLYMERASE_II	45	-0.67754	-1.46748	0.0158091	0.134132	0.115928	1648	tags=31%, list=7%, signal=29%	RELA/SOX9/KLF5/YY1/FOS/NFIB/NR3C1/HIF1A/FOSL1/ETS1/JUN/STAT3/DDX5/KLF4
GO_ANCHORED_COMPONENT_OF_MEMBRANE	GO_ANCHORED_COMPONENT_OF_MEMBRANE	133	-0.554252	-1.37955	0.0157919	0.134132	0.115928	1897	tags=14%, list=9%, signal=12%	CPM/FLOT2/THY1/RAB5A/CDH13/GPC1/NRN1/HYAL2/MSLN/CD48/LY6K/CD2/CD55/LY6E/CD52/LYPD3/PLAUR/LY6D
GO_DEVELOPMENTAL_GROWTH_INVOLVED_IN_MORPHOGENESIS	GO_DEVELOPMENTAL_GROWTH_INVOLVED_IN_MORPHOGENESIS	218	-0.513746	-1.35941	0.015864	0.134423	0.11618	3557	tags=34%, list=16%, signal=29%	CCL11/USP9X/ABL1/LZTS2/NDEL1/VANGL2/EIF2AK4/ITSN2/SEMA5A/FSTL4/SRF/HOXD13/RYK/EFNA5/RAPH1/SEMA6B/FGFR2/MED12/RUFY3/CXCL12/ALCAM/IST1/DBN1/NIN/CYFIP2/LRP1/AUTS2/SEMA4D/C9orf72/SEMA4C/SEMA4A/STK11/POSTN/SIN3A/NOTCH1/SFRP2/TNC/LAMB2/NDN/SPART/CSF1/GOLGA4/SEMA3F/DPYSL2/S1PR1/BCL11A/ITGA4/SOX9/ZEB2/PTK7/TGFBR2/TIAM1/RTN4/NRP1/RAB21/PAK1/HCLS1/RDH10/BMPR2/MAP1B/SPP1/NRP2/IQGAP1/ITGB1/MACF1/FN1/CTNNB1/K…
GO_MITOCHONDRIAL_RESPIRATORY_CHAIN_COMPLEX_ASSEMBLY	GO_MITOCHONDRIAL_RESPIRATORY_CHAIN_COMPLEX_ASSEMBLY	96	0.571902	1.4216	0.0159921	0.135334	0.116967	2554	tags=49%, list=12%, signal=44%	UQCR10/COX17/NDUFV2/NDUFC2/COX16/NDUFA7/COA3/NDUFAB1/COA4/NDUFA3/NDUFB10/NDUFB4/UQCC3/NDUFA2/NDUFS4/NDUFB8/NDUFAF3/NDUFS3/COX14/NDUFB9/NDUFV3/NDUFS7/NDUFC1/NDUFB1/NDUFA12/UQCC2/NDUFS2/NDUFS5/SDHAF1/SDHAF4/NDUFA1/NDUFB5/SMIM20/NDUFA6/NDUFS6/SCO1/COX19/TFAM/UQCC1/COX20/SDHAF2/SAMM50/NDUFA8/NDUFAF1/PET100/LYRM7/NDUFA11
GO_INTRACELLULAR_MRNA_LOCALIZATION	GO_INTRACELLULAR_MRNA_LOCALIZATION	12	-0.852886	-1.50151	0.0160662	0.13561	0.117205	867	tags=25%, list=4%, signal=24%	DHX36/ZFP36L1/ZFP36
GO_REGULATION_OF_TYPE_2_IMMUNE_RESPONSE	GO_REGULATION_OF_TYPE_2_IMMUNE_RESPONSE	29	-0.736126	-1.49357	0.0160589	0.13561	0.117205	1793	tags=31%, list=8%, signal=29%	NDFIP1/XCL1/ARG2/IL4R/IL18/IL6/CD81/ANXA1/CD74
GO_POSITIVE_REGULATION_OF_ERK1_AND_ERK2_CASCADE	GO_POSITIVE_REGULATION_OF_ERK1_AND_ERK2_CASCADE	176	-0.548112	-1.41402	0.0161134	0.135834	0.117399	1428	tags=21%, list=6%, signal=20%	PTPN22/XCL1/CCL17/CX3CL1/NOTCH2/NRP1/PHB2/BRAF/HMGB1/PRXL2C/GAS6/CCL3L1/F2RL1/LGALS9/XCL2/GPR183/GNAI2/PYCARD/CCL3/RAMP3/ICAM1/CAVIN3/JUN/CCN2/CFLAR/APP/CCL20/CCL14/CD44/APOE/PTPRC/CCL4/CCL19/CD74/CCL5/CCL2/CCL21
GO_ALDITOL_METABOLIC_PROCESS	GO_ALDITOL_METABOLIC_PROCESS	19	0.794981	1.52876	0.0161417	0.135898	0.117454	2526	tags=53%, list=11%, signal=47%	AKR1B1/TPI1/DGAT2/GALK1/PCK2/COQ2/GK/PGP/TKFC/COQ3
GO_3_UTR_MEDIATED_MRNA_STABILIZATION	GO_3_UTR_MEDIATED_MRNA_STABILIZATION	17	-0.80543	-1.51124	0.016163	0.135902	0.117458	1378	tags=29%, list=6%, signal=28%	RBM38/MAPKAPK2/HNRNPA0/YBX3/ZFP36
GO_RESPONSE_TO_AUDITORY_STIMULUS	GO_RESPONSE_TO_AUDITORY_STIMULUS	22	0.776611	1.52306	0.0162298	0.136288	0.117792	433	tags=14%, list=2%, signal=13%	CXCL10/ABHD12/SLITRK6
GO_REGULATION_OF_MAP_KINASE_ACTIVITY	GO_REGULATION_OF_MAP_KINASE_ACTIVITY	316	-0.479055	-1.31402	0.0162665	0.136422	0.117907	2910	tags=25%, list=13%, signal=22%	BMP7/NF1/DVL3/DAB2IP/CSK/RGS3/DTNBP1/PDCD10/MAPK10/MAP3K11/TAOK2/PTPN1/PEA15/MAP2K7/IRAK1/F2R/PDGFA/SORL1/PDGFRB/TPD52L1/PKN1/TAOK1/IGF1R/MAP3K2/CRK/SFRP2/HIPK3/SYK/NRG1/CDK12/ITGA1/ZEB2/RGS14/AVPI1/EDN1/DUSP14/PTPN22/TIAM1/DUSP7/HACD3/TRIB1/SPAG9/MAP3K20/BRAF/PAK1/MAGED1/MAP2K3/MAPKAPK2/ROBO1/GADD45G/LIME1/IQGAP1/FLT1/DKK1/PDCD4/GSTP1/HYAL2/RPS27A/GADD45B/THBS1/AKAP13/CD81/SPRY1/RPS3/INSR/GADD45…
GO_PROTON_CHANNEL_ACTIVITY	GO_PROTON_CHANNEL_ACTIVITY	21	0.795338	1.54767	0.0164372	0.137063	0.118461	1827	tags=52%, list=8%, signal=48%	ATP5MC1/ATP5F1E/ATP5PB/ATP5PD/ATP6V0C/ATP5MC2/ATP6AP1/ATP5F1B/ATP5F1A/ATP5F1D/ATP5F1C
GO_POSITIVE_REGULATION_OF_FATTY_ACID_BIOSYNTHETIC_PROCESS	GO_POSITIVE_REGULATION_OF_FATTY_ACID_BIOSYNTHETIC_PROCESS	18	-0.800171	-1.51955	0.0165187	0.137063	0.118461	703	tags=22%, list=3%, signal=22%	ELOVL5/PTGS2/ANXA1/CD74
GO_REGULATION_OF_CD8_POSITIVE_ALPHA_BETA_T_CELL_ACTIVATION	GO_REGULATION_OF_CD8_POSITIVE_ALPHA_BETA_T_CELL_ACTIVATION	15	-0.820988	-1.50047	0.0163717	0.137063	0.118461	1473	tags=40%, list=7%, signal=37%	RUNX3/XCL1/SOCS1/RUNX1/IRF1/HLA-E
GO_ENDOCRINE_PROCESS	GO_ENDOCRINE_PROCESS	75	-0.634323	-1.4641	0.0165265	0.137063	0.118461	2649	tags=27%, list=12%, signal=24%	NIBAN2/GJA1/TMF1/AGT/F2R/FOXL2/INHBA/HCAR2/GAL/EDN1/CTSZ/CTSG/CPA3/ECE1/F2RL1/RAB11FIP1/CYBA/AOPEP/SELENOM/CRH
GO_CELLULAR_RESPONSE_TO_ALDEHYDE	GO_CELLULAR_RESPONSE_TO_ALDEHYDE	10	0.863036	1.46071	0.0165313	0.137063	0.118461	1319	tags=30%, list=6%, signal=28%	AKR1B1/PARK7/RDH11
GO_INTERFERON_GAMMA_PRODUCTION	GO_INTERFERON_GAMMA_PRODUCTION	106	-0.59836	-1.43839	0.0165026	0.137063	0.118461	3546	tags=37%, list=16%, signal=31%	ABL1/SASH3/CEBPG/IRF8/SPN/RARA/CD14/ZFPM1/SIRPA/HAVCR2/ITK/CD96/TCIRG1/IL1RL1/PDE4D/INHBA/IL1R1/PTPN22/XCL1/PDE4B/FAM49B/KLRK1/BTN3A2/HMGB1/AXL/GAS6/F2RL1/LGALS9/IL18/BCL3/CD3E/PYCARD/ZC3H12A/CD2/CD47/SCGB1A1/HLA-DPA1/HSPD1/HLA-DPB1
GO_AMINE_METABOLIC_PROCESS	GO_AMINE_METABOLIC_PROCESS	125	0.522031	1.34659	0.016508	0.137063	0.118461	1810	tags=31%, list=8%, signal=29%	NQO1/COMT/PSMA7/PSMA6/PSMA3/PSMD7/PSMB2/PSMA4/PARK7/HNMT/PSMA1/SAT2/PSMB3/GDE1/PSMB1/SULT1A1/HPRT1/SULT1C2/PSMB6/MAOA/PSMD13/PSMD3/PSMC6/PSMB5/PSMC4/PSMD8/PSMD11/PSMC1/SULT1A2/PSMA5/DHPS/PSMC3/PSME2/BHMT/PSMF1/PSMD6/PSMD14/AZIN1/PSMD4
GO_REGULATION_OF_ACTIN_FILAMENT_ORGANIZATION	GO_REGULATION_OF_ACTIN_FILAMENT_ORGANIZATION	236	-0.504546	-1.34572	0.0164591	0.137063	0.118461	3203	tags=35%, list=14%, signal=30%	PPP1R9A/PREX1/SEMA5A/SPIRE2/PTGER4/PLEK/TGFBR1/RAPGEF3/SHANK3/PPM1F/RICTOR/SDC4/DLG1/CXCL12/EPS8/ABI2/KANK1/CLASP1/WAS/JMY/MYO1C/MET/CFL2/DBN1/TRIOBP/ARPC5/WASL/BAIAP2/SYNPO2/PHLDB2/IQGAP2/CAPZA2/C9orf72/CSF3/ROCK2/NCK1/BIN1/ARFGEF1/TMSB4Y/S1PR1/ADD3/SORBS3/CARMIL1/CX3CL1/ACTR3/NRP1/ESAM/GPR65/SYNPO/NCK2/SWAP70/NCKAP1/PAK1/SPTAN1/HCLS1/ARF6/ROCK1/PIK3R1/ACTR2/F2RL1/ARPC5L/SPTBN1/WASF2/EVL/PYCARD/…
GO_REGULATION_OF_BODY_FLUID_LEVELS	GO_REGULATION_OF_BODY_FLUID_LEVELS	428	-0.465758	-1.31059	0.0165165	0.137063	0.118461	2642	tags=24%, list=12%, signal=21%	STAT5A/STAT5B/NCOA1/WAS/ITPR2/ANXA7/MET/CREB1/GJA1/YWHAZ/FLI1/F2R/PDGFA/XBP1/LCP2/APLNR/SH2B1/CBX5/EHD1/CAPZA2/ITPR1/PDPN/PRKACB/NCOR2/SYK/PAM/PRKCH/SELP/GNG2/RAB5A/CD34/HEG1/COPA/EDN1/TP63/CARMIL1/GNA15/CEL/MLLT6/F11R/SERPINE1/RAB27A/ADCY4/MT-CO2/ENTPD1/USF2/CSRP1/PRKAR1A/AXL/TLN1/LCK/MMRN1/PIK3R1/PABPC4/GAS6/FYN/PLAU/PROS1/ITGA2/F2RL1/AQP3/SOCS2/PRCP/F3/GNAI2/ANXA2/HYAL2/HIF1A/FCER1G/ADM/IL6/MA…
GO_MITOTIC_CELL_CYCLE_ARREST	GO_MITOTIC_CELL_CYCLE_ARREST	16	-0.832847	-1.54178	0.0165782	0.137278	0.118647	214	tags=50%, list=1%, signal=50%	NKX3-1/CDC14A/CDC14B/FAP/GADD45A/CDKN1A/DUSP1/RGCC
GO_WNT_SIGNALING_PATHWAY_CALCIUM_MODULATING_PATHWAY	GO_WNT_SIGNALING_PATHWAY_CALCIUM_MODULATING_PATHWAY	38	-0.700204	-1.47564	0.0166377	0.137597	0.118923	6238	tags=71%, list=28%, signal=51%	FZD4/AGO1/PDE6B/ROR2/NLK/PLCB2/PLCB3/PLCB1/MAP3K7/MOV10/TNRC6C/WNT5A/GNB1/FZD6/AGO3/LEF1/PPP3R1/TCF7L2/NFATC1/GNG2/AGO2/CALM1/PPP3CA/DKK1/TNRC6A/CTNNB1/TNRC6B
GO_DOPAMINERGIC_NEURON_DIFFERENTIATION	GO_DOPAMINERGIC_NEURON_DIFFERENTIATION	30	-0.76347	-1.56575	0.0166985	0.137803	0.1191	1909	tags=33%, list=9%, signal=31%	SFRP2/FOXA1/TIAM1/CSNK1D/CSNK1E/DKK1/HIF1A/CTNNB1/SHH/NR4A2
GO_RNA_POLYMERASE_II_TRANSCRIPTION_FACTOR_COMPLEX	GO_RNA_POLYMERASE_II_TRANSCRIPTION_FACTOR_COMPLEX	152	-0.563002	-1.42283	0.0167166	0.137803	0.1191	1473	tags=18%, list=7%, signal=17%	RUNX3/E2F4/HMGA1/RXRA/CEBPB/TLE1/MAX/ATF4/TAF10/FOS/TFDP2/TLE3/HYAL2/HIF1A/RUNX1/TAF7/CTNNB1/HNRNPAB/PBX1/SFPQ/TLE4/JUN/TCF4/JUND/STAT3/HNRNPU/JUNB
GO_SENSORY_ORGAN_DEVELOPMENT	GO_SENSORY_ORGAN_DEVELOPMENT	486	-0.458361	-1.30498	0.0167257	0.137803	0.1191	3095	tags=24%, list=14%, signal=21%	EGFR/TSHZ1/SRF/TGIF2/TGFBR1/MFN2/FGFR2/BMP7/NF1/SDC4/DLG1/IRX5/DLL1/TRAF3IP1/ANP32B/PFDN5/ABI2/TSPAN12/PKNOX1/CXCL14/LEF1/NES/CCDC66/BCR/CRYBG3/RPL24/SCRIB/TRIOBP/TCIRG1/JAG2/PDS5B/SLC4A7/PDGFRB/SOS1/BCL2L11/FOXL2/ACVRL1/TOPORS/FOXF2/RAB3GAP1/LRP5/INHBA/FRZB/JAG1/NOTCH1/HIPK2/LAMB2/MAF/CYP1B1/CHD7/BCL2/SKI/WNT10A/AHI1/RIPOR2/PRKCI/ZEB1/THY1/SOX9/ARID1A/C12orf57/ZEB2/PTK7/RHOJ/SLC25A25/TGFBR2/EFEM…
GO_VASCULAR_WOUND_HEALING	GO_VASCULAR_WOUND_HEALING	11	-0.853755	-1.49595	0.0167773	0.138054	0.119318	2349	tags=55%, list=11%, signal=49%	XBP1/CD34/SERPINE1/MCAM/TNFAIP3/CXCR4
GO_MONONUCLEAR_CELL_DIFFERENTIATION	GO_MONONUCLEAR_CELL_DIFFERENTIATION	33	-0.711433	-1.48128	0.0169645	0.139135	0.120252	1900	tags=42%, list=9%, signal=39%	CDK6/PIR/CSF1/ACIN1/SP3/MYC/MT1G/MEF2C/MYH9/JUN/ZFP36L1/FOXP1/IFI16/CD74
GO_POSITIVE_REGULATION_OF_OSTEOBLAST_DIFFERENTIATION	GO_POSITIVE_REGULATION_OF_OSTEOBLAST_DIFFERENTIATION	57	-0.653203	-1.45424	0.0169723	0.139135	0.120252	2084	tags=28%, list=9%, signal=25%	LRP5/JAG1/SFRP2/TP63/CEBPB/CTHRC1/BMPR2/MEF2C/IL6ST/IL6/CTNNB1/NPPC/JUND/IFITM1/CCN1/CEBPD
GO_RHO_PROTEIN_SIGNAL_TRANSDUCTION	GO_RHO_PROTEIN_SIGNAL_TRANSDUCTION	194	-0.537096	-1.40058	0.0169524	0.139135	0.120252	4390	tags=44%, list=20%, signal=35%	ADRA2A/FGD4/ARHGEF19/GNA12/ARHGAP35/PHACTR4/LPAR1/PLEKHG2/ABR/BCL6/RASIP1/TNFAIP1/ARHGEF15/RND1/ARHGEF5/ABCA1/TRIO/KCTD10/GPR174/RHOT2/PLEKHG1/PREX2/GPR4/ARHGAP4/ABL1/ARHGAP5/NGFR/VANGL2/SOS2/RTKN/MCF2L/PREX1/ITSN2/FARP1/ARHGDIB/FLOT1/EPS8/RHOF/FARP2/KANK1/ARHGEF2/WAS/MET/BCR/MYO9B/F2R/P2RY10/PDGFRB/SOS1/ARHGEF3/ROCK2/PDPN/RHOH/RIPOR1/RIPOR2/RHOQ/RAC2/RHOJ/HEG1/TIAM1/HACD3/NRP1/CDH13/F11R/ARHGEF1…
GO_RESPONSE_TO_OXIDATIVE_STRESS	GO_RESPONSE_TO_OXIDATIVE_STRESS	413	-0.45838	-1.28314	0.0169959	0.139154	0.120269	2014	tags=24%, list=9%, signal=22%	ZNF277/BAG5/SIN3A/NAPRT/CRK/FBXO7/MT-ND6/CYP1B1/BCL2/MCTP1/SIRT1/GPX7/MSRB2/PSIP1/RELA/PON2/SESN3/RGS14/AIF1/EDN1/AKT1/SELENON/TXNRD1/HNRNPM/XRCC1/OXSR1/ATP2A2/PTPRK/EPAS1/SELENOK/CAPN2/PLEKHA1/NCF1/UBE3A/GCH1/STAT1/SETX/AXL/PARP1/FYN/ATF4/NR4A3/PRKRA/PLK3/PTGS2/FOS/MT-CO1/GCLC/PPP1R15B/MT-ND5/GSTP1/HYAL2/HIF1A/KPNA4/NCOA7/FOSL1/NET1/IL6/CTNNB1/MT-ND3/PDLIM1/CYCS/KDM6B/CRYAB/MMP2/PRDX6/ZC3H12A/MA…
GO_FATTY_ACID_DERIVATIVE_TRANSPORT	GO_FATTY_ACID_DERIVATIVE_TRANSPORT	37	0.687913	1.49412	0.017051	0.139431	0.120508	194	tags=11%, list=1%, signal=11%	PLA2G2A/MIF/PLA2G2F/NMB
GO_REGULATION_OF_MRNA_SPLICING_VIA_SPLICEOSOME	GO_REGULATION_OF_MRNA_SPLICING_VIA_SPLICEOSOME	93	-0.595085	-1.40922	0.017281	0.141135	0.121981	2498	tags=37%, list=11%, signal=33%	REST/HNRNPL/RBM17/DYRK1A/PTBP1/RBMX/SRSF3/MAGOH/TIA1/RBM5/RBM7/SMU1/TRA2A/RBM4/FXR1/MBNL2/SRSF1/SRSF2/CELF1/C9orf78/CELF2/SRSF6/WTAP/SON/SRSF7/HNRNPA2B1/ZBTB7A/DDX17/TRA2B/PRDX6/MBNL1/NCL/HNRNPU/DDX5
GO_REGULATION_OF_T_HELPER_1_CELL_DIFFERENTIATION	GO_REGULATION_OF_T_HELPER_1_CELL_DIFFERENTIATION	10	-0.860806	-1.47378	0.0173697	0.141683	0.122454	762	tags=30%, list=3%, signal=29%	IL4R/ANXA1/CCL19
GO_NEGATIVE_REGULATION_OF_NERVOUS_SYSTEM_DEVELOPMENT	GO_NEGATIVE_REGULATION_OF_NERVOUS_SYSTEM_DEVELOPMENT	278	-0.491978	-1.33051	0.0174466	0.142133	0.122843	3283	tags=28%, list=15%, signal=24%	EDNRB/TSPO/SRGAP2C/EIF2AK4/PTK2/SEMA5A/FSTL4/RYK/SEMA6B/BMP7/NF1/RUFY3/NOTCH3/DLL1/TRAF3IP1/LDLR/KANK1/ARHGEF2/DENND5A/REST/SORL1/LRP1/SEMA4D/ID4/SEMA4C/SEMA4A/BAG5/JAG1/MYLIP/NOTCH1/PRKACB/SPART/NRG1/SKI/SEMA3F/BCL11A/THY1/PTPRG/SOX9/BMERB1/DICER1/SPOCK1/RTN4/SOX2/CTDSP1/CX3CL1/NRP1/CTSZ/DPYSL3/ASAP1/UBE3A/GSK3A/PCM1/FKBP4/EFNB2/ARF6/TMEM98/HES1/SPP1/DDX6/PMP22/PPP3CA/DKK1/IRX3/IL6/CTNNB1/ID2/PB…
GO_MYELOID_LEUKOCYTE_DIFFERENTIATION	GO_MYELOID_LEUKOCYTE_DIFFERENTIATION	192	-0.525065	-1.36546	0.0175657	0.142926	0.123529	2118	tags=26%, list=10%, signal=24%	CASP8/INHBA/CSF3/CDK6/SH3PXD2A/PIR/NDFIP1/CSF1/SIRT1/C1QC/ACIN1/SBNO2/TGFBR2/SP3/TRIB1/NOTCH2/MYC/KLF10/CEBPB/HCLS1/PIK3R1/PARP1/F2RL1/FOS/MT1G/GPR183/EVI2B/TOB2/ANXA2/MEF2C/RBPJ/FCER1G/RUNX1/MYH9/CTNNB1/ID2/CCL3/TYROBP/CD81/JUN/ZFP36L1/EPHA2/MAFB/APP/IFNG/FOXP1/IFI16/CCL19/CD74/JUNB
GO_REGULATION_OF_SMAD_PROTEIN_SIGNAL_TRANSDUCTION	GO_REGULATION_OF_SMAD_PROTEIN_SIGNAL_TRANSDUCTION	20	-0.781969	-1.51095	0.0176399	0.143174	0.123743	3020	tags=45%, list=14%, signal=39%	TGFBR1/OVOL2/CCN3/NUP93/FAM89B/PARP1/TOB1/WWTR1/SPTBN1
GO_POSITIVE_REGULATION_OF_BINDING	GO_POSITIVE_REGULATION_OF_BINDING	171	-0.545186	-1.40092	0.0176357	0.143174	0.123743	2649	tags=30%, list=12%, signal=26%	NIBAN2/PARP9/MET/HNRNPL/GNL3L/TCF7L2/HSF1/LRP1/CRBN/RALB/CLIC2/CSF3/HIPK2/PYHIN1/SKI/EP300/RIPOR2/MAPRE1/TIAM1/DHX9/TICAM1/PLXND1/NRP1/CTBP2/EIF3D/EIF4G1/NIPBL/HMGB1/ARF6/PARP1/CTHRC1/ITGA2/HES1/RPL11/STK4/HMGB2/LGALS3/GMNN/ANXA2/MEF2C/CTNNB1/TRAF4/CLDN5/APP/STMN1/IFNG/APOE/CAV1/B2M/KLF4/PLAUR
GO_POLY_PURINE_TRACT_BINDING	GO_POLY_PURINE_TRACT_BINDING	26	-0.758172	-1.52669	0.0176713	0.143191	0.123757	3458	tags=46%, list=16%, signal=39%	DAZAP1/LARP4/RBMS3/DDX1/TIA1/HNRNPDL/PABPC1/ATXN1/PABPC4/EIF4A3/DDX3X/HNRNPU
GO_NEGATIVE_REGULATION_OF_NITRIC_OXIDE_METABOLIC_PROCESS	GO_NEGATIVE_REGULATION_OF_NITRIC_OXIDE_METABOLIC_PROCESS	14	-0.813403	-1.47241	0.0176857	0.143191	0.123757	3255	tags=57%, list=15%, signal=49%	TSPO/SIRPA/ACP5/KHSRP/ROCK2/CD34/ZC3H12A/CAV1
GO_EXTRACELLULAR_MATRIX_CONSTITUENT_SECRETION	GO_EXTRACELLULAR_MATRIX_CONSTITUENT_SECRETION	11	-0.851749	-1.49243	0.0177864	0.14325	0.123809	2423	tags=55%, list=11%, signal=49%	AGT/TNFRSF1B/NOTCH1/ENG/CCN2/RGCC
GO_STRIATED_MUSCLE_CELL_PROLIFERATION	GO_STRIATED_MUSCLE_CELL_PROLIFERATION	59	-0.660244	-1.4654	0.0179377	0.14325	0.123809	4866	tags=54%, list=22%, signal=42%	MIR17HG/PTEN/MEIS1/RBP4/FOXC2/RIPK1/MAPK11/FOXC1/YAP1/MAPK1/PAXBP1/FGFR1/ARID2/TGFBR1/FGFR2/GJA1/TGFBR3/NOTCH1/JARID2/DIPK2A/TGFBR2/SELENON/SAV1/RXRA/PRKAR1A/AKIRIN1/PIM1/MEF2C/RBPJ/SHH/CFLAR/STAT3
GO_LEUKOCYTE_HOMEOSTASIS	GO_LEUKOCYTE_HOMEOSTASIS	82	-0.623621	-1.45736	0.0177231	0.14325	0.123809	3597	tags=52%, list=16%, signal=44%	SLC39A3/GPR174/SH2B3/DOCK10/JAK3/ABL1/NCKAP1L/TNFSF13B/RC3H2/ADA/BAP1/STAT5B/ZC3H8/SIT1/TCIRG1/RC3H1/SOS1/BCL2L11/PKN1/TNFSF14/HCAR2/ADAM17/BCL2/LAT/CXCL6/AKT1/PDE4B/SLC40A1/PMAIP1/HMGB1/AXL/TSC22D3/LGALS9/GPR183/MEF2C/HIF1A/FCER1G/IL6/SKIL/CORO1A/TNFAIP3/ANXA1/CD74
GO_NEGATIVE_REGULATION_OF_MACROPHAGE_MIGRATION	GO_NEGATIVE_REGULATION_OF_MACROPHAGE_MIGRATION	10	0.859251	1.45431	0.0179766	0.14325	0.123809	95	tags=20%, list=0%, signal=20%	MIF/DDT
GO_ARACHIDONIC_ACID_MONOOXYGENASE_ACTIVITY	GO_ARACHIDONIC_ACID_MONOOXYGENASE_ACTIVITY	10	0.859104	1.45406	0.0179766	0.14325	0.123809	349	tags=10%, list=2%, signal=10%	CYP2J2
GO_LIPID_OXIDATION	GO_LIPID_OXIDATION	97	0.565343	1.41385	0.0177457	0.14325	0.123809	2047	tags=28%, list=9%, signal=25%	IRS2/ECHS1/PPARG/ETFA/ETFB/SCP2/ACAT2/DECR1/DGAT2/ECH1/ABCD3/ACOX1/POR/ACAA1/ACOT8/HSD17B4/HADH/CRAT/ECHDC1/PHYH/CROT/CPT2/SLC27A2/ACADM/AMACR/ALDH3A2/PEX7
GO_CELLULAR_HORMONE_METABOLIC_PROCESS	GO_CELLULAR_HORMONE_METABOLIC_PROCESS	116	0.543493	1.39883	0.0178296	0.14325	0.123809	1616	tags=19%, list=7%, signal=18%	CRABP2/AKR1B1/AKR1C3/DHRS2/HSD17B2/AKR1C1/COMT/AKR1C2/HSD17B14/HSD17B7/SCPEP1/SULT1A1/DGAT2/BMP2/HSD17B11/PNPLA4/SGPL1/HSD17B12/RDH11/HSD17B4/DHRS11/CYP3A5
GO_MUSCLE_CELL_DEVELOPMENT	GO_MUSCLE_CELL_DEVELOPMENT	146	-0.550511	-1.38446	0.0179481	0.14325	0.123809	2009	tags=23%, list=9%, signal=21%	SGCB/NOTCH1/MEF2A/BIN1/BCL2/PDLIM5/SKI/MYH11/RIPOR2/EDN1/SORBS2/SELENON/ATP2A2/GSK3A/PAK1/CSRP1/PRKAR1A/HOMER1/YY1/HES1/ITGB1/PPP3CA/MEF2C/ADM/CAV2/AKAP13/ENG/CFLAR/TPM1/TNNT3/RAMP2/HNRNPU/LMNA/RGS2
GO_ENDOTHELIAL_CELL_MIGRATION	GO_ENDOTHELIAL_CELL_MIGRATION	191	-0.533003	-1.38306	0.017977	0.14325	0.123809	2497	tags=38%, list=11%, signal=34%	MET/PRKD2/CCN3/FBXW7/AGT/HDAC5/KDR/MIA3/HDAC7/TGFB1I1/ACVRL1/SEMA4A/ROCK2/AAMP/NOTCH1/MECP2/EPHB4/CYP1B1/ADAM17/PIK3R3/PLPP3/SIRT1/PIK3C2A/RHOJ/EDN1/AKT1/PRKX/PLXND1/CLEC14A/NRP1/CDH13/BCAR1/HMGB1/ANGPT2/EFNB2/MAP2K3/ROBO1/GRN/ITGB2/SOX18/S100A2/BMPR2/NRP2/PTP4A3/PTGS2/SERPINF1/ITGB1/EGR3/ADAMTS9/SP100/PRCP/MEF2C/HIF1A/FGFBP1/MYH9/NR4A1/STC1/PECAM1/ZC3H12A/THBS1/ETS1/CXCL13/EPHA2/DCN/FOXP1/NFE2L2…
GO_SCF_DEPENDENT_PROTEASOMAL_UBIQUITIN_DEPENDENT_PROTEIN_CATABOLIC_PROCESS	GO_SCF_DEPENDENT_PROTEASOMAL_UBIQUITIN_DEPENDENT_PROTEIN_CATABOLIC_PROCESS	93	0.556347	1.37041	0.0179774	0.14325	0.123809	2124	tags=35%, list=10%, signal=32%	PSMA7/RBX1/PSMA6/PSMA3/PSMD7/PSMB2/PSMA4/PSMA1/PSMB3/PSMB1/SKP1/PSMB6/PSMD13/PSMD3/PSMC6/PSMB5/PSMC4/PSMD8/PSMD11/PSMC1/PSMA5/NCCRP1/PSMC3/PSME2/FBXL15/PSMF1/AMN1/PSMD6/PSMD14/PSMD4/PSMC5/RNF7/FBXL12
GO_ORGAN_GROWTH	GO_ORGAN_GROWTH	164	-0.537046	-1.3661	0.0179192	0.14325	0.123809	3474	tags=34%, list=16%, signal=28%	IGF1/SASH3/FGFR1/RARA/ARID2/COMP/ZMPSTE24/PTK2/COL14A1/TGFBR1/FGFR2/DLL1/MATN2/GJA1/AGT/PDGFRB/BCL2L11/TGFBR3/NOTCH1/BCL2/PDLIM5/S1PR1/SOX9/JARID2/DIPK2A/COL6A3/TGFBR2/HEG1/EDN1/COL6A1/AKT1/SORBS2/SAV1/RXRA/UBE3A/GSK3A/FGF7/PAK1/PRKAR1A/AR/PIM1/YY1/ANXA6/STK4/ANXA2/MEF2C/RBPJ/COL6A2/STC1/AKAP13/SERP1/SHH/NPPC/YBX3/RGS2
GO_STEROID_METABOLIC_PROCESS	GO_STEROID_METABOLIC_PROCESS	285	0.449539	1.29504	0.0179561	0.14325	0.123809	1616	tags=22%, list=7%, signal=21%	SCD/AKR1B1/AKR1C3/DHRS2/HSD17B2/HMGCS2/INSIG1/AKR1C1/ASAH1/FDFT1/COMT/MSMO1/IDI1/SQLE/FDPS/APOL1/AKR1C2/SREBF1/EBP/SCP2/CYP24A1/HSD17B14/APOC1/HSD17B7/FASN/ACAT2/CYB5R1/LGMN/HMGCS1/TM7SF2/LAMTOR1/SOD1/DHCR7/ERG28/SULT1A1/CYP51A1/CEBPA/SLC27A5/DGAT2/SC5D/APOL2/MVK/MVD/BMP2/DHCR24/SULT2B1/POR/HSD17B11/ACAA1/SULT1A2/SGPL1/HSD17B12/ACOT8/EBPL/HSD17B4/SULT2A1/ATP8B1/CYB5R3/ELOVL6/LIPA/DHRS11/HMGCR/CYP…
GO_REGULATION_OF_DNA_BINDING_TRANSCRIPTION_FACTOR_ACTIVITY	GO_REGULATION_OF_DNA_BINDING_TRANSCRIPTION_FACTOR_ACTIVITY	396	-0.460738	-1.28568	0.0179398	0.14325	0.123809	2910	tags=25%, list=13%, signal=22%	BMP7/FLOT1/HAVCR2/TCF3/DAB2IP/CRTC3/CAT/NFKBID/PARP10/MALT1/ARHGEF2/MAPK10/JMY/CARD8/SPHK1/PRKD2/PINK1/AGT/IRAK1/HDAC5/TCF7L2/KDM5A/CSF3/ATF2/HIPK2/ERC1/TAF3/FOXA1/CYP1B1/FLOT2/SYK/PRKCH/PLPP3/SIRT1/PLA2G10/EP300/PRKCI/RELA/EDN1/AKT1/XCL1/DHX9/TICAM1/CX3CL1/TRIB1/SAV1/CD200/SIGIRR/TNFRSF4/TERF2IP/ERBIN/MTDH/PHB2/HCLS1/AR/TRIM22/GAS6/PIM1/TRIM38/ITGB2/SUMO1/LGALS9/CYLD/G3BP2/NFKB1/FOS/PPP3CA/SP100…
GO_RNA_DESTABILIZATION	GO_RNA_DESTABILIZATION	30	-0.761071	-1.56084	0.0180561	0.143253	0.123811	2486	tags=53%, list=11%, signal=47%	YTHDF2/YTHDF3/GIGYF2/TNFRSF1B/RC3H1/KHSRP/ROCK2/PUM1/HNRNPR/CNOT6L/ROCK1/DHX36/ZC3H12A/ZFP36L1/ZFP36L2/ZFP36
GO_POSITIVE_REGULATION_OF_INTERLEUKIN_8_BIOSYNTHETIC_PROCESS	GO_POSITIVE_REGULATION_OF_INTERLEUKIN_8_BIOSYNTHETIC_PROCESS	11	-0.849923	-1.48923	0.0180387	0.143253	0.123811	1785	tags=18%, list=8%, signal=17%	SYK/CD74
GO_T_CELL_EXTRAVASATION	GO_T_CELL_EXTRAVASATION	13	-0.834233	-1.48471	0.018083	0.143253	0.123811	1948	tags=38%, list=9%, signal=35%	CRK/F11R/CD99/ICAM1/CCL2
GO_REGULATION_OF_CHEMOKINE_MEDIATED_SIGNALING_PATHWAY	GO_REGULATION_OF_CHEMOKINE_MEDIATED_SIGNALING_PATHWAY	10	-0.859121	-1.47089	0.0181304	0.143253	0.123811	1465	tags=40%, list=7%, signal=37%	EDN1/ROBO1/HIF1A/CCL5
GO_PLATELET_DERIVED_GROWTH_FACTOR_RECEPTOR_SIGNALING_PATHWAY	GO_PLATELET_DERIVED_GROWTH_FACTOR_RECEPTOR_SIGNALING_PATHWAY	53	-0.657904	-1.45596	0.0180692	0.143253	0.123811	3546	tags=49%, list=16%, signal=41%	ABL1/RAPGEF1/PHF14/HIP1/SNCA/PTPN1/BCR/CBLB/PDGFA/PDGFRB/LRP1/PIK3C2A/RGS14/NRP1/PLEKHA1/BCAR1/PTPN12/IQGAP1/NR4A3/F3/CSRNP1/TIPARP/ZFAND5/PLAT/APOD/ARID5B
GO_REGULATION_OF_NIK_NF_KAPPAB_SIGNALING	GO_REGULATION_OF_NIK_NF_KAPPAB_SIGNALING	97	-0.595684	-1.4152	0.0181527	0.143253	0.123811	3095	tags=45%, list=14%, signal=39%	EGFR/RC3H2/UACA/BMP7/CHI3L1/HAVCR2/MALT1/BIRC2/TNFSF15/FBXW11/SPHK1/CCN3/IRAK1/LIMS1/HDAC7/RC3H1/ACTN4/TNFSF14/NFAT5/EP300/RELA/TNFRSF10B/EDN1/PTPN22/PPM1B/TERF2IP/TRIM44/LITAF/HMGB1/CD27/LGALS9/LIME1/CYLD/PTP4A3/NFKBIA/PDCD4/TRIP6/IL18/BCL3/ZC3H12A/TRAF4/RPS3/APP/CCL19
GO_HORMONE_MEDIATED_SIGNALING_PATHWAY	GO_HORMONE_MEDIATED_SIGNALING_PATHWAY	203	-0.5169	-1.35304	0.0181378	0.143253	0.123811	1863	tags=20%, list=8%, signal=19%	FOXA1/NCOR2/APPL1/SIRT1/EP300/PER1/ARID1A/STRN3/TP63/PAGR1/RXRA/SAFB2/PHB2/CNOT9/UBE3A/PAK1/CREBRF/FKBP4/CNOT1/AR/EGLN2/PARP1/NR4A3/PRCP/RORA/NR3C1/PMEPA1/ZBTB7A/RUNX1/TAF7/DDX17/CTNNB1/NR4A1/YWHAH/AKAP13/LBH/FOXP1/DNAJA1/NR4A2/DDX5/CRH
GO_MESENCHYME_DEVELOPMENT	GO_MESENCHYME_DEVELOPMENT	244	-0.501021	-1.33781	0.0181237	0.143253	0.123811	3080	tags=43%, list=14%, signal=37%	SFRP1/FOXC1/PHACTR4/ADIPOR1/LRP6/YAP1/EZH2/MTOR/GCNT2/EPB41L5/MAPK1/OLFM1/PKD2/POGLUT1/FOXF1/CLASP2/MAD2L2/MEOX1/MSX1/TEAD2/FGFR1/FAM172A/HOXA5/RFLNB/EDNRB/BCL9L/ACTG2/TGFBR1/SEMA6B/FGFR2/BMP7/LDLRAD4/EFNB1/PHLDB1/DAB2IP/LEF1/CLASP1/OVOL2/MDK/LAMA5/AKNA/TCF7L2/PDGFRB/TGFB1I1/ACVRL1/SEMA4D/TGFBR3/FOXF2/PHLDB2/FRZB/SEMA4C/SEMA4A/JAG1/PDPN/NOLC1/NOTCH1/SFRP2/FOXA1/NRG1/BCL2/WNT10A/SEMA3F/GLIPR2/SOX9…
GO_RETINOIC_ACID_BINDING	GO_RETINOIC_ACID_BINDING	18	0.790736	1.50437	0.0183228	0.144075	0.124522	81	tags=11%, list=0%, signal=11%	CRABP2/FABP5
GO_POSITIVE_REGULATION_OF_INTERLEUKIN_10_PRODUCTION	GO_POSITIVE_REGULATION_OF_INTERLEUKIN_10_PRODUCTION	35	-0.711016	-1.48494	0.0183059	0.144075	0.124522	1785	tags=31%, list=8%, signal=29%	SYK/CD34/XCL1/TIGIT/HMGB1/CD83/LGALS9/BCL3/FCER1G/PYCARD/HSPD1
GO_NEGATIVE_REGULATION_OF_ENDOTHELIAL_CELL_PROLIFERATION	GO_NEGATIVE_REGULATION_OF_ENDOTHELIAL_CELL_PROLIFERATION	33	-0.70821	-1.47457	0.0183002	0.144075	0.124522	1036	tags=30%, list=5%, signal=29%	STAT1/FLT1/MEF2C/CAV2/THBS1/APOE/CAV1/RGCC/SPARC/CCL2
GO_POSITIVE_REGULATION_OF_EPITHELIAL_TO_MESENCHYMAL_TRANSITION	GO_POSITIVE_REGULATION_OF_EPITHELIAL_TO_MESENCHYMAL_TRANSITION	46	-0.690064	-1.50085	0.0183796	0.144348	0.124758	3080	tags=48%, list=14%, signal=41%	BCL9L/TGFBR1/BMP7/LEF1/MDK/TCF7L2/TGFB1I1/JAG1/PDPN/NOTCH1/GLIPR2/SNAI1/TGFBR2/TIAM1/WWTR1/IL6/CTNNB1/ENG/COL1A1/SDCBP/SERPINB3/RGCC
GO_NEGATIVE_REGULATION_OF_ALPHA_BETA_T_CELL_DIFFERENTIATION	GO_NEGATIVE_REGULATION_OF_ALPHA_BETA_T_CELL_DIFFERENTIATION	24	-0.775815	-1.53698	0.0185041	0.145152	0.125452	1473	tags=38%, list=7%, signal=35%	RC3H1/RUNX3/SOCS1/HMGB1/IL4R/RUNX1/ZC3H12A/SHH/ANXA1
GO_REGULATION_OF_SMOOTH_MUSCLE_CELL_DIFFERENTIATION	GO_REGULATION_OF_SMOOTH_MUSCLE_CELL_DIFFERENTIATION	30	-0.759642	-1.5579	0.0185992	0.145508	0.12576	3937	tags=57%, list=18%, signal=47%	SMARCD3/NFATC3/ANKRD17/NFATC2/DNMT1/SRF/FGFR2/PIAS1/NFATC1/MECP2/SIRT1/ZEB1/EREG/PDCD4/SHH/ENG/SOD2
GO_PLATELET_ALPHA_GRANULE_LUMEN	GO_PLATELET_ALPHA_GRANULE_LUMEN	54	-0.681263	-1.50732	0.0186384	0.145508	0.12576	1231	tags=39%, list=6%, signal=37%	SERPINA3/ACTN4/A1BG/FAM49B/SERPINE1/MMRN1/MAGED2/GAS6/PROS1/IGF2/FN1/CFD/ACTN1/THBS1/VWF/SERPING1/APP/TIMP1/A2M/SPARC/SRGN
GO_LIPID_DROPLET_ORGANIZATION	GO_LIPID_DROPLET_ORGANIZATION	20	0.769268	1.48205	0.0186157	0.145508	0.12576	1144	tags=25%, list=5%, signal=24%	SMIM22/HILPDA/SQLE/PPIA/BSCL2
GO_CARDIOBLAST_PROLIFERATION	GO_CARDIOBLAST_PROLIFERATION	10	-0.856767	-1.46686	0.0186376	0.145508	0.12576	1919	tags=40%, list=9%, signal=37%	NOTCH1/PIM1/HES1/CTNNB1
GO_ENDODERM_DEVELOPMENT	GO_ENDODERM_DEVELOPMENT	69	-0.647411	-1.4698	0.0186692	0.145575	0.125818	2692	tags=41%, list=12%, signal=36%	MED12/ARC/CDC73/EXT1/PAF1/CTR9/LAMA3/BPTF/SSBP3/LAMC1/INHBA/NOTCH1/SETD2/ITGAV/SOX7/ITGA4/SOX17/COL6A1/SOX2/ITGA5/ITGB2/DKK1/FN1/CTNNB1/MMP2/ZFP36L1/LAMB3/COL4A2
GO_POSITIVE_REGULATION_OF_LEUKOCYTE_APOPTOTIC_PROCESS	GO_POSITIVE_REGULATION_OF_LEUKOCYTE_APOPTOTIC_PROCESS	25	-0.764373	-1.52736	0.018701	0.14565	0.125882	2678	tags=40%, list=12%, signal=35%	NFKBID/ZC3H8/HCAR2/SIRT1/FNIP1/LGALS9/NR4A3/MEF2C/ANXA1/CCL5
GO_PROTON_TRANSPORTING_ATP_SYNTHASE_ACTIVITY_ROTATIONAL_MECHANISM	GO_PROTON_TRANSPORTING_ATP_SYNTHASE_ACTIVITY_ROTATIONAL_MECHANISM	17	0.809769	1.52766	0.0187857	0.145703	0.125929	1827	tags=65%, list=8%, signal=59%	ATP5MC1/ATP5F1E/ATP5PB/ATP5PD/ATP6V0C/ATP5MC2/ATP6AP1/ATP5F1B/ATP5F1A/ATP5F1D/ATP5F1C
GO_POSITIVE_REGULATION_OF_HISTONE_METHYLATION	GO_POSITIVE_REGULATION_OF_HISTONE_METHYLATION	36	-0.709926	-1.48789	0.0188636	0.145703	0.125929	2299	tags=58%, list=10%, signal=52%	PAXBP1/RNF20/EED/DNMT1/PHF19/PAF1/CTR9/AUTS2/MECP2/AC005261.1/SIRT1/JARID2/RIF1/NSD3/PHF1/KMT2E/BRD4/OGT/KMT2A/CTNNB1/LMNA
GO_PLATELET_DERIVED_GROWTH_FACTOR_BINDING	GO_PLATELET_DERIVED_GROWTH_FACTOR_BINDING	11	-0.848562	-1.48685	0.0187956	0.145703	0.125929	2373	tags=64%, list=11%, signal=57%	PDGFA/PDGFRB/COL6A1/COL3A1/COL1A1/COL1A2/COL4A1
GO_REGULATION_OF_T_HELPER_CELL_DIFFERENTIATION	GO_REGULATION_OF_T_HELPER_CELL_DIFFERENTIATION	33	-0.707292	-1.47266	0.0188345	0.145703	0.125929	762	tags=36%, list=3%, signal=35%	JAK3/RARA/RC3H2/NFKBID/MALT1/RC3H1/IL4R/NFKBIZ/IL18/ZC3H12A/ANXA1/CCL19
GO_POSITIVE_REGULATION_OF_LYMPHOCYTE_MIGRATION	GO_POSITIVE_REGULATION_OF_LYMPHOCYTE_MIGRATION	38	-0.695488	-1.4657	0.0187337	0.145703	0.125929	1884	tags=50%, list=8%, signal=46%	TNFSF14/JAM2/ADAM17/ITGA4/AIF1/XCL1/TNFRSF14/OXSR1/SELENOK/WNK1/XCL2/PYCARD/CCL3/CXCL13/APP/CCL20/CCL4/CCL5/CCL21
GO_NUCLEOTIDE_EXCISION_REPAIR	GO_NUCLEOTIDE_EXCISION_REPAIR	109	0.542997	1.37812	0.0188532	0.145703	0.125929	2253	tags=32%, list=10%, signal=29%	POLR2G/POLR2L/RBX1/GTF2H5/POLR2H/UBB/POLR2E/POLD4/POLR2K/POLR2F/HMGN1/LIG4/TCEA1/CETN2/RAD23B/PCNA/COPS6/RPA3/POLR2J/SLC30A9/MNAT1/RAD23A/ERCC1/COPS4/COPS2/PRPF19/COPS7A/RFC1/GTF2H3/GPS1/COPS5/POLR2C/RFC5/COPS3/POLR2I
GO_DIVALENT_INORGANIC_CATION_HOMEOSTASIS	GO_DIVALENT_INORGANIC_CATION_HOMEOSTASIS	454	-0.452877	-1.27751	0.0188589	0.145703	0.125929	2558	tags=18%, list=12%, signal=17%	AP3D1/ITPR2/ANXA7/GJA1/AGT/TCIRG1/F2R/P2RY10/MCUR1/SLC39A14/GTF2I/LRP1/PLCH2/MS4A1/APLNR/PDE4D/GPR157/STIM2/CLIC2/ACKR3/ITPR1/MCUB/ITGAV/CHD7/BCL2/S1PR1/THY1/TGM2/MT1A/EDN1/XCL1/CALM1/SELENON/CX3CL1/GNA15/MT1F/MTLN/SLC30A7/CDH5/ATP2A2/SELENOK/GPR65/SYNPO/SWAP70/HMGB1/DIAPH1/LCK/FYN/ANXA6/F2RL1/CALM2/MT1M/LIME1/ATF4/ABL2/MT1G/ANXA2/LPAR6/ADM/RIC3/STC1/CCL3/RAMP3/HERPUD1/CXCL13/S100A8/CYBA/CORO1A/A…
GO_ER_TO_GOLGI_TRANSPORT_VESICLE_MEMBRANE	GO_ER_TO_GOLGI_TRANSPORT_VESICLE_MEMBRANE	54	-0.680666	-1.506	0.0188886	0.145725	0.125947	728	tags=20%, list=3%, signal=20%	HLA-F/HLA-DQB1/HLA-DQA1/AREG/HLA-E/HLA-DRB1/HLA-DPA1/HLA-DPB1/B2M/HLA-DRA/CD74
GO_REGULATION_OF_EPITHELIAL_CELL_MIGRATION	GO_REGULATION_OF_EPITHELIAL_CELL_MIGRATION	209	-0.515855	-1.35666	0.0189959	0.14638	0.126514	2702	tags=36%, list=12%, signal=32%	AKT3/PDCD10/STAT5A/CLASP1/MET/PRKD2/FBXW7/AGT/RREB1/HDAC5/MAPRE2/KDR/HDAC7/ACVRL1/SEMA4A/ROCK2/MCC/AAMP/NOTCH1/MECP2/ADAM17/PLPP3/SIRT1/PIK3C2A/GLIPR2/PTPRG/SOX9/RHOJ/TGFBR2/EDN1/CORO1C/AKT1/RTN4/NRP1/BCAR1/FGF7/HMGB1/ANGPT2/MAP2K3/ARF6/GRN/BMPR2/ITGA2/NRP2/PTGS2/SERPINF1/MAP4K4/MACF1/ADAMTS9/SP100/PRCP/EPPK1/MEF2C/HIF1A/FGFBP1/EVL/STC1/ZC3H12A/THBS1/HAS2/ETS1/CXCL13/TACSTD2/JUN/EPHA2/DCN/IFNG/FO…
GO_CELLULAR_RESPONSE_TO_EXTERNAL_STIMULUS	GO_CELLULAR_RESPONSE_TO_EXTERNAL_STIMULUS	313	-0.478715	-1.31185	0.019059	0.146693	0.126785	2494	tags=27%, list=11%, signal=24%	LCN2/HNRNPL/GJA1/AGT/XBP1/WDR45/HSF1/BAIAP2/CASP8/RALB/MAP3K2/POSTN/SFRP2/TNFSF14/TNC/RIPOR1/BCL2/SIRT1/BCL11A/RIPOR2/ITGA4/SESN3/SOX9/RNF152/TNFRSF10B/PDK4/AIF1/LAMP2/AKT1/NUPR2/CPEB4/FNIP1/KLF10/F11R/PMAIP1/EIF4G1/USF2/WIPI2/MAX/AXL/SLC38A2/GAS6/PIM1/FYN/CDKN2B/BMPR2/ITGA2/MAP1LC3B/ATF4/NFKB1/PTGS2/FOS/CASP1/AQP3/HSPA5/GCLC/GSTP1/DAPL1/VCAM1/FOSL1/TNRC6A/TLE5/NAMPT/ICAM1/IRF1/ZC3H12A/MAP1LC3A/H…
GO_MHC_PROTEIN_BINDING	GO_MHC_PROTEIN_BINDING	35	-0.709294	-1.48134	0.019096	0.146806	0.126882	2307	tags=43%, list=10%, signal=38%	TUBB/CD8B/TAP2/TAPBP/CD8A/FAM49B/KLRK1/LAG3/KLRD1/TAP1/TUBB4B/CD81/HLA-E/KRT17/CD74
GO_ACTIN_CYTOSKELETON_REORGANIZATION	GO_ACTIN_CYTOSKELETON_REORGANIZATION	98	-0.601251	-1.42937	0.0191585	0.146961	0.127016	3546	tags=47%, list=16%, signal=40%	ABL1/WHAMM/PARVG/ARAP1/PIP5K1A/FES/PLEK/RAPGEF3/PHACTR1/ARHGDIB/RICTOR/EPS8/DTNBP1/FARP2/THSD7A/MDK/PTPN1/ANTXR1/CDC42BPB/BAIAP2/PARVA/AUTS2/CSF3/PARVB/CDC42BPA/S1PR1/PTK7/PHPT1/NOTCH2/NRP1/F11R/ESAM/GPR65/EZR/BCAR1/FGF7/PAK1/HCLS1/ABL2/GSN/MYH9/FLNA/CLDN3/PDLIM4/GMFG/ANXA1
GO_REGULATION_OF_PROTEIN_CONTAINING_COMPLEX_ASSEMBLY	GO_REGULATION_OF_PROTEIN_CONTAINING_COMPLEX_ASSEMBLY	399	-0.459953	-1.28446	0.019161	0.146961	0.127016	3100	tags=30%, list=14%, signal=26%	FES/SPIRE2/PTGER4/PLEK/SNCA/RICTOR/LDLRAD4/DLG1/DAB2IP/TRAF3IP1/EPS8/ABI2/FARP2/KANK1/CLASP1/ARHGEF2/PIEZO1/WAS/DCTN1/JMY/BIRC2/MYO1C/MET/CREB1/PINK1/DBN1/TRIOBP/ICE1/NIN/ARPC5/SORL1/WASL/DYRK1A/BAIAP2/SVIP/BCL2L11/SAR1A/IQGAP2/CRBN/CAPZA2/RALB/HCFC1/CSF3/CAMSAP1/NCK1/MECP2/BIN1/ARFGEF1/SYK/TMSB4Y/SELP/CLIP1/EP300/SENP6/GBP5/ATF7IP/MAPRE1/DDB1/ADD3/TICAM1/CARMIL1/FNIP1/ACTR3/MTLN/CDH5/ESAM/FSCN1/…
GO_REGULATION_OF_MRNA_CATABOLIC_PROCESS	GO_REGULATION_OF_MRNA_CATABOLIC_PROCESS	187	-0.53462	-1.38518	0.0193313	0.148094	0.127995	2500	tags=33%, list=11%, signal=29%	PUM2/GIGYF2/YWHAZ/SAMD4A/PSMB7/RC3H1/ALKBH5/KHSRP/DCP2/ROCK2/SECISBP2/EXOSC5/TENT5C/SAMD4B/PABPC1/PUM1/AGO2/DCP1A/XRN1/FXR1/AKT1/HNRNPR/RBM38/DHX9/EXOSC6/HNRNPM/EIF4G1/LARP1/CNOT6L/CNOT1/MAPKAPK2/ROCK1/PABPC4/DHX36/TOB1/PAIP1/PSMB10/IGF2BP2/PSME4/TNRC6A/PSMB8/SET/SERBP1/YBX1/RPS27A/TNRC6B/ZC3H12A/ZC3HAV1/HSPA8/BTG2/HNRNPA0/ZFP36L1/SCGB1A1/YBX3/UBC/PSMB9/FUS/HNRNPU/ZFP36L2/ZFP36/VIM
GO_RECEPTOR_INTERNALIZATION	GO_RECEPTOR_INTERNALIZATION	98	-0.600862	-1.42845	0.0194026	0.14812	0.128018	3033	tags=33%, list=14%, signal=28%	AP2B1/SNCA/PICALM/FLOT1/RAMP1/ARC/TBC1D5/ATXN2/SCRIB/LRP1/EPS15/ACKR3/SYK/AHI1/RAB5A/GRK2/EZR/RAB31/EFNB2/ITGB2/ITGB1/DKK1/FCER1G/ADM/RAMP3/CD81/CALCRL/SDCBP/CXCL8/RAMP2/CAV1/SELE
GO_FEMALE_PREGNANCY	GO_FEMALE_PREGNANCY	168	-0.536156	-1.37171	0.0193847	0.14812	0.128018	1764	tags=28%, list=8%, signal=26%	PAM/BCL2/SMURF2/AGO2/ARID1A/TGFBR2/ASH1L/AKT1/LNPEP/SP3/ACSL4/CAPN2/RXRA/ANGPT2/FKBP4/ITGA5/AR/SLC38A2/MAGED2/LDOC1/BMPR2/ITGA2/LGALS9/SPP1/PTGS2/FOS/UBE2A/PRDM1/CTSB/FOSL1/NAMPT/ADM/STC1/MMP2/ETS1/CLDN4/SCGB1A1/RAMP2/TIMP1/VMP1/RGS2/FOSB/IGFBP5/IGFBP2/JUNB/IGFBP7/CRH
GO_REGULATION_OF_LEUKOCYTE_MEDIATED_IMMUNITY	GO_REGULATION_OF_LEUKOCYTE_MEDIATED_IMMUNITY	190	-0.514736	-1.33658	0.0193624	0.14812	0.128018	2874	tags=25%, list=13%, signal=22%	HAVCR2/PARP3/DDX1/STAT5B/MALT1/WAS/CD96/BCR/TNFRSF1B/NECTIN2/STX4/CRK/IL1R1/NDFIP1/SYK/RAC2/RIF1/DUSP22/CXCL6/SH2D1A/XCL1/TICAM1/LAMP1/THOC1/EXOSC6/FAM49B/SERPINB4/KLRK1/LAG3/HMGB1/DHX36/SERPINB9/FCGRT/ITGB2/IL7R/F2RL1/IL4R/LGALS9/HLA-F/DDX21/IL18/FCER1G/IL6/CD81/HLA-E/HSPD1/PTPRC/B2M
GO_LIGASE_ACTIVITY_FORMING_CARBON_SULFUR_BONDS	GO_LIGASE_ACTIVITY_FORMING_CARBON_SULFUR_BONDS	36	0.691403	1.49421	0.0194456	0.148276	0.128152	2458	tags=39%, list=11%, signal=35%	ACSF2/ACSL3/ACSL5/SLC27A5/UBA1/ACSL1/SUCLG1/ACSS2/SAE1/SLC27A2/SUCLA2/SUCLG2/UBA5/ACSM3
GO_MOLECULAR_ADAPTOR_ACTIVITY	GO_MOLECULAR_ADAPTOR_ACTIVITY	273	-0.492238	-1.33148	0.019578	0.149111	0.128874	3265	tags=27%, list=15%, signal=24%	TJP2/PKP2/CUX1/CNTLN/ITSN2/SH2D2A/COL14A1/SHANK3/SMARCD1/GAS2L1/GATAD2A/CHN1/PAXX/DLG1/ACTR1B/DAB2IP/EPS8/ABI2/TRAT1/FRMD4A/FBXW7/STX16/STX4/BAIAP2/SYNPO2/SH2B1/CBX5/OPTN/SLA/HCFC1/SPSB1/CRK/NCK1/STX6/OTUD4/RGS14/LAT/DDB1/SH2D1A/SORBS2/SAV1/SPAG9/FSCN1/NCK2/EIF4G1/CD3G/AKAP9/FKBP4/HOMER1/CNOT1/STX11/TRIM22/PIK3R1/GAS6/TOB1/SUMO1/IQGAP1/G3BP2/DOK2/SOCS2/CDC42SE2/BCL3/CD3E/MYH9/SLC9A3R2/CAV2/AKAP13…
GO_NEURON_DEATH	GO_NEURON_DEATH	331	-0.469533	-1.28752	0.0196556	0.149529	0.129235	2639	tags=28%, list=12%, signal=25%	FOXO3/NES/MDK/MAP3K11/REST/CREB1/LANCL1/PPT1/FBXW7/PINK1/ATN1/TNFRSF1B/F2R/SORL1/TRIM2/HSF1/HYOU1/LRP1/BCL2L11/CASP8/USP53/BAG5/CSF3/ATF2/FBXO7/HIPK2/MECP2/TIGAR/CSF1/BCL2/ITGA1/SIRT1/PRKCI/UNC5B/CD34/TP63/AKT1/CX3CL1/CPEB4/CD200/NRP1/MT1F/CTSZ/CAPN2/TMEM259/CEBPB/ATM/GSK3A/EIF4G1/TFAP2A/RETREG1/EFNB2/MAX/RRAS2/AXL/ROCK1/EGLN2/GRN/PARP1/FYN/ITGB2/ATF4/HLA-F/NR4A3/FOS/SERPINF1/C1QA/HSPA5/GCLC/DKK1…
GO_POSITIVE_REGULATION_OF_ANTIGEN_RECEPTOR_MEDIATED_SIGNALING_PATHWAY	GO_POSITIVE_REGULATION_OF_ANTIGEN_RECEPTOR_MEDIATED_SIGNALING_PATHWAY	22	-0.788395	-1.54795	0.019762	0.14999	0.129633	2873	tags=64%, list=13%, signal=55%	ADA/TRAT1/SLC39A10/PRKD2/NECTIN2/PRKCH/RELA/LCK/CMTM3/CYLD/CD81/RPS3/FOXP1/PTPRC
GO_EOSINOPHIL_MIGRATION	GO_EOSINOPHIL_MIGRATION	22	-0.787779	-1.54675	0.019762	0.14999	0.129633	1381	tags=36%, list=6%, signal=34%	XCL1/CX3CL1/CCL3L1/XCL2/LGALS3/CCL3/CCL5/CCL2
GO_POSITIVE_REGULATION_OF_SPHINGOLIPID_BIOSYNTHETIC_PROCESS	GO_POSITIVE_REGULATION_OF_SPHINGOLIPID_BIOSYNTHETIC_PROCESS	11	-0.846957	-1.48403	0.0198047	0.15014	0.129763	198	tags=27%, list=1%, signal=27%	SIRT3/RACK1/CCN1
GO_ACTIN_MEDIATED_CELL_CONTRACTION	GO_ACTIN_MEDIATED_CELL_CONTRACTION	101	-0.598892	-1.43276	0.0198754	0.150473	0.130051	2457	tags=23%, list=11%, signal=20%	GJA1/DSG2/PARVA/PDE4D/PDPN/BIN1/PDE4B/ATP2A2/FRMD6/AKAP9/TPM3/ROCK1/SUMO1/TNNI2/STC1/FLNA/TPM4/DSP/ATP1A1/TPM1/TNNT3/CAV1/VIM
GO_ENDOPLASMIC_RETICULUM_LUMEN	GO_ENDOPLASMIC_RETICULUM_LUMEN	272	-0.493492	-1.33374	0.0198946	0.150473	0.130051	1878	tags=19%, list=8%, signal=18%	TNC/LAMB2/CSF1/SUMF2/GPX7/DNAJC10/TSPAN33/COL4A6/COL6A3/EDN1/DNAJB11/COL6A1/TXNDC5/MBTPS1/CTSZ/PTPRN2/COL4A5/TGOLN2/LTBP1/DNAJB9/COL18A1/CRTAP/GAS6/CANX/SPP1/PTGS2/HSPA5/FN1/MFGE8/COL6A2/COL15A1/MSLN/PRSS23/IL6/FSTL1/THBS1/COL3A1/SHH/COL1A1/COL1A2/MZB1/COL4A2/APP/COL4A1/TIMP1/APOE/CCN1/B2M/IGFBP5/SPARCL1/PLAUR/IGFBP7
GO_POSITIVE_REGULATION_OF_EXTRINSIC_APOPTOTIC_SIGNALING_PATHWAY	GO_POSITIVE_REGULATION_OF_EXTRINSIC_APOPTOTIC_SIGNALING_PATHWAY	48	-0.683513	-1.49331	0.020057	0.151315	0.130779	1382	tags=29%, list=6%, signal=27%	PAK2/PMAIP1/TIMP3/CYLD/STK4/HYAL2/PYCARD/THBS1/SKIL/G0S2/PTPRC/ITM2C/CAV1/TNFSF10
GO_INTERLEUKIN_35_MEDIATED_SIGNALING_PATHWAY	GO_INTERLEUKIN_35_MEDIATED_SIGNALING_PATHWAY	11	-0.844151	-1.47912	0.020057	0.151315	0.130779	1036	tags=55%, list=5%, signal=52%	STAT4/STAT1/CANX/IL6ST/JAK1/STAT3
GO_REGULATION_OF_CHROMATIN_ORGANIZATION	GO_REGULATION_OF_CHROMATIN_ORGANIZATION	168	-0.53534	-1.36962	0.0200983	0.151315	0.130779	4315	tags=45%, list=19%, signal=37%	ASF1A/ATAD2B/TASOR/BCL6/CTCF/CAMK2D/SPI1/SDR16C5/PPARGC1A/PAXBP1/RNF20/GLYR1/ZNF451/PHF8/EED/MORC2/MPHOSPH8/RPS6KA5/SPTY2D1/ZMPSTE24/KAT2A/KMT2B/DNMT1/KDM4C/MTHFR/SNCA/UBE2B/AKAP8/METTL4/PARP10/BRD7/PRKD2/PINK1/JDP2/CTBP1/PHF19/PAF1/CTR9/UBR5/KDM5A/AUTS2/IWS1/SIN3A/MECP2/AC005261.1/SKI/SIRT1/NSD1/MIER1/JARID2/PPHLN1/RIF1/SETD5/WDR70/ATF7IP/NSD3/HMGA1/TRIP12/MLLT6/PHF1/TPR/KMT2E/ATM/NIPBL/BRD4/OGT…
GO_CELL_CELL_JUNCTION	GO_CELL_CELL_JUNCTION	450	-0.449875	-1.2681	0.0200822	0.151315	0.130779	3050	tags=30%, list=14%, signal=26%	UBN1/TGFBR1/COL16A1/EFNA5/CADM4/FLOT1/DLG1/ZAP70/APC/DSG3/DLL1/ITK/PDLIM7/CSK/ABI2/FXYD1/NIBAN2/CNN3/ARHGEF2/CASK/WAS/FRMD4A/CD96/KLHL24/GJA1/CCN3/LIMS2/DBN1/SCRIB/DSG2/NECTIN2/PKN2/LIMS1/CDC42BPB/LCP2/BAIAP2/AFDN/USP53/JAML/ACTN4/JAG1/NOTCH1/NCK1/AHNAK/FLOT2/PDLIM3/JAM2/CDC42BPA/ADAM17/PDLIM5/PLPP3/AHI1/PNN/CYTH1/PRKCI/TMEM204/TSPAN33/MISP/PTK7/LAT/GJA4/HEG1/ARHGAP17/ZYX/PODXL/ASH1L/AKT1/TIAM1/G…
GO_VIRAL_GENOME_REPLICATION	GO_VIRAL_GENOME_REPLICATION	120	-0.570111	-1.4032	0.0201487	0.15152	0.130956	2904	tags=36%, list=13%, signal=31%	APOBEC3A/NUCKS1/CCL8/CCNK/PLSCR1/OASL/PARP10/AEN/CTBP1/PKN2/SHFL/ROCK2/PCBP2/NOTCH1/BCL2/PABPC1/ILF3/RAB5A/DDB1/HACD3/ADAR/TOP2B/GRK2/CTBP2/LARP1/SLPI/RESF1/GAS6/TRIM38/DDX3X/ZC3H12A/ZC3HAV1/NFIA/CXCL8/ISG20/IFITM1/IFI16/STOM/IFITM3/DDX5/IFITM2/CCL5/CCL2
GO_NEGATIVE_REGULATION_OF_CELL_CYCLE_G2_M_PHASE_TRANSITION	GO_NEGATIVE_REGULATION_OF_CELL_CYCLE_G2_M_PHASE_TRANSITION	98	0.556068	1.3951	0.0201914	0.151667	0.131083	2626	tags=42%, list=12%, signal=37%	PSMA7/RBX1/PSMA6/PSMA3/PSMD7/PSMB2/PSMA4/PSMA1/PSMB3/PSMB1/SKP1/PSMB6/PSMD13/PSMD3/PSMC6/PSMB5/CDK1/PSMC4/CHMP4C/PSMD8/PSMD11/PSMC1/BABAM2/PSMA5/AURKB/PSMC3/PSME2/PSMF1/PSMD6/PSMD14/PSMD4/PSMC5/ZFYVE19/BABAM1/CDC6/TAOK3/NBN/AURKA/PSMC2/CDK5RAP3/PSMB4
GO_POSITIVE_REGULATION_OF_GLYCOPROTEIN_BIOSYNTHETIC_PROCESS	GO_POSITIVE_REGULATION_OF_GLYCOPROTEIN_BIOSYNTHETIC_PROCESS	21	-0.778953	-1.51515	0.0202566	0.151982	0.131356	417	tags=33%, list=2%, signal=33%	RAMP1/PAWR/TCF7L2/ARFGEF1/CTNNB1/CCL19/CCL21
GO_REGULATION_OF_GLIAL_CELL_MIGRATION	GO_REGULATION_OF_GLIAL_CELL_MIGRATION	15	-0.811237	-1.48264	0.0203647	0.152619	0.131906	2219	tags=47%, list=10%, signal=42%	LRP1/CSF1/BMERB1/TIAM1/CX3CL1/GPR183/CCL3
GO_TUMOR_NECROSIS_FACTOR_SECRETION	GO_TUMOR_NECROSIS_FACTOR_SECRETION	27	-0.749764	-1.51463	0.020401	0.152716	0.13199	4770	tags=63%, list=21%, signal=49%	IFIH1/DDX58/WNT5A/IL27RA/SYT11/AKAP12/MAVS/HAVCR2/IFNGR1/FRMD8/DHX9/CX3CL1/HMGB1/ARG2/LGALS9/ZC3H12A/IFNG
GO_RETINA_VASCULATURE_MORPHOGENESIS_IN_CAMERA_TYPE_EYE	GO_RETINA_VASCULATURE_MORPHOGENESIS_IN_CAMERA_TYPE_EYE	11	-0.842139	-1.47559	0.0205616	0.1534	0.132581	2084	tags=55%, list=9%, signal=49%	LRP5/CYP1B1/RHOJ/NRP1/CLIC4/COL4A1
GO_OUTER_MEMBRANE	GO_OUTER_MEMBRANE	193	0.476857	1.3269	0.0205463	0.1534	0.132581	1519	tags=18%, list=7%, signal=17%	BNIP3/MGST1/IFI27/VDAC1/BNIP3L/NME1/CYB5A/CYB5B/BID/CYP24A1/UBB/VDAC2/BAD/TOMM6/ACSL3/ACSL5/DHCR7/TOMM34/TOMM40/VDAC3/CISD2/ATP5MC2/MAOA/ACSL1/FUNDC1/NUTF2/FIS1/HK1/NIPSNAP2/HK2/PPP2R2B/TOMM20/PPP1R15A/CYB5R3/RMDN3
GO_EPIDERMIS_DEVELOPMENT	GO_EPIDERMIS_DEVELOPMENT	324	-0.471889	-1.29701	0.0205627	0.1534	0.132581	1803	tags=22%, list=8%, signal=20%	GAL/FLOT2/SERPINB13/IRF6/BCL2/PRKCH/FURIN/WNT10A/RIPOR2/RELA/LDB2/SOX9/SNAI1/HOXB13/PPHLN1/FLNB/KRT14/APCDD1/TP63/LAMC2/PKP4/EREG/SAV1/NAB1/ATP2A2/DSC3/SATB1/FGF7/BCL11B/PALLD/ROCK1/SRSF6/SOX18/ERRFI1/FST/HES1/AQP3/STK4/CLIC4/DKK1/RBPJ/ZNF750/RUNX1/MAFF/CTNNB1/OVOL1/MYCL/UGCG/SHH/INSR/ZFP36L1/EPHA2/DSP/CCN2/LAMB3/FOSL2/KRT6A/PLAAT4/PERP/FOXQ1/ANXA1/SFN/KRT15/KRT17/KRT5/EMP1/KLF4/IGFBP5/ZFP36/KRT13
GO_POSITIVE_REGULATION_OF_REACTIVE_OXYGEN_SPECIES_METABOLIC_PROCESS	GO_POSITIVE_REGULATION_OF_REACTIVE_OXYGEN_SPECIES_METABOLIC_PROCESS	88	-0.596761	-1.40995	0.0205981	0.15349	0.132659	1840	tags=32%, list=8%, signal=29%	NNT/SYK/TGFBR2/AIF1/EDN1/AKT1/TICAM1/KLRK1/RAB27A/MT-CO2/DDAH2/ITGB2/F2RL1/PTGS2/GNAI2/GSTP1/ICAM1/ZC3H12A/THBS1/TYROBP/INSR/CYBA/GADD45A/IFNG/CDKN1A/NFE2L2/KLF2/KLF4
GO_POSITIVE_REGULATION_OF_INTERLEUKIN_12_PRODUCTION	GO_POSITIVE_REGULATION_OF_INTERLEUKIN_12_PRODUCTION	35	-0.704753	-1.47186	0.0206764	0.153898	0.133011	1785	tags=26%, list=8%, signal=24%	SYK/RELA/HMGB1/LGALS9/IRF1/LTB/IFNG/HSPD1/CCL19
GO_POSITIVE_REGULATION_OF_LEUKOCYTE_MEDIATED_IMMUNITY	GO_POSITIVE_REGULATION_OF_LEUKOCYTE_MEDIATED_IMMUNITY	128	-0.566145	-1.40242	0.0207459	0.154065	0.133156	1888	tags=24%, list=9%, signal=22%	DDX1/STAT5B/MALT1/NECTIN2/STX4/IL1R1/SYK/RIF1/SH2D1A/XCL1/TICAM1/LAMP1/EXOSC6/FAM49B/KLRK1/LAG3/DHX36/FCGRT/ITGB2/F2RL1/IL4R/HLA-F/DDX21/IL18/FCER1G/IL6/CD81/HLA-E/HSPD1/PTPRC/B2M
GO_ANION_TRANSMEMBRANE_TRANSPORTER_ACTIVITY	GO_ANION_TRANSMEMBRANE_TRANSPORTER_ACTIVITY	279	0.439247	1.26378	0.0207249	0.154065	0.133156	1895	tags=11%, list=9%, signal=11%	FXYD3/SLC1A6/VDAC1/CLIC3/SLC16A3/SLC6A8/SLC2A1/APOL1/VDAC2/SLC25A1/SLC16A5/TTYH1/VDAC3/SLC27A5/CLIC1/ABCC3/SLC2A6/SLC2A8/SLC12A2/SLC17A5/CLCA4/ANO6/SLC44A4/SLCO4A1/MFSD10/SLC25A11/SLC25A24/SLC25A38/SLC25A10/SLC12A5/GET3/SLC27A2
GO_SPERM_MIDPIECE	GO_SPERM_MIDPIECE	18	-0.790596	-1.50137	0.0208161	0.154412	0.133455	632	tags=22%, list=3%, signal=22%	IFT172/DEFB1/SQSTM1/CD52
GO_POSITIVE_REGULATION_OF_SIGNALING_RECEPTOR_ACTIVITY	GO_POSITIVE_REGULATION_OF_SIGNALING_RECEPTOR_ACTIVITY	31	-0.75194	-1.54686	0.0209288	0.155072	0.134026	3003	tags=42%, list=14%, signal=36%	SHANK3/NCOA3/ARC/FBXW7/PINK1/ADAM17/EREG/NRP1/ADRB2/NCF1/ITGB1/IFNG/CCL2
GO_CELLULAR_RESPIRATION	GO_CELLULAR_RESPIRATION	179	0.482342	1.32462	0.0210012	0.155433	0.134338	2053	tags=34%, list=9%, signal=31%	BNIP3/COX6C/UQCR10/COX8A/UQCRQ/NDUFV2/NDUFC2/NDUFA7/COX6A1/COX7C/ETFA/BID/ETFB/NDUFAB1/UQCR11/NDUFA3/PARK7/NDUFB10/NDUFB4/UQCC3/NDUFA2/NDUFS4/MDH2/COX7A2L/NDUFB8/IDH1/NDUFS3/COA6/NDUFB9/SUCLG1/NDUFV3/ETFRF1/CDK1/NDUFS7/SDHB/NDUFC1/SHMT2/NDUFB1/NDUFA12/FAHD1/SDHC/DNAJC15/IDH3G/NDUFS2/NDUFS5/ATP5F1D/TRAP1/COX5A/SDHAF4/NDUFA1/COX6B1/NDUFB5/UQCRH/NDUFA6/COX7B/COQ9/SUCLA2/SUCLG2/UQCRC1/NDUFS6/MDH1
GO_POSITIVE_REGULATION_OF_SMOOTH_MUSCLE_CELL_DIFFERENTIATION	GO_POSITIVE_REGULATION_OF_SMOOTH_MUSCLE_CELL_DIFFERENTIATION	11	-0.841408	-1.47431	0.0210661	0.155737	0.134601	294	tags=36%, list=1%, signal=36%	SIRT1/SHH/ENG/SOD2
GO_ANTIBACTERIAL_HUMORAL_RESPONSE	GO_ANTIBACTERIAL_HUMORAL_RESPONSE	23	-0.777842	-1.5325	0.0214677	0.158349	0.136858	1148	tags=39%, list=5%, signal=37%	CTSG/SLPI/DEFB1/SEMG1/HLA-E/IGHM/IGHA2/JCHAIN/IGHA1
GO_RESPONSE_TO_EPIDERMAL_GROWTH_FACTOR	GO_RESPONSE_TO_EPIDERMAL_GROWTH_FACTOR	46	-0.683829	-1.48729	0.0214643	0.158349	0.136858	1616	tags=30%, list=7%, signal=28%	SOX9/DUSP22/AKT1/TPR/PTPN12/ERRFI1/IQGAP1/GSTP1/NCL/ZFP36L1/COL1A1/CFLAR/ZFP36L2/ZFP36
GO_BRANCHING_INVOLVED_IN_BLOOD_VESSEL_MORPHOGENESIS	GO_BRANCHING_INVOLVED_IN_BLOOD_VESSEL_MORPHOGENESIS	28	-0.756054	-1.52856	0.0215858	0.159041	0.137456	2624	tags=54%, list=12%, signal=47%	SRF/LEF1/MDK/NOTCH4/SFRP2/TGFBR2/EDN1/PLXND1/NRP1/STK4/NRARP/CTNNB1/SHH/ENG/COL4A1
GO_FACE_DEVELOPMENT	GO_FACE_DEVELOPMENT	47	-0.673893	-1.47143	0.0216804	0.159558	0.137903	2095	tags=38%, list=9%, signal=35%	RAB3GAP1/CHD7/SKI/EP300/CRISPLD2/PLEKHA1/ALDH1A3/NIPBL/DLX5/DKK1/MMP2/CSRNP1/TIPARP/ZFAND5/ANKRD11/CLDN5/COL1A1/ARID5B
GO_ASTROCYTE_ACTIVATION	GO_ASTROCYTE_ACTIVATION	23	-0.776607	-1.53007	0.0217344	0.159597	0.137937	3095	tags=43%, list=14%, signal=37%	EGFR/IFNGR1/LDLR/LRP1/BACE2/GRN/C1QA/IL6/APP/IFNG
GO_REGULATION_OF_MUSCLE_CELL_DIFFERENTIATION	GO_REGULATION_OF_MUSCLE_CELL_DIFFERENTIATION	141	-0.544114	-1.36101	0.0217327	0.159597	0.137937	3299	tags=39%, list=15%, signal=33%	ANKRD17/KAT2A/SIK1/NFATC2/DNMT1/SRF/FGFR2/PIAS1/FLOT1/TCF3/DLL1/CCL8/NIBAN2/CCN3/HDAC5/XBP1/PTBP1/NFATC1/EHD1/NOTCH1/MEF2A/MECP2/TNFSF14/BNIP2/NRG1/BCL2/SIRT1/RIPOR2/ZEB1/RBM4/EDN1/RBM38/EREG/SPAG9/CAPN2/GSK3A/PAK1/EFNB2/SCGB3A1/YY1/IL4R/IGF2/DKK1/PDCD4/MEF2C/RBPJ/CD53/YBX1/CTNNB1/AKAP13/SHH/ENG/CFLAR/RGS2/SOD2
GO_INFLAMMATORY_CELL_APOPTOTIC_PROCESS	GO_INFLAMMATORY_CELL_APOPTOTIC_PROCESS	21	-0.775123	-1.50771	0.0218453	0.160232	0.138485	1838	tags=29%, list=8%, signal=26%	HCAR2/SIRT1/MEF2C/IL6/ANXA1/CCL5
GO_ANAPHASE_PROMOTING_COMPLEX_DEPENDENT_CATABOLIC_PROCESS	GO_ANAPHASE_PROMOTING_COMPLEX_DEPENDENT_CATABOLIC_PROCESS	80	0.582714	1.41089	0.0218893	0.160374	0.138609	1810	tags=45%, list=8%, signal=41%	ANAPC11/PSMA7/PSMA6/ANAPC16/PSMA3/UBB/PSMD7/PSMB2/BUB3/PSMA4/UBE2C/PSMA1/PSMB3/PSMB1/ANAPC15/PSMB6/PSMD13/PSMD3/PSMC6/PSMB5/CDK1/PSMC4/PSMD8/PSMD11/PSMC1/PSMA5/AURKB/PSMC3/PSME2/ANAPC10/UBE2D1/PSMF1/PSMD6/MAD2L1/PSMD14/PSMD4
GO_REGULATION_OF_GLOMERULUS_DEVELOPMENT	GO_REGULATION_OF_GLOMERULUS_DEVELOPMENT	10	-0.852151	-1.45896	0.021934	0.160522	0.138737	240	tags=30%, list=1%, signal=30%	BMP7/CFLAR/EGR1
GO_GLAND_DEVELOPMENT	GO_GLAND_DEVELOPMENT	395	-0.461766	-1.28912	0.0219756	0.160647	0.138845	2642	tags=27%, list=12%, signal=24%	STAT5A/STAT5B/LEF1/HOXD9/NCOA1/MDK/HOXA9/MET/CREB1/LAMA5/LIMS2/FBXW7/SCRIB/RB1CC1/RREB1/PDGFA/XBP1/NOTCH4/PRKDC/AK4/BCL2L11/TGFBR3/SMARCC1/LRP5/FRZB/ID4/STK11/WLS/DKK3/NOTCH1/TNC/FOXA1/NCOR2/SULF2/IRF6/CSF1/PAM/NRG1/BCL2/WNT10A/RELA/TYMS/SOX9/JARID2/TGM2/HOXB13/TGFBR2/TP63/ASH1L/AKT1/RTN4/SOX2/SP3/NOTCH2/PLXND1/NRP1/CUL3/RXRA/NTN4/ASXL1/PHB2/CEBPB/ATM/ALDH1A3/UBE3A/MT-CO2/FGF7/RPL30/BCL11B/USF2/F…
GO_VASODILATION	GO_VASODILATION	27	-0.743779	-1.50253	0.0220011	0.160655	0.138851	1712	tags=22%, list=8%, signal=21%	ITGA1/ADRB2/GCH1/APOE/RGS2/SOD2
GO_REGULATION_OF_ENDOTHELIAL_CELL_MIGRATION	GO_REGULATION_OF_ENDOTHELIAL_CELL_MIGRATION	147	-0.545109	-1.37251	0.0220436	0.160786	0.138964	2702	tags=37%, list=12%, signal=32%	AKT3/PDCD10/STAT5A/MET/PRKD2/FBXW7/AGT/HDAC5/KDR/HDAC7/ACVRL1/SEMA4A/ROCK2/AAMP/NOTCH1/MECP2/ADAM17/PLPP3/SIRT1/PIK3C2A/RHOJ/EDN1/AKT1/NRP1/BCAR1/HMGB1/ANGPT2/MAP2K3/GRN/BMPR2/NRP2/PTGS2/SERPINF1/ADAMTS9/SP100/PRCP/MEF2C/HIF1A/FGFBP1/STC1/ZC3H12A/THBS1/ETS1/CXCL13/EPHA2/DCN/FOXP1/NFE2L2/APOE/ANXA1/GLUL/RGCC/SPARC/KLF4
GO_REGULATION_OF_RNA_SPLICING	GO_REGULATION_OF_RNA_SPLICING	129	-0.571222	-1.41553	0.0221333	0.161261	0.139375	2498	tags=38%, list=11%, signal=34%	REST/HNRNPL/RBM17/DYRK1A/CLK4/PTBP1/RBMX/PQBP1/SRSF3/AHNAK/MAGOH/TIA1/PTBP3/RBM5/POLR2A/RBM7/CDK12/SMU1/TRA2A/RBM4/RBM22/FXR1/RPS13/RBM38/MBNL2/SRSF1/AKAP17A/SRSF2/CELF1/SETX/C9orf78/CELF2/PIK3R1/SRSF6/WTAP/SON/SRSF7/HNRNPA2B1/ZBTB7A/DDX17/CLK1/TRA2B/PRDX6/MBNL1/NCL/FUS/HNRNPU/HNRNPH1/DDX5
GO_POSITIVE_REGULATION_OF_SMOOTH_MUSCLE_CELL_PROLIFERATION	GO_POSITIVE_REGULATION_OF_SMOOTH_MUSCLE_CELL_PROLIFERATION	83	-0.615349	-1.43837	0.0221595	0.161272	0.139385	1689	tags=35%, list=8%, signal=32%	S1PR1/TGM2/TGFBR2/AIF1/EDN1/AKT1/CX3CL1/EREG/CDH13/STAT1/PAK1/ITGA2/NR4A3/PTGS2/GNAI2/IL18/NAMPT/IL6/ID2/MMP2/ADAMTS1/THBS1/JUN/CYBA/CALCRL/FOXP1/HBEGF/IGFBP5/CCL5
GO_REGULATION_OF_LYMPHOCYTE_CHEMOTAXIS	GO_REGULATION_OF_LYMPHOCYTE_CHEMOTAXIS	26	-0.744591	-1.49934	0.0221887	0.161305	0.139413	1884	tags=50%, list=8%, signal=46%	TNFSF14/ADAM17/XCL1/OXSR1/KLRK1/WNK1/XCL2/CCL3/CXCL13/CCL4/CCL5/CCL2/CCL21
GO_ACUTE_INFLAMMATORY_RESPONSE	GO_ACUTE_INFLAMMATORY_RESPONSE	92	-0.586463	-1.39197	0.0222845	0.161822	0.13986	1419	tags=20%, list=6%, signal=18%	ASH1L/SIGIRR/CEBPB/C2CD4B/PTGS2/PRCP/F3/GSTP1/FN1/VCAM1/FCER1G/IL6ST/IL6/ICAM1/B4GALT1/S100A8/HLA-E/STAT3
GO_LUMENAL_SIDE_OF_MEMBRANE	GO_LUMENAL_SIDE_OF_MEMBRANE	28	-0.753783	-1.52397	0.0224004	0.162483	0.140432	749	tags=46%, list=3%, signal=45%	TAPBP/HLA-DQA2/CANX/HLA-F/HLA-DQB1/HLA-DQA1/HSPA8/HLA-E/HLA-DRB1/HLA-DPA1/HLA-DPB1/HLA-DRA/CD74
GO_REGULATION_OF_ENDOTHELIAL_CELL_DIFFERENTIATION	GO_REGULATION_OF_ENDOTHELIAL_CELL_DIFFERENTIATION	32	-0.726926	-1.50398	0.022468	0.162794	0.1407	2360	tags=41%, list=11%, signal=36%	APOLD1/NOTCH4/ACVRL1/JAG1/ROCK2/NOTCH1/ZEB1/F11R/CDH5/ROCK1/CTNNB1/CLDN5/BTG1
GO_MITOCHONDRIAL_TRANSPORT	GO_MITOCHONDRIAL_TRANSPORT	246	0.444431	1.25918	0.0225056	0.162886	0.140779	2345	tags=30%, list=11%, signal=27%	BNIP3/BNIP3L/ROMO1/ATP5IF1/PPIF/ATP5MC1/SREBF1/ATP5F1E/ATP5MF/DYNLT1/MRPL18/BID/UBL5/TIMM13/UBE2L3/ATP5PB/BAD/ATP5ME/UCP2/LMAN1/ATP5PD/YWHAB/PAM16/SLC25A1/TOMM34/TOMM40/YWHAE/ATP5MC2/NPEPPS/ATP5PF/ATP5F1B/ATP5F1A/TMEM14A/TIMM17B/FIS1/DNAJC15/GRPEL1/BLOC1S2/HK2/AFG3L2/ATP5F1D/TIMM22/TOMM20/TST/TIMM8B/TIMM9/YWHAQ/RHOU/DMAC2L/TOMM7/SAE1/TMEM14C/TIMM23/SLC25A24/SLC25A38/SLC25A10/ATP5F1C/ZNF205/CPT2/B…
GO_TERTIARY_ALCOHOL_METABOLIC_PROCESS	GO_TERTIARY_ALCOHOL_METABOLIC_PROCESS	16	0.818924	1.52985	0.0225918	0.163329	0.141163	1946	tags=44%, list=9%, signal=40%	AKR1B1/AKR1C3/AKR1C1/AKR1C2/BMP2/CBR4/AKR7A2
GO_REGULATION_OF_NUCLEAR_TRANSCRIBED_MRNA_CATABOLIC_PROCESS_DEADENYLATION_DEPENDENT_DECAY	GO_REGULATION_OF_NUCLEAR_TRANSCRIBED_MRNA_CATABOLIC_PROCESS_DEADENYLATION_DEPENDENT_DECAY	19	-0.781816	-1.48675	0.0226963	0.163904	0.141659	1700	tags=58%, list=8%, signal=54%	PABPC1/AGO2/CNOT1/DHX36/TOB1/TNRC6A/TNRC6B/BTG2/ZFP36L1/ZFP36L2/ZFP36
GO_RESPONSE_TO_DSRNA	GO_RESPONSE_TO_DSRNA	36	-0.704024	-1.47552	0.0227663	0.164228	0.14194	4770	tags=67%, list=21%, signal=52%	IFIH1/IRAK3/DDX58/PELI1/PDE12/MAPK1/IRF3/MAVS/RFTN1/FLOT1/DDX1/RALB/PQBP1/SLC3A2/CGAS/DHX9/TICAM1/PMAIP1/RIOK3/DHX36/NFKB1/DDX21/NFKBIA/CAV1
GO_LIVER_MORPHOGENESIS	GO_LIVER_MORPHOGENESIS	19	-0.781334	-1.48584	0.0229649	0.165478	0.14302	2555	tags=53%, list=12%, signal=47%	MDK/LIMS2/FBXW7/XBP1/SULF2/NOTCH2/CUL3/CEBPB/CFLAR/TNFAIP3
GO_PROTEIN_IMPORT	GO_PROTEIN_IMPORT	180	-0.514394	-1.32657	0.0230624	0.165999	0.14347	2908	tags=27%, list=13%, signal=23%	NF1/NUP98/KPNA2/KPNA6/TNPO2/TARDBP/HDAC3/CBLB/AGT/UBR5/PTTG1IP/POM121/LONP2/DMAP1/NOLC1/NUP93/SYK/IPO7/APPL1/RBM22/LAMP2/AKT1/MBTPS1/PKIG/TPR/RANBP2/FAM53C/PHB2/HCLS1/PIK3R1/PTGS2/PPP3CA/NFKBIA/HYAL2/KPNA4/PPP1R10/PDCD5/FLNA/ZC3H12A/HSPA8/SHH/IFNG/APOD/CDKN1A/STAT3/HSPD1/APOE/LMNA
GO_NEGATIVE_REGULATION_OF_CYSTEINE_TYPE_ENDOPEPTIDASE_ACTIVITY	GO_NEGATIVE_REGULATION_OF_CYSTEINE_TYPE_ENDOPEPTIDASE_ACTIVITY	84	-0.601371	-1.40917	0.0231389	0.166366	0.143788	1412	tags=30%, list=6%, signal=28%	AKT1/PAK2/FNIP1/CAST/TNFAIP8/CD27/SERPINB9/GAS6/PTGS2/SIAH2/DDX3X/BIRC3/CRYAB/THBS1/HERPUD1/CARD16/CST7/DNAJB6/CFLAR/AQP1/CD44/IFI16/SFN/KLF4/PLAUR
GO_RESPONSE_TO_ANGIOTENSIN	GO_RESPONSE_TO_ANGIOTENSIN	24	-0.766659	-1.51884	0.0232285	0.166645	0.144028	2423	tags=50%, list=11%, signal=45%	AGT/HSF1/ROCK2/RELA/ROCK1/IQGAP1/NFKB1/PTGS2/ARID1B/CYBA/NFE2L2/CAV1
GO_NEGATIVE_REGULATION_OF_CELL_PROJECTION_ORGANIZATION	GO_NEGATIVE_REGULATION_OF_CELL_PROJECTION_ORGANIZATION	169	-0.522898	-1.34223	0.0232068	0.166645	0.144028	2219	tags=22%, list=10%, signal=20%	LRP1/SEMA4D/SEMA4C/SEMA4A/BAG5/MAP4/MYLIP/SPART/SEMA3F/BCL11A/THY1/PTPRG/SPOCK1/RTN4/NRP1/CTSZ/DPYSL3/ASAP1/UBE3A/GSK3A/FKBP4/EFNB2/ARF6/FYN/SPP1/PMP22/PPP3CA/DKK1/ODF2L/EVL/YWHAH/TACSTD2/IFRD1/APOE/ITM2C/CCL21/VIM
GO_POSITIVE_REGULATION_OF_RHO_PROTEIN_SIGNAL_TRANSDUCTION	GO_POSITIVE_REGULATION_OF_RHO_PROTEIN_SIGNAL_TRANSDUCTION	28	-0.752609	-1.5216	0.0234864	0.167955	0.14516	2387	tags=54%, list=11%, signal=48%	F2RL3/RAC1/LPAR1/GPR174/GPR4/F2R/P2RY10/PDGFRB/F11R/GPR65/ROBO1/F2RL1/LPAR6/AKAP13/COL3A1
GO_1_PHOSPHATIDYLINOSITOL_3_KINASE_REGULATOR_ACTIVITY	GO_1_PHOSPHATIDYLINOSITOL_3_KINASE_REGULATOR_ACTIVITY	15	-0.805898	-1.47289	0.0235591	0.167955	0.14516	1724	tags=33%, list=8%, signal=31%	PIK3R3/SOCS1/PIK3R1/SOCS2/SOCS3
GO_GLUTAMINE_FAMILY_AMINO_ACID_BIOSYNTHETIC_PROCESS	GO_GLUTAMINE_FAMILY_AMINO_ACID_BIOSYNTHETIC_PROCESS	15	-0.805505	-1.47217	0.0235591	0.167955	0.14516	778	tags=20%, list=4%, signal=19%	OAT/GLS/GLUL
GO_REACTIVE_OXYGEN_SPECIES_BIOSYNTHETIC_PROCESS	GO_REACTIVE_OXYGEN_SPECIES_BIOSYNTHETIC_PROCESS	100	-0.591656	-1.4128	0.0235649	0.167955	0.14516	1513	tags=26%, list=7%, signal=24%	CD34/AIF1/EDN1/AKT1/TICAM1/KLRK1/RAB27A/MT-CO2/GCH1/ARG2/DDAH2/FYN/ITGB2/PTGS2/RORA/ICAM1/ZC3H12A/INSR/CD47/CFLAR/CYBA/IFNG/STAT3/CAV1/KLF2/KLF4
GO_BRANCHING_MORPHOGENESIS_OF_AN_EPITHELIAL_TUBE	GO_BRANCHING_MORPHOGENESIS_OF_AN_EPITHELIAL_TUBE	139	-0.543047	-1.35182	0.0234368	0.167955	0.14516	4430	tags=44%, list=20%, signal=35%	DLG5/WNT5A/DLL4/MED1/LRP6/YAP1/RASIP1/SPRY2/NKX3-1/PKD2/FOXF1/ILK/LGR4/CCL11/ABL1/HOXA5/VANGL2/SRF/FGFR2/BMP7/DLG1/ETV5/LEF1/MDK/MET/LAMA5/AGT/NOTCH4/LRP5/NOTCH1/SFRP2/TNC/FOXA1/CSF1/BCL2/SOX9/TGFBR2/EDN1/PLXND1/MYC/NRP1/CTSZ/PHB2/PAK1/MAGED1/AR/RDH10/HOXD11/STK4/CLIC4/NRARP/CTNNB1/KDM5B/PBX1/SPRY1/TACSTD2/SHH/ENG/EPHA2/AREG/COL4A1
GO_POSITIVE_REGULATION_OF_CELLULAR_AMIDE_METABOLIC_PROCESS	GO_POSITIVE_REGULATION_OF_CELLULAR_AMIDE_METABOLIC_PROCESS	142	-0.539856	-1.35156	0.023489	0.167955	0.14516	1444	tags=20%, list=7%, signal=19%	FXR1/DHX9/RXRA/NCK2/EIF3D/GSK3A/LARP1/RPL30/DHX36/EIF4A3/ITGA2/PAIP1/RPL5/BCL3/IL6/SOX4/DDX3X/THBS1/SERP1/EEF2/APP/YBX3/RACK1/IFNG/NFE2L2/CCN1/KRT17/CCL5/VIM
GO_NEGATIVE_REGULATION_OF_TUMOR_NECROSIS_FACTOR_MEDIATED_SIGNALING_PATHWAY	GO_NEGATIVE_REGULATION_OF_TUMOR_NECROSIS_FACTOR_MEDIATED_SIGNALING_PATHWAY	16	-0.817349	-1.51309	0.0238563	0.168375	0.145523	2510	tags=38%, list=11%, signal=33%	CARD8/CCDC3/GAS6/F2RL1/GSTP1/CARD16
GO_HEPARAN_SULFATE_PROTEOGLYCAN_BINDING	GO_HEPARAN_SULFATE_PROTEOGLYCAN_BINDING	15	-0.805184	-1.47158	0.0238254	0.168375	0.145523	800	tags=47%, list=4%, signal=45%	COMP/SEMA5A/LRP1/FST/ITGA2/APOE/PTPRC
GO_ATRIAL_SEPTUM_MORPHOGENESIS	GO_ATRIAL_SEPTUM_MORPHOGENESIS	15	-0.805139	-1.4715	0.0238254	0.168375	0.145523	1314	tags=33%, list=6%, signal=31%	ZFPM1/NOTCH2/BMPR2/SOX4/CCN1
GO_TOLL_LIKE_RECEPTOR_2_SIGNALING_PATHWAY	GO_TOLL_LIKE_RECEPTOR_2_SIGNALING_PATHWAY	14	-0.799329	-1.44693	0.0237118	0.168375	0.145523	2388	tags=50%, list=11%, signal=45%	IRAK1/MFHAS1/TNIP2/PJA2/F2RL1/CYBA/TNFAIP3
GO_REGULATION_OF_PHAGOCYTOSIS	GO_REGULATION_OF_PHAGOCYTOSIS	83	-0.611404	-1.42915	0.0238735	0.168375	0.145523	2481	tags=28%, list=11%, signal=25%	BCR/SPHK1/IL2RB/LRP1/ITGAV/SYK/APPL1/RAB31/RAB27A/HMGB1/GAS6/ITGA2/F2RL1/MFGE8/FCER1G/PYCARD/IL2RG/CD47/CYBA/RACK1/IFNG/PTPRC/CCL2
GO_COPPER_ION_BINDING	GO_COPPER_ION_BINDING	50	0.629783	1.41807	0.0239157	0.168375	0.145523	1050	tags=18%, list=5%, signal=17%	S100A5/S100A13/COX17/LOXL1/PARK7/SOD1/COA6/IL1A/PRNP
GO_OSTEOCLAST_DIFFERENTIATION	GO_OSTEOCLAST_DIFFERENTIATION	91	-0.588754	-1.39517	0.0239323	0.168375	0.145523	3231	tags=34%, list=15%, signal=29%	CAMK4/ESRRA/FBN1/FSTL3/SNX10/NF1/FARP2/CREB1/FBXW7/TCIRG1/SH3PXD2A/CSF1/SBNO2/NOTCH2/KLF10/CEBPB/PIK3R1/FOS/GPR183/TOB2/ANXA2/FCER1G/CTNNB1/CCL3/TYROBP/CD81/EPHA2/MAFB/IFNG/FOXP1/JUNB
GO_BASEMENT_MEMBRANE	GO_BASEMENT_MEMBRANE	91	-0.587844	-1.39301	0.0239323	0.168375	0.145523	2582	tags=38%, list=12%, signal=34%	EFNA5/DLG1/NID1/CASK/MATN2/LAMA5/LAMA3/LAMC1/TNC/LAMB2/COL4A6/ANG/LAMC2/LAMA4/THBS2/NTN4/ERBIN/COL4A5/CCDC80/TGFBI/TIMP3/COL18A1/SERPINF1/ANXA2/FN1/COL15A1/ADAMTS1/ITGA6/LAMB3/COL4A2/HSPG2/COL4A1/TIMP1/DST/SPARC
GO_TYPE_I_INTERFERON_PRODUCTION	GO_TYPE_I_INTERFERON_PRODUCTION	122	-0.564226	-1.39032	0.0239323	0.168375	0.145523	3820	tags=48%, list=17%, signal=40%	STAT6/AZI2/IRF7/IRF3/HERC5/NLRC5/MAVS/CD14/POLR3D/TRAF3/SIRPA/RNF125/FLOT1/UBE2L6/HAVCR2/TRAF3IP1/NMI/POLR3E/RNF216/IKBKE/IRAK1/ILRUN/PRKDC/OTUD5/PQBP1/CREBBP/PCBP2/SETD2/SYK/CGAS/EP300/RELA/PTPN22/PPM1B/DHX9/TICAM1/POLR3GL/HMGB1/STAT1/TRIM56/RIOK3/DHX36/TRIM38/YY1/CYLD/NFKB1/XRCC5/HMGB2/ZBTB20/G3BP1/LRRFIP1/PYCARD/CTNNB1/DDX3X/IRF1/REL/TNFAIP3/IFI16/HSPD1
GO_GLYCOSAMINOGLYCAN_BINDING	GO_GLYCOSAMINOGLYCAN_BINDING	200	-0.523703	-1.36719	0.0238659	0.168375	0.145523	2138	tags=26%, list=10%, signal=24%	TGFBR3/TNFAIP6/VCAN/POSTN/AAMP/PCOLCE/SULF2/SELP/HAPLN3/CRISPLD2/TGFBR2/CXCL6/ZNF207/ANG/LAMC2/HDGF/ZNF146/SELL/NRP1/THBS2/CEL/CTSG/DPYSL3/CCDC80/FGF7/EVA1C/ANXA6/SPOCK2/NRP2/LTBP4/HYAL2/FN1/FGFBP1/BGN/PDCD5/ADAMTS1/FSTL1/THBS1/CXCL13/SHH/ENG/SOD3/CCN2/DCN/APP/CD44/APOE/CCN1/PTPRC/IGHM/HBEGF/ANXA5/JCHAIN
GO_REGULATION_OF_CELLULAR_KETONE_METABOLIC_PROCESS	GO_REGULATION_OF_CELLULAR_KETONE_METABOLIC_PROCESS	158	0.48734	1.31137	0.023882	0.168375	0.145523	1810	tags=27%, list=8%, signal=25%	IRS2/AKR1C3/FABP5/INSIG1/EIF6/NQO1/COMT/PSMA7/SREBF1/PPARG/PSMA6/PSMA3/APOC1/PSMD7/PSMB2/PSMA4/PARK7/PSMA1/PSMB3/PSMB1/TRIB3/DGAT2/PSMB6/PSMD13/PSMD3/PSMC6/PSMB5/PSMC4/BMP2/PSMD8/PSMD11/PSMC1/PSMA5/PSMC3/PSME2/BHMT/PSMF1/PSMD6/GSTZ1/PSMD14/AZIN1/PSMD4
GO_REGULATION_OF_CATION_TRANSMEMBRANE_TRANSPORT	GO_REGULATION_OF_CATION_TRANSMEMBRANE_TRANSPORT	287	-0.482093	-1.30495	0.0239189	0.168375	0.145523	2524	tags=21%, list=11%, signal=18%	SESTD1/KLHL24/GNB5/PINK1/AGT/TCIRG1/F2R/FHL1/APLNR/CTSS/PDE4D/STIM2/CLIC2/ACTN4/AHNAK/BIN1/GAL/CHD7/VAMP2/NETO2/THY1/TSPAN13/XCL1/CALM1/SELENON/CX3CL1/PDE4B/CNKSR3/UTRN/OXSR1/ADRB2/PHB2/AKAP9/HOMER1/DIAPH1/WNK1/FYN/CALM2/SUMO1/LIME1/HSPA2/MEF2C/RRAD/RAMP3/FLNA/GEM/YWHAH/FXYD5/CYBA/ATP1B3/ISCU/CORO1A/APP/IFNG/STOM/CAV1/RGS2/CCL2/CRH
GO_CHEMOKINE_BINDING	GO_CHEMOKINE_BINDING	31	-0.745261	-1.53312	0.0241694	0.169134	0.14618	2035	tags=32%, list=9%, signal=29%	ACKR3/PDPN/ITGAV/ITGA4/HMGB1/ITGB1/CXCR4/A2M/ACKR1/ZFP36
GO_DENDRITE_MEMBRANE	GO_DENDRITE_MEMBRANE	31	-0.745227	-1.53305	0.0241694	0.169134	0.14618	1987	tags=32%, list=9%, signal=29%	AKAP5/PPP1R9B/PALM/WLS/SGCE/THY1/GABRE/ATF4/GABARAPL1/INSR
GO_PRODUCTION_OF_SMALL_RNA_INVOLVED_IN_GENE_SILENCING_BY_RNA	GO_PRODUCTION_OF_SMALL_RNA_INVOLVED_IN_GENE_SILENCING_BY_RNA	48	-0.676478	-1.47793	0.0240936	0.169134	0.14618	3363	tags=44%, list=15%, signal=37%	AGO3/ZMPSTE24/EGFR/NCOR1/PUM2/SRRT/HENMT1/TUT7/NCOR2/PUM1/AGO2/SMAD1/TSN/DICER1/ADAR/TUT4/PRKRA/PPP3CA/HNRNPA2B1/ZC3H12A/DDX5
GO_NEUTROPHIL_HOMEOSTASIS	GO_NEUTROPHIL_HOMEOSTASIS	15	-0.804369	-1.47009	0.0240916	0.169134	0.14618	1838	tags=40%, list=8%, signal=37%	HCAR2/PDE4B/HMGB1/AXL/IL6/ANXA1
GO_CELL_KILLING	GO_CELL_KILLING	134	-0.547304	-1.36217	0.0241417	0.169134	0.14618	1508	tags=25%, list=7%, signal=24%	GZMM/CXCL6/SH2D1A/XCL1/LAMP1/PRF1/FAM49B/SERPINB4/KLRK1/LAG3/CTSG/RAB27A/RPL30/LYZ/SERPINB9/FCGRT/IL7R/F2RL1/LGALS9/HLA-F/TUBB4B/IL18/ICAM1/SEMG1/TYROBP/HLA-E/CORO1A/KRT6A/GZMB/IFNG/PTPRC/CD55/RPS19/GNLY
GO_POST_EMBRYONIC_DEVELOPMENT	GO_POST_EMBRYONIC_DEVELOPMENT	80	-0.624289	-1.44903	0.0241975	0.16915	0.146194	2175	tags=39%, list=10%, signal=35%	FBN1/RC3H2/TGFBR1/FGFR2/CHST11/GIGYF2/BCL2L11/ITPR1/MECP2/NDN/BCL2/AGO2/C12orf57/EFEMP1/HEG1/ASH1L/MFAP2/PLEKHA1/ATM/BCL11B/ATRX/PRDM1/KDM5B/CSRNP1/TIPARP/SERP1/NPPC/ARID5B/NR4A2/SELENOP/KLF4
GO_SPONGIOTROPHOBLAST_LAYER_DEVELOPMENT	GO_SPONGIOTROPHOBLAST_LAYER_DEVELOPMENT	14	-0.799029	-1.44639	0.0242358	0.169237	0.146269	1915	tags=43%, list=9%, signal=39%	BIRC6/AKT1/ADM/ZFP36L1/PHLDA2/SOCS3
GO_ENDOCYTIC_VESICLE_MEMBRANE	GO_ENDOCYTIC_VESICLE_MEMBRANE	149	-0.549121	-1.38618	0.0243351	0.169664	0.146638	2396	tags=24%, list=11%, signal=22%	TCIRG1/STX4/STAB1/WASL/LRP1/EPS15/WLS/TAP2/TAPBP/RAC2/RAB5A/LAMP2/ATP6V0E1/HLA-DQA2/LAMP1/RAB31/RAB32/TAP1/HLA-F/RAB11FIP1/RPS27A/HLA-DQB1/HLA-DQA1/CYBA/HLA-E/CORO1A/UBC/HLA-DRB1/HLA-DPA1/APOE/HLA-DPB1/CAV1/HBEGF/B2M/HLA-DRA/CD74
GO_G_PROTEIN_COUPLED_RECEPTOR_SIGNALING_PATHWAY_COUPLED_TO_CYCLIC_NUCLEOTIDE_SECOND_MESSENGER	GO_G_PROTEIN_COUPLED_RECEPTOR_SIGNALING_PATHWAY_COUPLED_TO_CYCLIC_NUCLEOTIDE_SECOND_MESSENGER	176	-0.533132	-1.37537	0.0243487	0.169664	0.146638	4481	tags=29%, list=20%, signal=23%	ADGRF1/AKAP5/ADRA2A/PLN/GNA12/GRK5/LPAR1/PTGER2/ADCY3/GNB1/ABCA1/GNAS/RAPGEF2/GNAL/PALM/GNAQ/LGR4/AKAP12/GNA11/PTGER4/S1PR4/HRH1/GABBR1/RAMP1/ADGRL2/ADGRE5/AGT/PDE4D/PRKACB/GNG2/S1PR1/EDN1/GNA15/ADRB2/GPR65/ADCY4/GSK3A/ADGRL4/ARRDC3/GNAI2/WASF2/ADM/RAMP3/FLNA/AKAP13/CALCRL/RAMP2/RGS1/ANXA1/RGS2/CCL2
GO_NEGATIVE_REGULATION_OF_HEART_CONTRACTION	GO_NEGATIVE_REGULATION_OF_HEART_CONTRACTION	21	-0.767498	-1.49287	0.0244932	0.170489	0.147351	2150	tags=29%, list=10%, signal=26%	PDE4D/BIN1/GRK2/ATP2A2/ZC3H12A/ATP1A1
GO_POSITIVE_REGULATION_OF_TRANSFORMING_GROWTH_FACTOR_BETA_PRODUCTION	GO_POSITIVE_REGULATION_OF_TRANSFORMING_GROWTH_FACTOR_BETA_PRODUCTION	19	-0.77756	-1.47866	0.0245764	0.170887	0.147695	2482	tags=58%, list=11%, signal=51%	CREB1/ATF2/FURIN/CD34/XCL1/CX3CL1/CD200/LGALS9/PTGS2/THBS1/LUM
GO_ACTIVATION_OF_PROTEIN_KINASE_ACTIVITY	GO_ACTIVATION_OF_PROTEIN_KINASE_ACTIVITY	309	-0.472376	-1.29112	0.0246144	0.170969	0.147766	3020	tags=24%, list=14%, signal=21%	TGFBR1/EFNA5/RICTOR/CHI3L1/PILRB/DLG1/DAB2IP/CCDC88A/PRKAG2/MALT1/MAPK10/MAP3K11/TAOK2/TNFSF15/PTPN1/PRR5/PEA15/PINK1/AGT/MAP2K7/IRAK1/F2R/STK25/MAPKAP1/PKN1/TAOK1/MAP3K2/STK11/CRK/PRKACB/SYK/NRG1/ITGA1/TNFRSF10B/TGFBR2/AVPI1/ANG/AKT1/DUSP7/HACD3/PAK2/SPAG9/MAP3K20/OXSR1/ADRB2/BRAF/ADCY4/SOCS1/PAK1/PRKAR1A/MAP2K3/MAPKAPK2/GADD45G/WNK1/GAS6/OSBPL8/MAP4K4/STK4/IL18/RPS27A/GADD45B/TRAF4/THBS1/CD81/I…
GO_REGULATION_OF_T_CELL_APOPTOTIC_PROCESS	GO_REGULATION_OF_T_CELL_APOPTOTIC_PROCESS	31	-0.742475	-1.52739	0.0247095	0.171363	0.148106	988	tags=45%, list=4%, signal=43%	JAK3/PDCD1/ADA/DOCK8/NFKBID/ZC3H8/ARG2/TSC22D3/CD27/IL7R/LGALS9/LGALS3/HIF1A/CCL5
GO_PHOSPHOLIPID_BIOSYNTHETIC_PROCESS	GO_PHOSPHOLIPID_BIOSYNTHETIC_PROCESS	249	0.453854	1.29154	0.0247234	0.171363	0.148106	1935	tags=16%, list=9%, signal=14%	PLA2G2A/FABP5/PLA2G2F/HMGCS2/IDI1/FDPS/DPM3/RAB38/MBOAT7/HMGCS1/FADS1/ACSL3/DPM1/IDH1/HEXB/SLC44A2/PEMT/ARF1/MVK/MVD/INPP4B/ABHD5/HDHD5/PIGU/PIGT/STARD10/PIGP/PLCG2/CSNK2B/ACP6/SLC44A4/CRLS1/CPNE3/LPIN3/PIGH/PTPMT1/PI4K2B/CSNK2A1/CHKA
GO_CALCIUM_MEDIATED_SIGNALING	GO_CALCIUM_MEDIATED_SIGNALING	199	-0.505042	-1.31655	0.0247773	0.171555	0.148272	4308	tags=34%, list=19%, signal=27%	PLCG1/JSRP1/CD4/SLA2/MTOR/CAMK2D/EDN2/CHERP/PPP1R9B/EIF2AK3/PKD2/DYRK2/LAT2/MYO5A/NFATC3/IGF1/CALML5/STIMATE/EDNRB/ZMPSTE24/PPP1R9A/NFATC2/LMCD1/EGFR/PLEK/ADA/ZAP70/CXCR3/TRAT1/SPHK1/PPP3R1/KDR/PTBP1/NFATC1/BST1/PDE4D/CLIC2/ACKR3/ITPR1/GBP1/TBC1D10C/SYK/NRG1/SELP/MCTP1/NFAT5/LAT/EDN1/CALM1/SELENON/CDH13/ATP2A2/SELENOK/NUDT4/CALM2/TMBIM4/PPP3CA/DEFB1/VCAM1/CD3E/CCL3/CCL20/CXCL8/CXCR4/PTPRC/CCL4/SE…
GO_REGULATION_OF_REACTIVE_OXYGEN_SPECIES_METABOLIC_PROCESS	GO_REGULATION_OF_REACTIVE_OXYGEN_SPECIES_METABOLIC_PROCESS	169	-0.51793	-1.32947	0.0248606	0.17195	0.148614	2527	tags=32%, list=11%, signal=29%	BIRC2/BCR/PINK1/AGT/ACP5/PDGFRB/BST1/KHSRP/ROCK2/NNT/TIGAR/CYP1B1/SYK/BCL2/RAC2/TGFBR2/CD34/AIF1/EDN1/AKT1/TICAM1/KLRK1/RAB27A/MT-CO2/GCH1/TFAP2A/ARG2/DDAH2/FYN/ITGB2/F2RL1/PTGS2/PRCP/GNAI2/GSTP1/HIF1A/CRYAB/ICAM1/ZC3H12A/THBS1/TYROBP/INSR/CD47/CFLAR/CYBA/GADD45A/IFNG/STK17A/CDKN1A/STAT3/NFE2L2/CAV1/KLF2/KLF4
GO_REGULATION_OF_LEUKOCYTE_PROLIFERATION	GO_REGULATION_OF_LEUKOCYTE_PROLIFERATION	207	-0.516905	-1.3585	0.0248998	0.17204	0.148691	1818	tags=28%, list=8%, signal=26%	LST1/GAL/NDFIP1/SYK/CSF1/HLA-DMB/BCL2/RAC2/TGFBR2/AIF1/PTPN22/XCL1/TICAM1/TNFRSF14/TNFRSF4/SELENOK/CEBPB/NCK2/ATM/HHEX/HMGB1/ARG2/PRKAR1A/AHR/HES1/LGALS9/IGF2/GPR183/LGALS3/GSTP1/MEF2C/VCAM1/IL18/CD3E/IL6ST/PYCARD/IL6/CTNNB1/IRF1/TYROBP/CD81/RPS3/SHH/MZB1/SCGB1A1/HLA-E/CORO1A/CDKN1A/HLA-DPA1/TNFAIP3/ANXA1/PTPRC/CD55/HLA-DPB1/CCL19/IGFBP2/CD74/CCL5
GO_POSITIVE_REGULATION_OF_CAMP_MEDIATED_SIGNALING	GO_POSITIVE_REGULATION_OF_CAMP_MEDIATED_SIGNALING	16	-0.815015	-1.50877	0.0249345	0.172098	0.148742	1699	tags=19%, list=8%, signal=17%	CGAS/GSK3A/CRH
GO_VIRION_ATTACHMENT_TO_HOST_CELL	GO_VIRION_ATTACHMENT_TO_HOST_CELL	10	-0.846316	-1.44897	0.0249768	0.172208	0.148837	2356	tags=50%, list=11%, signal=45%	NECTIN2/NECTIN1/GAS6/ICAM1/CD81
GO_EARLY_ENDOSOME	GO_EARLY_ENDOSOME	331	-0.464022	-1.2724	0.0250579	0.172586	0.149163	4285	tags=32%, list=19%, signal=26%	VPS26B/RABEP2/SNX13/SNX5/MMGT1/ZFYVE28/CD4/TRAK2/LRP6/RUBCN/DTX3L/GRIPAP1/MAPK1/PIKFYVE/STX7/VPS41/DYSF/NISCH/RAB11FIP5/MYO5A/DIAPH2/ECPAS/AKT2/RAPGEF1/STAM2/SNX27/WDFY2/GGA2/EGFR/SNX17/RFTN1/RUFY1/BOK/PICALM/LDLRAD4/FLOT1/HAVCR2/ZFYVE16/LDLR/LAMP3/ARC/PPP1R21/RABGAP1L/PTPN1/SPHK1/GJA1/F2R/LAPTM4B/SORL1/KDR/LRP1/RNF11/EPS15/MIB2/PLEKHF2/EHD1/ACKR3/CD8B/WLS/RASGEF1B/TMEM127/EHD4/F8A1/PTP4A2/SAMD9L…
GO_ARACHIDONIC_ACID_SECRETION	GO_ARACHIDONIC_ACID_SECRETION	22	0.75659	1.48379	0.0251054	0.172731	0.149289	816	tags=23%, list=4%, signal=22%	PLA2G2A/MIF/PLA2G2F/NMB/ATP5PF
GO_NEGATIVE_REGULATION_OF_MRNA_METABOLIC_PROCESS	GO_NEGATIVE_REGULATION_OF_MRNA_METABOLIC_PROCESS	76	-0.628044	-1.44659	0.0252274	0.173389	0.149857	2583	tags=34%, list=12%, signal=30%	TARDBP/HNRNPL/CTR9/DYRK1A/PTBP1/RBMX/SECISBP2/TENT5C/BARD1/PABPC1/RBM38/DHX9/SUPT5H/LARP1/MAPKAPK2/SRSF6/TOB1/PAIP1/SRSF7/HNRNPA2B1/YBX1/HNRNPA0/YBX3/FUS/HNRNPU/ZFP36
GO_POSITIVE_REGULATION_OF_BLOOD_VESSEL_DIAMETER	GO_POSITIVE_REGULATION_OF_BLOOD_VESSEL_DIAMETER	51	-0.663586	-1.45801	0.0253162	0.173816	0.150227	1230	tags=24%, list=6%, signal=22%	GJA1/AGT/ITGA1/ADRB2/GCH1/BMPR2/F2RL1/ADM/NPPC/APOE/RGS2/SOD2
GO_SKELETAL_MUSCLE_SATELLITE_CELL_PROLIFERATION	GO_SKELETAL_MUSCLE_SATELLITE_CELL_PROLIFERATION	11	-0.831533	-1.45701	0.025355	0.173901	0.150299	980	tags=36%, list=4%, signal=35%	PAXBP1/AKIRIN1/CFLAR/STAT3
GO_PLASMA_MEMBRANE_RAFT	GO_PLASMA_MEMBRANE_RAFT	101	-0.58499	-1.3995	0.0254211	0.174172	0.150534	2387	tags=26%, list=11%, signal=23%	F2R/LCP2/MS4A1/CAVIN2/FLOT2/TGFBR2/CD8A/CORO1C/ADD3/CDH13/EZR/PRKAR1A/ITGB2/BMPR2/PTGS2/CTNNB1/CAV2/HAS2/CAVIN3/INSR/ATP1B3/CAVIN1/PLVAP/ATP1A1/CAV1/SELE
GO_INVADOPODIUM	GO_INVADOPODIUM	16	-0.812912	-1.50488	0.0254737	0.174349	0.150687	1942	tags=56%, list=9%, signal=51%	PDPN/SVIL/EZR/FSCN1/PAK1/ACTR2/ITGB1/MSN/PLAUR
GO_REGULATION_OF_ESTABLISHMENT_OF_PROTEIN_LOCALIZATION_TO_CHROMOSOME	GO_REGULATION_OF_ESTABLISHMENT_OF_PROTEIN_LOCALIZATION_TO_CHROMOSOME	12	0.850516	1.49056	0.0258251	0.176011	0.152123	1339	tags=42%, list=6%, signal=39%	CCT2/CCT5/CCT8/CCT7/TCP1
GO_T_CELL_DIFFERENTIATION_IN_THYMUS	GO_T_CELL_DIFFERENTIATION_IN_THYMUS	69	-0.636626	-1.44532	0.0257812	0.176011	0.152123	2873	tags=38%, list=13%, signal=33%	ADA/ZAP70/NFKBID/STAT5B/ZC3H8/JAG2/SOS1/PRKDC/STK11/CDK6/ADAM17/BCL2/ZEB1/BCL11B/CD3G/IL7R/EGR3/CD3E/CTNNB1/SHH/ZFP36L1/MAFB/CD3D/ZFP36L2/PTPRC/CD74
GO_NEGATIVE_REGULATION_OF_NEURON_DIFFERENTIATION	GO_NEGATIVE_REGULATION_OF_NEURON_DIFFERENTIATION	206	-0.504102	-1.32391	0.0258484	0.176011	0.152123	3339	tags=30%, list=15%, signal=25%	NGFR/EDNRB/SRGAP2C/EIF2AK4/PTK2/SEMA5A/FSTL4/RYK/SEMA6B/BMP7/RUFY3/NOTCH3/DLL1/KANK1/DENND5A/REST/LRP1/SEMA4D/ID4/SEMA4C/SEMA4A/BAG5/JAG1/MYLIP/NOTCH1/SPART/SEMA3F/BCL11A/THY1/PTPRG/SOX9/SPOCK1/RTN4/SOX2/CTDSP1/NRP1/CTSZ/DPYSL3/ASAP1/UBE3A/GSK3A/FKBP4/EFNB2/ARF6/HES1/SPP1/DDX6/PMP22/PPP3CA/DKK1/IRX3/ID2/PBX1/YWHAH/SHH/APP/IFRD1/APOE/ITM2C/B2M/VIM
GO_PRODUCTION_OF_MOLECULAR_MEDIATOR_OF_IMMUNE_RESPONSE	GO_PRODUCTION_OF_MOLECULAR_MEDIATOR_OF_IMMUNE_RESPONSE	227	-0.495254	-1.31704	0.0258588	0.176011	0.152123	2489	tags=23%, list=11%, signal=21%	DLG1/DENND1B/TCF3/PARP3/DDX1/MALT1/CD96/SPON2/TNFRSF1B/TCIRG1/XBP1/STX4/SAMHD1/PRKDC/PKN1/IL1R1/NDFIP1/SIRT1/CGAS/RIF1/XCL1/TICAM1/THOC1/TNFRSF14/EXOSC6/TNFRSF4/ATM/SWAP70/DNAJB9/DHX36/GAS6/IL7R/F2RL1/IL4R/HLA-F/NR4A3/DDX21/RNF168/IL18/FCER1G/IL6/ITM2A/HLA-DQB1/CD81/MZB1/HLA-E/HSPD1/PTPRC/CD55/B2M/CD74/IGKC
GO_CELL_GROWTH	GO_CELL_GROWTH	435	-0.453402	-1.27623	0.0258776	0.176011	0.152123	2703	tags=26%, list=12%, signal=23%	IGFBP4/SLC25A33/BAP1/LEF1/ALCAM/CDC73/TAOK2/BLZF1/IST1/SPHK1/GJA1/PPT1/CCN3/AGT/DBN1/FHL1/RPS6KA3/NIN/SERTAD3/URI1/CYFIP2/LRP1/FOXL2/ACVRL1/AUTS2/SEMA4D/DCUN1D3/INHBA/FRZB/C9orf72/SEMA4C/SEMA4A/STK11/POSTN/SIN3A/SFRP2/LAMB2/CDKN2AIP/NDN/SPART/ADAM17/BCL2/PDLIM5/GOLGA4/SEMA3F/SIRT1/DPYSL2/SERTAD2/BCL11A/ITGA4/SOX9/ZEB2/TGFBR2/SPOCK1/SOX17/EDN1/CLSTN1/AKT1/SORBS2/TIAM1/RTN4/SMARCA2/NRP1/ARIH2/BCAR1…
GO_REGULATION_OF_ANATOMICAL_STRUCTURE_SIZE	GO_REGULATION_OF_ANATOMICAL_STRUCTURE_SIZE	448	-0.44917	-1.26541	0.0258409	0.176011	0.152123	3368	tags=27%, list=15%, signal=24%	GBA2/NDEL1/SLC12A6/CLNS1A/EDNRB/COMP/PPP1R9A/PREX1/SEMA5A/FSTL4/EGFR/SPIRE2/PLEK/SRF/SHANK3/RYK/EFNA5/PICALM/SEMA6B/HRH1/RICTOR/RUFY3/DLG1/CXCL12/EPS8/ABI2/KANK1/WAS/JMY/IST1/MYO1C/ANXA7/CREB1/GJA1/CFL2/AGT/DBN1/RB1CC1/TRIOBP/F2R/ARPC5/WASL/BAIAP2/LRP1/SEMA4D/IQGAP2/CAPZA2/SEMA4C/SEMA4A/SIN3A/CSF3/ROCK2/NCK1/BIN1/ARFGEF1/SPART/TMSB4Y/GOLGA4/SEMA3F/ITGA1/PIK3C2A/DPYSL2/RAB5A/EDN1/E2F4/AKT1/RTN4/AD…
GO_PROTEIN_TYROSINE_KINASE_ACTIVITY	GO_PROTEIN_TYROSINE_KINASE_ACTIVITY	129	-0.565829	-1.40217	0.0259302	0.176185	0.152274	3580	tags=35%, list=16%, signal=29%	PEAK1/JAK3/ABL1/FGFR1/PTK2/DSTYK/FES/EGFR/FGFR2/ZAP70/ITK/CSK/STK16/MET/MAP2K7/KDR/BAZ1B/DYRK1A/PDGFRB/CLK4/DYRK4/IGF1R/SLA/HIPK2/EPHB4/DYRK3/HIPK3/SYK/TIE1/EFEMP1/NRP1/AXL/MAP2K3/LCK/FYN/CRIM1/NRP2/ABL2/FLT1/YES1/JAK1/CLK1/WEE1/INSR/EPHA2
GO_NEGATIVE_REGULATION_OF_MONOOXYGENASE_ACTIVITY	GO_NEGATIVE_REGULATION_OF_MONOOXYGENASE_ACTIVITY	10	-0.842012	-1.4416	0.0262471	0.178154	0.153975	712	tags=30%, list=3%, signal=29%	SNCA/NFKB1/CAV1
GO_REGULATION_OF_T_CELL_DIFFERENTIATION	GO_REGULATION_OF_T_CELL_DIFFERENTIATION	135	-0.554169	-1.37795	0.026347	0.178647	0.154402	3572	tags=40%, list=16%, signal=34%	JAK3/ABL1/NCKAP1L/SASH3/FGL2/RARA/KAT2A/CAMK4/NFATC2/RC3H2/CTLA4/ADA/ZAP70/NFKBID/STAT5B/MALT1/ZC3H8/PNP/AP3D1/MDK/XBP1/RC3H1/SOS1/RHOH/SYK/ZEB1/TGFBR2/RUNX3/LAG3/SOCS1/HMGB1/CD83/ZBTB16/TNFRSF18/CD27/IL7R/IL4R/LGALS9/CYLD/PRDM1/EGR3/NFKBIZ/IL18/RUNX1/NRARP/IRF1/ZC3H12A/CD2/SHH/IFNG/ANXA1/PTPRC/CCL19/CD74
GO_NEGATIVE_REGULATION_OF_CELL_CYCLE_ARREST	GO_NEGATIVE_REGULATION_OF_CELL_CYCLE_ARREST	22	0.753505	1.47774	0.0264716	0.179142	0.154829	624	tags=18%, list=3%, signal=18%	CCND1/MIF/MDM2/CALR
GO_LEUKOCYTE_MEDIATED_CYTOTOXICITY	GO_LEUKOCYTE_MEDIATED_CYTOTOXICITY	100	-0.58006	-1.38511	0.0264747	0.179142	0.154829	1508	tags=26%, list=7%, signal=24%	GZMM/CXCL6/SH2D1A/XCL1/LAMP1/PRF1/FAM49B/SERPINB4/KLRK1/LAG3/CTSG/RAB27A/SERPINB9/FCGRT/IL7R/F2RL1/LGALS9/HLA-F/TUBB4B/IL18/ICAM1/TYROBP/HLA-E/CORO1A/GZMB/PTPRC
GO_POSITIVE_REGULATION_OF_RESPONSE_TO_DRUG	GO_POSITIVE_REGULATION_OF_RESPONSE_TO_DRUG	23	-0.768537	-1.51417	0.0265346	0.179312	0.154976	2818	tags=35%, list=13%, signal=30%	CXCL12/PAWR/PINK1/AGT/GAL/KMT2A/CAV2/CRH
GO_POSITIVE_REGULATION_OF_CELLULAR_EXTRAVASATION	GO_POSITIVE_REGULATION_OF_CELLULAR_EXTRAVASATION	17	-0.784746	-1.47243	0.026582	0.179312	0.154976	2555	tags=47%, list=12%, signal=42%	MDK/IL1R1/RIPOR2/ITGA4/THY1/CD99/ICAM1/PLVAP
GO_THIOESTER_BIOSYNTHETIC_PROCESS	GO_THIOESTER_BIOSYNTHETIC_PROCESS	51	0.622458	1.40382	0.0265608	0.179312	0.154976	1714	tags=27%, list=8%, signal=25%	SCD/FASN/ELOVL1/ACSL3/ACSL5/SLC25A1/TECR/ACSL1/ACSS2/HSD17B12/PPCS/ELOVL6/CBR4/GSTZ1
GO_REGENERATION	GO_REGENERATION	175	-0.52879	-1.36435	0.0267126	0.180008	0.155578	2555	tags=29%, list=12%, signal=26%	MDK/PTPRF/MATN2/CCN3/ATIC/LRP1/TGFBR3/MUSTN1/POSTN/NOTCH1/TNC/LAMB2/SULF2/NREP/BCL2/TYMS/THY1/TGFBR2/SOX2/SELENON/KLF5/CEBPB/RPL30/ANGPT2/AKIRIN1/AXL/PTPN12/GRN/GAS6/ADAM15/MAP1B/SPP1/NR4A3/PPP3CA/EPPK1/GSTP1/LCP1/ADM/GSN/CLDN1/CD81/JUN/SOX15/CFLAR/NNMT/MT-CYB/APOD/CDKN1A/IFRD1/ANXA1/KLF4
GO_PLATELET_DEGRANULATION	GO_PLATELET_DEGRANULATION	111	-0.572655	-1.39212	0.0268305	0.180431	0.155943	2098	tags=32%, list=9%, signal=30%	PHACTR2/SERPINA3/ACTN4/SYK/SELP/A1BG/LAMP2/CALM1/FAM49B/SERPINE1/TUBA4A/TLN1/TIMP3/MMRN1/MAGED2/GAS6/PROS1/PCDH7/IGF2/FN1/CFD/FCER1G/FLNA/ACTN1/PECAM1/THBS1/RARRES2/VWF/SERPING1/APP/TIMP1/A2M/SELENOP/ANXA5/SPARC/SRGN
GO_HEART_MORPHOGENESIS	GO_HEART_MORPHOGENESIS	230	-0.502628	-1.33806	0.0268149	0.180431	0.155943	2232	tags=25%, list=10%, signal=23%	SOS1/PARVA/ACVRL1/TGFBR3/IFT57/JAG1/ATF2/NOTCH1/SFRP2/EPHB4/CHD7/NRG1/AHI1/S1PR1/SOX9/SNAI1/CPE/TGFBR2/HEG1/SOX17/RTN4/NOTCH2/SAV1/PLXND1/NRP1/RXRA/ASXL1/ARL13B/GSK3A/NIPBL/MDM4/ROBO1/PIM1/SOX18/BMPR2/HES1/ADAM15/NRP2/DKK1/PDCD4/MEF2C/HIF1A/RBPJ/SOX4/CTNNB1/ID2/ADAMTS1/HAS2/SPRY1/SHH/INSR/JUN/CLDN5/ENG/DSP/TPM1/CCN1
GO_MOLTING_CYCLE	GO_MOLTING_CYCLE	101	-0.582655	-1.39391	0.0268737	0.180536	0.156034	3846	tags=46%, list=17%, signal=38%	NOM1/NUMA1/MYSM1/KRT16/MYO5A/NSUN2/LGR4/CD109/FZD6/VANGL2/ZMPSTE24/EGFR/FGFR2/NF1/MPZL3/FARP2/INTU/LAMA5/PDGFA/SOS1/INHBA/NOTCH1/GAL/BCL2/WNT10A/RELA/LDB2/PER1/SOX9/SNAI1/KRT14/APCDD1/TP63/SAV1/NIPBL/FGF7/SOX18/FST/PTGS2/DKK1/RBPJ/CTNNB1/SHH/FOXQ1/KRT17/IGFBP5
GO_POSITIVE_REGULATION_OF_PHOSPHOLIPASE_ACTIVITY	GO_POSITIVE_REGULATION_OF_PHOSPHOLIPASE_ACTIVITY	55	-0.658188	-1.46086	0.0269919	0.180589	0.15608	3095	tags=27%, list=14%, signal=24%	GNAQ/FGFR1/EGFR/FGFR2/S1PR4/ITK/AGT/PDGFRB/ANG/GNA15/ABL2/FLT1/CCN1/SELE/CCL5
GO_REGULATION_OF_SYNAPTIC_TRANSMISSION_GLUTAMATERGIC	GO_REGULATION_OF_SYNAPTIC_TRANSMISSION_GLUTAMATERGIC	55	-0.656288	-1.45665	0.0269919	0.180589	0.15608	957	tags=11%, list=4%, signal=10%	HOMER1/PTGS2/DKK1/MEF2C/GLUL/CCL2
GO_CELLULAR_RESPONSE_TO_CORTICOSTEROID_STIMULUS	GO_CELLULAR_RESPONSE_TO_CORTICOSTEROID_STIMULUS	55	-0.656082	-1.45619	0.0269919	0.180589	0.15608	1014	tags=33%, list=5%, signal=31%	CREBRF/KLF9/ERRFI1/SERPINF1/NR3C1/GSTP1/MT-ND3/STC1/ICAM1/AKAP13/ZFP36L1/CFLAR/AQP1/HNRNPU/ZFP36L2/ANXA1/ZFP36/CRH
GO_REGULATION_OF_GTP_BINDING	GO_REGULATION_OF_GTP_BINDING	13	-0.81494	-1.45037	0.0269318	0.180589	0.15608	2497	tags=54%, list=11%, signal=48%	MET/C9orf72/RIPOR2/PBXIP1/CCPG1/CSNK1A1/STMN1
GO_EXTRACELLULAR_MATRIX_STRUCTURAL_CONSTITUENT_CONFERRING_COMPRESSION_RESISTANCE	GO_EXTRACELLULAR_MATRIX_STRUCTURAL_CONSTITUENT_CONFERRING_COMPRESSION_RESISTANCE	16	-0.810031	-1.49954	0.027091	0.180971	0.15641	512	tags=44%, list=2%, signal=43%	PRELP/HAPLN1/VCAN/BGN/DCN/HSPG2/LUM
GO_PEPTIDE_HORMONE_SECRETION	GO_PEPTIDE_HORMONE_SECRETION	219	-0.500165	-1.32577	0.0271042	0.180971	0.15641	2651	tags=21%, list=12%, signal=19%	KLF7/TARDBP/ITPR2/REST/ICA1/GJA1/SLC25A5/CCN3/TCIRG1/STX4/TCF7L2/LRP1/GPR27/CPT1A/LRP5/ITPR1/UBE2Q1/SLC16A1/GAL/MPC2/ARL2BP/CHD7/CPE/PHPT1/EDN1/TIAM1/ACSL4/PTPRN2/TM7SF3/PPP3CA/LTBP4/SLC25A6/HIF1A/PIM3/PER2/IL6/SOX4/SERP1/MIDN/IFNG/ANXA1/GLUL/HMGN3/ANXA5/CCL5/CRH
GO_REGULATION_OF_PROTON_TRANSPORT	GO_REGULATION_OF_PROTON_TRANSPORT	22	0.751134	1.4731	0.0271548	0.181124	0.156542	1021	tags=27%, list=5%, signal=26%	TESC/COX17/PPIF/PARK7/PM20D1/TMSB4X
GO_MITOCHONDRIAL_RESPIRATORY_CHAIN_COMPLEX_IV_ASSEMBLY	GO_MITOCHONDRIAL_RESPIRATORY_CHAIN_COMPLEX_IV_ASSEMBLY	21	0.770597	1.49952	0.0272169	0.181354	0.156741	3234	tags=62%, list=15%, signal=53%	COX17/COX16/COA3/COA4/COX14/SMIM20/SCO1/COX19/COX20/PET100/COA1/SURF1/PET117
GO_POSITIVE_REGULATION_OF_MUSCLE_CELL_DIFFERENTIATION	GO_POSITIVE_REGULATION_OF_MUSCLE_CELL_DIFFERENTIATION	79	-0.620421	-1.43711	0.0274483	0.182524	0.157752	3546	tags=39%, list=16%, signal=33%	ABL1/IGF1/KAT2A/NFATC2/PIAS1/FLOT1/TCF3/CCL8/NIBAN2/EHD1/MEF2A/TNFSF14/BNIP2/NRG1/BCL2/SIRT1/RIPOR2/RBM4/EDN1/SPAG9/CAPN2/EFNB2/SCGB3A1/IL4R/MEF2C/RBPJ/CD53/CTNNB1/SHH/ENG/SOD2
GO_CELLULAR_RESPONSE_TO_EXTRACELLULAR_STIMULUS	GO_CELLULAR_RESPONSE_TO_EXTRACELLULAR_STIMULUS	243	-0.493038	-1.31583	0.0274406	0.182524	0.157752	2349	tags=26%, list=11%, signal=23%	XBP1/WDR45/HSF1/BAIAP2/RALB/POSTN/SFRP2/TNC/RIPOR1/BCL2/SIRT1/BCL11A/ITGA4/SESN3/RNF152/PDK4/AIF1/LAMP2/NUPR2/CPEB4/FNIP1/KLF10/PMAIP1/EIF4G1/USF2/WIPI2/MAX/AXL/SLC38A2/GAS6/PIM1/FYN/CDKN2B/BMPR2/MAP1LC3B/ATF4/PTGS2/FOS/AQP3/HSPA5/GSTP1/DAPL1/VCAM1/FOSL1/TNRC6A/TLE5/NAMPT/ICAM1/ZC3H12A/MAP1LC3A/HSPA8/GABARAPL1/JUN/COL1A1/ITGA6/CYBA/CDKN1A/NFE2L2/IFI16/PTPRC/NR4A2/GLUL
GO_ANNEALING_ACTIVITY	GO_ANNEALING_ACTIVITY	12	-0.837371	-1.47419	0.0276412	0.18362	0.1587	2171	tags=50%, list=10%, signal=45%	SMARCA1/RECQL/EIF4B/FXR1/DDX3X/ANXA1
GO_DETECTION_OF_MECHANICAL_STIMULUS_INVOLVED_IN_SENSORY_PERCEPTION_OF_PAIN	GO_DETECTION_OF_MECHANICAL_STIMULUS_INVOLVED_IN_SENSORY_PERCEPTION_OF_PAIN	10	-0.836605	-1.43234	0.027776	0.184329	0.159313	839	tags=40%, list=4%, signal=39%	CXCL12/FYN/ITGA2/CXCR4
GO_EPITHELIAL_TO_MESENCHYMAL_TRANSITION	GO_EPITHELIAL_TO_MESENCHYMAL_TRANSITION	128	-0.556045	-1.3774	0.0278773	0.184628	0.15957	3080	tags=37%, list=14%, signal=32%	BCL9L/TGFBR1/FGFR2/BMP7/LDLRAD4/PHLDB1/DAB2IP/LEF1/CLASP1/OVOL2/MDK/AKNA/TCF7L2/TGFB1I1/TGFBR3/FOXF2/PHLDB2/JAG1/PDPN/NOLC1/NOTCH1/SFRP2/FOXA1/GLIPR2/SOX9/SNAI1/TCOF1/TGFBR2/TIAM1/RTN4/ADAM15/PDCD4/WWTR1/HIF1A/RBPJ/IL6/DDX17/CTNNB1/HNRNPAB/HAS2/SPRY1/ENG/COL1A1/SDCBP/SERPINB3/RGCC/DDX5
GO_RESPIRASOME	GO_RESPIRASOME	96	0.544933	1.35456	0.0278566	0.184628	0.15957	1852	tags=44%, list=8%, signal=40%	C15orf48/UQCR10/COX8A/UQCRQ/NDUFA4L2/NDUFV2/NDUFC2/HIGD1A/COX7A2/NDUFA7/COX6A1/COA3/NDUFAB1/UQCR11/STMP1/NDUFA3/NDUFB10/NDUFB4/UQCC3/NDUFA2/NDUFS4/COX7A2L/NDUFB8/NDUFS3/NDUFB9/NDUFV3/NDUFS7/SDHB/NDUFC1/NDUFB1/NDUFA12/SDHC/NDUFS2/NDUFS5/COX5A/SDHAF4/NDUFA1/COX6B1/NDUFB5/UQCRH/NDUFA6/COX7B
GO_K63_LINKED_POLYUBIQUITIN_MODIFICATION_DEPENDENT_PROTEIN_BINDING	GO_K63_LINKED_POLYUBIQUITIN_MODIFICATION_DEPENDENT_PROTEIN_BINDING	21	-0.761509	-1.48122	0.0279407	0.18486	0.159771	2627	tags=43%, list=12%, signal=38%	PARP10/ZRANB1/UIMC1/OPTN/SPRTN/TNIP2/RNF168/SQSTM1/TNFAIP3
GO_REGULATION_OF_HORMONE_SECRETION	GO_REGULATION_OF_HORMONE_SECRETION	224	-0.493928	-1.30877	0.0279877	0.184984	0.159879	2651	tags=22%, list=12%, signal=20%	KLF7/TARDBP/ITPR2/REST/CREB1/ICA1/GJA1/TMF1/SLC25A5/CCN3/AGT/TCIRG1/STX4/TCF7L2/LRP1/GPR27/CPT1A/FOXL2/LRP5/INHBA/ITPR1/SLC16A1/HCAR2/GAL/MPC2/ARL2BP/CHD7/PHPT1/EDN1/TIAM1/ACSL4/TM7SF3/SPP1/PPP3CA/SLC25A6/HIF1A/RAB11FIP1/PIM3/PER2/SOX4/KDM5B/SERP1/MIDN/IFNG/ANXA1/GLUL/HMGN3/ANXA5/CCL5/CRH
GO_RESPONSE_TO_MECHANICAL_STIMULUS	GO_RESPONSE_TO_MECHANICAL_STIMULUS	192	-0.508117	-1.32138	0.0281	0.185539	0.160359	2118	tags=24%, list=10%, signal=22%	CASP8/USP53/MAP3K2/POSTN/TNFSF14/TNC/RIPOR2/RELA/SOX9/TNFRSF10B/TGFBR2/EDN1/MEIS2/AKT1/F11R/STAT1/ANGPT2/SLC38A2/FYN/ITGA2/MAP1B/NFKB1/PTGS2/FOS/CASP1/GCLC/NFKBIA/FOSL1/IRF1/THBS1/ETS1/COL3A1/BTG2/JUN/ENG/COL1A1/CYBA/DCN/GADD45A/AQP1/ATP1A1/JUND/CXCR4/FOSB/IGFBP2/JUNB
GO_RESPONSE_TO_PURINE_CONTAINING_COMPOUND	GO_RESPONSE_TO_PURINE_CONTAINING_COMPOUND	134	-0.541362	-1.34739	0.028444	0.187601	0.16214	1648	tags=20%, list=7%, signal=19%	RELA/PER1/FDX1/XRN1/SELENON/SELL/EZR/STAT1/AKAP9/AHR/PTGS2/FOS/HSPA5/FOSL1/STC1/JUN/ZFP36L1/COL1A1/AREG/AQP1/APP/JUND/DUSP1/FOSB/SPARC/IGFBP5/JUNB
GO_NEGATIVE_REGULATION_OF_APOPTOTIC_SIGNALING_PATHWAY	GO_NEGATIVE_REGULATION_OF_APOPTOTIC_SIGNALING_PATHWAY	213	-0.503185	-1.32623	0.0284695	0.187601	0.16214	2504	tags=29%, list=11%, signal=26%	PTPN1/MNT/SLC25A5/PEA15/PINK1/RB1CC1/XBP1/MAZ/TCF7L2/URI1/EYA2/HYOU1/PTTG1IP/CASP8/ACKR3/BAG5/BIRC6/SFRP2/ITGAV/BCL2/SIRT1/RELA/ITPRIP/TNFRSF10B/SNAI1/UNC5B/AKT1/FAIM/CX3CL1/NRP1/SERPINE1/PHIP/AR/FYN/PTGS2/GCLC/HMGB2/LGALS3/IVNS1ABP/GNAI2/GSTP1/HIF1A/SIAH2/CTNNB1/DDX3X/ICAM1/THBS1/HERPUD1/ITGA6/CFLAR/YBX3/CD44/NFE2L2/TNFAIP3/DNAJA1/NR4A2/LMNA/MCL1/TNFSF10/SOD2/CD74/PLAUR
GO_CELL_ADHESION_MOLECULE_BINDING	GO_CELL_ADHESION_MOLECULE_BINDING	471	-0.44389	-1.25616	0.028848	0.189904	0.164131	2649	tags=35%, list=12%, signal=31%	NIBAN2/CNN3/TMPO/ESYT2/RPL29/PTPRF/MPRIP/IST1/PTPN1/ANXA7/GIGYF2/TSPAN4/YWHAZ/LAMA5/RPL24/CCN3/DBN1/SCRIB/DSG2/NECTIN2/PKN2/ITGB8/ATIC/NOP56/KDR/LAMA3/BAIAP2/PPFIBP1/ICAM4/PARVA/AFDN/UBAP2/EMD/PCMT1/EPS15/EHD1/PHLDB2/JAML/HCFC1/ACTN4/POSTN/COBLL1/SLC3A2/ATXN2L/SFRP2/NCK1/RPL14/EHD4/ERC1/TBC1D2/ITGAV/AHNAK/LAMB2/PLIN3/SYK/ADAM17/ITGB4/NRG1/PDLIM5/ITGA4/THY1/EXOC3/CPE/FLNB/MAPRE1/ICAM2/RTN4/PAK2/AB…
GO_CELLULAR_RESPONSE_TO_CADMIUM_ION	GO_CELLULAR_RESPONSE_TO_CADMIUM_ION	32	-0.718984	-1.48755	0.0289338	0.190277	0.164453	1595	tags=41%, list=7%, signal=38%	MT1A/AKT1/MT1F/NCF1/SUMO1/MT1M/FOS/MT1G/GSN/JUN/MT1E/MT1X/MT2A
GO_T_CELL_PROLIFERATION	GO_T_CELL_PROLIFERATION	175	-0.525714	-1.35642	0.0290765	0.191024	0.165099	1906	tags=27%, list=9%, signal=25%	NCK1/TNFSF14/NDFIP1/SYK/HLA-DMB/RAC2/TGFBR2/AIF1/XCL1/TNFRSF14/TNFRSF4/SELENOK/SATB1/CEBPB/NCK2/HMGB1/ARG2/PRKAR1A/CCND3/FYN/HES1/LGALS9/PSMB10/IGF2/LGALS3/VCAM1/IL18/CD3E/IL6ST/PYCARD/IL6/CTNNB1/IRF1/CD81/RPS3/SHH/MSN/SCGB1A1/HLA-E/CORO1A/HLA-DPA1/ANXA1/PTPRC/CD55/HLA-DPB1/CCL19/IGFBP2/CCL5
GO_UNSATURATED_FATTY_ACID_METABOLIC_PROCESS	GO_UNSATURATED_FATTY_ACID_METABOLIC_PROCESS	97	0.544467	1.36164	0.0291118	0.191064	0.165134	1458	tags=23%, list=7%, signal=21%	MIF/HPGD/SCD/AKR1C3/FABP5/AKR1C1/AKR1C2/CYP2J2/PTGR1/SCP2/PTGES3/ELOVL1/FADS1/ACSL1/FADS2/ACOX1/ACAA1/PTGES/CBR1/ACOT8/HSD17B4/ELOVL6
GO_I_KAPPAB_KINASE_NF_KAPPAB_SIGNALING	GO_I_KAPPAB_KINASE_NF_KAPPAB_SIGNALING	259	-0.486794	-1.30702	0.0295117	0.193495	0.167234	2527	tags=30%, list=11%, signal=27%	BIRC2/CARD8/GJA1/IKBKE/PINK1/IRAK1/F2R/APOL3/CASP8/MIB2/OPTN/WLS/ROCK2/RHOH/ERC1/TRIM59/CARD19/CASP10/NDFIP1/SIRT1/RELA/TNIP2/MIER1/PER1/TGM2/TNFRSF10B/ASH1L/LURAP1L/PPM1B/AKT1/HACD3/TICAM1/FAIM/CX3CL1/TERF2IP/MTDH/PIM2/LITAF/STAT1/TLE1/TMEM9B/BRD4/RIOK3/ROCK1/TRIM22/DHX36/FYN/TRIM38/TANK/F2RL1/LGALS9/LIME1/LY96/NFKB1/CASP1/EEF1D/DDX21/NFKBIA/RORA/GSTP1/BCL3/PYCARD/RPS27A/CTNNB1/BIRC3/FLNA/ZC3H12…
GO_REGULATION_OF_DENDRITIC_CELL_DIFFERENTIATION	GO_REGULATION_OF_DENDRITIC_CELL_DIFFERENTIATION	11	-0.824048	-1.44389	0.0296638	0.194298	0.167928	1351	tags=45%, list=6%, signal=43%	TMEM176A/CEBPB/HMGB1/TMEM176B/LGALS9
GO_REGULATION_OF_CELL_KILLING	GO_REGULATION_OF_CELL_KILLING	87	-0.601368	-1.41729	0.0300206	0.196438	0.169778	2356	tags=30%, list=11%, signal=27%	NECTIN2/BCL2L11/CRK/SYK/CXCL6/SH2D1A/XCL1/LAMP1/PRF1/FAM49B/SERPINB4/KLRK1/LAG3/SERPINB9/FCGRT/IL7R/F2RL1/LGALS9/HLA-F/ICAM1/TYROBP/HLA-E/KRT6A/IFNG/PTPRC/CD55
GO_CELL_TRAILING_EDGE	GO_CELL_TRAILING_EDGE	13	-0.814092	-1.44887	0.0300694	0.196562	0.169885	3614	tags=85%, list=16%, signal=71%	PIP5K1C/SPN/SELPLG/PSTPIP1/FLOT1/BST1/FLOT2/ICAM2/EZR/MYH9/MSN
GO_RESPONSE_TO_REACTIVE_OXYGEN_SPECIES	GO_RESPONSE_TO_REACTIVE_OXYGEN_SPECIES	212	-0.500368	-1.31445	0.0301644	0.196986	0.170251	1815	tags=26%, list=8%, signal=24%	MT-ND6/CYP1B1/BCL2/SIRT1/RELA/SESN3/EDN1/AKT1/PTPRK/CAPN2/PLEKHA1/NCF1/UBE3A/GCH1/STAT1/SETX/AXL/FYN/NR4A3/PLK3/FOS/PPP1R15B/MT-ND5/GSTP1/HYAL2/KPNA4/FOSL1/NET1/IL6/KDM6B/CRYAB/MMP2/MAP1LC3A/ETS1/RPS3/EEF2/JUN/COL1A1/SOD3/AREG/CFLAR/SCGB1A1/AQP1/RACK1/TPM1/APOD/NFE2L2/TNFAIP3/APOE/ANXA1/DUSP1/KLF2/KLF4/CCL19/SOD2
GO_SPONTANEOUS_SYNAPTIC_TRANSMISSION	GO_SPONTANEOUS_SYNAPTIC_TRANSMISSION	10	-0.833605	-1.42721	0.0303242	0.197832	0.170983	340	tags=40%, list=2%, signal=39%	DOC2B/PPP1R9A/NSG1/APP
GO_POSITIVE_REGULATION_OF_CELL_DEVELOPMENT	GO_POSITIVE_REGULATION_OF_CELL_DEVELOPMENT	495	-0.439587	-1.25093	0.0304002	0.19813	0.171241	3404	tags=28%, list=15%, signal=24%	TMEM106B/SCARF1/RAPGEF1/NUMBL/DUOXA1/NDEL1/NGFR/RARA/MAPK6/TSPO/SRGAP2C/CUX1/TCF12/PPP1R9A/PREX1/VEGFC/P3H1/ITSN2/SEMA5A/FES/SRF/TGIF2/KDM4C/SHANK3/EFNA5/BMP7/RUFY3/ETV5/DVL3/TCF3/DAB2IP/CXCL12/PLXNA2/ATF1/NIBAN2/NCOA1/ARHGEF2/C21orf91/MDK/NBL1/IST1/REST/LIMS2/AGT/DBN1/TNFRSF1B/TRIOBP/RREB1/SRRT/NIN/STK25/LIMS1/BAIAP2/LRP1/SEMA4D/STK11/SIN3A/CRK/NOTCH1/NCK1/FOXA1/BIN1/CSF1/BCL2/PRKCH/GOLGA4/EP300…
GO_AZUROPHIL_GRANULE_MEMBRANE	GO_AZUROPHIL_GRANULE_MEMBRANE	56	0.607409	1.38274	0.0304756	0.198424	0.171495	1594	tags=32%, list=7%, signal=30%	MGST1/VAMP8/BST2/PSAP/VAPA/NDUFC2/CD63/SYNGR1/LAMTOR1/ATP6V0C/RAP1B/RAB5C/CEACAM6/GAA/CD68/BRI3/CMTM6/CPNE3
GO_PLATELET_ACTIVATION	GO_PLATELET_ACTIVATION	144	-0.533489	-1.34069	0.0305994	0.199033	0.172021	4001	tags=34%, list=18%, signal=28%	GNB1/MAPK1/PIK3CA/C1QTNF1/PIK3CG/SH2B3/GNAS/ILK/GNAQ/FZD6/GNA11/DGKD/STXBP3/COMP/PLEK/SRF/PLSCR1/ITPR2/YWHAZ/F2R/PDGFA/LCP2/ITPR1/PDPN/SYK/PRKCH/SELP/GNG2/GNA15/F11R/CSRP1/AXL/TLN1/LCK/PIK3R1/GAS6/FYN/FCER1G/IL6/MYH9/FLNA/COL3A1/COL1A1/COL1A2/VWF/MYL9/APOE/MYL12A/RAP2B
GO_REGULATION_OF_EPITHELIAL_TO_MESENCHYMAL_TRANSITION	GO_REGULATION_OF_EPITHELIAL_TO_MESENCHYMAL_TRANSITION	80	-0.615831	-1.4294	0.0308594	0.200525	0.17331	4359	tags=50%, list=20%, signal=40%	LOXL2/SFRP1/FOXC1/ADIPOR1/EZH2/MTOR/GCNT2/OLFM1/CLASP2/MAD2L2/BCL9L/TGFBR1/BMP7/LDLRAD4/PHLDB1/DAB2IP/LEF1/CLASP1/OVOL2/MDK/TCF7L2/TGFB1I1/PHLDB2/JAG1/PDPN/NOTCH1/SFRP2/FOXA1/GLIPR2/SNAI1/TGFBR2/TIAM1/WWTR1/IL6/CTNNB1/ENG/COL1A1/SDCBP/SERPINB3/RGCC
GO_GLIOGENESIS	GO_GLIOGENESIS	258	-0.48179	-1.29382	0.0309537	0.200938	0.173668	2978	tags=27%, list=13%, signal=24%	BOK/MED12/NF1/ETV5/DAB2IP/DLL1/CSK/IFNGR1/LDLR/LEF1/MDK/CREB1/MATN2/SCRIB/TNFRSF1B/LRP1/GPR157/ID4/NOTCH1/CDK6/BIN1/LAMB2/B4GALT5/NDN/CSF1/NRG1/PRKCH/SKI/PRKCI/RELA/SOX9/BMERB1/DICER1/APCDD1/AKT1/TIAM1/RTN4/SOX2/CX3CL1/NAB1/GPC1/BACE2/GRN/TMEM98/PHGDH/HES1/C1QA/NFIB/GPR183/GSTP1/EGR2/IL6ST/IL6/GSN/SOX4/CTNNB1/ID2/CCL3/SYNE2/SHH/EEF2/AREG/S100A8/APP/IFNG/STAT3/CXCR4/ANXA1/CCL2/VIM
GO_ANION_TRANSMEMBRANE_TRANSPORT	GO_ANION_TRANSMEMBRANE_TRANSPORT	250	0.438778	1.2497	0.0310626	0.201446	0.174106	1891	tags=12%, list=9%, signal=11%	IRS2/FXYD3/SLC1A6/VDAC1/CLIC3/SLC16A3/SLC6A8/APOL1/OSR1/VDAC2/SLC25A1/TTYH1/VDAC3/SLC27A5/CLIC1/ABCD3/ARL6IP5/PRNP/ARL6IP1/SLC12A2/PRAF2/CLCA4/ANO6/SLC44A4/MFSD10/SLC25A11/SLC25A38/SLC25A10/SLC12A5/CPT2
GO_TRANSFORMING_GROWTH_FACTOR_BETA1_PRODUCTION	GO_TRANSFORMING_GROWTH_FACTOR_BETA1_PRODUCTION	12	-0.83269	-1.46595	0.0312577	0.20251	0.175026	2380	tags=50%, list=11%, signal=45%	LAPTM4B/FURIN/CX3CL1/THBS1/TYROBP/LUM
GO_POLY_PYRIMIDINE_TRACT_BINDING	GO_POLY_PYRIMIDINE_TRACT_BINDING	26	-0.727711	-1.46535	0.0317785	0.205681	0.177767	3974	tags=42%, list=18%, signal=35%	SSB/MSI2/DAZAP1/RBMS3/DIS3L2/PTBP1/PABPC1/ATXN1/PABPC4/HNRNPU/HNRNPH1
GO_POSITIVE_REGULATION_OF_GLYCOPROTEIN_METABOLIC_PROCESS	GO_POSITIVE_REGULATION_OF_GLYCOPROTEIN_METABOLIC_PROCESS	23	-0.757284	-1.492	0.0318918	0.20621	0.178224	417	tags=30%, list=2%, signal=30%	RAMP1/PAWR/TCF7L2/ARFGEF1/CTNNB1/CCL19/CCL21
GO_POSITIVE_REGULATION_OF_MACROPHAGE_CHEMOTAXIS	GO_POSITIVE_REGULATION_OF_MACROPHAGE_CHEMOTAXIS	13	-0.809362	-1.44045	0.0321612	0.207574	0.179403	1767	tags=46%, list=8%, signal=43%	MDK/CSF1/AKIRIN1/THBS1/RARRES2/CCL5
GO_NUCLEAR_TRANSCRIBED_MRNA_CATABOLIC_PROCESS	GO_NUCLEAR_TRANSCRIBED_MRNA_CATABOLIC_PROCESS	204	-0.504809	-1.32248	0.0321661	0.207574	0.179403	2844	tags=42%, list=13%, signal=37%	DIS3/DIS3L2/HBS1L/NT5C3B/RPL4/RPL18A/RPS12/RPL29/RPL27/RPL24/SAMD4A/RPS15/RPL21/LSM6/RPL10/RPL36/RPS4X/RC3H1/DCP2/CNOT11/RPS10/RPL14/MAGOH/SECISBP2/TUT7/EXOSC5/RPS17/SAMD4B/PABPC1/AGO2/GSPT1/DCP1A/RPL35/XRN1/RPS13/EXOSC6/RPL37/RPL32/TUT4/RPS8/SMG1/CNOT9/ATM/CSDE1/EIF4G1/RPL30/RPL7A/CNOT6L/RPL35A/RPS7/RPS25/CNOT1/RPL36A/RPS27/DHX36/TOB1/EIF4A3/ETF1/DDX6/RPL11/RPL5/RPL37A/RPL31/RPS18/RPL3/TNRC6A/RP…
GO_POSITIVE_REGULATION_OF_TOLL_LIKE_RECEPTOR_SIGNALING_PATHWAY	GO_POSITIVE_REGULATION_OF_TOLL_LIKE_RECEPTOR_SIGNALING_PATHWAY	22	-0.765221	-1.50245	0.0322553	0.207741	0.179547	1428	tags=41%, list=6%, signal=38%	FLOT1/MFHAS1/PTPN22/RTN4/PJA2/HMGB1/F2RL1/CYBA/CAV1
GO_NEGATIVE_REGULATION_OF_MACROPHAGE_ACTIVATION	GO_NEGATIVE_REGULATION_OF_MACROPHAGE_ACTIVATION	16	-0.804895	-1.49004	0.0322366	0.207741	0.179547	2711	tags=50%, list=12%, signal=44%	LDLR/ADGRF5/CX3CL1/CD200/GRN/ZC3H12A/CST7/PTPRC
GO_NEGATIVE_REGULATION_OF_TRANSFERASE_ACTIVITY	GO_NEGATIVE_REGULATION_OF_TRANSFERASE_ACTIVITY	257	-0.486644	-1.30617	0.032501	0.209118	0.180737	2088	tags=26%, list=9%, signal=24%	IGF1R/LRP5/CHORDC1/BAG5/FBXO7/SFRP2/NCK1/RHOH/HIPK3/IPO7/SIRT1/THY1/ITPRIP/RGS14/DUSP22/PHPT1/HEG1/CORO1C/DUSP14/PTPN22/AKT1/DUSP7/PAK2/TRIB1/ADAR/PKIG/SOCS1/GSK3A/HHEX/EIF4A2/PRKAR1A/RPS7/WNK1/ERRFI1/CDKN2B/MVP/RPL11/RPL5/PDCD4/GSTP1/WWTR1/HYAL2/CDKN1C/TAF7/PYCARD/PPP1R1B/GADD45B/SPRY1/GMFG/GADD45A/DUSP2/RACK1/MIDN/IFNG/CDKN1A/HNRNPU/TNFAIP3/APOE/PTPRC/DNAJA1/SFN/SOCS3/CAV1/SERPINB3/DUSP1/RGS2/Z…
GO_MITOCHONDRIAL_MEMBRANE_ORGANIZATION	GO_MITOCHONDRIAL_MEMBRANE_ORGANIZATION	129	0.508256	1.31484	0.0325497	0.209225	0.18083	2033	tags=33%, list=9%, signal=30%	BNIP3/BNIP3L/ROMO1/ATP5IF1/PPIF/ATP5MC1/CALM3/ATP5F1E/ATP5MF/DYNLT1/BID/TIMM13/ATP5PB/BAD/ATP5ME/UQCC3/ATP5PD/YWHAB/YWHAE/ATP5MC2/ATP5PF/ATP5F1B/ATP5F1A/TMEM14A/BLOC1S2/HK2/AFG3L2/ATP5F1D/TIMM22/TOMM20/TIMM9/MICOS13/YWHAQ/TMEM11/DMAC2L/CHCHD3/ATP5F1C/ZNF205/BCL2L1/HSP90AA1/CHCHD6/MUL1/TMEM102
GO_LUMENAL_SIDE_OF_ENDOPLASMIC_RETICULUM_MEMBRANE	GO_LUMENAL_SIDE_OF_ENDOPLASMIC_RETICULUM_MEMBRANE	22	-0.760853	-1.49388	0.0327884	0.210553	0.181977	749	tags=55%, list=3%, signal=53%	TAPBP/HLA-DQA2/CANX/HLA-F/HLA-DQB1/HLA-DQA1/HLA-E/HLA-DRB1/HLA-DPA1/HLA-DPB1/HLA-DRA/CD74
GO_POSITIVE_REGULATION_OF_INTERLEUKIN_6_SECRETION	GO_POSITIVE_REGULATION_OF_INTERLEUKIN_6_SECRETION	31	-0.721916	-1.4851	0.0333803	0.213934	0.1849	3392	tags=58%, list=15%, signal=49%	TWIST1/TLR4/IL1RAP/IFIH1/DDX58/MAVS/IL17RC/F2R/XBP1/AIF1/MBP/DHX9/SELENOK/HMGB1/F2RL1/LGALS9/HYAL2/PYCARD
GO_BRANCHED_CHAIN_AMINO_ACID_METABOLIC_PROCESS	GO_BRANCHED_CHAIN_AMINO_ACID_METABOLIC_PROCESS	21	0.760465	1.4798	0.0333792	0.213934	0.1849	2396	tags=57%, list=11%, signal=51%	BCAT2/HMGCL/HSD17B10/HIBADH/MCCC2/BCKDK/BCKDHA/BCKDHB/MCCC1/DBT/IVD/ACADSB
GO_GLUTAMINE_FAMILY_AMINO_ACID_CATABOLIC_PROCESS	GO_GLUTAMINE_FAMILY_AMINO_ACID_CATABOLIC_PROCESS	24	-0.747898	-1.48167	0.0334983	0.214481	0.185372	988	tags=21%, list=4%, signal=20%	ARG2/DDAH2/OAT/GLS/GLUL
GO_REPLICATIVE_SENESCENCE	GO_REPLICATIVE_SENESCENCE	13	-0.808209	-1.4384	0.03373	0.215753	0.186472	1216	tags=31%, list=5%, signal=29%	ATR/SERPINE1/ATM/CDKN1A
GO_EXTRACELLULAR_MATRIX_BINDING	GO_EXTRACELLULAR_MATRIX_BINDING	54	-0.656934	-1.45349	0.0339411	0.216892	0.187456	1483	tags=39%, list=7%, signal=36%	SPOCK1/CLEC14A/NTN4/GPC1/TGFBI/SPOCK2/ITGA2/SPP1/ITGB1/LGALS3/ANXA2/BGN/THBS1/SHH/ITGA6/DCN/BCAM/CCN1/SPARC/SPARCL1/LYPD3
GO_PHYSIOLOGICAL_CARDIAC_MUSCLE_HYPERTROPHY	GO_PHYSIOLOGICAL_CARDIAC_MUSCLE_HYPERTROPHY	24	-0.745764	-1.47744	0.0340258	0.217221	0.187741	2423	tags=38%, list=11%, signal=33%	AGT/PDLIM5/EDN1/SORBS2/GSK3A/PAK1/YY1/AKAP13/RGS2
GO_POSITIVE_REGULATION_OF_LIPID_CATABOLIC_PROCESS	GO_POSITIVE_REGULATION_OF_LIPID_CATABOLIC_PROCESS	21	0.759056	1.47706	0.0340639	0.217252	0.187768	1051	tags=10%, list=5%, signal=9%	IRS2/ABHD5
GO_POSITIVE_REGULATION_OF_CHEMOTAXIS	GO_POSITIVE_REGULATION_OF_CHEMOTAXIS	127	-0.558129	-1.38041	0.0342895	0.218479	0.188828	2638	tags=35%, list=12%, signal=31%	CXCL14/MDK/MET/PRKD2/STX4/KDR/PDGFRB/GPSM3/TNFSF14/ADAM17/CSF1/S1PR1/RIPOR2/RAC2/AIF1/EDN1/TIAM1/XCL1/NRP1/CDH13/OXSR1/SERPINE1/SWAP70/HMGB1/AKIRIN1/WNK1/GAS6/BMPR2/ITGA2/F2RL1/LGALS9/XCL2/F3/IL6/CCL3/THBS1/RARRES2/CXCL13/CXCL8/CXCR4/CCL4/CCL19/CD74/CCL5/CCL21
GO_SINGLE_FERTILIZATION	GO_SINGLE_FERTILIZATION	100	0.532787	1.33386	0.0345698	0.220051	0.190186	1339	tags=14%, list=6%, signal=13%	CCT2/SPINK1/ALDOA/VDAC2/PARK7/SLIRP/SNU13/CD46/CCT5/CCT8/HEXB/CDK1/CCT7/TCP1
GO_REGULATION_OF_MUSCLE_CONTRACTION	GO_REGULATION_OF_MUSCLE_CONTRACTION	145	-0.536784	-1.34807	0.0346767	0.220517	0.190589	2467	tags=22%, list=11%, signal=20%	SPHK1/F2R/DSG2/PDE4D/CLIC2/BIN1/C12orf57/EDN1/CALM1/PDE4B/GRK2/ADRB2/ATP2A2/AKAP9/ANXA6/ITGA2/CALM2/SUMO1/PTGS2/TNNI2/STC1/FLNA/ZC3H12A/DSP/CCN2/CALCRL/ATP1A1/MYL9/TPM1/TNNT3/CAV1/RGS2
GO_POSITIVE_REGULATION_OF_T_CELL_MEDIATED_CYTOTOXICITY	GO_POSITIVE_REGULATION_OF_T_CELL_MEDIATED_CYTOTOXICITY	25	-0.726951	-1.45259	0.034921	0.221855	0.191745	1381	tags=28%, list=6%, signal=26%	NECTIN2/XCL1/FAM49B/FCGRT/HLA-F/HLA-E/PTPRC
GO_IONOTROPIC_GLUTAMATE_RECEPTOR_BINDING	GO_IONOTROPIC_GLUTAMATE_RECEPTOR_BINDING	23	-0.752732	-1.48303	0.0351077	0.222825	0.192584	3003	tags=35%, list=14%, signal=30%	SHANK3/FLOT1/FLOT2/NETO2/CANX/SQSTM1/MT-ND2/FUS
GO_REGULATION_OF_CELL_SUBSTRATE_ADHESION	GO_REGULATION_OF_CELL_SUBSTRATE_ADHESION	191	-0.508212	-1.31873	0.0351617	0.222951	0.192693	3013	tags=37%, list=14%, signal=32%	COL16A1/PLEKHA2/EFNA5/EDIL3/PPM1F/NF1/SDC4/NID1/KANK1/CLASP1/CASK/MDK/LIMS2/TRIOBP/RREB1/LIMS1/KDR/LRP1/BST1/ACVRL1/PHLDB2/ACTN4/JAG1/POSTN/ROCK2/GBP1/CRK/PDPN/NOTCH1/CDK6/CSF1/BCL2/RSU1/THY1/RAC2/DUSP22/SPOCK1/RCC2/CORO1C/CARMIL1/CX3CL1/UTRN/NRP1/CDH13/SERPINE1/CCDC80/ANGPT2/ITGA5/ROCK1/PIK3R1/PLAU/SPOCK2/ADAM15/IQGAP1/MAP4K4/MACF1/FN1/CD3E/FLNA/THBS1/HAS2/TACSTD2/COL1A1/ITGA6/ARPC2/APOD/MYADM/C…
GO_REGULATION_OF_NEUROINFLAMMATORY_RESPONSE	GO_REGULATION_OF_NEUROINFLAMMATORY_RESPONSE	30	-0.732575	-1.50239	0.0357449	0.226211	0.195511	2711	tags=43%, list=12%, signal=38%	LDLR/SPHK1/TNFRSF1B/CX3CL1/CD200/ATM/GRN/PTGS2/IL18/IL6/CCL3/CST7/PTPRC
GO_NEURON_DEATH_IN_RESPONSE_TO_OXIDATIVE_STRESS	GO_NEURON_DEATH_IN_RESPONSE_TO_OXIDATIVE_STRESS	28	-0.733791	-1.48355	0.0357449	0.226211	0.195511	2498	tags=46%, list=11%, signal=41%	REST/LANCL1/FBXW7/PINK1/FBXO7/PARP1/ATF4/NR4A3/HIF1A/NCOA7/CTNNB1/RACK1/MCL1
GO_CYTOKINE_RECEPTOR_BINDING	GO_CYTOKINE_RECEPTOR_BINDING	229	-0.488354	-1.29718	0.0357967	0.226321	0.195605	1785	tags=20%, list=8%, signal=18%	SYK/ADAM17/CSF1/SMURF2/TGFBR2/CXCL6/USP15/XCL1/CCL17/CX3CL1/CDH5/STAT1/ITGA5/PIK3R1/CCL3L1/XCL2/DEFB1/SOCS2/TRIP6/IL18/IL6ST/PYCARD/IL6/JAK1/CCL3/TRAF4/CXCL13/LTB/ENG/CFLAR/CXCL3/CCL20/CCL14/SDCBP/CXCL8/IFNG/STAT3/CCL4/CXCL1/CCL19/TNFSF10/CCL5/CXCL2/CCL2/CCL21
GO_VIRAL_GENE_EXPRESSION	GO_VIRAL_GENE_EXPRESSION	194	-0.506773	-1.32151	0.0359783	0.22725	0.196408	2624	tags=38%, list=12%, signal=34%	LEF1/RPL18A/RPS12/TARDBP/RPL29/REST/RPL27/RPL24/RPS15/RPL21/RPL10/SHFL/RPL36/RPS4X/PTBP1/POM121/PCBP2/RPS10/RPL14/NUP93/RPS17/FURIN/POLR2A/EP300/RPL35/RPS13/DHX9/EIF3A/RPL37/RPL32/SUPT5H/TPR/RANBP2/RPS8/EIF3D/RPL30/RPL7A/USF2/RPL35A/RPS7/RPS25/RPL36A/RPS27/CHD1/SPCS3/RPL11/RPL5/RPL37A/RPL31/RPS18/EIF3L/RPL3/RPL15/EIF3G/RPS16/RPL10A/RPS27A/CCL3/RPS3A/RPL34/RPS3/JUN/RPL7/TRIM31/RPL13/RPL27A/RPS14/E…
GO_PEPTIDE_BINDING	GO_PEPTIDE_BINDING	247	-0.484609	-1.297	0.0362586	0.2288	0.197748	1487	tags=17%, list=7%, signal=16%	NKTR/ANG/CLSTN1/LNPEP/SLC40A1/ADRB2/PPIG/RXRA/TPP1/PIK3R1/ITGB2/ITGA2/ECE1/TAP1/HLA-F/C1QA/PPP3CA/SLC7A5/CLTB/NFKBIA/GSTP1/KPNA4/PPIC/ITM2A/RAMP3/CRYAB/HLA-DQB1/HLA-DQA1/INSR/CALCRL/HLA-E/HLA-DRB1/HSPG2/RAMP2/HLA-DPA1/APOE/HLA-DPB1/ITM2C/CRIP1/ANXA5/HLA-DRA/CD74
GO_NEGATIVE_REGULATION_OF_MICROTUBULE_POLYMERIZATION	GO_NEGATIVE_REGULATION_OF_MICROTUBULE_POLYMERIZATION	13	-0.802483	-1.4282	0.0363446	0.229122	0.198026	3010	tags=46%, list=14%, signal=40%	SNCA/DYRK1A/MAPRE1/CDH5/FKBP4/STMN1
GO_CELLULAR_RESPONSE_TO_OXYGEN_LEVELS	GO_CELLULAR_RESPONSE_TO_OXYGEN_LEVELS	212	0.452755	1.27169	0.0366923	0.231091	0.199728	1167	tags=22%, list=5%, signal=21%	CA9/ENO1/BNIP3/FAM162A/PGK1/BNIP3L/ERO1A/NDRG1/P4HB/MDM2/HILPDA/PSMA7/HIGD1A/CITED2/TMBIM6/EIF4EBP1/PPARG/RBX1/EGLN3/PSMA6/PSMA3/UBB/PSMD7/PSMB2/PSMA4/CHCHD2/NOL3/BAD/PSMA1/PSMB3/PSMB1/NPEPPS/PSMB6/ELOB/PSMD13/PSMD3/ATP6AP1/PSMC6/PSMB5/HMOX1/SRC/PSMC4/PSMD8/PSMD11/PSMC1/DDAH1
GO_REGULATION_OF_T_CELL_MEDIATED_CYTOTOXICITY	GO_REGULATION_OF_T_CELL_MEDIATED_CYTOTOXICITY	32	-0.707606	-1.46401	0.0370458	0.233093	0.201459	1381	tags=25%, list=6%, signal=23%	NECTIN2/XCL1/FAM49B/FCGRT/IL7R/HLA-F/HLA-E/PTPRC
GO_CELL_CELL_ADHESION_MEDIATED_BY_INTEGRIN	GO_CELL_CELL_ADHESION_MEDIATED_BY_INTEGRIN	16	-0.800079	-1.48112	0.0371126	0.233289	0.201628	1656	tags=56%, list=7%, signal=52%	ITGA4/PODXL/SWAP70/ITGA5/WNK1/ITGB1/CD3E/CXCL13/CCL5
GO_INTERLEUKIN_2_BIOSYNTHETIC_PROCESS	GO_INTERLEUKIN_2_BIOSYNTHETIC_PROCESS	23	-0.748796	-1.47527	0.0372516	0.233939	0.202189	1194	tags=30%, list=5%, signal=29%	PAWR/STAT5B/LAG3/IL18/CD3E/PTPRC/ZFP36
GO_ATPASE_ACTIVATOR_ACTIVITY	GO_ATPASE_ACTIVATOR_ACTIVITY	23	-0.74825	-1.4742	0.0377876	0.237078	0.204902	443	tags=26%, list=2%, signal=26%	DNAJC10/DNAJB1/DNAJB6/ATP1B3/DNAJB4/DNAJA1
GO_PEPTIDYL_SERINE_MODIFICATION	GO_PEPTIDYL_SERINE_MODIFICATION	287	-0.476417	-1.28958	0.0378788	0.237422	0.2052	4166	tags=37%, list=19%, signal=31%	PRKCB/MTOR/BCAR3/CAMK2D/SPRY2/MAPK1/MARK3/EIF2AK3/POGLUT1/PIK3CA/TCL1A/PRKAA2/MORC3/STK38/CAB39/DYRK2/STK38L/MAD2L2/ILK/CSNK1G3/ATR/AKT2/CREBL2/CSNK1G1/RPS6KA5/CAMK4/MKNK1/NEK6/EGFR/GGNBP2/TGFBR1/SNCA/RAPGEF3/PPM1F/RICTOR/NAA10/AKT3/GALNT3/PDCD10/CSNK1G2/PRKD2/IKBKE/PINK1/RPS6KA3/PKN2/DYRK1A/PRKDC/MAPKAP1/PKN1/PDE4D/DYRK4/CSF3/ROCK2/HIPK2/SFRP2/NCK1/DYRK3/HIPK3/SYK/BCL2/PRKCH/PRKCI/NSD1/TGFBR2/AK…
GO_REGULATION_OF_RAS_PROTEIN_SIGNAL_TRANSDUCTION	GO_REGULATION_OF_RAS_PROTEIN_SIGNAL_TRANSDUCTION	225	-0.492643	-1.30894	0.0381679	0.239006	0.206569	4220	tags=44%, list=19%, signal=36%	KCTD13/FGD6/SPRY4/KITLG/FGD4/ARHGEF19/ARHGAP35/LPAR1/PLEKHG2/ABR/BCL6/RASGRP1/RGL2/RASIP1/TNFAIP1/SPRY2/ARHGEF15/ARHGEF5/SHC1/ABCA1/TRIO/STMN3/KCTD10/GPR174/PLEKHG1/PREX2/GPR4/DENND4B/CYTH4/ABL1/IGF1/RAPGEF1/PSD4/RASA4/SOS2/RASA2/MCF2L/PREX1/ITSN2/FARP1/MFN2/CADM4/ARHGDIB/NF1/FLOT1/DAB2IP/IQSEC1/EPS8/FARP2/KANK1/ARHGEF2/RASAL3/MET/BCR/MYO9B/F2R/P2RY10/MAPRE2/PDGFRB/SOS1/MAPKAP1/ARHGEF3/AUTS2/CRK/…
GO_NEGATIVE_REGULATION_OF_TRANSPORT	GO_NEGATIVE_REGULATION_OF_TRANSPORT	430	-0.444175	-1.25065	0.0384068	0.240272	0.207663	2524	tags=22%, list=11%, signal=20%	SESTD1/FRMD4A/CARD8/REST/ATXN2/BCR/GNB5/GJA1/SLC25A5/CCN3/PEA15/TNFRSF1B/F2R/SVIP/OAZ1/INHBA/CRBN/CLIC2/GBP1/NOTCH1/ITGAV/BIN1/NDFIP1/NRG1/BCL2/MCTP1/APPL1/BARD1/DERL3/PLA2G10/TBC1D4/GABRE/CD34/EDN1/PTPN22/AKT1/CALM1/CX3CL1/CD200/PKIG/OXSR1/TNFRSF4/EZR/TPR/UBE2J1/GSK3A/HMGB1/ARG2/ARF6/WNK1/GAS6/F2RL1/CALM2/SUMO1/LGALS9/MAP1B/SERPINB1/ATF4/HLA-F/NFKB1/PTGS2/PPP3CA/GCLC/SP100/LGALS3/GNAI2/FN1/RAB11…
GO_CELL_MIGRATION_INVOLVED_IN_SPROUTING_ANGIOGENESIS	GO_CELL_MIGRATION_INVOLVED_IN_SPROUTING_ANGIOGENESIS	54	-0.651404	-1.44126	0.0384665	0.240416	0.207787	3051	tags=50%, list=14%, signal=43%	SRF/SPRED1/AKT3/PDCD10/FBXW7/HDAC5/KDR/MIA3/HDAC7/NOTCH1/EPHB4/PIK3R3/PIK3C2A/RHOJ/AKT1/CLEC14A/NRP1/EFNB2/ROBO1/PTGS2/ITGB1/EGR3/FGFBP1/NR4A1/THBS1/ANXA1/KLF4
GO_MEMBRANE_REGION	GO_MEMBRANE_REGION	305	-0.470629	-1.28147	0.038864	0.242668	0.209734	3095	tags=32%, list=14%, signal=28%	EGFR/RFTN1/SPRED1/TGFBR1/EFNA5/RGMB/FLOT1/EFNB1/SDC4/DLG1/ZAP70/XPO1/DLL1/CSK/FXYD1/PLSCR1/ARC/BIRC2/MYO1C/GJA1/PPT1/SLC25A5/CBLB/TNFRSF1B/F2R/TUBB/KDR/LCP2/MS4A1/CASP8/CAVIN2/CRK/PDPN/SYNJ2/AHNAK/FLOT2/ADAM17/FURIN/ITGA1/S1PR1/RHOQ/SMURF2/THY1/UNC5B/TGFBR2/CD8A/LAT/RAB5A/CORO1C/PODXL/LAMP2/ADD3/CDH13/CAPN2/EZR/GPC1/RANBP2/PRKAR1A/CD79A/LCK/FYN/ITGB2/BMPR2/IQGAP1/PTGS2/ITGB1/GNAI2/ANXA2/HYAL2/CTN…
GO_MULTICELLULAR_ORGANISM_GROWTH	GO_MULTICELLULAR_ORGANISM_GROWTH	130	-0.543087	-1.34858	0.0393082	0.244975	0.211728	2642	tags=36%, list=12%, signal=32%	STK40/HOXA5/RARA/COMP/ZMPSTE24/KAT2A/TBL1XR1/RC3H2/STAT5A/STAT5B/TNS2/GIGYF2/CREB1/HSF1/SOS1/PDE4D/CHD7/CSF1/BCL2/MBD5/EP300/SLC25A25/HEG1/NOTCH2/ADRB2/EZR/PLEKHA1/ATM/NIPBL/CCM2/AR/ATRX/TAF10/IGF2/SOCS2/CLIC4/WWTR1/CDKN1C/ANKRD11/NPPC/ZFP36L1/APP/STAT3/ARID5B/SELENOM/KLF2/RBBP6
GO_CYTOKINE_SECRETION	GO_CYTOKINE_SECRETION	210	-0.493223	-1.29765	0.0393082	0.244975	0.211728	2566	tags=28%, list=12%, signal=25%	PNP/MDK/CARD8/AGT/TNFRSF1B/TCIRG1/F2R/XBP1/SORL1/IL1RL1/LCP2/LRP1/POSTN/GBP1/NOTCH1/FRMD8/ITGAV/SYK/GBP5/CD34/AIF1/MBP/PTPN22/DHX9/CX3CL1/TNFRSF14/NOTCH2/CD200/TNFRSF4/SELENOK/EZR/BTN3A2/SOCS1/HMGB1/ARG2/DHX36/GAS6/F2RL1/IL4R/LGALS9/SERPINB1/CASP1/HYAL2/RBPJ/FN1/SPTBN1/PYCARD/CCL3/ZC3H12A/CD2/CARD16/IFNG/FOXP1/TNFAIP3/ANXA1/RGCC/CCL19/SRGN
GO_POSITIVE_REGULATION_OF_RESPONSE_TO_DNA_DAMAGE_STIMULUS	GO_POSITIVE_REGULATION_OF_RESPONSE_TO_DNA_DAMAGE_STIMULUS	98	-0.575863	-1.36902	0.0394873	0.245857	0.21249	4212	tags=43%, list=19%, signal=35%	EYA3/DTX3L/NACC2/NKX3-1/APBB1/MAD2L2/MSX1/SLF1/ATR/CEBPG/MRNIP/EGFR/SPIRE2/SPRED1/PARP3/PARP9/WAS/UIMC1/EID3/EYA2/PRKDC/TIGAR/PYHIN1/SIRT1/RIF1/BCLAF1/FXR1/DHX9/MYC/XRCC1/PMAIP1/ATM/HMGB1/ACTR2/PARP1/RNF168/SMCHD1/RPS3/SKIL/NSMCE1/FUS/DDX5
GO_INTERACTION_WITH_HOST	GO_INTERACTION_WITH_HOST	196	-0.49808	-1.29958	0.0396197	0.246447	0.213	1466	tags=22%, list=7%, signal=21%	DDB1/LAMP1/THOC1/TNFRSF14/GRK2/F11R/TNFRSF4/RXRA/SLC52A2/EFNB2/AXL/ITGA5/NECTIN1/PABPN1/SERPINB9/GAS6/TRIM38/CHMP3/ITGA2/LGALS9/ITGB1/VPS37B/CTSB/HYAL2/KPNA4/GSN/CTNNB1/CLDN1/ICAM1/CAV2/CD81/INSR/EPHA2/TRIM31/KRT6A/CXCL8/IFITM1/CXCR4/CD55/IFITM3/CAV1/SERPINB3/CD74/IFITM2
GO_RESPONSE_TO_METAL_ION	GO_RESPONSE_TO_METAL_ION	321	-0.462499	-1.27109	0.0397644	0.247112	0.213575	1480	tags=19%, list=7%, signal=18%	KRT14/EDN1/AKT1/CYBRD1/CALM1/SLC40A1/MT1F/NCF1/ARL13B/BRAF/GSK3A/TFAP2A/HOMER1/PARP1/CALM2/SUMO1/MT1M/ATF4/IQGAP1/PTGS2/FOS/SERPINF1/C1QA/MT-CO1/AQP3/PPP3CA/HSPA5/GCLC/MT1G/CLIC4/MEF2C/HIF1A/VCAM1/GSN/ID2/CLDN1/ICAM1/MAP1LC3A/THBS1/ALOX5AP/SHH/JUN/SOD3/S100A8/AQP1/APP/JUND/MT-CYB/FUS/MT1E/CAV1/SYT8/CRIP1/DUSP1/ANXA5/B2M/FOSB/SPARC/MT1X/IGFBP2/JUNB/MT2A
GO_REGULATION_OF_MUSCLE_ORGAN_DEVELOPMENT	GO_REGULATION_OF_MUSCLE_ORGAN_DEVELOPMENT	122	-0.55794	-1.37483	0.0401929	0.249539	0.215672	3089	tags=30%, list=14%, signal=26%	IGF1/FGFR1/KAT2A/MRTFB/TGFBR1/FGFR2/FLOT1/DLL1/NIBAN2/LEF1/CREB1/GJA1/TGFBR3/NOTCH1/NRG1/BCL2/JARID2/TGFBR2/EDN1/SAV1/GPC1/GSK3A/PAK1/EFNB2/AKIRIN1/PIM1/YY1/DKK1/MEF2C/RBPJ/DDX17/CTNNB1/SHH/SOX15/YBX3/RGS2/DDX5
GO_RESPONSE_TO_LEUKEMIA_INHIBITORY_FACTOR	GO_RESPONSE_TO_LEUKEMIA_INHIBITORY_FACTOR	93	-0.580878	-1.37557	0.0403877	0.250511	0.216512	3571	tags=45%, list=16%, signal=38%	EED/MSC/NUP35/ABCD4/VEGFC/B3GNT2/SNX10/EPS8/PDCD10/CACYBP/CREB1/SLC25A5/XBP1/LAPTM5/SRSF3/PIGA/PCOLCE/SIRT1/PLA2G10/JARID2/RIF1/SBNO2/SOX17/BCLAF1/KLF5/SMARCA5/CTBP2/EIF4A2/SPOCK2/NRP2/PTP4A3/XRCC5/SRSF7/MAT2A/KDM5B/ICAM1/TLE4/NCL/ARID5B/HNRNPU/SOCS3/KLF4
GO_ACTOMYOSIN_STRUCTURE_ORGANIZATION	GO_ACTOMYOSIN_STRUCTURE_ORGANIZATION	173	-0.512302	-1.32199	0.0405616	0.251352	0.217239	3245	tags=30%, list=15%, signal=26%	RTKN/PPP1R9A/PTGER4/SRF/TGFBR1/RAPGEF3/NEBL/PHACTR1/PPM1F/SDC4/FAM171A1/CNN3/CLASP1/WAS/MET/CFL2/CDC42BPB/PDGFRB/PHLDB2/ROCK2/MEF2A/CDC42BPA/S1PR1/MYH11/EDN1/ZYX/SORBS3/CARMIL1/NRP1/F11R/FRMD6/CUL3/GPR65/PAK1/CSRP1/PRKAR1A/ROCK1/PIK3R1/ITGB1/MEF2C/WASF2/EVL/MYH9/AKAP13/TACSTD2/CD47/CCN2/CFLAR/TPM1/TNNT3/STMN1/RGCC
GO_RESPONSE_TO_KETONE	GO_RESPONSE_TO_KETONE	176	-0.512754	-1.3228	0.0408805	0.253088	0.21874	1709	tags=24%, list=8%, signal=22%	SIRT1/GNG2/RELA/TYMS/FDX1/HOXB13/EDN1/XRN1/AKT1/UBE3A/LARP1/KLF9/AHR/AR/PARP1/ERRFI1/ADAM15/SPP1/FOS/SERPINF1/NASP/NR3C1/FOSL1/CLDN1/ICAM1/THBS1/CLDN4/MSN/CFLAR/CYBA/AQP1/RAMP2/CDKN1A/CAV1/DUSP1/KLF2/FOSB/KLF4/CCL19/CCL21/IGFBP7/CRH
GO_REGULATION_OF_LEUKOCYTE_APOPTOTIC_PROCESS	GO_REGULATION_OF_LEUKOCYTE_APOPTOTIC_PROCESS	81	-0.610562	-1.42107	0.0411184	0.254321	0.219805	1045	tags=30%, list=5%, signal=28%	HCAR2/ADAM17/SIRT1/FNIP1/CD3G/ARG2/AXL/TSC22D3/HCLS1/CD27/GAS6/IL7R/LGALS9/NR4A3/LGALS3/MEF2C/HIF1A/FCER1G/FOXP1/ANXA1/CCL19/CD74/CCL5/CCL21
GO_AXIS_ELONGATION	GO_AXIS_ELONGATION	30	-0.724464	-1.48576	0.041202	0.254597	0.220044	4394	tags=60%, list=20%, signal=48%	WNT5A/MED1/SFRP1/LRP6/YAP1/SPRY2/VANGL2/HOXD13/FGFR2/MED12/SFRP2/TNC/SOX9/PTK7/RDH10/SPRY1/SHH/AREG
GO_REGULATION_OF_PEPTIDE_HORMONE_SECRETION	GO_REGULATION_OF_PEPTIDE_HORMONE_SECRETION	180	-0.508617	-1.31167	0.0415335	0.256404	0.221606	2651	tags=21%, list=12%, signal=19%	KLF7/TARDBP/ITPR2/REST/ICA1/GJA1/SLC25A5/CCN3/TCIRG1/STX4/TCF7L2/LRP1/GPR27/CPT1A/LRP5/ITPR1/SLC16A1/MPC2/ARL2BP/CHD7/PHPT1/TIAM1/ACSL4/TM7SF3/PPP3CA/SLC25A6/HIF1A/PIM3/PER2/SOX4/SERP1/MIDN/IFNG/GLUL/HMGN3/ANXA5/CCL5/CRH
GO_MODIFICATION_DEPENDENT_PROTEIN_BINDING	GO_MODIFICATION_DEPENDENT_PROTEIN_BINDING	137	-0.535901	-1.33285	0.0420032	0.259059	0.223901	4937	tags=50%, list=22%, signal=39%	UBL7/SMARCA4/PRPF8/RNF169/PHF2/CDYL2/ZFAND2B/ANKRD13A/DNAJB2/TAB2/UBQLN2/ING1/SUZ12/ATAD2B/TNIP3/WDR5/ZBTB1/UBQLN4/MSH6/GLYR1/PHF8/ZFAND6/KDM7A/RRP8/BRDT/MPHOSPH8/PHF13/UBXN1/AGL/SHARPIN/ING5/TNIP1/BAZ2A/BRD9/RBBP5/KAT8/BAG6/SPIN1/PARP10/ZRANB1/BRD7/UIMC1/IKBKE/PHF19/KDM5A/EPS15/ING3/CBX5/OPTN/MSL3/SPRTN/TNIP2/BRD3/USP15/PHF1/KMT2E/DNAJC2/PHIP/BRD4/KMT2A/CHD1/ATRX/RNF168/PSME4/TAF7/BRD2/SQSTM1/TN…
GO_BETA_CATENIN_TCF_COMPLEX	GO_BETA_CATENIN_TCF_COMPLEX	11	-0.822446	-1.44109	0.0421585	0.259344	0.224147	3080	tags=73%, list=14%, signal=63%	BCL9L/LEF1/TCF7L2/TLE1/TLE3/CTNNB1/TLE4/TCF4
GO_MYELOID_CELL_HOMEOSTASIS	GO_MYELOID_CELL_HOMEOSTASIS	139	-0.535533	-1.33311	0.0422078	0.259344	0.224147	2681	tags=32%, list=12%, signal=28%	BAP1/PKNOX1/FOXO3/STAT5B/ADGRF5/MFHAS1/BCL2L11/TGFBR3/INHBA/FAM210B/HIPK2/CDK6/HCAR2/DYRK3/PTBP3/ADAM17/RPS17/ACIN1/SP3/PDE4B/ADAR/EPAS1/KMT2E/HMGB1/IKZF1/STAT1/AXL/HCLS1/KLF13/HMGB2/HIF1A/ZBTB7A/FCER1G/IL6/ID2/ETS1/ZFP36L1/MAFB/STAT3/RPS14/ANXA1/KLF2/RPS19/ZFP36
GO_RESPONSE_TO_VIRUS	GO_RESPONSE_TO_VIRUS	289	-0.473036	-1.28257	0.0421687	0.259344	0.224147	2833	tags=33%, list=13%, signal=29%	TRAF3IP1/CXCL12/IFI44L/CCL8/SLFN11/IFNGR1/DUOX2/DDX1/PLSCR1/OASL/PARP9/POLR3E/NCBP3/BIRC2/PUM2/LCN2/SPON2/RNF216/AEN/IKBKE/ABCE1/ILRUN/SAMHD1/SHFL/URI1/PQBP1/SIN3A/GBP1/PCBP2/CDK6/SETD2/SEC14L1/EXOSC5/BCL2/CGAS/PUM1/RELA/ILF3/IL10RB/PPM1B/HMGA1/XCL1/DHX9/TICAM1/ADAR/PRF1/SELENOK/NPC2/PIM2/PMAIP1/TRIM44/NOP53/STAT1/TRIM56/RIOK3/TRIM22/DHX36/TRIM38/F2RL1/LGALS9/PRKRA/DDX21/SERINC5/IVNS1ABP/G3BP1/HN…
GO_REGULATION_OF_TRANSMEMBRANE_TRANSPORT	GO_REGULATION_OF_TRANSMEMBRANE_TRANSPORT	464	-0.434197	-1.22673	0.0421348	0.259344	0.224147	2480	tags=19%, list=11%, signal=17%	SESTD1/KLHL24/RTN2/GNB5/GJA1/PEA15/PINK1/AGT/TCIRG1/F2R/FHL1/ARPP19/APLNR/CTSS/PDE4D/OAZ1/STIM2/CRBN/CLIC2/ACTN4/MEF2A/AHNAK/BIN1/CLIC6/GAL/CHD7/BCL2/APPL1/VAMP2/NETO2/RHOQ/PRKCI/THY1/TSPAN13/EDN1/AKT1/XCL1/CALM1/SELENON/KCNK6/CX3CL1/PDE4B/CNKSR3/UTRN/OXSR1/ADRB2/PHB2/BRAF/GSK3A/AKAP9/HOMER1/DIAPH1/PIK3R1/WNK1/SCN11A/PIM1/FYN/OSBPL8/CALM2/SUMO1/LIME1/HSPA2/NR4A3/YES1/CLIC4/MEF2C/PER2/RRAD/RAMP3/F…
GO_NEGATIVE_REGULATION_OF_INTRACELLULAR_SIGNAL_TRANSDUCTION	GO_NEGATIVE_REGULATION_OF_INTRACELLULAR_SIGNAL_TRANSDUCTION	463	-0.434631	-1.22682	0.0423729	0.260115	0.224813	3073	tags=30%, list=14%, signal=26%	SIRPA/PLEK/TNIP1/MECOM/SPRED1/ATF3/MFN2/RNF125/UBE2B/BMP7/NF1/DLG1/DAB2IP/CXCL12/CSK/RGS3/CRTC3/KANK1/NFKBID/NCOR1/ARHGEF2/RASAL3/CARD8/PTPN1/MET/HDAC3/FBXW11/CCN3/PINK1/XBP1/SORL1/PDE3B/DYRK1A/HDAC7/URI1/UBR1/HYOU1/MAPKAP1/PTTG1IP/APLNR/PDE4D/CASP8/IGF1R/CLIC2/ACKR3/ITPR1/OPTN/STK11/BAG5/GBP1/TMEM127/SFRP2/RHOH/TRIM59/CARD19/TBC1D10C/DYRK3/SEC14L1/HIPK3/BCL2/SIRT1/RIPOR2/RELA/SESN3/PER1/RGS14/RN…
GO_PANCREAS_DEVELOPMENT	GO_PANCREAS_DEVELOPMENT	64	-0.645236	-1.44955	0.0424448	0.26016	0.224852	2497	tags=28%, list=11%, signal=25%	MET/XBP1/TCF7L2/WLS/CDK6/SOX9/MEIS2/AKT1/GSK3A/HES1/IGF2/MSLN/IL6/SOX4/CTNNB1/SHH/INSR/ANXA1
GO_PROTEIN_HETERODIMERIZATION_ACTIVITY	GO_PROTEIN_HETERODIMERIZATION_ACTIVITY	370	-0.446433	-1.24104	0.0424597	0.26016	0.224852	3435	tags=29%, list=15%, signal=25%	CEBPG/GABPB1/KATNA1/DGKD/RARA/CLNS1A/GABPB2/MAPK6/SOS2/SRGAP2C/TCF12/MAFG/UGT1A7/EGFR/HIP1/PTPA/ATF3/NCOA3/BOK/FLOT1/DVL3/TCF3/SMC4/MEF2D/ATF1/PKNOX1/RALGAPA2/EXT1/SUPT3H/JDP2/IRAK1/PDGFA/XBP1/NOTCH4/HSF1/QTRT1/TPD52L1/SOS1/BCL2L11/INHBA/GCA/ATF2/NOLC1/FBXO7/MEF2A/TAF3/FLOT2/JAM2/BCL2/BARD1/ITGA4/RELA/CHRAC1/TCOF1/FXR1/BCL2A1/POLE3/TOP2B/SUPT5H/EPAS1/CUL3/CAPN2/RXRA/RALGAPA1/CEBPB/BRAF/CLCN3/CD3G…
GO_SYNAPTIC_TRANSMISSION_DOPAMINERGIC	GO_SYNAPTIC_TRANSMISSION_DOPAMINERGIC	23	-0.74438	-1.46657	0.0426115	0.260516	0.22516	703	tags=9%, list=3%, signal=8%	PTGS2/CRH
GO_RESPONSE_TO_ANESTHETIC	GO_RESPONSE_TO_ANESTHETIC	60	-0.650482	-1.44846	0.0425894	0.260516	0.22516	1815	tags=20%, list=8%, signal=18%	MT-ND6/RELA/AIF1/TIAM1/UBE3A/HOMER1/HSPA5/PPP1R1B/MAP1LC3A/CXCR4/FOSB/CRH
GO_REGULATION_OF_EPITHELIAL_CELL_APOPTOTIC_PROCESS	GO_REGULATION_OF_EPITHELIAL_CELL_APOPTOTIC_PROCESS	71	-0.632662	-1.44213	0.0426621	0.260516	0.22516	1839	tags=34%, list=8%, signal=31%	TIA1/SERPINB13/ITGA4/PRKCI/TNIP2/CAST/SERPINE1/COL18A1/SRSF6/GAS6/PDCD4/ECSCR/IL6/GSN/ICAM1/THBS1/ZFP36L1/CFLAR/RAMP2/NFE2L2/TNFAIP3/RGCC/ZFP36/CCL2
GO_ADHESION_OF_SYMBIONT_TO_HOST_CELL	GO_ADHESION_OF_SYMBIONT_TO_HOST_CELL	12	-0.81488	-1.4346	0.0429553	0.260516	0.22516	916	tags=42%, list=4%, signal=40%	NECTIN2/NECTIN1/GAS6/ICAM1/CD81
GO_MALE_SEX_DETERMINATION	GO_MALE_SEX_DETERMINATION	12	-0.812149	-1.42979	0.0429553	0.260516	0.22516	1616	tags=42%, list=7%, signal=39%	MAP3K4/SOX9/AR/SF1/INSR
GO_REGULATION_OF_PHOSPHOLIPASE_A2_ACTIVITY	GO_REGULATION_OF_PHOSPHOLIPASE_A2_ACTIVITY	12	-0.81078	-1.42738	0.0429553	0.260516	0.22516	3176	tags=50%, list=14%, signal=43%	ANXA8/EGFR/PPT1/LRP1/ANG/ANXA1
GO_NEGATIVE_REGULATION_OF_TYROSINE_PHOSPHORYLATION_OF_STAT_PROTEIN	GO_NEGATIVE_REGULATION_OF_TYROSINE_PHOSPHORYLATION_OF_STAT_PROTEIN	12	-0.808224	-1.42288	0.0429553	0.260516	0.22516	1110	tags=33%, list=5%, signal=32%	SOCS1/PARP14/SOCS3/CAV1
GO_CD8_POSITIVE_ALPHA_BETA_T_CELL_DIFFERENTIATION	GO_CD8_POSITIVE_ALPHA_BETA_T_CELL_DIFFERENTIATION	12	-0.806558	-1.41995	0.0429553	0.260516	0.22516	1752	tags=58%, list=8%, signal=54%	NCKAP1L/BCL2/RUNX3/SATB1/SOCS1/RUNX1/IRF1
GO_REGULATION_OF_ANGIOTENSIN_LEVELS_IN_BLOOD	GO_REGULATION_OF_ANGIOTENSIN_LEVELS_IN_BLOOD	12	-0.804459	-1.41625	0.0429553	0.260516	0.22516	1267	tags=33%, list=6%, signal=31%	CTSZ/CTSG/CPA3/AOPEP
GO_HORMONE_TRANSPORT	GO_HORMONE_TRANSPORT	276	-0.47428	-1.28222	0.0426829	0.260516	0.22516	2651	tags=21%, list=12%, signal=19%	KLF7/NIBAN2/TARDBP/ITPR2/REST/CREB1/ICA1/GJA1/TMF1/SLC25A5/CCN3/AGT/TCIRG1/STX4/TCF7L2/LRP1/GPR27/CPT1A/FOXL2/LRP5/INHBA/ITPR1/UBE2Q1/SLC16A1/HCAR2/GAL/MPC2/ARL2BP/CHD7/CPE/PHPT1/EDN1/TIAM1/ACSL4/PTPRN2/TM7SF3/SPP1/PPP3CA/LTBP4/SLC25A6/HIF1A/RAB11FIP1/PIM3/PER2/ADM/IL6/SOX4/KDM5B/SERP1/MIDN/IFNG/ANXA1/GLUL/HMGN3/SELENOM/ANXA5/CCL5/CRH
GO_REGULATION_OF_APOPTOTIC_SIGNALING_PATHWAY	GO_REGULATION_OF_APOPTOTIC_SIGNALING_PATHWAY	382	-0.456067	-1.27012	0.0427992	0.260516	0.22516	2465	tags=28%, list=11%, signal=25%	MNT/YWHAZ/SLC25A5/PEA15/FBXW7/PINK1/AGT/RB1CC1/PPP3R1/XBP1/STX4/MAZ/TCF7L2/URI1/EYA2/TPD52L1/HYOU1/PTTG1IP/BCL2L11/CASP8/INHBA/ACKR3/BAG5/BIRC6/SFRP2/NCK1/ITGAV/BCL2/SIRT1/RELA/ITPRIP/TNFRSF10B/SNAI1/UNC5B/MFF/BCLAF1/TP63/AKT1/PAK2/FAIM/CX3CL1/NRP1/SERPINE1/NCK2/PMAIP1/PHIP/GSK3A/MAGED1/RPS7/LCK/TIMP3/AR/PARP1/FYN/LGALS9/CYLD/BBC3/PRKRA/PTGS2/RPL11/TFDP2/BIK/STK4/GCLC/HMGB2/SP100/LGALS3/IVNS1ABP/…
GO_BIOMINERALIZATION	GO_BIOMINERALIZATION	136	-0.532886	-1.32651	0.0432	0.261758	0.226233	2396	tags=22%, list=11%, signal=20%	TCIRG1/NBR1/LTBP3/SBDS/ROCK2/NOTCH1/S1PR1/SOX9/SBNO2/ANKH/KLF10/ADRB2/CEBPB/TFAP2A/NECTIN1/ROCK1/GAS6/BMPR2/SPP1/ATF4/PTGS2/ANXA2/MEF2C/HIF1A/CCL3/COL1A1/COL1A2/CCN1/SRGN/MGP
GO_RESPONSE_TO_COPPER_ION	GO_RESPONSE_TO_COPPER_ION	36	-0.695618	-1.45791	0.0434783	0.262715	0.22706	753	tags=33%, list=3%, signal=32%	MT1M/MT-CO1/MT1G/ICAM1/MAP1LC3A/SOD3/AQP1/APP/MT-CYB/MT1E/MT1X/MT2A
GO_POSITIVE_REGULATION_OF_GLUTAMATE_RECEPTOR_SIGNALING_PATHWAY	GO_POSITIVE_REGULATION_OF_GLUTAMATE_RECEPTOR_SIGNALING_PATHWAY	13	-0.796145	-1.41692	0.0434783	0.262715	0.22706	3003	tags=46%, list=14%, signal=40%	SHANK3/ARC/PINK1/ADRB2/IFNG/CCL2
GO_NEGATIVE_REGULATION_OF_NEUROINFLAMMATORY_RESPONSE	GO_NEGATIVE_REGULATION_OF_NEUROINFLAMMATORY_RESPONSE	13	-0.795745	-1.41621	0.0434783	0.262715	0.22706	3905	tags=69%, list=18%, signal=57%	SYT11/IGF1/LDLR/TNFRSF1B/CX3CL1/CD200/GRN/CST7/PTPRC
GO_POSITIVE_REGULATION_OF_SMOOTH_MUSCLE_CELL_MIGRATION	GO_POSITIVE_REGULATION_OF_SMOOTH_MUSCLE_CELL_MIGRATION	38	-0.693352	-1.4612	0.0437828	0.263713	0.227923	2555	tags=45%, list=12%, signal=40%	MDK/AGT/PDGFRB/LRP1/POSTN/CRK/BCL2/AIF1/NRP1/PAK1/ITGA2/IQGAP1/NR4A3/ADAMTS1/HAS2/IGFBP5/CCL5
GO_POSITIVE_REGULATION_OF_INTERLEUKIN_2_PRODUCTION	GO_POSITIVE_REGULATION_OF_INTERLEUKIN_2_PRODUCTION	31	-0.707483	-1.45541	0.0436927	0.263713	0.227923	2626	tags=39%, list=12%, signal=34%	STAT5B/MALT1/PRKD2/PDE4D/PDE4B/CD83/SPTBN1/RUNX1/CD3E/RPS3/ANXA1/PTPRC
GO_NUCLEAR_BODY_ORGANIZATION	GO_NUCLEAR_BODY_ORGANIZATION	14	-0.79644	-1.4417	0.0437828	0.263713	0.227923	1913	tags=43%, list=9%, signal=39%	HIPK2/DYRK3/SUMO1/SF1/SERBP1/ETS1
GO_REGULATION_OF_INTERFERON_GAMMA_SECRETION	GO_REGULATION_OF_INTERFERON_GAMMA_SECRETION	11	-0.821273	-1.43903	0.0438449	0.263713	0.227923	1428	tags=55%, list=6%, signal=51%	RASGRP1/ABL1/PTPN22/LGALS9/ZC3H12A/CD2
GO_POSITIVE_REGULATION_OF_KERATINOCYTE_PROLIFERATION	GO_POSITIVE_REGULATION_OF_KERATINOCYTE_PROLIFERATION	11	-0.821269	-1.43902	0.0438449	0.263713	0.227923	2555	tags=55%, list=12%, signal=48%	MDK/TP63/NOTCH2/FGF7/HAS2/AREG
GO_DIENCEPHALON_DEVELOPMENT	GO_DIENCEPHALON_DEVELOPMENT	53	-0.643913	-1.42499	0.0439189	0.263916	0.228098	1612	tags=19%, list=7%, signal=18%	ZEB2/SOX2/NRP1/HES1/NRP2/RBPJ/ETS1/SHH/NR4A2/CRH
GO_HEAD_MORPHOGENESIS	GO_HEAD_MORPHOGENESIS	35	-0.698263	-1.4583	0.0440141	0.264246	0.228383	2196	tags=46%, list=10%, signal=41%	SSBP3/RAB3GAP1/SKI/EP300/CRISPLD2/PLEKHA1/NIPBL/DLX5/DKK1/MMP2/CSRNP1/TIPARP/ANKRD11/CLDN5/COL1A1/ARID5B
GO_CELLULAR_RESPONSE_TO_PEPTIDE_HORMONE_STIMULUS	GO_CELLULAR_RESPONSE_TO_PEPTIDE_HORMONE_STIMULUS	272	-0.4719	-1.27538	0.0440729	0.264357	0.228479	2686	tags=31%, list=12%, signal=28%	SLC25A33/KANK1/STAT5A/FOXO3/CPEB2/STAT5B/MYO1C/PTPN1/CREB1/AGT/TCIRG1/HDAC5/XBP1/SORL1/PDE3B/HSF1/BAIAP2/SOS1/PRKDC/EIF4EBP2/SMARCC1/IGF1R/ROCK2/CRK/NCK1/PRKACB/PIK3R3/APPL1/MBD5/SIRT1/VAMP2/PIK3C2A/TBC1D4/RHOQ/PRKCI/RELA/SESN3/LEPROT/PDK4/EDN1/ZNF106/AKT1/ATP6V0E1/ATP6V1G1/RAB31/BCAR1/ADCY4/SOCS1/PHIP/GSK3A/STAT1/PAK1/PRKAR1A/MAX/OGT/ROCK1/PIK3R1/CCND3/PARP1/FYN/ERRFI1/OSBPL8/MAP1B/NFKB1/NR4A3/I…
GO_POSITIVE_REGULATION_OF_PHAGOCYTOSIS	GO_POSITIVE_REGULATION_OF_PHAGOCYTOSIS	61	-0.648676	-1.45133	0.0441426	0.264533	0.228631	1153	tags=23%, list=5%, signal=22%	RAB31/RAB27A/GAS6/ITGA2/F2RL1/MFGE8/FCER1G/PYCARD/IL2RG/CD47/CYBA/IFNG/PTPRC/CCL2
GO_POSITIVE_REGULATION_OF_ION_TRANSPORT	GO_POSITIVE_REGULATION_OF_ION_TRANSPORT	241	-0.479584	-1.27887	0.0443425	0.265488	0.229456	2425	tags=18%, list=11%, signal=16%	PINK1/AGT/F2R/FHL1/MYLK/PDGFRB/APLNR/CTSS/RAB3GAP1/STIM2/ACTN4/GAL/PLA2G10/THY1/EDN1/AKT1/XCL1/CALM1/CX3CL1/CNKSR3/MLLT6/ADRB2/CEBPB/AKAP9/HOMER1/WNK1/CALM2/SUMO1/ATF4/HSPA2/LGALS3/ANXA2/STC1/CCL3/RAMP3/FLNA/ATP1B3/IFNG/APOE/CAV1/CCL4/CCL5/CCL2/CRH
GO_NEGATIVE_REGULATION_OF_RESPONSE_TO_WOUNDING	GO_NEGATIVE_REGULATION_OF_RESPONSE_TO_WOUNDING	78	-0.610903	-1.4145	0.0446281	0.266798	0.230589	2617	tags=28%, list=12%, signal=25%	CLASP1/CASK/MDK/GJA1/PDGFA/PHLDB2/CRK/CD34/EDN1/SERPINE1/PLAU/PROS1/SPP1/EPPK1/ANXA2/THBS1/PLAT/SERPING1/CDKN1A/APOE/ANXA5/PLAUR
GO_IN_UTERO_EMBRYONIC_DEVELOPMENT	GO_IN_UTERO_EMBRYONIC_DEVELOPMENT	358	-0.453102	-1.25415	0.0446429	0.266798	0.230589	3139	tags=31%, list=14%, signal=27%	CCNB1IP1/MBD3/MSX1/NSUN2/MFNG/IGF1/MIB1/EIF4E2/FGFR1/ELL/NDEL1/KAT2A/ELF3/MAFG/TBL1XR1/SENP2/EGFR/GGNBP2/SRF/KDM4C/PLCD3/TGFBR1/MFN2/FGFR2/UBE2B/BMP7/ADA/CERT1/SEC24D/CHST11/LEF1/OVOL2/NCOA1/CCDC24/DBN1/JAG2/CTR9/HSF1/MED21/BPTF/BCL2L11/ACVRL1/SBDS/CASP8/HCFC1/SIN3A/HS6ST1/NOTCH1/BIRC6/SETD2/SH3PXD2A/TENT5C/CHD7/SNAI1/TIE1/TGFBR2/HEG1/SOX17/EDN1/AKT1/RTN4/SP3/NOTCH2/DSC3/EPAS1/CUL3/CAPN2/RXRA/CEB…
GO_GENITALIA_MORPHOGENESIS	GO_GENITALIA_MORPHOGENESIS	12	-0.821825	-1.44682	0.0446905	0.266839	0.230625	1422	tags=58%, list=6%, signal=55%	RBP4/LRP6/TP63/NIPBL/AR/TCF7/CTNNB1
GO_POSITIVE_REGULATION_OF_SUPRAMOLECULAR_FIBER_ORGANIZATION	GO_POSITIVE_REGULATION_OF_SUPRAMOLECULAR_FIBER_ORGANIZATION	185	-0.496134	-1.28525	0.0448	0.26725	0.230979	3100	tags=36%, list=14%, signal=31%	SEMA5A/FES/SPIRE2/PLEK/TGFBR1/RAPGEF3/PPM1F/RICTOR/SDC4/DLG1/ABI2/CLASP1/WAS/DCTN1/JMY/MYO1C/MET/CFL2/NIN/ARPC5/WASL/BAIAP2/SYNPO2/IQGAP2/CSF3/ROCK2/NCK1/MECP2/BIN1/CLIP1/MAPRE1/EDN1/SORBS3/CARMIL1/CX3CL1/ACTR3/NRP1/GPR65/SYNPO/NCK2/SWAP70/NCKAP1/PAK1/AKAP9/ARF6/ACTR2/F2RL1/MAP1B/ARPC5L/EVL/PYCARD/GSN/ICAM1/FLNA/RPS3/CD47/CCN2/GMFG/ARPC2/CORO1A/APP/TPM1/ARPC1B/APOE/RGCC/CCL21
GO_MUSCLE_ALPHA_ACTININ_BINDING	GO_MUSCLE_ALPHA_ACTININ_BINDING	16	-0.785361	-1.45387	0.045045	0.268467	0.232031	2795	tags=44%, list=13%, signal=38%	PDLIM7/SYNPO2/PDLIM3/PDLIM5/PALLD/PDLIM1/PDLIM4
GO_NATURAL_KILLER_CELL_DIFFERENTIATION	GO_NATURAL_KILLER_CELL_DIFFERENTIATION	20	-0.774419	-1.49636	0.0460993	0.269118	0.232594	1349	tags=50%, list=6%, signal=47%	ZBTB1/RASGRP1/ZNF683/STAT5B/SP3/AXL/GAS6/PRDM1/ID2/PTPRC
GO_POSITIVE_REGULATION_OF_TRANSCRIPTION_FROM_RNA_POLYMERASE_II_PROMOTER_INVOLVED_IN_CELLULAR_RESPONSE_TO_CHEMICAL_STIMULUS	GO_POSITIVE_REGULATION_OF_TRANSCRIPTION_FROM_RNA_POLYMERASE_II_PROMOTER_INVOLVED_IN_CELLULAR_RESPONSE_TO_CHEMICAL_STIMULUS	22	-0.752815	-1.4781	0.0460993	0.269118	0.232594	2349	tags=45%, list=11%, signal=41%	XBP1/NOTCH1/EP300/RELA/SMAD1/DLX5/ATF4/HIF1A/RBPJ/NFE2L2
GO_REGULATION_OF_NATURAL_KILLER_CELL_ACTIVATION	GO_REGULATION_OF_NATURAL_KILLER_CELL_ACTIVATION	30	-0.720659	-1.47796	0.0455677	0.269118	0.232594	1428	tags=57%, list=6%, signal=53%	PIBF1/AP1G1/ZBTB1/RASGRP1/ZNF683/HAVCR2/STAT5B/PTPN22/TICAM1/LAMP1/AXL/GAS6/HLA-F/PRDM1/IL18/TYROBP/HLA-E
GO_CELL_FATE_DETERMINATION	GO_CELL_FATE_DETERMINATION	35	-0.696083	-1.45375	0.0457746	0.269118	0.232594	2274	tags=29%, list=10%, signal=26%	NOTCH4/JAG1/SOX17/NOTCH2/HES1/MEF2C/CTNNB1/IFRD1/MCL1/KLF4
GO_NEGATIVE_REGULATION_OF_INNATE_IMMUNE_RESPONSE	GO_NEGATIVE_REGULATION_OF_INNATE_IMMUNE_RESPONSE	51	-0.658152	-1.44607	0.0459184	0.269118	0.232594	3201	tags=41%, list=14%, signal=35%	YTHDF2/YTHDF3/HAVCR2/NMI/CD96/SCRIB/SAMHD1/CRK/ADAR/SERPINB4/PARP14/GRN/SERPINB9/LGALS9/HLA-F/SERPING1/HLA-E/TNFAIP3/IFI16/A2M/RPS19
GO_VASCULAR_SMOOTH_MUSCLE_CELL_DIFFERENTIATION	GO_VASCULAR_SMOOTH_MUSCLE_CELL_DIFFERENTIATION	25	-0.722317	-1.44332	0.0460993	0.269118	0.232594	3277	tags=56%, list=15%, signal=48%	COMP/NFATC2/DNMT1/SRF/NFATC1/SGCB/NOTCH1/EPC1/HES1/PDCD4/ADM/ENG/RAMP2/SOD2
GO_BODY_MORPHOGENESIS	GO_BODY_MORPHOGENESIS	47	-0.66014	-1.4414	0.0457627	0.269118	0.232594	2877	tags=45%, list=13%, signal=39%	PHLDB1/LEF1/CLASP1/ZNF281/SSBP3/RAB3GAP1/PHLDB2/SKI/EP300/CRISPLD2/PLEKHA1/NIPBL/DLX5/DKK1/MMP2/CSRNP1/TIPARP/ANKRD11/CLDN5/COL1A1/ARID5B
GO_BASAL_PART_OF_CELL	GO_BASAL_PART_OF_CELL	50	-0.65846	-1.43798	0.0460751	0.269118	0.232594	3294	tags=46%, list=15%, signal=39%	FAP/EGFR/PHLDB1/CLASP1/MYO1C/MET/EPS15/PHLDB2/ITGA1/CD34/KRT14/EDN1/ERBIN/BMPR2/ITGA2/SLC7A5/PRCP/CLCA2/CLDN4/TACSTD2/ITGA6/AQP1/DST
GO_REGULATION_OF_ENDOTHELIAL_CELL_DEVELOPMENT	GO_REGULATION_OF_ENDOTHELIAL_CELL_DEVELOPMENT	14	-0.794278	-1.43779	0.0455342	0.269118	0.232594	1970	tags=36%, list=9%, signal=33%	ROCK2/F11R/CDH5/ROCK1/CLDN5
GO_POSITIVE_REGULATION_OF_INTERLEUKIN_1_PRODUCTION	GO_POSITIVE_REGULATION_OF_INTERLEUKIN_1_PRODUCTION	51	-0.654047	-1.43705	0.0459184	0.269118	0.232594	1060	tags=22%, list=5%, signal=21%	HMGB1/LGALS9/CASP1/PYCARD/CCL3/TYROBP/EGR1/APP/IFNG/IFI16/CCL19
GO_RUFFLE_ORGANIZATION	GO_RUFFLE_ORGANIZATION	50	-0.657919	-1.43679	0.0460751	0.269118	0.232594	1497	tags=28%, list=7%, signal=26%	AIF1/RCC2/CORO1C/CARMIL1/PLEKHA1/ARF6/SH3YL1/EVL/ICAM1/LIMA1/TACSTD2/TPM1/CAV1/CCL21
GO_PHOSPHATIDYLINOSITOL_PHOSPHORYLATION	GO_PHOSPHATIDYLINOSITOL_PHOSPHORYLATION	49	-0.656648	-1.43628	0.0459184	0.269118	0.232594	4248	tags=45%, list=19%, signal=36%	TMEM150A/SLA2/PIKFYVE/PIK3CA/PIK3CG/IMPA2/PIP5K1C/IP6K1/SOCS4/FAM126B/EFR3A/PIP5K1A/FAM126A/PIK3R3/PIK3C2A/SMG1/SOCS1/PIP4K2A/PIK3R1/SOCS2/INPP1/SOCS3
GO_CELL_MIGRATION_IN_HINDBRAIN	GO_CELL_MIGRATION_IN_HINDBRAIN	11	-0.819277	-1.43553	0.0455312	0.269118	0.232594	2687	tags=64%, list=12%, signal=56%	PLXNA2/LEF1/SEMA4C/RERE/ARL13B/ITGB1/FLNA
GO_NEGATIVE_REGULATION_OF_CELLULAR_RESPONSE_TO_TRANSFORMING_GROWTH_FACTOR_BETA_STIMULUS	GO_NEGATIVE_REGULATION_OF_CELLULAR_RESPONSE_TO_TRANSFORMING_GROWTH_FACTOR_BETA_STIMULUS	72	-0.625185	-1.43347	0.0453782	0.269118	0.232594	3940	tags=44%, list=18%, signal=37%	SMAD6/CIDEA/EMILIN1/ZNF451/CD109/HSPA1A/FBN1/BCL9L/TGFBR1/LDLRAD4/CHST11/TGFB1I1/TGFBR3/ADAM17/SKI/SIRT1/SMURF2/TGFBR2/FAM89B/PEG10/GLG1/LTBP1/HSPA5/PMEPA1/ZBTB7A/HTRA1/RPS27A/CAV2/CFLAR/SKIL/UBC/CAV1
GO_POSITIVE_REGULATION_OF_HORMONE_BIOSYNTHETIC_PROCESS	GO_POSITIVE_REGULATION_OF_HORMONE_BIOSYNTHETIC_PROCESS	11	-0.815579	-1.42905	0.0455312	0.269118	0.232594	561	tags=36%, list=3%, signal=35%	HIF1A/ADM/EGR1/IFNG
GO_REACTIVE_NITROGEN_SPECIES_METABOLIC_PROCESS	GO_REACTIVE_NITROGEN_SPECIES_METABOLIC_PROCESS	72	-0.621795	-1.4257	0.0453782	0.269118	0.232594	2423	tags=35%, list=11%, signal=31%	AGT/ACP5/KHSRP/ROCK2/CYP1B1/CD34/AIF1/EDN1/AKT1/TICAM1/KLRK1/GCH1/ARG2/DDAH2/ITGB2/PTGS2/RORA/ICAM1/ZC3H12A/INSR/CD47/IFNG/CAV1/KLF2/KLF4
GO_TRANSFORMING_GROWTH_FACTOR_BETA_ACTIVATED_RECEPTOR_ACTIVITY	GO_TRANSFORMING_GROWTH_FACTOR_BETA_ACTIVATED_RECEPTOR_ACTIVITY	11	-0.811313	-1.42158	0.0455312	0.269118	0.232594	3020	tags=64%, list=14%, signal=55%	TGFBR1/ACVRL1/TGFBR3/TGFBR2/LTBP1/BMPR2/LTBP4
GO_MOLTING_CYCLE_PROCESS	GO_MOLTING_CYCLE_PROCESS	83	-0.600852	-1.40448	0.0458265	0.269118	0.232594	3846	tags=48%, list=17%, signal=40%	NOM1/NUMA1/MYSM1/MYO5A/NSUN2/LGR4/CD109/FZD6/VANGL2/ZMPSTE24/EGFR/FGFR2/NF1/FARP2/INTU/LAMA5/PDGFA/SOS1/INHBA/NOTCH1/GAL/BCL2/WNT10A/RELA/LDB2/SOX9/SNAI1/APCDD1/TP63/SAV1/FGF7/SOX18/FST/DKK1/RBPJ/CTNNB1/SHH/FOXQ1/KRT17/IGFBP5
GO_RESPONSE_TO_CAMP	GO_RESPONSE_TO_CAMP	84	-0.594284	-1.39256	0.0458265	0.269118	0.232594	1648	tags=27%, list=7%, signal=25%	RELA/PER1/FDX1/EZR/STAT1/AKAP9/AHR/FOS/HSPA5/FOSL1/STC1/JUN/ZFP36L1/COL1A1/AREG/AQP1/APP/JUND/DUSP1/FOSB/SPARC/IGFBP5/JUNB
GO_INTEGRIN_BINDING	GO_INTEGRIN_BINDING	130	-0.536526	-1.33229	0.0455975	0.269118	0.232594	2502	tags=38%, list=11%, signal=34%	ANXA7/TSPAN4/LAMA5/CCN3/ITGB8/KDR/LAMA3/ICAM4/JAML/ACTN4/SFRP2/ITGAV/LAMB2/SYK/ADAM17/ITGB4/NRG1/THY1/ICAM2/CX3CL1/UTRN/F11R/HMGB1/TGFBI/TLN1/TIMP2/ITGA5/ITGB2/ITGA2/ADAM15/SPP1/IGF2/ITGB1/LTBP4/LCP1/FN1/MFGE8/VCAM1/MYH9/ICAM1/ACTN1/THBS1/COL3A1/CD81/VWF/CCN2/LAMB3/DST/CCN1
GO_TRANSFORMING_GROWTH_FACTOR_BETA_RECEPTOR_SIGNALING_PATHWAY	GO_TRANSFORMING_GROWTH_FACTOR_BETA_RECEPTOR_SIGNALING_PATHWAY	170	-0.507722	-1.3025	0.0459588	0.269118	0.232594	2311	tags=30%, list=10%, signal=27%	LTBP3/TGFB1I1/ACVRL1/TGFBR3/CREBBP/STK11/DKK3/HIPK2/NREP/ADAM17/FURIN/SKI/APPL1/SIRT1/EP300/SMURF2/ZEB1/SMAD1/DUSP22/TGFBR2/USP15/ZYX/FAM89B/F11R/CDH5/PTPRK/PEG10/GLG1/LTBP1/USP9Y/PARP1/CDKN2B/FOS/HSPA5/LTBP4/PMEPA1/CDKN1C/ZBTB7A/HTRA1/RPS27A/CAV2/THBS1/COL3A1/JUN/CLDN5/ENG/COL1A2/SKIL/UBC/SDCBP/CAV1
GO_REACTIVE_OXYGEN_SPECIES_METABOLIC_PROCESS	GO_REACTIVE_OXYGEN_SPECIES_METABOLIC_PROCESS	243	-0.477684	-1.27485	0.0460123	0.269118	0.232594	1855	tags=23%, list=8%, signal=21%	SH3PXD2A/NNT/TIGAR/CYP1B1/SYK/BCL2/RAC2/PDK4/TGFBR2/CD34/AIF1/EDN1/AKT1/TICAM1/KLRK1/NCF1/PMAIP1/RAB27A/MT-CO2/GCH1/TFAP2A/ARG2/DDAH2/FYN/ITGB2/F2RL1/PTGS2/PRCP/RORA/GNAI2/GSTP1/HIF1A/CRYAB/ICAM1/PRDX6/ZC3H12A/THBS1/TYROBP/INSR/CD47/SOD3/CCN2/CFLAR/MT-ND2/CYBA/GADD45A/IFNG/STK17A/CDKN1A/STAT3/NFE2L2/CCN1/CAV1/KLF2/KLF4/SOD2
GO_POSITIVE_REGULATION_OF_CATABOLIC_PROCESS	GO_POSITIVE_REGULATION_OF_CATABOLIC_PROCESS	404	-0.440936	-1.23212	0.045911	0.269118	0.232594	2504	tags=27%, list=11%, signal=24%	PTPN1/GIGYF2/RNF139/GJA1/FBXW7/PINK1/EDEM1/TNFRSF1B/ANKIB1/MAGEF1/PHKG2/SORL1/KDR/RC3H1/HSF1/LRP1/CPT1A/SVIP/PTTG1IP/BCL2L11/KHSRP/OAZ1/RAB3GAP1/RALB/OPTN/NRDC/C9orf72/STK11/ROCK2/MYLIP/FBXO7/NNT/PYHIN1/NDFIP1/FURIN/RNF144B/CDC37/SIRT1/BARD1/PABPC1/PUM1/SMURF2/AGO2/SESN3/SOX9/RNF152/ARIH1/SOX17/DDB1/AKT1/HNRNPR/TICAM1/TRIB1/ARIH2/ADRB2/SUPT5H/EZR/TMEM259/MTDH/PIM2/CSNK1D/ATM/VPS13C/PIP4K2A/GSK3A/…
GO_MACROAUTOPHAGY	GO_MACROAUTOPHAGY	285	0.423939	1.22129	0.0461593	0.269228	0.23269	1982	tags=21%, list=9%, signal=19%	GAPDH/BNIP3/VDAC1/VAMP8/BNIP3L/CHMP2A/CHMP2B/LAMTOR4/NSFL1C/DYNLL1/VPS25/CAPN1/TOMM6/LAMTOR1/LAMTOR5/RAB7A/ATP6V0C/ATP6V1E1/EMC6/ATP6V1D/TOMM40/LGALS8/FUNDC1/CHMP4B/ATP6V0E2/HMOX1/QSOX1/SRC/CHMP4C/GABARAP/SCOC/MLST8/CAPNS1/WDR45B/IFT20/PRKAG1/RHEB/MVB12A/TOMM20/CSNK2B/RIPK2/RAB1A/SNX6/VPS4B/HGS/UBXN6/TOMM7/EXOC7/STX12/CDK5/ATP6V1H/STBD1/BECN1/CHMP6/ATG5/CLN3/TSG101/FEZ2/CSNK2A1/POLDIP2
GO_NEGATIVE_REGULATION_OF_BONE_MINERALIZATION	GO_NEGATIVE_REGULATION_OF_BONE_MINERALIZATION	15	-0.796579	-1.45585	0.0462633	0.269547	0.232965	2311	tags=33%, list=10%, signal=30%	LTBP3/SOX9/HIF1A/CCL3/SRGN
GO_REGULATION_OF_PROTEIN_MODIFICATION_BY_SMALL_PROTEIN_CONJUGATION_OR_REMOVAL	GO_REGULATION_OF_PROTEIN_MODIFICATION_BY_SMALL_PROTEIN_CONJUGATION_OR_REMOVAL	220	-0.489811	-1.29808	0.0462963	0.269547	0.232965	2694	tags=28%, list=12%, signal=25%	NMI/PARP10/MALT1/BIRC2/HDAC3/SPHK1/FBXW7/PINK1/GNL3L/CTR9/RASSF5/UBR5/PTTG1IP/TOPORS/FOXF2/DCUN1D3/BAG5/N4BP1/UBE2S/TSPYL5/NDFIP1/OTUD4/SPRTN/RELA/WDR70/HUWE1/PTPN22/AKT1/TICAM1/TRIP12/ADRB2/CUL3/MYCBP2/TRIM44/UBE3A/GSK3A/NOP53/RPS7/OGT/FYN/TANK/COPS9/NSMCE3/ARRDC3/RPL11/RPL5/HSPA5/GCLC/IVNS1ABP/SIAH2/PER2/SOX4/CTNNB1/BIRC3/ZC3H12A/HERPUD1/RPS3/SQSTM1/EGR1/TNFAIP3/DNAJA1/CAV1
GO_POSITIVE_REGULATION_OF_INSULIN_SECRETION_INVOLVED_IN_CELLULAR_RESPONSE_TO_GLUCOSE_STIMULUS	GO_POSITIVE_REGULATION_OF_INSULIN_SECRETION_INVOLVED_IN_CELLULAR_RESPONSE_TO_GLUCOSE_STIMULUS	30	-0.717938	-1.47238	0.0466591	0.270031	0.233383	2344	tags=23%, list=11%, signal=21%	STX4/LRP1/GPR27/MPC2/PHPT1/HIF1A/CRH
GO_REGULATION_OF_RESPIRATORY_GASEOUS_EXCHANGE	GO_REGULATION_OF_RESPIRATORY_GASEOUS_EXCHANGE	18	-0.769915	-1.46209	0.0466786	0.270031	0.233383	2013	tags=22%, list=9%, signal=20%	SLC5A3/MECP2/GLS/NR4A2
GO_FIBROBLAST_MIGRATION	GO_FIBROBLAST_MIGRATION	39	-0.684152	-1.45456	0.046875	0.270031	0.233383	4348	tags=51%, list=20%, signal=41%	GNA12/FER/DDR2/ARHGAP4/ILK/AKAP12/PIP5K1A/SDC4/CYGB/CCN3/TNS1/APPL1/RCC2/CORO1C/AKT1/PAK1/HYAL2/THBS1/ZFAND5/ARID5B
GO_REGULATION_OF_T_CELL_RECEPTOR_SIGNALING_PATHWAY	GO_REGULATION_OF_T_CELL_RECEPTOR_SIGNALING_PATHWAY	39	-0.68306	-1.45224	0.046875	0.270031	0.233383	2873	tags=51%, list=13%, signal=45%	ADA/TRAT1/PAWR/MALT1/PRKD2/NECTIN2/RC3H1/GBP1/RELA/THY1/DUSP22/PHPT1/PTPN22/EZR/LCK/CYLD/ELF1/LGALS3/CD81/RPS3
GO_TYPE_2_IMMUNE_RESPONSE	GO_TYPE_2_IMMUNE_RESPONSE	36	-0.687032	-1.43991	0.0469565	0.270031	0.233383	1793	tags=28%, list=8%, signal=26%	NDFIP1/XCL1/ARG2/IL4R/IL18/BCL3/IL6/CD81/ANXA1/CD74
GO_CHROMATIN_ORGANIZATION_INVOLVED_IN_REGULATION_OF_TRANSCRIPTION	GO_CHROMATIN_ORGANIZATION_INVOLVED_IN_REGULATION_OF_TRANSCRIPTION	74	-0.617714	-1.42612	0.046589	0.270031	0.233383	4792	tags=65%, list=22%, signal=51%	KMT2D/DOT1L/PHF2/ZMIZ1/UBR2/ASF1A/ATAD2B/TASOR/EZH2/ZMIZ2/ELOF1/PHF8/MBD3/EED/ZNFX1/MORC2/RRP8/FAM172A/MPHOSPH8/DNMT3A/MORF4L1/KMT2B/DNMT1/BAZ2A/PPM1D/SMARCD1/UBE2B/HDAC5/CTBP1/SIN3A/MSL3/MECP2/AC005261.1/SIRT1/MIER1/ARID1A/PPHLN1/RIF1/ATF7IP/HAT1/HMGA1/POLE3/SMARCA5/HMGB1/RESF1/ARID1B/CTNNB1/SMCHD1
GO_REGULATION_OF_CGMP_MEDIATED_SIGNALING	GO_REGULATION_OF_CGMP_MEDIATED_SIGNALING	13	-0.791678	-1.40897	0.0469565	0.270031	0.233383	1699	tags=23%, list=8%, signal=21%	CGAS/THBS1/NPPC
GO_GANGLION_DEVELOPMENT	GO_GANGLION_DEVELOPMENT	13	-0.791006	-1.40778	0.0469565	0.270031	0.233383	2327	tags=38%, list=10%, signal=34%	TUBB3/SEMA3F/NRP1/NRP2/CTNNB1
GO_BLOOD_VESSEL_ENDOTHELIAL_CELL_MIGRATION	GO_BLOOD_VESSEL_ENDOTHELIAL_CELL_MIGRATION	107	-0.566161	-1.36421	0.046549	0.270031	0.233383	2702	tags=46%, list=12%, signal=40%	VEGFC/SP1/SRF/SPRED1/NF1/AKT3/PDCD10/STAT5A/PRKD2/FBXW7/HDAC5/KDR/MIA3/HDAC7/ACVRL1/NOTCH1/MECP2/EPHB4/ADAM17/PIK3R3/SIRT1/PIK3C2A/RHOJ/AKT1/CLEC14A/NRP1/HMGB1/ANGPT2/EFNB2/MAP2K3/ROBO1/SOX18/PTGS2/ITGB1/EGR3/PRCP/MEF2C/HIF1A/FGFBP1/MYH9/NR4A1/THBS1/ETS1/EPHA2/NFE2L2/APOE/ANXA1/RGCC/KLF4
GO_CLATHRIN_COATED_VESICLE_MEMBRANE	GO_CLATHRIN_COATED_VESICLE_MEMBRANE	104	-0.567728	-1.36291	0.0469256	0.270031	0.233383	1515	tags=20%, list=7%, signal=19%	VAMP2/RAB5A/HLA-DQA2/EREG/ADRB2/TGOLN2/CD3G/IL7R/CLTB/HLA-DQB1/HLA-DQA1/HSPA8/AREG/HLA-DRB1/CD3D/HLA-DPA1/APOE/HLA-DPB1/HBEGF/HLA-DRA/CD74
GO_HYDROLASE_ACTIVITY_ACTING_ON_ACID_PHOSPHORUS_NITROGEN_BONDS	GO_HYDROLASE_ACTIVITY_ACTING_ON_ACID_PHOSPHORUS_NITROGEN_BONDS	137	-0.531339	-1.3215	0.0468498	0.270031	0.233383	1508	tags=17%, list=7%, signal=16%	GZMM/CFI/MBTPS1/TPP1/CTSG/TMPRSS11E/GZMH/MMP1/PLAU/PRCP/F3/GZMK/CFD/C1S/PRSS23/HTRA1/MMP2/C1R/PLAT/GZMB/GZMA/TPSAB1/TPSB2
GO_REGULATION_OF_INSULIN_SECRETION	GO_REGULATION_OF_INSULIN_SECRETION	154	-0.516955	-1.30646	0.0467742	0.270031	0.233383	2651	tags=23%, list=12%, signal=21%	KLF7/TARDBP/ITPR2/REST/ICA1/GJA1/SLC25A5/CCN3/TCIRG1/STX4/TCF7L2/LRP1/GPR27/CPT1A/LRP5/ITPR1/SLC16A1/MPC2/ARL2BP/PHPT1/TIAM1/ACSL4/TM7SF3/PPP3CA/SLC25A6/HIF1A/PIM3/PER2/SOX4/SERP1/MIDN/IFNG/GLUL/HMGN3/CCL5/CRH
GO_T_CELL_RECEPTOR_SIGNALING_PATHWAY	GO_T_CELL_RECEPTOR_SIGNALING_PATHWAY	189	-0.496826	-1.28871	0.0467742	0.270031	0.233383	2873	tags=34%, list=13%, signal=30%	ADA/ZAP70/DENND1B/ITK/CSK/TRAT1/PAWR/NFKBID/MALT1/WAS/FBXW11/PRKD2/NECTIN2/PSMB7/RC3H1/LCP2/PDE4D/CD247/STK11/GBP1/NCK1/RELA/THY1/DUSP22/LAT/PHPT1/PTPN22/PAK2/HLA-DQA2/PDE4B/EZR/BTN3A2/BCAR1/CD3G/PAK1/LCK/PIK3R1/WNK1/FYN/LIME1/CYLD/PSMB10/NFKB1/ELF1/FYB1/LGALS3/PSME4/NFKBIZ/PSMB8/CD3E/ZC3H12A/HLA-DQB1/HLA-DQA1/CD81/RPS3/TRBC1/TRAC/PSMB9/HLA-DRB1/CD3D/HLA-DPA1/PTPRC/HLA-DPB1/HLA-DRA
GO_REGULATION_OF_DEVELOPMENTAL_GROWTH	GO_REGULATION_OF_DEVELOPMENTAL_GROWTH	292	-0.472805	-1.28086	0.0468986	0.270031	0.233383	3200	tags=27%, list=14%, signal=24%	PTK2/ITSN2/SEMA5A/FSTL4/SRF/TGFBR1/RYK/EFNA5/SEMA6B/FGFR2/RUFY3/DLL1/CXCL12/STAT5A/STAT5B/IST1/CREB1/GJA1/DBN1/HSF1/PRKDC/LRP1/BCL2L11/SEMA4D/TGFBR3/SEMA4C/SEMA4A/SIN3A/NOTCH1/SFRP2/CHD7/SPART/CSF1/BCL2/GOLGA4/SEMA3F/MBD5/DPYSL2/BCL11A/JARID2/TGFBR2/EDN1/AKT1/RTN4/SAV1/NRP1/ADRB2/EZR/GSK3A/NIPBL/RAB21/PAK1/HCLS1/AR/PIM1/YY1/BMPR2/MAP1B/SPP1/IGF2/STK4/MACF1/SOCS2/EPPK1/MEF2C/RBPJ/FN1/SERP1/NPPC/IN…
GO_REGULATION_OF_COAGULATION	GO_REGULATION_OF_COAGULATION	72	-0.618978	-1.41924	0.0470588	0.270382	0.233686	1942	tags=29%, list=9%, signal=27%	PDPN/SYK/SELP/CD34/EDN1/F11R/SERPINE1/PLAU/PROS1/F2RL1/F3/ANXA2/FCER1G/THBS1/PLAT/SERPING1/NFE2L2/APOE/CAV1/ANXA5/PLAUR
GO_PEPTIDE_HORMONE_PROCESSING	GO_PEPTIDE_HORMONE_PROCESSING	30	-0.710174	-1.45645	0.0471869	0.270582	0.233859	2499	tags=30%, list=11%, signal=27%	ERO1B/FURIN/CPE/CTSZ/CTSG/CPA3/BACE2/ECE1/AOPEP
GO_POSITIVE_REGULATION_OF_PROTEIN_IMPORT	GO_POSITIVE_REGULATION_OF_PROTEIN_IMPORT	37	-0.69167	-1.45363	0.0472028	0.270582	0.233859	2583	tags=41%, list=12%, signal=36%	TARDBP/HDAC3/UBR5/DMAP1/RBM22/TPR/HCLS1/PIK3R1/PTGS2/HYAL2/PDCD5/FLNA/ZC3H12A/SHH/IFNG
GO_GLIAL_CELL_MIGRATION	GO_GLIAL_CELL_MIGRATION	48	-0.655117	-1.43127	0.0472175	0.270582	0.233859	3255	tags=38%, list=15%, signal=32%	TSPO/SRGAP2C/DAB2IP/MATN2/SCRIB/LRP1/NDN/CSF1/BMERB1/APCDD1/TIAM1/RTN4/CX3CL1/GPR183/CTNNB1/CCL3/SYNE2/CCL2
[truncated: 29 more rows]

## Sheet: KEGG PRJNA662018
KEGG enrichment pathways between different S100A5 expression groups in PRJNA662018 cohort
[truncated: 54 more rows]

## Sheet: GO GSE135337
GO enrichment pathways between different S100A5 expression groups in GSE135337 cohort
[truncated: 588 more rows]

[truncated: 3 more sheets: KEGG GSE135337, GO GSE145137, KEGG GSE145137]
