# Supplementary material for: S100A5 Attenuates Efficiency of Anti‐PD‐L1/PD‐1 Immunotherapy by Inhibiting CD8+ T Cell‐Mediated Anti‐Cancer Immunity in Bladder Carcinoma
Source: Adv Sci (Weinh). 2023 Jul 6;10(25):2300110. doi: 10.1002/advs.202300110 (PMC10477882; doi:10.1002/advs.202300110)
Supplement: Supplementary file 10 — Supplemental Table 9 [file ADVS-10-2300110-s007.xlsx]

## Sheet: T24 DEGs
Differentially expressed genes between S100A5 knocking down and overexpression in T24 cell line
GeneSymbol	logFC	AveExpr	t	P.Value	adj.P.Val	B
HLA-A	-1.29823	9.85199	-120.87	2.28534e-09	2.23888e-05	12.5042
MX2	2.01702	6.46132	118.896	2.46858e-09	2.23888e-05	11.652
MX1	2.64865	7.58828	102.885	4.85987e-09	2.88177e-05	11.5836
OAS2	2.17388	7.85651	84.8622	1.19753e-08	3.36409e-05	11.0183
PARP9	1.49518	6.43939	87.149	1.05734e-08	3.36409e-05	10.8786
IFIT3	2.01468	6.65672	81.066	1.4837e-08	3.36409e-05	10.6713
THBS1	2.10948	8.04429	74.4783	2.20636e-08	4.4468e-05	10.5448
NDRG1	-1.27347	9.81176	-66.108	3.85519e-08	5.45823e-05	10.1028
KIF20A	1.13659	7.12435	65.4626	4.03632e-08	5.45823e-05	9.96682
IFI44L	2.54112	6.93803	63.0425	4.81458e-08	5.45823e-05	9.77437
DEPP1	-1.0765	5.17051	-59.8329	6.14839e-08	5.82063e-05	9.34717
EPSTI1	1.76025	5.59049	54.3118	9.67164e-08	7.30974e-05	9.04157
XAF1	1.86942	6.82278	51.2806	1.26526e-07	8.01837e-05	8.90286
STAT1	1.90369	8.00868	48.5031	1.6417e-07	9.3059e-05	8.65118
ENO2	-1.09419	6.96012	-47.6829	1.77801e-07	9.59856e-05	8.57603
OAS3	1.73077	9.12771	47.5625	1.79917e-07	9.59856e-05	8.52936
OAS1	2.0449	6.84943	47.0748	1.88801e-07	9.78473e-05	8.51486
MT1X	-1.32591	5.68262	-44.1729	2.54222e-07	0.00011989	8.20252
LAP3	1.62258	6.91671	43.5937	2.70403e-07	0.00011989	8.15456
PI3	-1.8985	5.42669	-43.2407	2.80879e-07	0.00011989	8.08419
SAMHD1	1.54995	7.82691	42.9202	2.90818e-07	0.00011989	8.05883
TRIM22	2.16458	6.59264	42.4883	3.049e-07	0.000122902	8.03699
SLPI	-1.24189	7.5559	-40.8265	3.67408e-07	0.00013571	7.81828
USP18	2.18206	5.19109	39.2635	4.40931e-07	0.000148112	7.64073
IFIT1	2.44693	7.05077	37.5734	5.4157e-07	0.000169717	7.43321
CDKN2B	-1.25511	3.34884	-39.9069	4.08682e-07	0.000142559	7.31968
OASL	1.03188	5.91191	35.5627	7.002e-07	0.000201602	7.19388
TNC	1.72055	8.74678	36.3982	6.28233e-07	0.000186812	7.18193
HERC6	1.93058	5.16404	34.8849	7.66042e-07	0.00020642	7.11523
STRA6	-1.50314	5.10953	-34.8093	7.73832e-07	0.00020642	7.10638
ISG15	1.88275	8.06925	35.0297	7.51358e-07	0.00020642	7.02141
ANGPTL4	-1.33412	7.84739	-34.5767	7.98447e-07	0.000209899	6.9628
FAM131C	-1.86888	2.18876	-52.6208	1.12141e-07	7.82357e-05	6.89406
IFI6	2.01422	8.31111	33.9781	8.66275e-07	0.000218241	6.85006
PARP14	1.27958	7.53822	33.5364	9.20842e-07	0.000221691	6.82165
HOXB9	-1.02092	5.25709	-32.4257	1.07762e-06	0.000227289	6.76877
ADAM8	-1.40042	6.08652	-32.6489	1.04366e-06	0.000227289	6.76763
PLIN2	-1.30704	6.62092	-31.5163	1.2306e-06	0.000237768	6.55675
IFITM1	1.24002	9.1995	32.4617	1.07205e-06	0.000227289	6.54875
CCL20	-1.36385	4.91281	-30.5231	1.4289e-06	0.000254106	6.49123
SLCO4A1	-1.09628	9.24391	-31.9266	1.15852e-06	0.000237768	6.45656
NFATC2	-1.52635	3.30886	-30.7317	1.38421e-06	0.000248595	6.36338
SAMD9L	1.85426	5.42155	28.9715	1.82251e-06	0.000300532	6.22135
ABCA1	-1.37201	3.58485	-28.4417	1.98629e-06	0.000307563	6.11703
EFEMP1	1.21154	6.945	28.7268	1.89604e-06	0.000305511	6.05442
STC1	-1.8639	6.09884	-28.1323	2.09018e-06	0.000310974	6.02108
CMPK2	2.48534	4.77668	27.4876	2.32871e-06	0.000327446	6.00553
PTN	2.27245	1.70509	42.0832	3.18863e-07	0.000123061	5.96008
PAQR5	-1.0193	3.88103	-26.9867	2.53709e-06	0.000332524	5.91801
IFIT5	1.43652	5.43749	27.282	2.41161e-06	0.000331111	5.91206
DDX60L	1.21661	5.15365	26.9615	2.54815e-06	0.000332524	5.87139
SEMA4B	-1.10797	8.98514	-28.5146	1.96271e-06	0.000307563	5.87002
ISLR2	-1.92073	2.21159	-30.9781	1.33358e-06	0.000244342	5.84123
GBP1	1.54094	5.88171	26.9879	2.53656e-06	0.000332524	5.82053
BACH1	-1.27557	6.23032	-26.7974	2.62164e-06	0.000339671	5.74799
LANCL2	1.31079	3.30814	26.093	2.96804e-06	0.000347337	5.71617
KRT19	-1.69821	5.63524	-26.2809	2.87046e-06	0.000345816	5.7097
SPINT1	-1.18847	5.26473	-25.7314	3.16735e-06	0.000352793	5.62534
TAGLN	1.9598	4.49923	25.0002	3.62232e-06	0.000388442	5.55615
IFIH1	1.48848	5.68415	25.5146	3.29463e-06	0.000360008	5.54934
UBE2L6	1.07929	7.64529	26.3517	2.83472e-06	0.000345816	5.54535
SP110	1.61088	4.6835	24.9706	3.64235e-06	0.000388442	5.53291
PAPPA	1.97558	1.06254	48.5193	1.63915e-07	9.3059e-05	5.52988
PDE2A	-1.5721	2.42803	-26.3427	2.83922e-06	0.000345816	5.50156
CRLF1	-2.18072	3.07092	-24.9145	3.68066e-06	0.000388442	5.43981
MMP13	1.56362	4.6518	23.8771	4.48627e-06	0.000399004	5.31295
KLF2	-1.21077	3.24069	-23.2348	5.09303e-06	0.000421943	5.2127
SYNGR3	-1.0465	3.08833	-22.6089	5.78247e-06	0.00044824	5.08336
HES7	-1.56318	2.16916	-23.7827	4.56972e-06	0.000402379	5.04916
RSAD2	2.1443	4.63736	22.3971	6.04111e-06	0.000460419	5.0118
RHOJ	2.12234	2.01299	24.0939	4.30152e-06	0.000391356	4.95833
NEURL1B	1.64955	3.93066	21.9319	6.66009e-06	0.000487127	4.95024
DHX58	1.72157	4.68334	22.0669	6.47286e-06	0.000477282	4.91952
TNS4	-2.2942	3.30783	-21.6835	7.02195e-06	0.000495608	4.88999
TM4SF19	-1.34786	3.0214	-21.6455	7.07947e-06	0.000496041	4.88179
IFI27	1.06041	8.78323	23.6278	4.71081e-06	0.000409694	4.86894
ETV7	1.19113	2.20819	22.3587	6.08951e-06	0.000462165	4.86406
CYTH4	-1.34731	1.74127	-23.59	4.74597e-06	0.000409694	4.85825
TFPI2	-1.00786	7.84263	-23.1258	5.2056e-06	0.000421943	4.82779
GCAT	1.38052	2.7433	21.3069	7.61746e-06	0.000511752	4.78123
MMP9	-2.81477	2.52031	-22.1172	6.40473e-06	0.000474185	4.77928
NR4A1	-1.09913	3.72608	-21.1107	7.9517e-06	0.000524494	4.77008
LMO2	1.77281	0.765538	31.5145	1.23093e-06	0.000237768	4.76746
IFI35	1.70297	5.88738	21.8307	6.80472e-06	0.000488413	4.71907
IFI44	1.46477	7.00095	22.1424	6.37098e-06	0.00047362	4.67108
AREG	-1.47295	3.30215	-20.5683	8.9731e-06	0.000567118	4.66246
RYR2	5.44718	1.78172	31.192	1.29145e-06	0.000242686	4.54125
LYPD3	-1.26411	5.50734	-20.9521	8.23503e-06	0.000537321	4.53578
COL17A1	-1.28605	3.46146	-19.9248	1.03989e-05	0.000612424	4.509
G0S2	-1.08685	8.4096	-21.8904	6.71888e-06	0.000488413	4.4842
GLI1	-1.15934	0.165687	-35.9694	6.63982e-07	0.000194258	4.46799
PLPP4	1.68929	3.62106	19.6694	1.10401e-05	0.000632456	4.44523
MYEOV	-2.29164	1.64139	-21.5189	7.27505e-06	0.000496041	4.41796
CA8	-1.74704	2.15069	-19.9728	1.02836e-05	0.00060832	4.39026
THBD	-1.20381	5.48985	-20.3241	9.48451e-06	0.000589177	4.37595
IGFBP6	-1.31724	7.41567	-21.1123	7.94902e-06	0.000524494	4.37308
ARMH4	1.27688	0.885764	23.2936	5.03345e-06	0.000421943	4.33937
EGLN3	-1.12747	1.93938	-19.7743	1.07712e-05	0.000626214	4.33132
LAMA3	-1.49583	5.23334	-19.9042	1.0449e-05	0.000613383	4.31
SH2D3A	-1.56682	2.71469	-18.9773	1.30342e-05	0.000675509	4.27677
RCBTB2	1.3787	2.32509	18.7143	1.39049e-05	0.000704527	4.17832
TLR3	1.1512	3.82292	18.5972	1.4315e-05	0.00071729	4.14112
C15orf62	1.3977	2.40328	18.2442	1.56436e-05	0.000760751	4.08016
FAM83A	-2.2395	3.38683	-17.4214	1.93671e-05	0.000866781	3.88692
SRPX	1.23853	3.51662	17.3637	1.96666e-05	0.000874342	3.83673
DDX60	1.28503	5.63098	18.1456	1.60408e-05	0.000771856	3.75763
CYP2S1	-1.48141	2.49985	-16.8641	2.25076e-05	0.000931914	3.74287
VSIR	-1.51833	3.31773	-16.8917	2.23382e-05	0.000931914	3.72688
PNPT1	1.03649	5.13014	17.7556	1.77377e-05	0.000818118	3.70909
ATF5	1.20947	4.53463	17.1598	2.07704e-05	0.000901325	3.6291
DDX58	1.0481	6.99999	18.2601	1.55806e-05	0.000760751	3.62311
LAMA1	1.13112	1.25625	17.1827	2.06431e-05	0.000898543	3.61063
NOX5	-1.68242	2.63419	-16.3038	2.63086e-05	0.00102626	3.5922
TNFSF13B	1.4753	1.74626	16.4804	2.50325e-05	0.000991409	3.55935
LGALS9	1.6613	1.36086	16.5282	2.46998e-05	0.000982519	3.47206
SLC2A3	-1.0973	5.26799	-17.0366	2.14742e-05	0.000915982	3.46837
IRF7	1.07931	6.88972	17.5368	1.8785e-05	0.000851854	3.41546
RET	1.10967	2.19543	15.5146	3.30742e-05	0.00112558	3.36107
TMEM178B	1.89008	1.75285	15.7014	3.12985e-05	0.00109756	3.34874
MXI1	-1.01201	5.65455	-16.7283	2.33647e-05	0.000954533	3.30965
BMP6	-3.49771	1.73474	-16.0253	2.8486e-05	0.00106077	3.30813
SLAMF9	-1.82273	-0.118271	-19.4358	1.16691e-05	0.000646198	3.25999
IL23A	-1.61908	0.318936	-17.3047	1.99788e-05	0.000880497	3.21328
RTP4	2.03683	2.21271	15.0341	3.82326e-05	0.00119403	3.212
PTGS1	-1.38748	1.94314	-15.0266	3.83201e-05	0.00119403	3.20344
BCL2A1	-2.05532	3.13095	-15.047	3.80817e-05	0.00119403	3.1962
ADGRF5	4.69668	1.82982	16.0222	2.85115e-05	0.00106077	3.17879
EEF1A2	-1.52323	4.10807	-15.3669	3.4565e-05	0.00114878	3.13793
RAB39B	-1.75518	2.00172	-14.7628	4.15746e-05	0.00124691	3.12479
CXCL11	1.37815	3.61359	15.0734	3.77752e-05	0.00119374	3.11885
SLC6A17	1.72495	1.27427	15.1222	3.72177e-05	0.00118645	3.1138
PIM1	-1.10564	4.22254	-15.3467	3.47751e-05	0.00114878	3.0939
ADAMTS5	3.25588	0.728713	16.3584	2.5906e-05	0.00101712	3.06643
GDA	-1.5821	2.42247	-14.5295	4.47357e-05	0.0013067	3.06375
IFIT2	1.04997	5.75827	16.0047	2.86553e-05	0.00106077	3.05855
INSYN2B	-1.11979	4.6291	-15.4523	3.36937e-05	0.00114172	3.05731
BCL6	-1.11913	3.87152	-15.0344	3.82285e-05	0.00119403	3.05045
ISM1	1.50449	0.422586	15.9551	2.90685e-05	0.00106816	3.02998
MYZAP	-1.10797	3.86749	-14.9088	3.97338e-05	0.00121587	3.00748
SLC15A3	1.415	4.7998	15.3412	3.48325e-05	0.00114878	3.00216
CDH6	2.8577	0.806957	15.3886	3.43404e-05	0.00114715	2.94426
COL5A3	5.51927	0.943356	17.081	2.1217e-05	0.000912599	2.94013
TMPRSS2	-1.29806	1.55113	-14.0478	5.22326e-05	0.00142259	2.8808
DTX4	-1.52474	3.17218	-14.0094	5.28926e-05	0.00143198	2.82086
SHISAL1	1.44442	1.17104	13.9462	5.40025e-05	0.00144709	2.79053
SYK	2.58327	0.275307	15.1608	3.67829e-05	0.0011812	2.74461
GALNT12	-1.7304	0.870739	-13.8924	5.49679e-05	0.00146412	2.70104
LANCL3	1.72778	0.641441	14.1297	5.08565e-05	0.0013956	2.69632
NCAM1	-1.05678	5.95095	-15.0417	3.81433e-05	0.00119403	2.69491
CFH	1.13697	3.8119	13.973	5.35281e-05	0.00144271	2.68492
FA2H	-3.18666	-0.124951	-15.8046	3.03672e-05	0.00107413	2.6523
PTGES	-1.0929	4.95445	-14.4028	4.65736e-05	0.00132413	2.62424
CHST1	-1.54512	1.95393	-13.0526	7.31576e-05	0.00171006	2.57778
SLITRK6	1.01188	2.19372	13.0112	7.4231e-05	0.00171964	2.55335
C15orf48	-1.15067	4.54439	-14.0048	5.2972e-05	0.00143198	2.55333
DUSP5	-1.25293	5.3151	-14.318	4.78541e-05	0.0013426	2.53489
FOSL1	-1.03347	9.11387	-15.4479	3.37373e-05	0.00114172	2.51093
JPH2	1.29175	3.09352	12.9834	7.496e-05	0.0017299	2.4448
SYN3	-1.2963	4.76531	-13.7292	5.80324e-05	0.00150379	2.41143
TCIM	-1.00837	4.07327	-13.3098	6.69031e-05	0.00162457	2.373
METRNL	-1.08419	4.94652	-13.6545	5.95026e-05	0.0015311	2.34019
MAGEA12	1.38285	3.64653	12.85	7.85886e-05	0.00177511	2.29461
KLHDC7B	4.44323	-0.261082	14.8689	4.02264e-05	0.00122427	2.28646
EYA2	1.3259	3.24798	12.5904	8.62736e-05	0.00186918	2.26378
ELF3	-1.36517	4.4558	-13.1292	7.1223e-05	0.00168218	2.23772
MMP1	-1.14064	3.25278	-12.5141	8.87039e-05	0.00189784	2.22222
ADGRB2	-1.37287	4.73026	-13.1944	6.96276e-05	0.00166885	2.20959
TMEM40	1.61278	2.73519	12.1969	9.97397e-05	0.00205822	2.20051
PPL	-1.05184	3.44124	-12.5264	8.83089e-05	0.00189784	2.18718
DPP4	1.52733	3.34175	12.3783	9.32385e-05	0.00196429	2.16928
HELZ2	1.02207	8.14854	14.2129	4.95028e-05	0.0013688	2.14502
DCHS1	1.05589	2.16868	11.9088	0.000111226	0.00217681	2.1358
LYPD6B	-2.31563	1.35646	-11.8348	0.000114429	0.00220681	2.11691
KLHL14	2.32277	1.34881	11.7762	0.000117046	0.00223483	2.09407
GIPR	-1.68815	1.90572	-11.6687	0.00012204	0.00229159	2.06576
EREG	-1.06394	8.1354	-13.9338	5.4223e-05	0.00145066	2.03773
N4BP3	-1.22783	3.54679	-12.1752	0.000100552	0.00206402	2.02625
C1orf116	-3.61462	-0.380766	-12.9606	7.55667e-05	0.00173288	1.98237
ACTG2	8.67339	0.0269442	16.8734	2.24508e-05	0.000931914	1.86662
AMOT	1.03887	2.14409	11.2291	0.000145323	0.00251528	1.85586
BRINP2	1.68552	1.48038	11.0945	0.000153497	0.00258245	1.84539
CTSW	-1.5173	1.60638	-11.0797	0.000154435	0.00258423	1.83686
S100A5	-2.73958	-0.0549423	-11.7197	0.00011964	0.00226293	1.82567
KLC3	-1.61119	0.971534	-11.0034	0.000159348	0.00263244	1.79229
MTURN	-1.02263	3.45139	-11.5848	0.000126114	0.00233426	1.78015
CXCL10	3.05304	2.79182	11.0617	0.000155573	0.00259679	1.77763
ADI1	1.10705	5.03461	12.2803	9.66833e-05	0.00201811	1.75829
CSAG1	1.2485	3.27164	11.4005	0.000135655	0.00241951	1.74772
C10orf143	1.14495	-0.7286	11.7854	0.000116633	0.00223401	1.71225
SERPINB7	-2.508	1.47463	-10.7701	0.000175607	0.0027771	1.71182
KLF8	-1.07489	1.45375	-10.7406	0.000177808	0.00279485	1.69729
AP3B2	2.30036	0.927712	10.7919	0.000174004	0.00277596	1.69311
PPM1J	-1.37091	2.07076	-10.6977	0.000181055	0.00282169	1.63667
ZBP1	1.62319	1.46847	10.5186	0.000195428	0.00292246	1.60492
VNN1	-1.52316	1.51018	-10.5227	0.00019509	0.00292246	1.60434
HSPE1-MOB4	4.19809	-2.98633	30.8748	1.35453e-06	0.000245699	1.59812
MTUS1	-1.36035	0.448402	-10.6133	0.000187666	0.0028678	1.59524
DAPK2	-1.1573	0.733607	-10.5125	0.000195947	0.00292246	1.58801
CCL5	1.64697	3.12201	10.8289	0.000171328	0.0027502	1.53737
NEURL1	-1.98064	1.26455	-10.3424	0.000210935	0.00306093	1.53209
C7orf57	-2.13901	-0.776629	-11.2445	0.000144422	0.00250446	1.52879
KRT40	-7.01659	-0.273656	-12.6388	8.47766e-05	0.00184605	1.52396
PGBD3	4.13379	-3.01841	26.233	2.89499e-06	0.000345816	1.51852
RTN1	2.48687	-0.626063	11.1016	0.000153052	0.00258245	1.51366
MDH1B	1.69124	0.0180596	10.5548	0.000192417	0.00290612	1.50124
TMEM61	-1.7232	-0.864588	-11.0803	0.000154394	0.00258423	1.47056
ABCB1	1.54128	1.72648	10.2043	0.000224144	0.00318587	1.44996
ANKK1	1.28874	-0.240547	10.3815	0.00020737	0.0030237	1.40253
H2BC21	-1.09333	1.14596	-10.0073	0.000244735	0.00333779	1.38487
H2AB1	-3.33237	-3.41923	-24.9982	3.62371e-06	0.000388442	1.36018
ARL14	-2.15064	-0.771253	-10.5059	0.000196506	0.00292406	1.31268
SLCO2B1	-5.32464	-2.42252	-16.3897	2.56779e-05	0.00101255	1.31104
CA9	-2.09374	1.899	-9.82352	0.000266043	0.00349202	1.26663
PDK4	-1.17358	1.73309	-9.80212	0.000268666	0.00351105	1.25199
FAM222A	1.14828	0.588153	9.72542	0.00027833	0.00359332	1.25018
KRT15	-1.0231	2.76716	-10.1018	0.00023458	0.00324571	1.22562
FAM131A	-1.11275	3.10294	-10.202	0.00022437	0.00318587	1.2056
PTAFR	-2.30399	0.723169	-9.47945	0.000312272	0.00386982	1.13739
PIP5KL1	-1.60359	1.87747	-9.58097	0.00029769	0.00374466	1.13599
THEG	-3.04486	-3.56289	-19.0468	1.28153e-05	0.000667981	1.13403
ZP4	-3.04697	-3.5619	-18.9229	1.32088e-05	0.000680668	1.12919
GNAO1	-1.57547	0.484689	-9.42708	0.000320129	0.00394217	1.10969
SPATA6L	-2.11772	-0.564326	-9.73448	0.000277166	0.0035834	1.09754
ERG	1.80076	-1.05129	9.85496	0.000262245	0.00347496	1.04314
MAGEC2	2.85379	-0.525443	9.60946	0.000293746	0.00371549	1.03448
CYP2J2	1.28092	1.7764	9.36688	0.000329459	0.00401409	1.03321
NGEF	-1.30912	1.92971	-9.38341	0.000326864	0.00399838	1.02049
FAM155B	-1.52276	-2.00166	-10.6375	0.000185739	0.00285519	1.01303
EGF	1.41412	-0.745514	9.54261	0.000303101	0.00379168	1.00554
GGT5	1.58496	-4.29273	24.2597	4.1664e-06	0.000388442	0.976808
GABRG1	1.58496	-4.29273	24.2597	4.1664e-06	0.000388442	0.976808
KLRC4	1.58496	-4.29273	24.2597	4.1664e-06	0.000388442	0.976808
PLA2G4F	1.58496	-4.29273	24.2597	4.1664e-06	0.000388442	0.976808
IFNL3	1.58496	-4.29273	24.2597	4.1664e-06	0.000388442	0.976808
B3GNT8	1.58496	-4.29273	24.2597	4.1664e-06	0.000388442	0.976808
KLHDC7A	1.58496	-4.29273	24.2597	4.1664e-06	0.000388442	0.976808
FAM186A	1.58496	-4.29273	24.2597	4.1664e-06	0.000388442	0.976808
LOC105372269	1.58496	-4.29273	24.2597	4.1664e-06	0.000388442	0.976808
PROM1	1.58496	-4.29273	24.2597	4.1664e-06	0.000388442	0.976808
BRINP1	1.58496	-4.29273	24.2597	4.1664e-06	0.000388442	0.976808
CLDN34	-1.58496	-4.29273	-24.239	4.18304e-06	0.000388442	0.973134
NINJ2	-1.58496	-4.29273	-24.239	4.18304e-06	0.000388442	0.973134
PDZRN3	-1.58496	-4.29273	-24.239	4.18304e-06	0.000388442	0.973134
ELAVL3	-1.58496	-4.29273	-24.239	4.18304e-06	0.000388442	0.973134
KLK14	-1.58496	-4.29273	-24.239	4.18304e-06	0.000388442	0.973134
ARL14EPL	-2.6207	1.07529	-9.07107	0.00038035	0.0043843	0.953095
ALOXE3	-1.07977	1.47841	-9.07057	0.000380445	0.0043843	0.910491
GRIP1	1.70471	0.742235	8.95137	0.000403604	0.00452147	0.89511
RNF157	1.50537	-0.505723	9.14528	0.000366743	0.00426433	0.889532
ALDH1A1	-1.32008	1.19631	-8.94022	0.000405855	0.00453347	0.871284
CCL2	1.09019	1.27682	8.93112	0.000407705	0.0045454	0.858091
DRD2	1.17881	0.737532	8.85184	0.000424251	0.00465702	0.845474
FLRT2	2.12412	0.142327	8.83745	0.000427339	0.00467804	0.814982
RPIA	-1.02783	3.4416	-9.58826	0.000296674	0.00373447	0.801133
VWA7	-1.33141	-0.177062	-8.83828	0.000427161	0.00467804	0.798144
ADAMTS18	-2.09937	-0.350994	-8.78145	0.000439623	0.00473816	0.747361
ANO9	-1.12652	1.47596	-8.7105	0.000455798	0.00483387	0.720191
SLAMF7	3.14559	-3.51243	12.7187	8.23684e-05	0.00181321	0.702488
E2F8	1.07348	4.01839	9.65048	0.000288177	0.00368116	0.697516
ZCWPW1	1.02931	2.05596	8.81385	0.000432464	0.00470349	0.687664
TNIP3	1.17135	-1.09211	8.83922	0.000426958	0.00467804	0.674718
HHIPL1	-2.64583	-3.76244	-13.1335	7.11167e-05	0.00168218	0.672285
SUSD3	-2.02076	-0.717588	-8.65227	0.000469611	0.0049177	0.647297
IGSF9	-2.95125	-2.02478	-9.45936	0.000315258	0.00389541	0.624801
LOC105372412	-1.34145	-2.8298	-9.95932	0.000250095	0.00337787	0.585245
CXCR4	-1.11005	1.50544	-8.4672	0.000516985	0.00522146	0.581738
CEACAM6	-3.74993	-3.21018	-11.2869	0.00014197	0.00247615	0.580434
FAP	2.48312	-3.84334	12.5047	8.90099e-05	0.00190171	0.579717
ASTN1	2.484	-3.84334	12.4938	8.93667e-05	0.00190565	0.578454
PDC	2.48409	-3.84334	12.4926	8.94044e-05	0.00190565	0.578321
TGIF2-RAB5IF	-2.71269	-3.72846	-12.1615	0.000101072	0.00206457	0.571806
SLC5A4	-1.74265	-0.606228	-8.43907	0.00052468	0.00527559	0.571388
MAPK8IP2	1.48772	1.04037	8.3354	0.000554248	0.00543433	0.563948
REEP1	2.27453	-1.18376	8.62684	0.000475803	0.00494873	0.556599
GEM	-1.27697	2.50714	-8.72848	0.000451632	0.00481325	0.555912
TMEM59L	-2.14419	0.149691	-8.24799	0.000580749	0.00561315	0.531967
CCNB3	1.23655	-1.21475	8.49497	0.000509523	0.00516904	0.513788
KLRC1	1.95231	-0.225918	8.24354	0.000582135	0.00562266	0.511355
KLRK1	3.53225	-3.31913	10.9431	0.000163373	0.00266975	0.501025
ALG1L	1.02564	1.26747	8.26999	0.000573937	0.00557613	0.499183
LOC107984862	-2.03327	0.349827	-8.17185	0.000605079	0.00578268	0.498481
UBXN8	1.0192	1.89291	8.42888	0.000527502	0.00527763	0.498098
ITGB4	-1.14773	2.58023	-8.63928	0.000472762	0.00493193	0.48187
SERPINB3	-2.6399	-2.18034	-9.03432	0.000387314	0.0044269	0.469173
MBNL3	1.9724	-1.49621	8.53047	0.000500169	0.00511131	0.465972
PIANP	-1.37049	1.50136	-8.24769	0.000580841	0.00561315	0.463116
KISS1	-3.40132	-3.38434	-10.6883	0.000181779	0.00282543	0.441811
CACNA1S	-1.60964	-0.824573	-8.18675	0.000600221	0.00574837	0.432562
MEI1	-1.27209	1.75582	-8.2596	0.000577143	0.00559992	0.429119
PRDM11	1.3252	2.3792	8.43034	0.000527095	0.00527763	0.414289
PURG	-1.1237	-0.742724	-8.08355	0.000634846	0.00597275	0.396416
IFITM10	1.62613	1.29695	8.02477	0.00065564	0.00609706	0.366841
NAALADL1	-2.70854	-1.90015	-8.54238	0.000497078	0.00510079	0.366793
TNXB	-1.39401	-0.454988	-7.97024	0.000675663	0.00619921	0.365228
LOC112267910	-1.37612	-0.400518	-7.95794	0.000680282	0.00621331	0.362805
SLC18A2	-2.58884	-3.79046	-10.7367	0.0001781	0.00279696	0.349146
PRR22	1.57096	-0.582301	7.863	0.000717227	0.00641192	0.301058
TMEM71	1.45769	0.956499	7.82054	0.000734528	0.00649214	0.27856
RAB17	-1.46356	0.798455	-7.79649	0.000744551	0.00653151	0.276547
AMZ1	-1.21538	0.86073	-7.79086	0.00074692	0.00653879	0.265323
CDH4	1.18251	1.2793	7.81642	0.000736234	0.00649541	0.235675
SUSD5	2.1485	1.4242	7.76186	0.000759271	0.00661182	0.210795
PGBD5	1.52175	0.123523	7.6084	0.00082886	0.00695407	0.193274
LEPR	1.02335	2.79653	8.24154	0.000582761	0.00562393	0.187823
FMO5	1.17271	1.5651	7.79395	0.000745618	0.0065337	0.179773
CREG2	-1.05017	2.07116	-7.94839	0.000683894	0.00623688	0.175187
LMO1	-1.36475	1.06562	-7.66466	0.000802491	0.00683077	0.172549
GJB3	-2.51904	1.57085	-7.6779	0.000796437	0.00679932	0.153273
PCDHGA1	1.40046	-0.822101	7.59124	0.000837106	0.00700941	0.145632
TNFSF18	-1.11761	-1.71918	-7.80784	0.000739801	0.00650849	0.14537
MYLK	-1.07683	0.807592	-7.4939	0.0008858	0.00725069	0.0910073
MACROD2	1.12651	2.15544	7.8188	0.000735248	0.00649302	0.0805615
LOC101060179	1.13285	2.05675	7.76704	0.000757048	0.00659562	0.069159
FABP6	1.66069	-2.42449	7.93815	0.000687791	0.0062495	0.0630346
IL2RG	-2.53062	-0.0731512	-7.36798	0.00095392	0.00757913	0.0552721
DCAF8L1	-2.77072	-0.71874	-7.37317	0.000950994	0.00757164	0.0278559
PRRT2	-1.06898	1.76241	-7.61212	0.000827083	0.00695202	0.0265681
TUBB4A	-2.32991	-1.68271	-7.55016	0.000857254	0.00711984	0.0136488
SYT9	1.14799	0.880334	7.32384	0.000979278	0.00769369	-0.0198964
TNFRSF9	-1.03621	1.68401	-7.50426	0.000880455	0.00723305	-0.0284676
CDH3	-1.40114	0.744393	-7.27018	0.0010112	0.00784523	-0.0366273
CLDN14	-1.28158	1.73277	-7.4757	0.000895273	0.00730987	-0.0487123
IDO1	1.05414	2.15511	7.6196	0.000823527	0.00693913	-0.0496074
SPI1	2.05593	-1.45515	7.34001	0.000969898	0.00765245	-0.0514307
AMY2A	1.75211	-4.20933	9.18836	0.000359111	0.00422159	-0.0558005
LRFN1	-1.08932	0.633617	-7.20855	0.00104941	0.00803176	-0.0692998
SPTB	1.33057	1.62055	7.40435	0.000933621	0.0074834	-0.0710047
SCNN1G	-3.85104	-3.15923	-8.20865	0.000593169	0.00569286	-0.0985773
POU3F2	1.54352	-1.38765	7.21705	0.00104403	0.00802787	-0.0997326
EFCAB2	1.19893	1.66609	7.3457	0.000966618	0.00763321	-0.121894
FBLN2	-3.27662	-3.44756	-8.16868	0.000606118	0.00578956	-0.154831
LCN2	-2.47009	2.01901	-7.30823	0.000988437	0.00773295	-0.155128
SLIT3	2.09039	-1.80113	7.21587	0.00104478	0.00803019	-0.155909
RCSD1	-2.88562	-3.6428	-8.26322	0.000576023	0.0055934	-0.16124
CHGB	2.82996	-1.59355	7.14741	0.00108904	0.00821374	-0.176193
RFPL4A	2.58602	-3.79242	8.13947	0.000615796	0.00585119	-0.224623
BAIAP2L2	-1.63034	1.04685	-7.01887	0.00117835	0.00865702	-0.227069
H2BC5	-1.13729	2.06123	-7.31575	0.00098401	0.0077168	-0.22757
TBX15	1.28419	1.23535	7.02978	0.00117044	0.00861985	-0.254665
TMEM158	-1.15215	4.10943	-8.0376	0.000651031	0.00606837	-0.279519
NXPH3	-1.38506	1.2145	-6.96296	0.00121993	0.00883364	-0.294814
FXYD6	-3.18009	-2.43934	-7.15991	0.00108079	0.00817534	-0.304263
TXK	1.08379	1.70939	7.06802	0.00114321	0.00849165	-0.320009
EYS	2.19656	-3.98721	7.93956	0.000687251	0.00624865	-0.322441
ALPK2	1.82247	-0.373396	6.71894	0.00142325	0.00970737	-0.329734
ACP7	-1.01361	0.172278	-6.71202	0.00142958	0.00973028	-0.352589
FPR1	1.93171	0.498069	6.72871	0.00141436	0.00968119	-0.353767
MYBPC2	-2.60402	-3.78296	-7.68171	0.000794703	0.00678998	-0.365127
YPEL2	-1.13286	2.25727	-7.17902	0.00106833	0.00811494	-0.366395
TNFSF8	-1.01419	-0.219229	-6.62019	0.0015169	0.0100824	-0.394915
HLA-DRB3	2.35562	-1.0601	6.63522	0.00150218	0.0100213	-0.399073
PTPN22	-1.03184	-0.85172	-6.58361	0.00155344	0.0102614	-0.417632
SOX6	2.1576	-0.123258	6.56413	0.00157333	0.0103558	-0.430409
GPR158	1.60552	1.22177	6.74646	0.00139839	0.00960808	-0.436149
FPR3	-2.43577	-1.87443	-6.66086	0.00147746	0.00990377	-0.450981
GALC	1.36607	-0.6985	6.52482	0.00161441	0.0105219	-0.451579
SARDH	2.47766	-2.26079	6.73873	0.00140532	0.0096411	-0.457268
MUC13	-2.84822	-3.6618	-7.33392	0.000973415	0.00766686	-0.463854
ABCG1	-1.06485	1.91317	-6.90839	0.00126221	0.00899969	-0.476966
PRR20G	1.09539	-2.05356	6.60866	0.0015283	0.0101505	-0.480321
SCGB1A1	-3.25157	-2.93065	-6.92846	0.00124646	0.00894365	-0.491763
OPRK1	-2.07693	-4.04708	-7.4263	0.00092162	0.00745521	-0.498046
KCNJ1	-2.07693	-4.04708	-7.4263	0.00092162	0.00745521	-0.498046
AQP4	-2.07668	-4.04708	-7.42354	0.000923117	0.00745521	-0.498972
IRAG2	-2.07668	-4.04708	-7.42354	0.000923117	0.00745521	-0.498972
CYBB	2.07718	-4.04708	7.40634	0.000932527	0.00748036	-0.503582
SMOC1	2.25989	-1.06942	6.45869	0.00168644	0.0108001	-0.504006
NCF1	-2.07521	-4.04708	-7.40781	0.000931713	0.00748036	-0.504262
ADAMTS15	1.59985	-0.383365	6.43786	0.00170991	0.0108966	-0.508266
PCDHA1	2.07575	-4.04708	7.39105	0.000940985	0.00751917	-0.508751
LOC107987175	2.07575	-4.04708	7.39105	0.000940985	0.00751917	-0.508751
TRHDE	1.3998	0.166161	6.45444	0.00169119	0.0108144	-0.519933
LOC107985524	-1.00546	1.19773	-6.63703	0.00150042	0.010017	-0.526673
ATRNL1	1.06155	1.75208	6.78161	0.00136739	0.00948305	-0.529365
INSRR	-1.95173	-2.2787	-6.56085	0.00157671	0.0103631	-0.539703
FAM151B	1.35777	-0.529177	6.37147	0.0017874	0.0111722	-0.549621
ILDR2	2.85873	-3.65525	7.07178	0.00114056	0.00848245	-0.559174
IGFBP5	-1.71801	-0.193808	-6.32052	0.0018497	0.0114122	-0.590944
CORO6	-1.30609	0.58112	-6.38796	0.00176777	0.0111006	-0.606792
CCDC120	-1.63164	-2.19345	-6.38905	0.00176647	0.0111006	-0.618569
ANGPT1	2.80932	-1.68796	6.33505	0.00183168	0.0113385	-0.619966
HTR6	-1.42308	-2.78842	-6.49929	0.00164177	0.0106168	-0.628381
CTSF	-1.16986	2.31181	-6.77508	0.00137309	0.00950296	-0.663958
FIBCD1	1.20022	2.22748	6.73557	0.00140816	0.00964968	-0.667953
CDA	-2.62417	0.789972	-6.28332	0.00189684	0.0115797	-0.671985
DAPK1	-2.79872	-2.62963	-6.41398	0.00173732	0.0109874	-0.675073
TMC8	-2.72291	-0.986161	-6.16148	0.00206158	0.0122366	-0.688641
SLC38A5	-2.09889	-0.0806359	-6.17837	0.00203776	0.0121468	-0.690757
ASB2	1.1252	1.24425	6.38685	0.00176908	0.0111006	-0.711334
CRACR2B	-1.25763	1.05743	-6.32594	0.00184295	0.0113785	-0.720937
C20orf203	-1.41653	-2.54595	-6.24389	0.00194837	0.0117994	-0.732579
MAGEA10	2.74287	-3.18565	6.43534	0.00171278	0.0109049	-0.743786
MAT1A	3.36612	-3.40229	6.51278	0.00162725	0.0105568	-0.759351
SAMSN1	-1.57984	-2.4641	-6.17468	0.00204293	0.0121622	-0.764041
NCF2	-1.89854	1.49282	-6.342	0.00182313	0.0113046	-0.764395
KLF17	1.60515	-1.15328	6.0403	0.00224262	0.0129608	-0.767919
KLRG1	-1.69922	-2.651	-6.20068	0.00200678	0.012024	-0.770925
MDFI	-1.12724	-0.572247	-6.03124	0.00225689	0.013012	-0.77725
KRTAP4-9	-1.82997	-4.1699	-6.70421	0.00143677	0.00975435	-0.78314
KRT13	-1.83022	-4.1699	-6.7035	0.00143742	0.00975435	-0.783418
C9orf152	-1.83022	-4.1699	-6.7035	0.00143742	0.00975435	-0.783418
CST7	-1.83022	-4.1699	-6.7035	0.00143742	0.00975435	-0.783418
CCDC33	-2.85299	-2.60208	-6.20024	0.00200738	0.012024	-0.784897
AOC1	-1.83166	-4.1699	-6.69954	0.00144109	0.00975732	-0.784986
SLC4A10	-1.83166	-4.1699	-6.69954	0.00144109	0.00975732	-0.784986
PCDHB1	-1.83166	-4.1699	-6.69954	0.00144109	0.00975732	-0.784986
EPO	-1.83166	-4.1699	-6.69954	0.00144109	0.00975732	-0.784986
RASGRF1	1.37946	1.26959	6.27769	0.0019041	0.011594	-0.789119
PLD5	1.82973	-4.1699	6.68556	0.00145411	0.0098091	-0.78944
THSD7A	1.82973	-4.1699	6.68556	0.00145411	0.0098091	-0.78944
H4C4	1.82973	-4.1699	6.68556	0.00145411	0.0098091	-0.78944
COLCA2	1.83099	-4.1699	6.68204	0.00145741	0.0098091	-0.79084
FASLG	1.83099	-4.1699	6.68204	0.00145741	0.0098091	-0.79084
OLFML3	1.83099	-4.1699	6.68204	0.00145741	0.0098091	-0.79084
SLC45A1	-1.12743	1.65262	-6.39272	0.00176215	0.0110869	-0.790891
STOML3	1.83113	-4.1699	6.68167	0.00145775	0.0098091	-0.790986
PDE6C	1.83113	-4.1699	6.68167	0.00145775	0.0098091	-0.790986
GOLGA8F	1.71766	-0.359927	6.01539	0.00228215	0.013071	-0.79402
PRIMA1	1.62233	0.0910012	6.0143	0.00228389	0.0130727	-0.820738
SMIM5	-1.06104	-2.96996	-6.14337	0.0020875	0.0123342	-0.832915
WIPF1	1.1719	-0.0788114	5.9754	0.00234734	0.0132776	-0.840049
BAGE2	-2.02451	-4.07253	-6.52532	0.00161388	0.0105219	-0.840413
LMTK3	-1.28423	0.892073	-6.12592	0.00211283	0.0124431	-0.841634
DCAF8L2	-3.73478	-1.50649	-5.94775	0.00239374	0.0134719	-0.851619
CSAG2	1.12925	1.67329	6.2991	0.00187667	0.0115003	-0.864267
ZNF784	1.19005	1.80365	6.33467	0.00183214	0.0113385	-0.864628
SCARA5	2.98836	-3.06134	6.15845	0.00206589	0.0122575	-0.868533
AMT	-1.11085	1.62889	-6.23653	0.00195817	0.0118274	-0.904217
HMCN2	-2.88315	-2.58578	-5.88971	0.00249469	0.0138468	-0.956662
CALB1	-4.93799	-1.6802	-5.82005	0.00262265	0.0143196	-0.960782
PTPRR	-1.58641	-1.52567	-5.75203	0.00275517	0.0147815	-0.966331
XK	1.22352	-0.652512	5.7574	0.00274443	0.0147544	-0.967616
TMEFF1	-1.75429	1.63908	-6.09477	0.00215898	0.0126206	-0.988722
MB	2.58785	-2.73541	5.82387	0.00261542	0.0142981	-1.00483
SEMA6A	-1.1068	0.323755	-5.80199	0.00265707	0.0144258	-1.0093
H2AW	-1.39792	0.850895	-5.88022	0.00251169	0.0139093	-1.01942
SESN3	1.00108	1.55633	6.04012	0.0022429	0.0129608	-1.04213
KIF12	-1.21276	-0.279604	-5.62931	0.00301502	0.0157771	-1.08217
ANO3	-2.87054	-3.12302	-5.75335	0.00275253	0.0147804	-1.08971
GIPC3	-1.03669	-0.463344	-5.59439	0.00309421	0.0160771	-1.09724
TAGLN3	-1.43955	0.141875	-5.64955	0.00297021	0.0155922	-1.10058
RP1L1	-1.58276	0.105792	-5.63838	0.00299484	0.0156913	-1.10383
ZFP92	1.63569	-2.02993	5.55063	0.00319695	0.0164323	-1.11711
CDH18	-1.68005	-2.00642	-5.54698	0.00320571	0.0164587	-1.11865
CPLX1	1.66178	-0.566869	5.54851	0.00320204	0.0164491	-1.12373
RASGRP3	1.84583	-1.34482	5.51422	0.00328555	0.0167567	-1.12879
HES2	-1.65274	-2.42845	-5.48369	0.00336207	0.0170535	-1.18016
CHRNB4	-2.59898	-3.25735	-5.57727	0.00313394	0.0162187	-1.20004
IL37	-1.25586	-0.506546	-5.44629	0.00345874	0.0174079	-1.2068
BFSP1	1.11418	-0.444192	5.44371	0.00346554	0.0174325	-1.21316
SVEP1	2.7615	-2.64778	5.4264	0.00351149	0.0175953	-1.24158
CEND1	-1.061	-0.621681	-5.38504	0.00362427	0.0179832	-1.24749
FXYD2	2.18161	-1.59439	5.31545	0.00382387	0.0186562	-1.27236
BCL11B	-1.35152	1.66472	-5.76916	0.00272107	0.0146779	-1.27275
FCHO1	-1.49788	-0.292363	-5.37674	0.00364741	0.0180441	-1.27503
CYP1B1	2.28002	-0.379077	5.35785	0.00370075	0.0182264	-1.27632
NOX3	3.22869	-1.92269	5.32178	0.00380518	0.0186043	-1.27792
GPC4	1.28084	1.89094	5.82646	0.00261054	0.014294	-1.28153
SH3GL3	-1.312	-0.096775	-5.3852	0.00362383	0.0179832	-1.28625
GPLD1	1.06621	-0.882305	5.31323	0.00383044	0.0186675	-1.28913
ADCY1	1.40462	-0.971599	5.29581	0.00388254	0.0188758	-1.29804
OGDHL	2.39743	-3.35695	5.4085	0.00355979	0.0177539	-1.3073
NRCAM	-1.62076	-0.734608	-5.29608	0.00388173	0.0188758	-1.30839
SNAP25	1.28162	-0.519626	5.3116	0.00383529	0.0186745	-1.31063
MMP3	1.81454	-2.18593	5.2727	0.00395295	0.0191004	-1.31309
ALK	2.27979	-3.41738	5.3967	0.00359206	0.0178756	-1.31867
IFNL2	2.73616	-3.71748	5.45211	0.00344349	0.0173552	-1.32412
VCAM1	2.23695	-3.96617	5.48721	0.00335315	0.0170324	-1.32626
DGKI	2.23804	-3.96617	5.48412	0.00336099	0.0170535	-1.32796
MYRIP	2.23781	-3.96617	5.48335	0.00336294	0.0170535	-1.32839
GNGT1	2.23781	-3.96617	5.48335	0.00336294	0.0170535	-1.32839
GUCY2D	-2.81175	-2.62256	-5.27633	0.00394179	0.019087	-1.3374
CNGB1	-2.93576	-3.0894	-5.31899	0.00381342	0.0186296	-1.3448
KMO	1.73042	-2.45331	5.23184	0.00408118	0.0195481	-1.3509
PROC	-2.33085	-2.33527	-5.22038	0.004118	0.019688	-1.35712
MEOX1	1.32848	-0.956984	5.21683	0.00412949	0.019717	-1.35984
CCR1	2.9577	-3.07902	5.29252	0.00389248	0.0189089	-1.3615
IFNL1	2.66424	-0.918589	5.18293	0.00424119	0.0200917	-1.38157
IL33	-1.91946	0.797044	-5.38597	0.0036217	0.0179832	-1.39059
SSC4D	-1.10002	-1.23435	-5.15793	0.00432583	0.020418	-1.39581
CAPN12	-3.05498	-2.94195	-5.20411	0.00417101	0.0198473	-1.40832
MRPL23	-1.12872	0.983575	-5.4287	0.00350534	0.0175784	-1.41574
MMP24-AS1-EDEM2	-3.65913	-2.34456	-5.14864	0.00435781	0.0205262	-1.41783
PCDHGA7	1.45814	-0.559859	5.1434	0.00437597	0.0205903	-1.44136
SCG2	2.29112	-1.21276	5.06034	0.00467602	0.0216705	-1.46898
FAM133A	2.27679	-1.95293	5.04194	0.00474573	0.0219096	-1.47578
TMEM74	1.05847	0.289671	5.20896	0.00415511	0.0198133	-1.48044
NELL2	1.12618	1.11655	5.37883	0.00364157	0.0180379	-1.48364
TNFSF15	1.06582	1.48473	5.4744	0.00338579	0.0171358	-1.48567
CALB2	-2.8364	-3.13899	-5.09548	0.00454621	0.0211989	-1.49032
MUC7	-1.79445	-1.03566	-5.04145	0.00474763	0.0219128	-1.49317
FAM71E1	1.4387	-0.474132	5.07738	0.00461252	0.0214695	-1.50205
CCR7	1.97733	-0.446355	5.07038	0.00463848	0.0215571	-1.50559
RDH16	-1.20298	-1.71715	-4.99795	0.0049175	0.0224004	-1.5094
IL32	-1.15248	1.42579	-5.40982	0.00355621	0.0177409	-1.52581
BSN	1.18617	0.642121	5.21961	0.0041205	0.0196948	-1.52635
MAGEA1	1.70223	-0.606827	5.01482	0.00485076	0.0222109	-1.54143
C11orf96	-1.53921	-1.04173	-4.94687	0.00512619	0.0230558	-1.57012
CYP1A1	1.22131	-0.297171	5.00429	0.0048923	0.0223136	-1.58008
TMEM270	-1.79562	-1.42097	-4.91236	0.00527315	0.02353	-1.58124
SLC16A9	1.72796	-0.197154	4.98513	0.00496891	0.022561	-1.60176
HR	-1.00717	1.95762	-5.43793	0.00348081	0.0174898	-1.64002
LUZP2	3.03642	-3.56766	4.91757	0.00525065	0.0234758	-1.64053
GRB7	-2.71453	0.397107	-4.97093	0.00502662	0.0227344	-1.66085
GUCY1A2	1.90697	-0.576027	4.85133	0.00554535	0.0244322	-1.67918
GIMAP4	-1.99124	-2.01435	-4.75618	0.00600355	0.0258359	-1.69433
RAB11FIP4	-1.63733	1.19742	-5.13361	0.00441012	0.0207107	-1.69617
SEMA5B	-1.03244	0.280289	-4.93616	0.00517128	0.0231998	-1.71526
LOC107986596	-1.62779	-0.494048	-4.80955	0.00574126	0.0250255	-1.72516
MAGEA2	1.39135	-0.377979	4.81266	0.00572641	0.0249871	-1.73508
TREM1	-1.98943	-0.775584	-4.76446	0.00596198	0.02572	-1.7371
KRTAP2-3	-1.16966	3.13667	-5.70791	0.00284541	0.0151535	-1.73755
BARX2	-1.37872	-2.07443	-4.70148	0.00628716	0.0267666	-1.73779
H2BC11	-3.29317	-2.91024	-4.71406	0.00622054	0.0265493	-1.74599
CEBPA	1.35218	0.300063	4.88913	0.00537484	0.0238664	-1.75206
RIPOR2	1.1796	-0.199253	4.81413	0.00571942	0.024963	-1.75418
GDF7	-1.87294	-1.04927	-4.71268	0.0062278	0.026574	-1.76286
DDIT4L	-1.16436	-0.253469	-4.775	0.00590947	0.0255776	-1.78289
ACP5	-1.29738	-2.60634	-4.64066	0.00662122	0.0278208	-1.78593
NRL	1.32914	0.370756	4.8473	0.00556389	0.024496	-1.80152
FGF1	1.74092	-1.44735	4.61496	0.00676863	0.0283069	-1.82425
SH2D1B	-1.1816	-2.90958	-4.57859	0.00698384	0.0289355	-1.83849
ACOX2	1.03135	-0.74493	4.65342	0.00654939	0.0276021	-1.84107
HKDC1	-1.21476	-0.98739	-4.61118	0.00679061	0.0283675	-1.85765
BTK	-2.11697	-3.49828	-4.55251	0.00714316	0.029441	-1.88099
ITGAM	-2.11552	-3.49828	-4.54766	0.00717329	0.029522	-1.88453
HAAO	1.00342	-2.10033	4.51704	0.00736673	0.0301229	-1.88778
CASP14	-2.04039	-1.95293	-4.51451	0.00738302	0.0301623	-1.8907
PPIL6	-1.25351	0.227389	-4.7186	0.00619672	0.0264949	-1.89697
ADAP2	-1.08934	-0.852241	-4.56821	0.00704679	0.0291165	-1.90677
ZC3H6	-1.1575	1.71345	-5.05135	0.00470993	0.0217887	-1.91332
DCAF4L1	1.54429	-1.38342	4.51215	0.00739821	0.0302108	-1.91623
TSTD1	-1.14103	0.659466	-4.77276	0.00592061	0.0256066	-1.92827
ENPP5	-1.06088	-1.90921	-4.45704	0.00776395	0.0312887	-1.94329
MSTN	1.09751	-2.7058	4.43928	0.00788632	0.0316622	-1.94581
NODAL	-1.99045	-3.03344	-4.43418	0.00792191	0.0317489	-1.95446
NHSL2	2.52987	-3.82117	4.42838	0.00796254	0.0318835	-1.98952
FNDC11	-1.49771	0.267798	-4.60969	0.0067993	0.0283784	-1.998
RELN	1.10846	1.71516	4.95518	0.00509156	0.0229569	-2.00231
LDLRAD2	-2.55392	-3.11324	-4.37218	0.00836952	0.0329889	-2.00618
CHRDL1	1.59186	-2.21258	4.36544	0.00841996	0.033087	-2.01113
ARHGAP6	1.12022	0.894164	4.72914	0.00614181	0.0263061	-2.01628
SCEL	-1.99134	-4.089	-4.40397	0.00813642	0.032369	-2.01849
RTL1	-1.99176	-4.089	-4.40378	0.00813779	0.032369	-2.01863
JPH4	-1.99418	-4.089	-4.40274	0.00814528	0.032369	-2.01938
MMP7	-1.99418	-4.089	-4.40274	0.00814528	0.032369	-2.01938
KRT39	-1.99418	-4.089	-4.40274	0.00814528	0.032369	-2.01938
TMEM272	1.99094	-4.089	4.39043	0.00823477	0.0325868	-2.02795
KCNQ3	1.99094	-4.089	4.39043	0.00823477	0.0325868	-2.02795
HLA-DRB1	1.99306	-4.089	4.38948	0.00824166	0.0325868	-2.02863
CLEC7A	1.99328	-4.089	4.38939	0.00824236	0.0325868	-2.02869
GOLGA8N	-1.28648	-0.196202	-4.46807	0.00768912	0.0310561	-2.06689
BCL11A	-2.44328	-3.33522	-4.25836	0.00927086	0.0354926	-2.10027
ROS1	2.66728	-3.22259	4.24329	0.00939851	0.0358301	-2.11074
CPO	1.9465	-0.834252	4.33601	0.00864434	0.0337858	-2.11254
CYP7B1	2.79303	-2.14	4.23395	0.0094787	0.0359996	-2.12086
KRTAP1-5	2.45594	-3.32917	4.22689	0.00953985	0.0361486	-2.12528
PALM3	-1.66264	-2.01534	-4.22416	0.00956358	0.0362158	-2.13897
GAP43	1.95691	-3.57918	4.1938	0.00983249	0.0369468	-2.15582
GRHL3	-1.95665	-3.57918	-4.18858	0.00987966	0.0370646	-2.15982
ABCA12	1.41512	-0.313623	4.34767	0.00855461	0.0335362	-2.16376
LDHAL6A	1.9537	-3.57918	4.18163	0.00994279	0.0372321	-2.16545
SYT14	-1.95543	-3.57918	-4.18087	0.00994974	0.0372504	-2.16593
ATOH8	1.59027	-1.88993	4.19963	0.00978024	0.0368077	-2.16607
SUMO4	-1.954	-3.57918	-4.1785	0.00997141	0.0372949	-2.16781
CST4	-2.55891	-3.03085	-4.1622	0.0101219	0.0376927	-2.17394
FGFR4	-1.02076	-0.535819	-4.31078	0.00884233	0.0343255	-2.17472
RUNX3	1.87393	-3.09279	4.15438	0.010195	0.037859	-2.18029
SUSD2	1.8698	-3.09279	4.15173	0.01022	0.03791	-2.18249
CACNA1I	-1.87079	-3.09396	-4.14731	0.0102616	0.038017	-2.18614
CRABP2	-1.20312	1.22095	-4.61099	0.0067917	0.0283675	-2.20137
DUSP19	-1.2571	-1.69109	-4.15834	0.0101579	0.0377881	-2.21571
F2RL3	2.33647	-3.3896	4.10394	0.0106819	0.0392305	-2.22513
PNMT	-1.79289	-3.66009	-4.10838	0.0106379	0.0391005	-2.22524
TBC1D3H	-2.05359	0.962162	-4.48455	0.00757879	0.0307749	-2.22682
DNAJC28	1.0945	-0.192772	4.30066	0.00892321	0.034569	-2.22693
MATK	-1.07108	-0.631826	-4.21964	0.0096031	0.0362897	-2.24984
SP140	2.26785	-3.3621	4.07059	0.0110187	0.0401019	-2.25202
SERPINB4	-2.83873	-2.36261	-4.06156	0.011112	0.0403523	-2.26581
COBL	-2.60005	-3.25541	-4.04285	0.0113083	0.0408934	-2.27445
PTCHD4	-1.10604	-1.47147	-4.08994	0.0108218	0.0395506	-2.29405
RNF17	1.18157	-0.307908	4.19951	0.00978127	0.0368077	-2.30849
C4orf19	1.42297	-0.199326	4.2048	0.00973411	0.0366778	-2.31551
RFPL1	1.46496	-2.11561	4.02171	0.011535	0.0414818	-2.31722
RIC3	-1.40078	-4.38511	-4.00978	0.0116652	0.0418504	-2.32458
CFAP57	-1.0125	-1.52272	-4.04992	0.0112336	0.0406763	-2.32854
KRT78	1.01391	-0.937157	4.10132	0.0107079	0.0392781	-2.32946
ZMYND15	1.33229	-1.13577	4.07248	0.0109993	0.0400393	-2.33603
SAMD11	-1.57873	-0.305826	-4.15521	0.0101872	0.037859	-2.34856
NFATC1	-2.00754	-1.20824	-4.04638	0.011271	0.0407828	-2.34968
CCDC114	-1.5163	-1.16159	-4.05423	0.0111884	0.0405569	-2.3502
GNMT	-3.53722	-3.31607	-3.95274	0.0123123	0.0435069	-2.35154
CCDC184	-1.10705	-0.798965	-4.09339	0.0107871	0.0394834	-2.35195
LRRC71	-2.71928	-3.72425	-3.94471	0.0124067	0.0437065	-2.36173
RBP4	1.22254	-1.5884	4.00449	0.0117236	0.0420266	-2.36513
CCDC13	2.0732	-3.51876	3.88658	0.0131157	0.0456195	-2.40727
NAALADL2	2.18215	-1.72428	3.93498	0.0125222	0.044045	-2.41382
LTA	-1.27547	-2.12631	-3.89536	0.0130056	0.0453235	-2.43481
GPR141	-1.50828	-0.904349	-3.99051	0.0118793	0.0424255	-2.43824
ANKFN1	1.08209	0.487223	4.17844	0.00997191	0.0372949	-2.46586
TNFRSF1B	-2.66246	-2.69841	-3.82245	0.0139533	0.0477483	-2.47216
SERPINA3	2.84302	-2.07814	3.83012	0.0138499	0.0475353	-2.4867
DTX3	-1.12291	-1.6604	-3.85791	0.0134827	0.0465567	-2.50126
STK33	1.25264	0.639864	4.15193	0.0102181	0.03791	-2.51987
ANKRD45	1.48409	-2.35016	3.7876	0.0144344	0.0489394	-2.5235
SMCO1	-1.05438	-2.48238	-3.77215	0.0146539	0.0495169	-2.53373
CLDN16	-1.20685	-1.22083	-3.80137	0.0142421	0.0484594	-2.59379
ITIH4	-1.1604	0.150724	-3.93533	0.012518	0.0440387	-2.64613
TMEM221	-1.17514	-0.330308	-3.85831	0.0134776	0.0465567	-2.64693
CDSN	1.05253	-1.08712	3.76005	0.0148283	0.049976	-2.65012
TEX14	1.217	-0.48718	3.78482	0.0144736	0.0490448	-2.69986
SEMA3D	1.01101	2.32632	4.21816	0.00961607	0.0363236	-2.90715
DNAH17	1.80543	0.871202	3.8074	0.0141587	0.0482209	-2.9085
TP53I11	1.03692	0.590666	3.77456	0.0146193	0.049446	-2.91022

## Sheet: 5637 DEGs
Differentially expressed genes between S100A5 knocking down and overexpression in 5637 cell line
GeneSymbol	logFC	AveExpr	t	P.Value	adj.P.Val	B
MMP1	-1.0377	8.30488	-47.1838	1.54837e-07	0.00280859	8.6097
KRT13	1.48047	5.95996	27.8886	1.87184e-06	0.00485046	5.92972
LIPN	2.32193	-3.7729	28.8765	1.5876e-06	0.00479959	3.44747
PZP	2.32193	-3.7729	28.8765	1.5876e-06	0.00479959	3.44747
PLPPR1	2.32193	-3.7729	28.8765	1.5876e-06	0.00479959	3.44747
TLR8	2.32193	-3.7729	28.8765	1.5876e-06	0.00479959	3.44747
S100A8	1.59204	7.81937	16.7989	2.04039e-05	0.00841151	2.98379
CAPN13	1.58496	-4.14139	18.8701	1.1821e-05	0.00598695	2.74332
ADH4	1.58496	-4.14139	18.8701	1.1821e-05	0.00598695	2.74332
SPAG6	1.58496	-4.14139	18.8701	1.1821e-05	0.00598695	2.74332
COL15A1	1.58496	-4.14139	18.8701	1.1821e-05	0.00598695	2.74332
STPG2	1.58496	-4.14139	18.8701	1.1821e-05	0.00598695	2.74332
LOC102723899	1.58496	-4.14139	18.8701	1.1821e-05	0.00598695	2.74332
SLC6A5	1.58496	-4.14139	18.8701	1.1821e-05	0.00598695	2.74332
SRPK3	1.58496	-4.14139	18.8701	1.1821e-05	0.00598695	2.74332
GNGT2	1.58496	-4.14139	18.8701	1.1821e-05	0.00598695	2.74332
PIP5K1B	1.58496	-4.14139	18.8701	1.1821e-05	0.00598695	2.74332
MPIG6B	1.58496	-4.14139	18.8701	1.1821e-05	0.00598695	2.74332
LOC105375106	1.58496	-4.14139	18.8701	1.1821e-05	0.00598695	2.74332
UPP2	1.58496	-4.14139	18.8701	1.1821e-05	0.00598695	2.74332
TRIM54	-1.58496	-4.14139	-18.8494	1.18821e-05	0.00598695	2.73828
CCN4	-1.58496	-4.14139	-18.8494	1.18821e-05	0.00598695	2.73828
SLC25A2	-1.58496	-4.14139	-18.8494	1.18821e-05	0.00598695	2.73828
ADGRL2	-1.58496	-4.14139	-18.8494	1.18821e-05	0.00598695	2.73828
ABCA8	-1.58496	-4.14139	-18.8494	1.18821e-05	0.00598695	2.73828
MAGEA10	-1.58496	-4.14139	-18.8494	1.18821e-05	0.00598695	2.73828
LOC107984449	-1.58496	-4.14139	-18.8494	1.18821e-05	0.00598695	2.73828
SNX31	-1.58496	-4.14139	-18.8494	1.18821e-05	0.00598695	2.73828
AQP6	-1.67834	-4.09427	-12.9475	6.87974e-05	0.0169588	1.931
S100A5	-6.88671	0.0934859	-10.7317	0.000163751	0.0244775	1.74737
FOXA3	-1.34201	-2.67728	-9.45242	0.000292594	0.0340216	1.13723
GNGT1	-2.76784	-3.55067	-9.11969	0.000344322	0.0390893	0.896833
SFRP5	-1.1427	-0.182657	-8.46445	0.000482286	0.0467817	0.632212
S100A7	1.10053	4.94069	8.73537	0.000418409	0.0429843	-0.320775
