# Supplementary material for: S100A5 Attenuates Efficiency of Anti‐PD‐L1/PD‐1 Immunotherapy by Inhibiting CD8+ T Cell‐Mediated Anti‐Cancer Immunity in Bladder Carcinoma
Source: Adv Sci (Weinh). 2023 Jul 6;10(25):2300110. doi: 10.1002/advs.202300110 (PMC10477882; doi:10.1002/advs.202300110)
Supplement: Supplementary file 11 — Supplemental Table 10 [file ADVS-10-2300110-s011.xlsx]

## Sheet: T24 GO
GO enrichment pathways between S100A5 knocking down and overexpression in T24 cell line
ID	Description	setSize	enrichmentScore	NES	pvalue	p.adjust	qvalues	rank	leading_edge	core_enrichment
GO_DEFENSE_RESPONSE_TO_VIRUS	GO_DEFENSE_RESPONSE_TO_VIRUS	225	0.573585	2.21034	1e-10	2.22333e-07	2.12702e-07	2660	tags=38%, list=15%, signal=33%	CXCL10/IFNL2/IFNL1/MX1/IFI44L/IFIT1/OAS2/TRIM22/RSAD2/OAS1/RTP4/MX2/IFIT3/IFI6/STAT1/ISG15/OAS3/DHX58/IFIT1B/IFNL3/SAMHD1/CARD9/GBP1/PARP9/IFIH1/IFIT5/IL12RB1/DDX60/IFITM1/TLR3/IRF7/IFI27/CD207/IFIT2/DDX58/OASL/IFNB1/PLSCR1/EIF2AK2/DTX3L/IFI16/GPAM/HERC5/BST2/IRF9/NT5C3A/BCL2/IFITM3/POLR3B/ADAR/TRIM5/TSPAN32/STAT2/RNASEL/DNAJC3/DMBT1/NLRC5/SHFL/HTRA1/SLFN13/TRIM15/PTPRC/SPON2/MMP12/IFNA1/USP17L2/…
GO_RESPONSE_TO_TYPE_I_INTERFERON	GO_RESPONSE_TO_TYPE_I_INTERFERON	87	0.719898	2.42327	1e-10	2.22333e-07	2.12702e-07	1477	tags=38%, list=8%, signal=35%	MX1/IFIT1/USP18/OAS2/RSAD2/OAS1/MX2/IFIT3/IFI6/STAT1/ISG15/XAF1/OAS3/IFI35/ZBP1/SAMHD1/IFITM1/IRF7/IFI27/IFIT2/OASL/IFNB1/MYD88/BST2/IRF9/IFITM3/ADAR/STAT2/IKBKE/RNASEL/NLRC5/SHFL/WNT5A
GO_RESPONSE_TO_VIRUS	GO_RESPONSE_TO_VIRUS	299	0.511084	2.03318	1e-10	2.22333e-07	2.12702e-07	2660	tags=32%, list=15%, signal=28%	CXCL10/IFNL2/IFNL1/MX1/IFI44L/IFIT1/OAS2/TRIM22/RSAD2/OAS1/RTP4/MX2/IFIT3/IFI6/STAT1/ISG15/OAS3/DHX58/LGALS9/CCL5/IFIT1B/IFNL3/SAMHD1/CARD9/GBP1/PARP9/IFIH1/IFI44/IFIT5/VWCE/IL12RB1/CXCL12/DDX60/IFITM1/CYP1A1/TLR3/IRF7/IFI27/CD207/IFIT2/DDX58/OASL/IFNB1/PLSCR1/EIF2AK2/DTX3L/IFI16/GPAM/HERC5/BST2/IRF9/NT5C3A/IRGM/BCL2/IFITM3/POLR3B/ADAR/TRIM5/TSPAN32/STAT2/IKBKE/RNASEL/DNAJC3/DMBT1/NLRC5/SHFL/HTRA…
GO_ANTIMICROBIAL_HUMORAL_RESPONSE	GO_ANTIMICROBIAL_HUMORAL_RESPONSE	94	-0.626299	-2.10526	1.12134e-07	0.000186984	0.000178884	2205	tags=34%, list=12%, signal=30%	PPBP/RARRES2/F2/CST9/REG3G/BPIFB2/PGLYRP4/CXCL2/CAMP/PRSS3/H2BC4/CXCL5/CXCL3/H2BC12/H2BC7/S100A7/PRTN3/HRG/COLEC11/RNASE7/H2BC21/H2BC8/SLPI/HTN1/MUC7/PI3/S100A8/HTN3/LCN2/H2BC11/S100A9/KRT6A
GO_NEGATIVE_REGULATION_OF_VIRAL_GENOME_REPLICATION	GO_NEGATIVE_REGULATION_OF_VIRAL_GENOME_REPLICATION	59	0.689049	2.16562	1.54099e-07	0.000205568	0.000196663	1474	tags=37%, list=8%, signal=34%	MX1/IFIT1/OAS2/RSAD2/OAS1/ISG15/OAS3/CCL5/IFNL3/IFIT5/IFITM1/OASL/IFNB1/PLSCR1/EIF2AK2/IFI16/PROX1/PARP10/BST2/IFITM3/RNASEL/SHFL
GO_NEGATIVE_REGULATION_OF_VIRAL_PROCESS	GO_NEGATIVE_REGULATION_OF_VIRAL_PROCESS	95	0.602428	2.05069	1.86855e-07	0.000207721	0.000198722	1474	tags=28%, list=8%, signal=26%	MX1/IFIT1/OAS2/RSAD2/OAS1/STAT1/ISG15/OAS3/CCL5/IFNL3/IFIT5/IFITM1/OASL/IFNB1/PLSCR1/EIF2AK2/IFI16/PROX1/PARP10/BST2/TRIM14/IFITM3/TRIM21/POU2F3/TRIM5/RNASEL/SHFL
GO_EPIDERMIS_DEVELOPMENT	GO_EPIDERMIS_DEVELOPMENT	387	-0.439331	-1.73621	2.76996e-07	0.000263937	0.000252503	2183	tags=20%, list=12%, signal=18%	KRTAP4-11/CALML5/GRXCR1/LIPM/EDAR/KRTAP16-1/KRT74/KRT12/REG3G/GRHL2/SPRR1B/KRTAP5-7/PERP/KLF4/JAG2/SNAI1/EMP1/BCR/DSG2/SHH/PPARD/STRC/GRHL1/ESRP1/ZFP36/ERRFI1/KRT83/SLC44A4/KRT14/KDF1/JUP/FGFR1/UGCG/HPSE/LAMB3/MYCL/IRF6/KLF7/KRTAP4-1/SATB1/TNFRSF19/KRT15/PPL/ACER1/S100A7/TGM5/EREG/SOX21/NTF4/GLI1/KRTAP2-3/CRABP2/COL17A1/PKP1/WNT10A/LDB2/OVOL2/BCL11B/ELF3/CDH3/LAMA3/GJB5/KLK14/KRT19/IGFBP5/KRTAP4-…
GO_VIRAL_GENOME_REPLICATION	GO_VIRAL_GENOME_REPLICATION	120	0.553782	1.9815	6.07901e-07	0.000467218	0.000446978	1474	tags=23%, list=8%, signal=22%	MX1/IFIT1/OAS2/RSAD2/OAS1/ISG15/CD209/OAS3/CCL5/IFNL3/IFIT5/IFITM1/CCL2/IFI27/OASL/FKBP6/IFNB1/PLSCR1/EIF2AK2/IFI16/PROX1/PARP10/BST2/BCL2/IFITM3/ADAR/RNASEL/SHFL
GO_REGULATION_OF_VIRAL_GENOME_REPLICATION	GO_REGULATION_OF_VIRAL_GENOME_REPLICATION	95	0.587831	2.001	6.58668e-07	0.000467218	0.000446978	1474	tags=27%, list=8%, signal=25%	MX1/IFIT1/OAS2/RSAD2/OAS1/ISG15/OAS3/CCL5/IFNL3/IFIT5/IFITM1/IFI27/OASL/FKBP6/IFNB1/PLSCR1/EIF2AK2/IFI16/PROX1/PARP10/BST2/BCL2/IFITM3/ADAR/RNASEL/SHFL
GO_NEGATIVE_REGULATION_OF_VIRAL_LIFE_CYCLE	GO_NEGATIVE_REGULATION_OF_VIRAL_LIFE_CYCLE	81	0.618488	2.07735	7.00476e-07	0.000467218	0.000446978	1474	tags=30%, list=8%, signal=27%	MX1/IFIT1/OAS2/RSAD2/OAS1/ISG15/OAS3/CCL5/IFNL3/IFIT5/IFITM1/OASL/IFNB1/PLSCR1/EIF2AK2/IFI16/PROX1/PARP10/BST2/IFITM3/TRIM21/TRIM5/RNASEL/SHFL
GO_SEQUESTERING_OF_METAL_ION	GO_SEQUESTERING_OF_METAL_ION	13	-0.925683	-2.11455	8.63587e-07	0.000523648	0.000500963	715	tags=38%, list=4%, signal=37%	S100A7/SLC30A2/S100A8/LCN2/S100A9
GO_EPIDERMAL_CELL_DIFFERENTIATION	GO_EPIDERMAL_CELL_DIFFERENTIATION	281	-0.455543	-1.74802	1.13591e-06	0.000631379	0.000604028	2096	tags=20%, list=12%, signal=18%	GRXCR1/LIPM/KRTAP16-1/KRT74/KRT12/REG3G/GRHL2/SPRR1B/KRTAP5-7/PERP/KLF4/JAG2/BCR/DSG2/STRC/GRHL1/ESRP1/ZFP36/ERRFI1/KRT83/SLC44A4/KRT14/KDF1/JUP/FGFR1/UGCG/MYCL/IRF6/KLF7/KRTAP4-1/KRT15/PPL/ACER1/S100A7/TGM5/EREG/GLI1/KRTAP2-3/PKP1/OVOL2/BCL11B/CDH3/KLK14/KRT19/KRTAP4-9/KRT13/POU4F3/PI3/USH2A/SCEL/KRT39/CASP14/FA2H/KRT6A/KRT5/KRT40
GO_REGULATION_OF_VIRAL_LIFE_CYCLE	GO_REGULATION_OF_VIRAL_LIFE_CYCLE	140	0.518554	1.87627	2.26131e-06	0.00116022	0.00110996	2615	tags=29%, list=14%, signal=25%	MX1/IFIT1/OAS2/RSAD2/OAS1/ISG15/OAS3/LGALS9/CCL5/IFNL3/IFIT5/IFITM1/HS3ST5/IFI27/CD4/OASL/FKBP6/IFNB1/PLSCR1/EIF2AK2/IFI16/PROX1/PARP10/BST2/LAMP3/BCL2/IFITM3/ADAR/TRIM21/TRIM5/RNASEL/SHFL/TRIM15/P4HB/ZC3HAV1/KPNA2/FMR1/TRIM25/DDX3X/NUCKS1/FAM111A
GO_ANTIBACTERIAL_HUMORAL_RESPONSE	GO_ANTIBACTERIAL_HUMORAL_RESPONSE	31	-0.777906	-2.15677	3.08474e-06	0.00146966	0.00140599	1337	tags=29%, list=7%, signal=27%	CAMP/H2BC4/H2BC12/H2BC7/RNASE7/H2BC21/H2BC8/SLPI/H2BC11
GO_KERATINOCYTE_DIFFERENTIATION	GO_KERATINOCYTE_DIFFERENTIATION	227	-0.471153	-1.78207	4.12809e-06	0.00183562	0.0017561	2079	tags=19%, list=11%, signal=17%	LIPM/KRTAP16-1/KRT74/KRT12/REG3G/GRHL2/SPRR1B/KRTAP5-7/PERP/BCR/DSG2/GRHL1/ZFP36/ERRFI1/KRT83/KRT14/KDF1/JUP/UGCG/IRF6/KRTAP4-1/KRT15/PPL/ACER1/S100A7/TGM5/EREG/KRTAP2-3/PKP1/OVOL2/BCL11B/CDH3/KLK14/KRT19/KRTAP4-9/KRT13/PI3/SCEL/KRT39/CASP14/KRT6A/KRT5/KRT40
GO_RESPONSE_TO_INTERFERON_BETA	GO_RESPONSE_TO_INTERFERON_BETA	30	0.758708	2.14112	5.36242e-06	0.00223546	0.00213862	2379	tags=53%, list=13%, signal=46%	STAT1/XAF1/IFITM1/TLR3/PNPT1/IFNB1/PLSCR1/IFI16/BST2/IRGM/IFITM3/IKBKE/SHFL/ACOD1/AIM2/TREX1
GO_SKIN_DEVELOPMENT	GO_SKIN_DEVELOPMENT	340	-0.419948	-1.63639	8.1442e-06	0.0031954	0.00305698	2563	tags=21%, list=14%, signal=18%	ANXA1/TNF/MET/FLNB/CSTA/LHX2/TCF15/KRTAP4-11/LIPM/COL1A2/EDAR/KRTAP16-1/KRT74/KRT12/REG3G/GRHL2/SPRR1B/KRTAP5-7/PERP/LSR/ITGA6/SNAI1/BCR/DSG2/SHH/ALOX12/CLDN4/GRHL1/FRAS1/ZFP36/ERRFI1/KRT83/KRT14/KDF1/JUP/UGCG/HPSE/IRF6/KRTAP4-1/TNFRSF19/KRT15/PPL/ACER1/S100A7/TGM5/EREG/ALOXE3/SOX21/ITGB4/KRTAP2-3/PKP1/WNT10A/LDB2/OVOL2/BCL11B/CDH3/KLK14/KRT19/IGFBP5/KRTAP4-9/KRT13/PI3/GRHL3/SCEL/KRT39/CASP14/GJB…
GO_KERATINIZATION	GO_KERATINIZATION	151	-0.504169	-1.80187	1.00887e-05	0.00373843	0.00357648	2183	tags=19%, list=12%, signal=17%	KRTAP4-11/LIPM/KRTAP16-1/KRT74/KRT12/SPRR1B/KRTAP5-7/PERP/DSG2/KRT83/KRT14/JUP/KRTAP4-1/KRT15/PPL/TGM5/KRTAP2-3/PKP1/CDH3/KLK14/KRT19/KRTAP4-9/KRT13/PI3/KRT39/CASP14/KRT6A/KRT5/KRT40
GO_RESPONSE_TO_INTERFERON_GAMMA	GO_RESPONSE_TO_INTERFERON_GAMMA	177	0.473434	1.77588	1.31153e-05	0.00460418	0.00440472	1789	tags=27%, list=10%, signal=24%	HLA-DRB3/VCAM1/OAS2/TRIM22/OAS1/HLA-DRB1/STAT1/OAS3/NOS2/LGALS9/CCL5/GBP1/PARP9/IL12RB1/PARP14/IFITM1/TLR3/CCL2/TXK/IRF7/CAMK2B/OASL/CCL17/CITED1/NMI/SOCS1/GBP5/BST2/IRF9/GBP6/IRGM/HLA-DPA1/IFITM3/KYNU/TRIM21/TRIM5/CASP1/CCL26/CXCL16/NLRC5/SHFL/WNT5A/HPX/ACOD1/OTOP1/ARG1/GBP7
GO_INTERFERON_GAMMA_MEDIATED_SIGNALING_PATHWAY	GO_INTERFERON_GAMMA_MEDIATED_SIGNALING_PATHWAY	79	0.568611	1.90344	1.85746e-05	0.00619463	0.00592627	1766	tags=33%, list=10%, signal=30%	HLA-DRB3/VCAM1/OAS2/TRIM22/OAS1/HLA-DRB1/STAT1/OAS3/GBP1/PARP9/PARP14/TXK/IRF7/CAMK2B/OASL/NMI/SOCS1/IRF9/IRGM/HLA-DPA1/TRIM21/TRIM5/NLRC5/HPX/OTOP1/ARG1
GO_RESPONSE_TO_INTERFERON_ALPHA	GO_RESPONSE_TO_INTERFERON_ALPHA	21	0.808586	2.09892	2.30853e-05	0.00733234	0.0070147	1159	tags=43%, list=6%, signal=40%	MX2/IFIT3/IFITM1/IFIT2/EIF2AK2/BST2/LAMP3/IFITM3/ADAR
GO_CELL_JUNCTION_ORGANIZATION	GO_CELL_JUNCTION_ORGANIZATION	289	-0.420002	-1.61505	3.05808e-05	0.00927155	0.0088699	4097	tags=36%, list=23%, signal=29%	CLDN1/FLOT1/PKP2/RUNX1/VMP1/ACTN4/CDH12/SDK1/PEAK1/TESK2/DMTN/EPHA2/PKP3/FLNC/CAPZA1/VEGFA/PATJ/NLGN2/TNS1/EPB41L5/PARD6B/MAP4K4/PTK2/RAC1/ITGA2/EFNA5/CNTNAP1/WNT4/PRKCI/PLEC/WHRN/CORO2B/KIFC3/ANG/CORO1C/LRP1/IQSEC1/PHLDB2/PECAM1/VASP/PRKACA/TNF/ACE/AJM1/DLC1/ARVCF/EPB41L3/IL1B/NPHP4/IKBKB/TGFB1/KDR/NLGN4X/GRHL2/SNAI2/PERP/GJB6/LSR/CDH7/ITGA5/MARVELD3/NUMBL/ITGA6/SNAI1/CAMSAP3/BCR/DSG2/OCLN/RASSF…
GO_CYSTEINE_TYPE_ENDOPEPTIDASE_INHIBITOR_ACTIVITY	GO_CYSTEINE_TYPE_ENDOPEPTIDASE_INHIBITOR_ACTIVITY	50	-0.65443	-2.01114	3.34504e-05	0.00947203	0.0090617	1282	tags=22%, list=7%, signal=21%	WFDC2/BIRC3/CST5/CARD17/HRG/CSTL1/CST2/CST7/CST1/CST4/SERPINB3
GO_GABA_GATED_CHLORIDE_ION_CHANNEL_ACTIVITY	GO_GABA_GATED_CHLORIDE_ION_CHANNEL_ACTIVITY	10	0.910153	1.95369	3.40823e-05	0.00947203	0.0090617	387	tags=20%, list=2%, signal=20%	GABRG1/GABRG2
GO_INTERMEDIATE_FILAMENT_CYTOSKELETON	GO_INTERMEDIATE_FILAMENT_CYTOSKELETON	174	-0.477881	-1.74793	3.94084e-05	0.0105142	0.0100587	3100	tags=26%, list=17%, signal=22%	HOXA13/SYNC/PLEC/VIM/ING4/PHLDB2/MICAL1/IFFO2/ADCY5/SYCE1L/ADORA2A/CTNS/IFFO1/CLK3/KRTAP4-11/DLGAP2/KRTAP16-1/KRT74/INA/KRT12/KRTAP4-12/KRTAP5-7/GFAP/PRPH/STN1/KRT83/KRT14/JUP/SHANK2/KRTAP4-1/CARMIL2/KRT15/PPL/KRTAP2-3/PKP1/NR1I2/KRT19/KRTAP4-9/KRT13/S100A8/KRT39/CASP14/KRT6A/KRT5/KRT40
GO_CORNIFICATION	GO_CORNIFICATION	105	-0.530428	-1.8224	4.90533e-05	0.0125841	0.0120389	2079	tags=21%, list=11%, signal=19%	LIPM/KRT74/KRT12/SPRR1B/PERP/DSG2/KRT83/KRT14/JUP/KRT15/PPL/TGM5/PKP1/KLK14/KRT19/KRT13/PI3/KRT39/CASP14/KRT6A/KRT5/KRT40
GO_ANTIMICROBIAL_HUMORAL_IMMUNE_RESPONSE_MEDIATED_BY_ANTIMICROBIAL_PEPTIDE	GO_ANTIMICROBIAL_HUMORAL_IMMUNE_RESPONSE_MEDIATED_BY_ANTIMICROBIAL_PEPTIDE	56	-0.628735	-1.97849	5.36289e-05	0.0132483	0.0126744	2205	tags=36%, list=12%, signal=31%	PPBP/F2/REG3G/PGLYRP4/CXCL2/CAMP/H2BC4/CXCL5/CXCL3/H2BC12/H2BC7/S100A7/HRG/RNASE7/H2BC21/H2BC8/MUC7/H2BC11/S100A9/KRT6A
GO_DENDRITIC_CELL_MIGRATION	GO_DENDRITIC_CELL_MIGRATION	25	0.748112	2.01912	6.39983e-05	0.0152453	0.0145849	552	tags=32%, list=3%, signal=31%	CCR1/CCR7/TRPM2/LGALS9/CCL5/CCR6/DOCK8/CXCR2
GO_CELLULAR_RESPONSE_TO_VIRUS	GO_CELLULAR_RESPONSE_TO_VIRUS	46	0.655614	1.96932	6.87589e-05	0.0158145	0.0151295	2282	tags=37%, list=13%, signal=32%	IFI6/DHX58/LGALS9/IFIH1/VWCE/DDX60/IRF7/DDX58/IRGM/ADAR/IKBKE/TRIM15/MMP12/USP17L2/ZCCHC3/FMR1/IL12A
GO_HUMORAL_IMMUNE_RESPONSE	GO_HUMORAL_IMMUNE_RESPONSE	200	-0.450923	-1.6741	8.49934e-05	0.0188969	0.0180783	2205	tags=24%, list=12%, signal=22%	PPBP/RARRES2/FCER2/C4BPB/F2/CST9/REG3G/BPIFB2/PGLYRP4/CD59/POU2F2/CXCL2/POU2AF1/CR1L/RGCC/CAMP/PRSS3/H2BC4/CXCL5/PTPN6/IFNA13/CD55/CXCL3/H2BC12/H2BC7/C4A/S100A7/PRTN3/HRG/COLEC11/RNASE7/C2/H2BC21/H2BC8/SLPI/LTA/HTN1/C4BPA/SERPING1/MUC7/PI3/S100A8/TREM1/HTN3/LCN2/ZP4/H2BC11/S100A9/KRT6A
GO_ENDOPEPTIDASE_REGULATOR_ACTIVITY	GO_ENDOPEPTIDASE_REGULATOR_ACTIVITY	167	-0.462463	-1.689	0.000111946	0.0240865	0.0230431	2409	tags=26%, list=13%, signal=23%	TIMP1/ABCA2/CSTA/PZP/WFDC10A/SPINK2/WFDC1/CST9/ITIH2/SERPINA10/SERPINB2/SPINT2/SERPINF2/WFDC2/TIMP2/OPRPN/CPAMD8/BIRC3/C4A/WFDC3/TFPI2/WFDC5/CST5/CARD17/HMSD/COL28A1/HRG/ITIH4/SPINT1/SLPI/WFDC12/WFDC13/VSIR/CSTL1/SERPING1/CST2/CST7/PI3/CST1/SERPINB7/CST4/SERPINB3/SERPINB4
GO_REGULATION_OF_SYMBIOSIS_ENCOMPASSING_MUTUALISM_THROUGH_PARASITISM	GO_REGULATION_OF_SYMBIOSIS_ENCOMPASSING_MUTUALISM_THROUGH_PARASITISM	212	0.427989	1.63583	0.00011651	0.0242851	0.023233	2644	tags=23%, list=15%, signal=20%	MX1/IFIT1/OAS2/RSAD2/OAS1/STAT1/ISG15/OAS3/LGALS9/CCL5/IFNL3/IFIT5/IFITM1/HS3ST5/IFI27/CD4/OASL/FKBP6/IFNB1/PLSCR1/EIF2AK2/IFI16/PROX1/PARP10/BST2/TRIM14/LAMP3/BCL2/IFITM3/ADAR/TRIM21/POU2F3/TRIM5/RNASEL/SHFL/TRIM15/ARG1/P4HB/ZC3HAV1/MDFIC/KPNA2/FMR1/TRIM25/SMARCB1/DDX3X/NUCKS1/FAM111A/FUCA2
GO_PEPTIDASE_REGULATOR_ACTIVITY	GO_PEPTIDASE_REGULATOR_ACTIVITY	202	-0.434047	-1.61589	0.000198105	0.0400413	0.0383067	2409	tags=23%, list=13%, signal=20%	TIMP1/NKX3-1/ABCA2/CSTA/PZP/WFDC10A/SPINK2/WFDC1/CST9/ITIH2/R3HDML/SERPINA10/SERPINB2/SPINT2/SERPINF2/PYCARD/WFDC2/TIMP2/OPRPN/CPAMD8/BIRC3/C4A/WFDC3/TFPI2/WFDC10B/WFDC5/CST5/CARD17/HMSD/COL28A1/HRG/ITIH4/SPINT1/SLPI/WFDC12/WFDC13/VSIR/CSTL1/SERPING1/CST2/CST7/PI3/CST1/SERPINB7/CST4/SERPINB3/SERPINB4
GO_SULFUR_COMPOUND_BINDING	GO_SULFUR_COMPOUND_BINDING	239	0.400856	1.55897	0.000217043	0.0425788	0.0407343	1441	tags=16%, list=8%, signal=15%	COL5A3/RYR2/SULT1A4/ADAMTS5/CXCL10/OGDHL/PTN/THBS1/SLIT3/SELL/FGF1/COL19A1/ADAMTS15/LPA/CXCL11/CCN6/CFH/NELL2/MSTN/ACADL/HS3ST5/CD34/PF4/RSPO3/LIPG/GSTM2/LTBP2/FBN1/SLIT1/COL16A1/CCDC80/SLIT2/PANK1/ENPP1/MGST1/TPK1/COLQ/LIPH
GO_NEGATIVE_REGULATION_OF_MULTI_ORGANISM_PROCESS	GO_NEGATIVE_REGULATION_OF_MULTI_ORGANISM_PROCESS	205	0.404424	1.54801	0.000291178	0.0554902	0.0530863	1788	tags=21%, list=10%, signal=19%	MX1/IFIT1/OAS2/RSAD2/OAS1/STAT1/ISG15/OAS3/DHX58/LGALS9/CCL5/IFNL3/SAMHD1/IGF1/IFIT5/PARP14/IFITM1/DRD2/OASL/IFNB1/PLSCR1/NMI/EIF2AK2/IFI16/PROX1/PARP10/BST2/TRIM14/IFITM3/ADAR/TRIM21/POU2F3/TRIM5/RNASEL/NLRC5/SHFL/TRAFD1/HTRA1/ACOD1/TRIM15/OTOP1/ARG1/MMP12
GO_IMMUNE_RECEPTOR_ACTIVITY	GO_IMMUNE_RECEPTOR_ACTIVITY	115	0.469682	1.66887	0.0004429	0.0813438	0.07782	2059	tags=27%, list=11%, signal=24%	KLRK1/CCR1/IL17RB/HLA-DRB3/CCR7/IL20RA/CCR4/CCR3/CCR6/IL3RA/IL12RB1/C3AR1/CXCR2/CSF2RB/CD4/LEPR/IL20RB/GFRA3/HLA-DOB/HLA-DPA1/IL17RE/KRT17/MPL/GPR75/GHR/GFRA2/CR2/IL5RA/IL17REL/CRLF2/FCGR2B
GO_RESPONSE_TO_CHEMOKINE	GO_RESPONSE_TO_CHEMOKINE	81	0.517265	1.73737	0.000470513	0.0813438	0.07782	1653	tags=26%, list=9%, signal=24%	CXCL10/CCR1/SLIT3/CCR7/CCL5/CCR4/CCR3/CCR6/CXCL11/DOCK8/CXCL12/RIPOR2/CCL2/CXCR2/PF4/CCL17/SLIT2/CCL26/MPL/GPR75/THPO
GO_ZINC_ION_HOMEOSTASIS	GO_ZINC_ION_HOMEOSTASIS	30	-0.691252	-1.90859	0.000480884	0.0813438	0.07782	2699	tags=33%, list=15%, signal=28%	ATP7B/MT1E/MT1M/LCK/MT1F/SLC30A2/MT1X/S100A8/TMC8/S100A9
GO_ESTABLISHMENT_OR_MAINTENANCE_OF_TRANSMEMBRANE_ELECTROCHEMICAL_GRADIENT	GO_ESTABLISHMENT_OR_MAINTENANCE_OF_TRANSMEMBRANE_ELECTROCHEMICAL_GRADIENT	13	0.817731	1.86388	0.000485986	0.0813438	0.07782	2242	tags=46%, list=12%, signal=40%	FXYD2/SLC22A1/ATP1A3/ATP1B2/ATP12A/ATP1B1
GO_HEPARIN_BINDING	GO_HEPARIN_BINDING	158	0.432712	1.60618	0.000487819	0.0813438	0.07782	2005	tags=20%, list=11%, signal=18%	COL5A3/ADAMTS5/CXCL10/PTN/THBS1/SLIT3/SELL/FGF1/COL19A1/ADAMTS15/LPA/CXCL11/CCN6/CFH/NELL2/MSTN/PF4/RSPO3/LIPG/LTBP2/FBN1/SLIT1/COL16A1/CCDC80/SLIT2/COLQ/LIPH/PTPRC/COL5A1/GREM2/NELL1/RSPO1
GO_POSITIVE_REGULATION_OF_LEUKOCYTE_CHEMOTAXIS	GO_POSITIVE_REGULATION_OF_LEUKOCYTE_CHEMOTAXIS	80	0.515862	1.72596	0.000506862	0.0824578	0.0788857	2282	tags=28%, list=13%, signal=24%	CXCL10/CCR1/PTN/THBS1/CCR7/LGALS9/CCL5/CCR6/CXCL12/C3AR1/RIPOR2/MSTN/CXCR2/CXCL17/CAMK1D/NCKAP1L/WNT5A/EDN2/CXCL14/FPR2/VEGFD/IL12A
GO_CELL_JUNCTION_ASSEMBLY	GO_CELL_JUNCTION_ASSEMBLY	241	-0.404133	-1.53409	0.000545723	0.0866661	0.0829117	4097	tags=36%, list=23%, signal=28%	CLDN1/FLOT1/PKP2/RUNX1/VMP1/ACTN4/CDH12/PEAK1/TESK2/DMTN/EPHA2/PKP3/FLNC/CAPZA1/VEGFA/PATJ/TNS1/EPB41L5/PARD6B/MAP4K4/PTK2/RAC1/ITGA2/EFNA5/CNTNAP1/WNT4/PRKCI/PLEC/CORO2B/CORO1C/LRP1/PHLDB2/PECAM1/VASP/PRKACA/TNF/ACE/DLC1/ARVCF/EPB41L3/IL1B/NPHP4/IKBKB/KDR/GRHL2/SNAI2/GJB6/LSR/CDH7/ITGA5/MARVELD3/ITGA6/SNAI1/CAMSAP3/BCR/OCLN/MPP7/SDC4/F11R/ACVRL1/CD9/CLDN19/CRB3/KRT14/GJA4/CDH9/POF1B/PTK2B/JUP/SM…
GO_ERBB_SIGNALING_PATHWAY	GO_ERBB_SIGNALING_PATHWAY	139	-0.459121	-1.63383	0.000585113	0.0907606	0.0868288	3479	tags=33%, list=19%, signal=27%	RAB7A/RTN4/ARAP1/ADAM17/PTK2/PIK3CA/EGFR/EPGN/PTPN3/EPS15L1/HIP1R/NRG4/RHBDF2/NRG1/SH3KBP1/HAP1/PLAUR/RASSF2/BCAR1/TGFB1/SH3GL2/CBLC/SPRY1/ERBB3/NRG2/ERBB4/FAM83B/SLC30A10/SPRY2/DGKD/RHBDF1/PTK6/REPS2/GPRC5A/ERRFI1/PTK2B/HBEGF/EREG/MATK/AREG/PTPRR/NEURL1/NCF1/FAM83A/GRB7/MMP9
GO_CELL_CELL_JUNCTION	GO_CELL_CELL_JUNCTION	472	-0.350696	-1.39905	0.000630301	0.0955479	0.0914087	3257	tags=27%, list=18%, signal=22%	EFNA5/SLC2A1/PDLIM4/PXN/CNTNAP1/ITGB3/PRKCI/AQP3/MYADM/BAIAP2L1/FZD4/JCAD/KIFC3/PAK4/AQP7/ARHGEF2/LIN7B/LAT/SIPA1L3/DNMBP/PLPP3/ABI2/PECAM1/PODXL/VASP/TMEM65/RAP2C/CD2AP/ANXA1/STARD10/PDLIM3/SH3KBP1/SV2A/SDCCAG8/PCDH12/NIBAN2/CLDN11/AJM1/ARVCF/EPB41L3/NPHP4/KIAA1210/MLC1/SGCA/JAML/ITK/CNTNAP2/GRHL2/PMP22/PERP/GJB6/LSR/CDH7/MAGI1/ITGA5/MYO1E/MAPK15/MARVELD3/OXTR/PRKCD/ITGA6/CGN/CAMSAP3/DBN1/PGM5/D…
GO_POSITIVE_REGULATION_OF_CHEMOTAXIS	GO_POSITIVE_REGULATION_OF_CHEMOTAXIS	125	0.441719	1.5835	0.000760249	0.112159	0.1073	1477	tags=19%, list=8%, signal=18%	CXCL10/CCR1/SCG2/PTN/THBS1/CCR7/LGALS9/CCL5/CCR4/CCR6/CXCL12/C3AR1/RIPOR2/MSTN/CXCR2/CXCL17/PDGFD/FGF18/CAMK1D/NCKAP1L/SLIT2/CCL26/IL16/WNT5A
GO_HEMIDESMOSOME_ASSEMBLY	GO_HEMIDESMOSOME_ASSEMBLY	12	-0.816876	-1.82676	0.000773507	0.112159	0.1073	1663	tags=58%, list=9%, signal=53%	ITGA6/KRT14/LAMB3/ITGB4/COL17A1/LAMA3/KRT5
GO_REGULATION_OF_LEUKOCYTE_CHEMOTAXIS	GO_REGULATION_OF_LEUKOCYTE_CHEMOTAXIS	106	0.473427	1.64846	0.000828882	0.117631	0.112535	2093	tags=25%, list=12%, signal=23%	KLRK1/CXCL10/CCR1/PTN/THBS1/CCR7/LGALS9/CCL5/CCR6/CXCL12/C3AR1/RIPOR2/MSTN/CCL2/CXCR2/CXCL17/CAMK1D/CYP19A1/NCKAP1L/SLIT2/BST1/JAM3/WNT5A/EDN2/CXCL14/FPR2/VEGFD
GO_SERINE_TYPE_ENDOPEPTIDASE_INHIBITOR_ACTIVITY	GO_SERINE_TYPE_ENDOPEPTIDASE_INHIBITOR_ACTIVITY	84	-0.520295	-1.73214	0.000862591	0.119864	0.114672	2271	tags=32%, list=13%, signal=28%	PZP/WFDC10A/SPINK2/WFDC1/ITIH2/SERPINA10/SERPINB2/SPINT2/SERPINF2/WFDC2/CPAMD8/WFDC3/TFPI2/WFDC5/HMSD/COL28A1/HRG/ITIH4/SPINT1/SLPI/WFDC12/WFDC13/SERPING1/PI3/SERPINB7/SERPINB3/SERPINB4
GO_RECEPTOR_REGULATOR_ACTIVITY	GO_RECEPTOR_REGULATOR_ACTIVITY	432	-0.349537	-1.39054	0.000916806	0.124798	0.119392	2685	tags=29%, list=15%, signal=25%	NRG4/DKKL1/ADM/ADA2/IL24/GMFG/TSLP/TNF/APLN/ERFE/NRG1/AMH/TIMP1/NBL1/IL1B/BDNF/TGFB1/IL17B/HGF/LEFTY1/UTS2/C10orf99/PPBP/CCL22/IL36A/CALCA/C1QTNF9/F2/GDF5/TRH/FAM3D/IGSF1/KL/GPHA2/LY6H/MTRNR2L4/TNFSF11/LYPD1/PGF/CD70/SEMA3B/INHBB/NRG2/BMP7/JAG2/IL17D/SEMA6B/TNFSF9/CSF3/CMTM7/CXCL2/SEMA6D/SEMA7A/DAND5/SAA1/CLEC11A/SHH/CSF2/OSGIN2/FGF8/MAPT/TAFA3/NAMPT/C1QTNF12/TNFSF4/CTF1/CXCL5/PDGFB/WNT7B/NTS/IFN…
GO_NATURAL_KILLER_CELL_CHEMOTAXIS	GO_NATURAL_KILLER_CELL_CHEMOTAXIS	10	0.845209	1.81428	0.00100511	0.132238	0.126509	522	tags=30%, list=3%, signal=29%	KLRK1/CCL5/CCL2
GO_NEURAL_CREST_CELL_MIGRATION	GO_NEURAL_CREST_CELL_MIGRATION	49	-0.580842	-1.77442	0.00102538	0.132238	0.126509	2883	tags=47%, list=16%, signal=40%	CORO1C/GBX2/NRP2/FOLR1/EDNRB/EFNB1/ALX1/ISL1/SEMA3B/BMP7/SEMA6B/ERBB4/SEMA6D/SEMA7A/SHH/GDNF/SEMA3F/SEMA4A/HTR2B/SEMA6A/SEMA4B/SEMA3E/OVOL2
GO_RNA_SPLICING_VIA_TRANSESTERIFICATION_REACTIONS	GO_RNA_SPLICING_VIA_TRANSESTERIFICATION_REACTIONS	333	0.352461	1.41484	0.00103094	0.132238	0.126509	6259	tags=46%, list=35%, signal=31%	MBNL3/RBMXL2/SRSF6/HSPA8/RBFOX1/DDX39A/NCBP2L/ALYREF/SRSF8/SRRT/SFPQ/FUS/SRSF3/RBM3/FMR1/SNRNP25/U2AF1L4/RBM11/CCAR1/PQBP1/LSM5/DDX1/U2AF1L5/NCL/HTATSF1/U2AF2/SREK1/RBM8A/RBM7/CSTF2T/TRA2A/UPF3B/KHDRBS3/YBX1/PCF11/NPM1/PRPF39/POLR2L/TRA2B/AAR2/POLR2G/GEMIN6/DHX9/CPSF2/RBMXL1/HNRNPUL1/RBM15/DHX15/SMNDC1/SF1/SF3B4/GEMIN4/TXNL4A/SCAF11/AQR/PRPF18/SNRPE/PPIL1/SRSF12/SRSF7/C1QBP/SRSF2/HNRNPH1/COIL/CST…
GO_ARYLSULFATASE_ACTIVITY	GO_ARYLSULFATASE_ACTIVITY	14	0.791324	1.84165	0.00107468	0.135248	0.129389	2271	tags=43%, list=13%, signal=38%	ARSL/SULF1/SULF2/ARSB/STS/ARSD
GO_SODIUM_TRANSMEMBRANE_TRANSPORTER_ACTIVITY_PHOSPHORYLATIVE_MECHANISM	GO_SODIUM_TRANSMEMBRANE_TRANSPORTER_ACTIVITY_PHOSPHORYLATIVE_MECHANISM	11	0.838885	1.85081	0.0011294	0.139502	0.133459	2242	tags=55%, list=12%, signal=48%	FXYD2/ABCB11/ATP1A3/ATP1B2/ATP12A/ATP1B1
GO_DOUBLE_STRANDED_RNA_BINDING	GO_DOUBLE_STRANDED_RNA_BINDING	72	0.521015	1.70866	0.00116116	0.140817	0.134716	1159	tags=17%, list=6%, signal=16%	OAS2/OAS1/OAS3/DHX58/IFIH1/DDX60/TLR3/DDX58/OASL/SIDT1/EIF2AK2/ADAR
GO_DIPEPTIDYL_PEPTIDASE_ACTIVITY	GO_DIPEPTIDYL_PEPTIDASE_ACTIVITY	13	0.79564	1.81353	0.00132492	0.157807	0.150971	2441	tags=62%, list=13%, signal=53%	FAP/DPP4/ACE2/DPEP1/DPEP2/DPP3/PRSS16/NAALAD2
GO_REGULATION_OF_RESPONSE_TO_CYTOKINE_STIMULUS	GO_REGULATION_OF_RESPONSE_TO_CYTOKINE_STIMULUS	167	0.419145	1.56089	0.00135783	0.15889	0.152007	1788	tags=19%, list=10%, signal=17%	ANGPT1/SYK/USP18/SLIT3/CCDC3/STAT1/CCL5/ZBP1/SAMHD1/PARP9/IFIH1/PARP14/TXK/IRF7/DDX58/CD24/SOCS1/ECM1/IL1RN/IRGM/ADAR/SLIT2/CASP1/IKBKE/RNASEL/NLRC5/WNT5A/HPX/PTPRC/OTOP1/ARG1/MMP12
GO_MULTICELLULAR_ORGANISMAL_HOMEOSTASIS	GO_MULTICELLULAR_ORGANISMAL_HOMEOSTASIS	448	-0.352165	-1.3987	0.00142926	0.164365	0.157245	3106	tags=29%, list=17%, signal=24%	RAB11A/ITGB3/PIK3CA/PPP1R13L/EGFR/SIRT6/AMPD3/AQP3/WHRN/PLEKHM1/RP1/HRNR/HSF1/GATA2/TRPV2/PPARGC1B/BBS2/AMPD2/ADCY9/ESRRG/THRA/ADCY5/PRKACA/TNF/APLN/TLR9/LCA5/MET/NR1D1/MUC2/P2RX4/SCX/IL1B/NPHP4/ADCY4/EDNRB/CFTR/USH1G/CALCA/SCNN1B/ARMS2/ABCA4/MLXIPL/NOS3/CMKLR1/TNFSF11/NR4A3/IGF1R/TPP1/LSR/CRACD/KDM6B/POTEI/OXTR/DDIT3/LAMA4/POTEJ/LTBP3/APPL2/ADCY7/GRB10/PIWIL4/RAC2/ID1/NTSR1/SLC27A1/ALOX12/MYO5B/…
GO_CELL_SUBSTRATE_JUNCTION_ORGANIZATION	GO_CELL_SUBSTRATE_JUNCTION_ORGANIZATION	98	-0.478901	-1.62736	0.00148736	0.166373	0.159166	3835	tags=39%, list=21%, signal=31%	PEAK1/TESK2/DMTN/VEGFA/TNS1/EPB41L5/MAP4K4/PTK2/RAC1/ITGA2/EFNA5/WNT4/PLEC/CORO2B/CORO1C/LRP1/PHLDB2/DLC1/KDR/ITGA5/ITGA6/CAMSAP3/BCR/SDC4/ACVRL1/KRT14/PTK2B/SMAD3/LAMB3/GREM1/HRG/THY1/ITGB4/COL17A1/FAM107A/LAMA3/EPHA3/KRT5
GO_LYMPHOCYTE_MIGRATION	GO_LYMPHOCYTE_MIGRATION	98	0.469552	1.60682	0.00149661	0.166373	0.159166	1477	tags=19%, list=8%, signal=18%	KLRK1/CXCL10/CYP7B1/CCR7/CCL5/CCR6/CXCL11/ITGA4/DOCK8/CXCL12/RIPOR2/RET/CCL2/CCL17/CD200/ECM1/CCL26/CXCL16/WNT5A
GO_DEFENSE_RESPONSE_TO_FUNGUS	GO_DEFENSE_RESPONSE_TO_FUNGUS	27	-0.684696	-1.85253	0.00161842	0.176965	0.169298	659	tags=30%, list=4%, signal=29%	C10orf99/RARRES2/HRG/RNASE7/HTN1/S100A8/HTN3/S100A9
GO_VIRAL_LIFE_CYCLE	GO_VIRAL_LIFE_CYCLE	313	0.352423	1.41246	0.0016573	0.178293	0.17057	3605	tags=24%, list=20%, signal=20%	MX1/IFIT1/OAS2/RSAD2/HAVCR1/OAS1/ISG15/CD209/OAS3/LGALS9/CCL5/IFNL3/DPP4/ACE2/IFIT5/IFITM1/CCL2/HS3ST5/IFI27/CD4/OASL/FKBP6/IFNB1/PLSCR1/EIF2AK2/IFI16/PROX1/PARP10/BST2/LAMP3/SLC52A1/BCL2/IFITM3/ADAR/TRIM21/TRIM5/RNASEL/CHMP4A/SHFL/TRIM15/CR2/P4HB/CD80/ZC3HAV1/KPNA2/CLDN6/FMR1/TRIM25/SMARCB1/DDX3X/DDX6/NUP42/HTATSF1/NUCKS1/FAM111A/SIVA1/MVB12B/SCARB1/TARBP2/TNFRSF14/HSPA1B/CXADR/MAVS/CHMP3/UBB/LA…
GO_RECEPTOR_COMPLEX	GO_RECEPTOR_COMPLEX	374	-0.357178	-1.40479	0.00183386	0.190497	0.182245	2857	tags=27%, list=16%, signal=23%	LRP5L/LRP1/GPR84/PLXNA3/CD14/CACNG5/VLDLR/NRP2/GPR160/IFNLR1/TIE1/MET/PLXNB3/IKBKB/IL2RA/KDR/CNTFR/VWC2L/IL2RB/CHRNA2/NPNT/NOTCH3/P2RX6/NTRK1/GPR20/ITGAD/CSF3R/CD8A/CACNG8/IGF1R/RNMT/GRIN2D/ERBB3/SHANK1/ITGA5/CPT1C/ITGA6/DLG4/LRP1B/CHRNA3/ACVR1C/ERBB4/GABBR1/NLGN1/OLFM2/CR1L/MST1R/CALCRL/PLXNA2/ADRB2/GPRC5A/MTTP/ACVRL1/CHRNE/PTPN6/ITPR3/CD3D/RAMP1/IL18RAP/CALCR/CD79A/CNIH3/PTK2B/FGFR1/NPR1/SMAD3/…
GO_REGULATION_OF_RESPONSE_TO_INTERFERON_GAMMA	GO_REGULATION_OF_RESPONSE_TO_INTERFERON_GAMMA	24	0.686286	1.83207	0.00183546	0.190497	0.182245	1766	tags=42%, list=10%, signal=38%	STAT1/PARP9/PARP14/TXK/SOCS1/IRGM/NLRC5/HPX/OTOP1/ARG1
GO_ANAPHASE_PROMOTING_COMPLEX_DEPENDENT_CATABOLIC_PROCESS	GO_ANAPHASE_PROMOTING_COMPLEX_DEPENDENT_CATABOLIC_PROCESS	78	0.495998	1.64567	0.00185642	0.190497	0.182245	6665	tags=73%, list=37%, signal=46%	PSMB10/PSME2/ANAPC15/PSMA3/AURKA/CDC20/CCNB1/PSME1/PSMB5/PSMC1/PSMC3/UBE2S/PSMC5/PSMA4/PSMB4/PLK1/ANAPC4/UBB/PSMD1/BUB1B/PSMC6/PSME3/PSMB8/FBXO5/ANAPC16/PSMB2/PSMB9/CDK1/PSMA6/PSMA5/PSMA7/PSMB6/PSMD4/MAD2L1/PSMD11/PSMB3/ANAPC7/UBE2C/PTTG1/PSMA1/CDC26/CUL3/PSMC2/PSMD6/ANAPC2/CDC27/PSMD12/AURKB/PSME4/PSMD13/ANAPC5/PSMD8/CDC16/BUB3/PSMC4/PSMA2/FZR1
GO_POSITIVE_REGULATION_OF_CALCIUM_MEDIATED_SIGNALING	GO_POSITIVE_REGULATION_OF_CALCIUM_MEDIATED_SIGNALING	39	0.59093	1.73297	0.00197958	0.195501	0.187032	2022	tags=28%, list=11%, signal=25%	SYK/IGF1/JPH2/CD4/AKAP6/GSTM2/P2RY6/LMCD1/NEUROD2/P2RX3/CD3E
GO_MONOOXYGENASE_ACTIVITY	GO_MONOOXYGENASE_ACTIVITY	90	0.473779	1.60594	0.00202024	0.195501	0.187032	981	tags=21%, list=5%, signal=20%	CYP7B1/CYP1B1/KMO/NOS2/TYRP1/CYP2J2/CYP1A1/FMO5/NLRP11/CYP2C19/CYP17A1/NOS1/CYP2C18/CYP2C9/CYP4X1/CYP24A1/CYP20A1/CYP19A1/CYP2C8
GO_POSITIVE_REGULATION_OF_CALCIUM_ION_TRANSMEMBRANE_TRANSPORT	GO_POSITIVE_REGULATION_OF_CALCIUM_ION_TRANSMEMBRANE_TRANSPORT	68	0.51054	1.64733	0.00204075	0.195501	0.187032	2354	tags=28%, list=13%, signal=24%	RYR2/CXCL10/F2RL3/CXCL11/JPH2/FGF14/CACNA2D1/AKAP6/GSTM2/KCNE2/DRD1/HSPA2/STAC3/P2RY6/IL13/CXCL9/CAPN3/ATP1B1/ANK2
GO_ENZYME_INHIBITOR_ACTIVITY	GO_ENZYME_INHIBITOR_ACTIVITY	350	-0.357914	-1.39508	0.00204236	0.195501	0.187032	2728	tags=21%, list=15%, signal=18%	PPP1R26/CIB1/SH3BP5/GMFG/ANXA1/CDKN2A/TIMP1/INCA1/CSTA/PRKAG2/PZP/WFDC10A/LRRK2/PPP1R14D/SPINK2/WFDC1/UGT1A8/CST9/ITIH2/R3HDML/SOCS3/CDKN2D/SERPINA10/SERPINB2/SPINT2/ITPRIP/SERPINF2/CDKN1C/PPP1R14C/TNK2/SPRY2/IQGAP2/WFDC2/TIMP2/TRIB1/OPRPN/CPAMD8/ELFN1/BIRC3/C4A/WFDC3/TFPI2/GCKR/WFDC10B/WFDC5/CST5/CARD17/HMSD/PPP1R1B/COL28A1/HRG/APOA1/ITIH4/SPINT1/SLPI/CDKN2B/DUSP19/WFDC12/WFDC13/PHACTR3/ANGPTL4/…
GO_TYPE_I_INTERFERON_PRODUCTION	GO_TYPE_I_INTERFERON_PRODUCTION	125	0.425009	1.5236	0.00206227	0.195501	0.187032	3874	tags=37%, list=21%, signal=29%	SYK/STAT1/ISG15/DHX58/ZBP1/IFIH1/TLR3/IRF7/UBE2L6/DDX58/NMI/IFI16/MYD88/HERC5/POLR3B/TRIM21/IKBKE/CREBBP/NLRC5/ACOD1/TRIM15/MMP12/NLRP4/ZCCHC3/POLR3H/TREX1/CGAS/TRIM25/PQBP1/DDX3X/CRCP/UBA7/TRIM56/POLR3C/MAVS/POLR2L/POLR3F/UFD1/HMGB2/DHX9/SIRPA/STAT6/TRIM38/HMGB1/TIRAP/HSPD1
GO_NEGATIVE_REGULATION_OF_T_CELL_MEDIATED_IMMUNITY	GO_NEGATIVE_REGULATION_OF_T_CELL_MEDIATED_IMMUNITY	18	0.74	1.84642	0.00212471	0.195501	0.187032	2132	tags=33%, list=12%, signal=29%	IFNB1/IL20RB/PTPRC/ARG1/FCGR2B/HFE
GO_EPIDERMAL_GROWTH_FACTOR_RECEPTOR_SIGNALING_PATHWAY	GO_EPIDERMAL_GROWTH_FACTOR_RECEPTOR_SIGNALING_PATHWAY	117	-0.457621	-1.59156	0.0021348	0.195501	0.187032	3479	tags=32%, list=19%, signal=26%	RAB7A/ARAP1/ADAM17/PTK2/PIK3CA/EGFR/EPGN/PTPN3/EPS15L1/HIP1R/RHBDF2/SH3KBP1/HAP1/PLAUR/RASSF2/BCAR1/TGFB1/SH3GL2/CBLC/SPRY1/FAM83B/SLC30A10/SPRY2/DGKD/RHBDF1/PTK6/REPS2/GPRC5A/ERRFI1/PTK2B/HBEGF/EREG/AREG/NEURL1/NCF1/FAM83A/GRB7/MMP9
GO_APICAL_PLASMA_MEMBRANE	GO_APICAL_PLASMA_MEMBRANE	305	-0.367564	-1.41395	0.00214369	0.195501	0.187032	3330	tags=29%, list=18%, signal=24%	SLC9A3R2/PTK2/ZMYND10/PLD1/SLC2A1/DRAM2/CACNB3/SLC34A3/PRKCI/EGFR/SLC7A5/SLC29A1/TRPM6/SIPA1L3/HIP1R/CIB1/MREG/ATP8B1/PODXL/ANXA1/SLC14A2/TLR9/AJM1/FOLR1/S100G/ATP6V0D2/CFTR/CNTFR/MLC1/SCNN1B/SLC34A1/DUOX1/CDHR5/KL/SLC22A11/CLIC5/GJB6/PDZK1/ERBB3/SLC1A1/OXTR/PRKG2/DSG2/MAL2/OCLN/ADCY10/SPTBN2/NHS/CNKSR3/SLC4A5/CLDN4/SCNN1A/ADRB2/PTPRH/SLC44A4/LZTS1/CD9/CRB3/SLC7A9/OTOA/FXYD1/UPK1A/CSPG4/SHROOM3/N…
GO_REGULATION_OF_TYPE_I_INTERFERON_MEDIATED_SIGNALING_PATHWAY	GO_REGULATION_OF_TYPE_I_INTERFERON_MEDIATED_SIGNALING_PATHWAY	35	0.618765	1.76066	0.00216898	0.195501	0.187032	1788	tags=29%, list=10%, signal=26%	USP18/ZBP1/SAMHD1/IRF7/ADAR/IKBKE/RNASEL/NLRC5/WNT5A/MMP12
GO_POSITIVE_REGULATION_OF_MONOCYTE_CHEMOTACTIC_PROTEIN_1_PRODUCTION	GO_POSITIVE_REGULATION_OF_MONOCYTE_CHEMOTACTIC_PROTEIN_1_PRODUCTION	10	0.819813	1.75977	0.00228446	0.200616	0.191925	204	tags=30%, list=1%, signal=30%	SYK/CLEC7A/LGALS9
GO_PEPTIDOGLYCAN_BINDING	GO_PEPTIDOGLYCAN_BINDING	13	-0.797119	-1.82087	0.00228588	0.200616	0.191925	1933	tags=38%, list=11%, signal=34%	REG3G/PGLYRP4/NLRP3/RNASE7/NOD2
GO_TYPE_B_PANCREATIC_CELL_APOPTOTIC_PROCESS	GO_TYPE_B_PANCREATIC_CELL_APOPTOTIC_PROCESS	10	0.818315	1.75655	0.00232222	0.201158	0.192444	1162	tags=20%, list=6%, signal=19%	RYR2/SRSF6
GO_INNATE_IMMUNE_RESPONSE_IN_MUCOSA	GO_INNATE_IMMUNE_RESPONSE_IN_MUCOSA	16	-0.753066	-1.79252	0.00247769	0.211874	0.202695	1337	tags=50%, list=7%, signal=46%	CAMP/H2BC4/H2BC12/H2BC7/APOA4/H2BC21/H2BC8/H2BC11
GO_REGULATION_OF_HETEROTYPIC_CELL_CELL_ADHESION	GO_REGULATION_OF_HETEROTYPIC_CELL_CELL_ADHESION	23	-0.683977	-1.77018	0.00255724	0.215909	0.206555	2554	tags=57%, list=14%, signal=49%	MYADM/TNF/IL1B/LCK/KLF4/MBP/BMP7/IL10/APOA1/THY1/FGG/SKAP1/CEACAM6
GO_LEUKOCYTE_CHEMOTAXIS	GO_LEUKOCYTE_CHEMOTAXIS	200	0.381975	1.4551	0.00262923	0.219062	0.209572	1477	tags=18%, list=8%, signal=17%	KLRK1/CXCL10/CCR1/CYP7B1/SYK/SCG2/PTN/THBS1/CCR7/TRPM2/LGALS9/CCL5/PTPRO/CCR6/VAV3/CXCL11/KIT/CXCL12/C3AR1/RIPOR2/MSTN/CCL2/CXCR2/CXCL17/PF4/CCL17/CAMK1D/CYP19A1/IL1RN/NCKAP1L/SLIT2/BST1/CCL26/IL16/JAM3/CXCL16/WNT5A
GO_NEGATIVE_REGULATION_OF_PEPTIDASE_ACTIVITY	GO_NEGATIVE_REGULATION_OF_PEPTIDASE_ACTIVITY	232	-0.388678	-1.47364	0.00266028	0.219062	0.209572	2499	tags=23%, list=14%, signal=20%	ADORA2A/PLAUR/TIMP1/CSTA/PZP/HGF/WFDC10A/SPINK2/PAX2/WFDC1/CST9/ITIH2/R3HDML/CDKN2D/SERPINA10/SERPINB2/SPINT2/KLF4/SERPINF2/WFDC2/TIMP2/OPRPN/CPAMD8/WNT9A/BIRC3/NGFR/C4A/WFDC3/TFPI2/WFDC10B/WFDC5/CST5/WFDC6/CARD17/HMSD/COL28A1/HRG/ITIH4/SPINT1/SLPI/WFDC12/WFDC13/CSTL1/SERPING1/CST2/CST7/PI3/CST1/SERPINB7/CST4/SERPINB3/MMP9/SERPINB4
GO_RETINA_HOMEOSTASIS	GO_RETINA_HOMEOSTASIS	67	-0.521932	-1.69946	0.00270683	0.219062	0.209572	3224	tags=37%, list=18%, signal=31%	CLN8/DRAM2/WHRN/RP1/BBS2/LCA5/NPHP4/USH1G/ARMS2/ABCA4/POTEI/POTEJ/AZGP1/CIB2/OPRPN/MAK/NXNL2/RPE65/ALB/CDHR1/CDH3/RP1L1/USH2A/CST4/CNGB1
GO_EXOPEPTIDASE_ACTIVITY	GO_EXOPEPTIDASE_ACTIVITY	108	0.451503	1.58297	0.00272596	0.219062	0.209572	2800	tags=31%, list=15%, signal=27%	FAP/CPO/LAP3/GGT5/DPP4/CPA5/ACE2/TRHDE/MINDY4B/CPA2/CPA4/AEBP1/KDM8/GGTLC2/DPEP1/CPVL/ASRGL1/UCHL1/CNDP1/CPXM1/DPEP2/DPP3/PRSS16/CPQ/LVRN/BLMH/NAALAD2/ENPEP/CNDP2/DNPEP/ZMPSTE24/ERAP1/CPD/CTSV
GO_SENSORY_PERCEPTION_OF_CHEMICAL_STIMULUS	GO_SENSORY_PERCEPTION_OF_CHEMICAL_STIMULUS	189	-0.401203	-1.48209	0.00293007	0.232662	0.222583	2273	tags=21%, list=13%, signal=18%	GNG13/OR11A1/OR5C1/OR13J1/OR10S1/TAS2R42/OR2K2/SCNN1B/OR13A1/TAS2R46/TAS2R38/OR2C1/OR51I1/OR4N2/OR51B5/TAS2R45/ASIC3/BEST2/REEP2/NCAM2/SCNN1A/ITPR3/AZGP1/NXNL2/ASIC1/TAS2R20/TAS2R14/OR1J2/OR2A7/GJB4/GFY/OR2B6/OR2A42/CST2/TAS2R19/CST1/CST4/CNGB1/SCNN1G
GO_MESENCHYMAL_CELL_DIFFERENTIATION	GO_MESENCHYMAL_CELL_DIFFERENTIATION	198	-0.385612	-1.432	0.0029817	0.233666	0.223544	2775	tags=26%, list=15%, signal=22%	PHLDB2/GBX2/NRP2/NRG1/RDH10/HMGA2/IL1B/LOXL2/SIX2/TGFB1/FOLR1/EDNRB/HGF/EFNB1/ALX1/PAX2/ISL1/SNAI2/SEMA3B/SPRY1/BMP7/SNAI1/SEMA6B/ERBB4/GLIPR2/SEMA6D/SEMA7A/SHH/TCF21/RGCC/FGF8/FOXA2/HEY1/GDNF/FGFR1/SMAD3/SEMA3F/SEMA4A/AKNAD1/DACT3/GREM1/HTR2B/EOMES/SEMA6A/SEMA4B/SEMA3E/WNT10A/OVOL2/WNT11/EPHA3/SERPINB3
GO_POSITIVE_REGULATION_OF_KILLING_OF_CELLS_OF_OTHER_ORGANISM	GO_POSITIVE_REGULATION_OF_KILLING_OF_CELLS_OF_OTHER_ORGANISM	13	0.771442	1.75837	0.00301279	0.233666	0.223544	193	tags=23%, list=1%, signal=23%	SYK/CLEC7A/NOS2
GO_CELLULAR_RESPONSE_TO_INTERFERON_BETA	GO_CELLULAR_RESPONSE_TO_INTERFERON_BETA	21	0.709517	1.84175	0.00305859	0.234492	0.224334	2379	tags=43%, list=13%, signal=37%	STAT1/TLR3/PNPT1/IFNB1/IFI16/IRGM/ACOD1/AIM2/TREX1
GO_POSITIVE_REGULATION_OF_CALCIUM_ION_TRANSMEMBRANE_TRANSPORTER_ACTIVITY	GO_POSITIVE_REGULATION_OF_CALCIUM_ION_TRANSMEMBRANE_TRANSPORTER_ACTIVITY	39	0.577526	1.69366	0.0032006	0.242591	0.232082	1366	tags=26%, list=8%, signal=24%	RYR2/JPH2/FGF14/CACNA2D1/AKAP6/GSTM2/KCNE2/HSPA2/STAC3/P2RY6
GO_GLYCOSAMINOGLYCAN_BINDING	GO_GLYCOSAMINOGLYCAN_BINDING	212	0.3787	1.44745	0.00335243	0.251244	0.24036	1441	tags=15%, list=8%, signal=14%	COL5A3/ADAMTS5/CXCL10/PTN/SUSD5/THBS1/SLIT3/SELL/FGF1/COL19A1/ADAMTS15/LPA/CXCL11/SULF1/CCN6/ACAN/CFH/NELL2/MSTN/PF4/RSPO3/SULF2/LIPG/LTBP2/FBN1/SLIT1/COL16A1/SPOCK2/CCDC80/SLIT2/COLQ/LIPH
GO_ENDOPEPTIDASE_COMPLEX	GO_ENDOPEPTIDASE_COMPLEX	62	0.502096	1.60057	0.00345993	0.252176	0.241252	6575	tags=69%, list=36%, signal=44%	PSMB10/PSME2/PSMA3/PSME1/PSMB5/PSMC1/PSMC3/PSMC5/PSMA4/PSMB4/PSMD1/PSMC6/PSME3/PSMB8/PSMB2/PSMB9/PSMA6/PSMA5/PSMA7/ADRM1/PSMB6/UBE3C/IDE/ZFAND2B/PSMD4/TXNL1/VCP/PSMD11/PSMB3/ECPAS/PSMA1/PAAF1/DNAJB2/PSMC2/PSMD6/USP14/PSMD12/HSPB1/PSME4/PSMD13/PSMD8/PSMC4/PSMA2
GO_HOMOPHILIC_CELL_ADHESION_VIA_PLASMA_MEMBRANE_ADHESION_MOLECULES	GO_HOMOPHILIC_CELL_ADHESION_VIA_PLASMA_MEMBRANE_ADHESION_MOLECULES	156	0.393464	1.46128	0.00346536	0.252176	0.241252	2655	tags=35%, list=15%, signal=30%	CDH6/PCDHA1/KIRREL3/PCDHGA7/PCDHGA1/PCDHGA3/PCDHGC4/PCDH17/CDH20/IGSF11/CDH4/RET/PCDHB5/PCDH15/DCHS1/NEXN/FAT2/PCDHGC5/CDH23/PCDHB8/PCDHGB7/PCDHA8/TRO/PCDHGB2/PCDHGA4/CDH26/PCDHGA8/PCDHGB1/PCDHGA11/PCDHGA12/PCDHB14/DSC2/PCDHB7/CDH5/CD84/IGSF9B/CEACAM5/PCDHA10/AMIGO2/PCDHB3/CLSTN2/ROBO2/PCDHA9/HMCN1/CDH8/PCDHB13/PCDH11X/TENM3/ESAM/PCDH9/PCDHA4/CELSR1/FAT1/PCDH19
GO_STEROID_BINDING	GO_STEROID_BINDING	91	-0.47365	-1.58618	0.00347829	0.252176	0.241252	3291	tags=31%, list=18%, signal=25%	STARD5/OSBPL5/GRAMD1C/GRAMD1A/OSBPL11/PAQR6/STAR/ESRRG/RORA/ERLIN2/HSD11B1/S100G/PDIA2/UGT1A8/KL/OSBPL7/PAQR8/CYP21A2/NPC1/PAQR5/APOA4/APOA1/ABCG1/PGR/ABCA1/PAQR9/SOAT2/CALB1
GO_REGULATION_OF_CHEMOTAXIS	GO_REGULATION_OF_CHEMOTAXIS	198	0.364773	1.38447	0.00359275	0.257673	0.246511	1477	tags=17%, list=8%, signal=15%	KLRK1/CXCL10/CCR1/SCG2/PTN/THBS1/CCR7/FGF1/LGALS9/CCL5/CCR4/PTPRO/CCR6/CXCL12/C3AR1/RIPOR2/MSTN/CCL2/CXCR2/CXCL17/SEMA3D/PDGFD/FGF18/CAMK1D/TBR1/CYP19A1/NCKAP1L/SLIT2/BST1/CCL26/IL16/JAM3/WNT5A
GO_POSITIVE_REGULATION_OF_HETEROTYPIC_CELL_CELL_ADHESION	GO_POSITIVE_REGULATION_OF_HETEROTYPIC_CELL_CELL_ADHESION	14	-0.75666	-1.75107	0.00366794	0.260131	0.248862	2554	tags=64%, list=14%, signal=55%	TNF/IL1B/LCK/BMP7/IL10/THY1/FGG/SKAP1/CEACAM6
GO_NEGATIVE_REGULATION_OF_SYNAPTIC_TRANSMISSION	GO_NEGATIVE_REGULATION_OF_SYNAPTIC_TRANSMISSION	67	0.489169	1.57998	0.00375431	0.260131	0.248862	2378	tags=31%, list=13%, signal=27%	DGKI/ADCY8/SLC24A2/PCDH17/GRIK2/DRD2/DRD3/KCNB1/DRD1/SORCS2/TNR/SLC6A4/ADORA1/DRD5/GRID2/HTR1B/SLC6A1/SYT11/MTMR2/FMR1/PPP1R9A
GO_NEGATIVE_REGULATION_OF_CELL_PROJECTION_ORGANIZATION	GO_NEGATIVE_REGULATION_OF_CELL_PROJECTION_ORGANIZATION	172	-0.40294	-1.47148	0.00384144	0.260131	0.248862	4619	tags=38%, list=25%, signal=29%	STX1B/INPP5F/EPHB2/MAP4/PTEN/PRAG1/DNM2/PLK2/SEMA3A/CEP97/GDI1/PTPRS/ULK2/LRP4/SRGAP2C/PAQR3/ASAP1/RTN4/GSK3B/DKK1/CD38/PTK2/IFRD1/EVI5L/APOE/VIM/LRP1/PLXNA3/ITM2C/CIB1/ARPIN/GFI1/PLXNB3/TBX6/CARM1/TRIM46/LRRK2/KLK8/MAG/PMP22/SEMA3B/PRKCD/SEMA6B/SEMA6D/DAB1/SEMA7A/NLGN1/SPRY2/ID1/NFATC4/FYN/RTN4RL2/MAK/SEMA3F/NGFR/SEMA4A/HRG/OMG/THY1/SEMA6A/SEMA4B/SEMA3E/NGEF/TRPC6/KIAA0319/BCL11A
GO_CHEMOKINE_BINDING	GO_CHEMOKINE_BINDING	30	0.62543	1.765	0.00393135	0.260131	0.248862	552	tags=23%, list=3%, signal=23%	CCR1/CCR7/CCR4/CCR3/CCR6/ITGA4/CXCR2
GO_PASSIVE_TRANSMEMBRANE_TRANSPORTER_ACTIVITY	GO_PASSIVE_TRANSMEMBRANE_TRANSPORTER_ACTIVITY	433	-0.332611	-1.3218	0.00396807	0.260131	0.248862	2246	tags=21%, list=12%, signal=19%	LRRC38/ABCC8/TMEM150C/CFTR/TMC3/TMC5/SLC26A8/CHRNA2/SCNN1B/P2RX6/ANO2/KCNIP1/KCNJ6/CATSPER4/SCN2B/GLRA3/CLIC5/ASIC3/CACNG8/GJB6/GRIN2D/TMC7/TTYH2/CHRNA3/BEST2/TMEM38A/KCNMB4/KCNV2/CLDN4/SCNN1A/ORAI3/KCNG1/ITPR1/CHRNE/ITPR3/SLC9C1/HTR3C/CACNA1F/PKD1L2/TRPC3/TMEM37/HVCN1/PTK2B/KCNK5/FXYD1/KCNN4/KCNJ11/TMC6/KCNC1/GRIN1/KCND3/KCNJ8/FKBP1B/KCNN3/KCNAB2/ASIC1/SCN1B/GRIN3B/MIP/GRIK1/KCNT1/SCN4A/KCNK15/T…
GO_NEGATIVE_REGULATION_OF_NEURON_DIFFERENTIATION	GO_NEGATIVE_REGULATION_OF_NEURON_DIFFERENTIATION	208	-0.383431	-1.43105	0.00398794	0.260131	0.248862	3603	tags=29%, list=20%, signal=23%	SRGAP2C/PAQR3/ASAP1/RTN4/GSK3B/DKK1/CD38/PTK2/IFRD1/APOE/VIM/LRP1/PLXNA3/ITM2C/CIB1/DIXDC1/GFI1/TBX6/CARM1/TRIM46/EDNRB/NKX2-2/LRRK2/ISL1/NOTCH3/CNTN4/ID4/KLK8/FEZF2/MAG/PMP22/SEMA3B/BMP7/SEMA6B/SEMA6D/DAB1/SEMA7A/SHH/NLGN1/ID1/NFATC4/SIX3/HEY1/RTN4RL2/GPR37L1/SEMA3F/NGFR/SEMA4A/PBX1/OMG/SOX2/THY1/SEMA6A/SEMA4B/SEMA3E/NGEF/FOXG1/TRPC6/KIAA0319/BCL11A
GO_DEFENSE_RESPONSE_TO_BACTERIUM	GO_DEFENSE_RESPONSE_TO_BACTERIUM	193	-0.388298	-1.4369	0.00399956	0.260131	0.248862	2266	tags=23%, list=12%, signal=20%	SELP/C10orf99/PPBP/RARRES2/HP/F2/LYPD8/REG3G/AICDA/PGLYRP4/PRKCD/NLRP3/PRG2/PYCARD/CAMP/H2BC4/FGR/SLAMF8/H2BC12/H2BC7/PLAC8/TNFSF8/S100A7/IL10/RNASE7/H2BC21/NOD2/H2BC8/SLPI/LTA/ACP5/WFDC12/IL23R/HTN1/LYG2/CCL20/P2RX7/IL23A/S100A8/HTN3/LCN2/H2BC11/S100A9/KRT6A
GO_ENDOCRINE_HORMONE_SECRETION	GO_ENDOCRINE_HORMONE_SECRETION	39	-0.579739	-1.66792	0.00400483	0.260131	0.248862	3040	tags=36%, list=17%, signal=30%	FZD4/HCAR2/INHBA/APLN/NIBAN2/NKX3-1/IL1B/INHBB/RAB11FIP1/FGFR1/INHA/REN/KISS1/BMP6
GO_RENAL_FILTRATION	GO_RENAL_FILTRATION	21	0.697326	1.81011	0.00403543	0.260131	0.248862	1257	tags=29%, list=7%, signal=27%	ADGRF5/PTPRO/SULF1/CD34/SULF2/ADORA1
GO_MONOCYTE_CHEMOTACTIC_PROTEIN_1_PRODUCTION	GO_MONOCYTE_CHEMOTACTIC_PROTEIN_1_PRODUCTION	15	0.756963	1.80797	0.00404367	0.260131	0.248862	204	tags=20%, list=1%, signal=20%	SYK/CLEC7A/LGALS9
GO_GABA_RECEPTOR_ACTIVITY	GO_GABA_RECEPTOR_ACTIVITY	18	0.708458	1.76772	0.00411925	0.260131	0.248862	729	tags=22%, list=4%, signal=21%	GABRG1/GPR156/GABRG2/GABRR2
GO_CELL_CELL_JUNCTION_ORGANIZATION	GO_CELL_CELL_JUNCTION_ORGANIZATION	184	-0.402878	-1.48717	0.00416091	0.260131	0.248862	4097	tags=36%, list=23%, signal=28%	CLDN1/PKP2/RUNX1/ACTN4/CDH12/SDK1/EPHA2/PKP3/VEGFA/PATJ/NLGN2/PARD6B/MAP4K4/CNTNAP1/PRKCI/WHRN/KIFC3/ANG/IQSEC1/PECAM1/PRKACA/TNF/ACE/AJM1/ARVCF/EPB41L3/IL1B/NPHP4/IKBKB/TGFB1/NLGN4X/GRHL2/SNAI2/PERP/GJB6/LSR/CDH7/MARVELD3/NUMBL/SNAI1/CAMSAP3/DSG2/OCLN/RASSF8/MPP7/NECTIN1/GRHL1/F11R/CD9/CLDN19/CRB3/GJA4/CDH9/POF1B/JUP/SMAD3/PRTN3/RAMP2/PKP1/LIMS2/CDH3/CDH18/CD177/WNT11/CDH11/BMP6
GO_ATP_DEPENDENT_CHROMATIN_REMODELING	GO_ATP_DEPENDENT_CHROMATIN_REMODELING	86	0.456232	1.53638	0.00417477	0.260131	0.248862	4530	tags=41%, list=25%, signal=31%	H4C4/CECR2/H4-16/PIWIL1/H4C9/CENPS/H4C5/H4C2/H4C13/CENPA/MBD3/CENPL/ANP32E/SMARCB1/CENPU/SMARCA5/CENPI/CHD3/CENPM/MIS18BP1/PBRM1/NPM1/KNL1/HJURP/ACTR8/PTMA/H4C12/DMAP1/INO80/H4C3/ACTR5/POLE3/CHD8/SRCAP/ARID1A
GO_NCRNA_METABOLIC_PROCESS	GO_NCRNA_METABOLIC_PROCESS	457	0.318032	1.31593	0.00419447	0.260131	0.248862	6776	tags=49%, list=37%, signal=31%	UTP14C/MAEL/PNPT1/FKBP6/PIWIL1/MEPCE/FBLL1/PSTK/MOV10L1/ELAC1/ADAR/ADAT3/DUS3L/TRMO/EXD1/FDXACB1/SLFN13/TOE1/TYW1B/INTS6L/WARS1/TRIM71/TDRD1/OSGEP/LIN28A/SRRT/SMAD1/UTP20/GAR1/RRP36/FTSJ3/TRMT6/LAGE3/DDX49/TFB2M/DDX1/TRMT61A/HENMT1/UTP14A/SEPHS1/ELP6/VARS2/TRMT2B/POP5/DHX37/INTS2/NOL10/RARS1/TYW3/TARBP2/RBM7/TARS3/RC3H1/PLD6/EARS2/NOP14/RIOK1/AIMP2/THUMPD2/METTL1/HARS1/NOP58/PIH1D2/ISG20L2/INTS5/…
GO_INTERLEUKIN_2_SECRETION	GO_INTERLEUKIN_2_SECRETION	10	0.799518	1.7162	0.00421202	0.260131	0.248862	866	tags=30%, list=5%, signal=29%	GBP1/CD34/GPAM
GO_RESPONSE_TO_NITRIC_OXIDE	GO_RESPONSE_TO_NITRIC_OXIDE	16	0.729487	1.7804	0.00425907	0.260624	0.249334	1422	tags=25%, list=8%, signal=23%	CCR7/MMP3/DPEP1/CCNA2
GO_POSITIVE_REGULATION_OF_HORMONE_METABOLIC_PROCESS	GO_POSITIVE_REGULATION_OF_HORMONE_METABOLIC_PROCESS	14	-0.748799	-1.73288	0.00430892	0.26083	0.249531	3234	tags=57%, list=18%, signal=47%	PAX8/WNT4/ADM/TNF/RDH10/IL1B/PPARGC1A/BMP6
GO_PHOSPHATIDYLINOSITOL_3_KINASE_BINDING	GO_PHOSPHATIDYLINOSITOL_3_KINASE_BINDING	30	-0.629296	-1.73753	0.00435054	0.26083	0.249531	1801	tags=63%, list=10%, signal=57%	PTPN13/JAK2/TYRO3/IRS1/DNM2/NLRC3/IRS4/PIK3IP1/LCK/IGF1R/IRS2/FAM83B/DAB1/FBXL2/FYN/RASD2/CORO1A/INSRR/FAM83A
GO_REGULATION_OF_INFLAMMATORY_RESPONSE	GO_REGULATION_OF_INFLAMMATORY_RESPONSE	311	-0.354247	-1.36594	0.00438019	0.26083	0.249531	2622	tags=24%, list=14%, signal=21%	RORA/TSLP/ANXA1/TNF/SBNO2/ADORA2A/TLR9/NR1D1/STING1/IL1B/NLRP6/EDNRB/CASP5/IL17B/HGF/IL2RA/LRRK2/ISL1/F2/WFDC1/CCN4/SOCS3/IL1RL1/TNFSF11/KLF4/PRKCD/IL17D/NLRP3/LPL/APPL2/BCR/ADCY7/NFKBIZ/SEMA7A/PYCARD/SAA1/PPARD/ETS1/CALCRL/GGT2/TAFA3/C1QTNF12/TNFSF4/PTGER3/CREB3L3/DUSP10/SLAMF8/SMAD3/BIRC3/CD6/GPRC5B/SUCNR1/IL10/OSM/APOA1/DUOXA2/METRNL/NOD2/BCL6/LTA/CX3CL1/ACP5/ADAM8/DUOXA1/PDE2A/IL23A/TLR7/CST7…
GO_NEGATIVE_REGULATION_OF_NERVOUS_SYSTEM_DEVELOPMENT	GO_NEGATIVE_REGULATION_OF_NERVOUS_SYSTEM_DEVELOPMENT	283	-0.357578	-1.37349	0.00445739	0.26083	0.249531	2950	tags=26%, list=16%, signal=22%	APOE/HOOK3/VIM/ARHGEF2/LRP1/PLXNA3/ITM2C/GNRH1/CIB1/DIXDC1/GFI1/GPR173/PRKACA/TNF/NRG1/NR1D1/TBX6/CARM1/TERT/IL1B/LHX2/TRIM46/EDNRB/NKX2-2/TNN/LRRK2/ISL1/F2/NOTCH3/CNTN4/ID4/KLK8/FEZF2/MAG/NEXMIF/PMP22/SEMA3B/BMP7/SEMA6B/ERBB4/RFX8/PRTG/APPL2/SEMA6D/DAB1/SEMA7A/SHH/NLGN1/ID1/NFATC4/SIX3/HEY1/RTN4RL2/DUSP10/GPR37L1/SEMA3F/NGFR/SEMA4A/WNT7A/ADGRG1/PBX1/OMG/SOX2/CEND1/THY1/SEMA6A/SEMA4B/SEMA3E/CX3CL…
GO_NUCLEOSIDE_TRIPHOSPHATE_CATABOLIC_PROCESS	GO_NUCLEOSIDE_TRIPHOSPHATE_CATABOLIC_PROCESS	12	0.776691	1.75677	0.00445796	0.26083	0.249531	1612	tags=42%, list=9%, signal=38%	SAMHD1/SMPDL3A/NUDT15/ENPP1/ENTPD3
GO_POSITIVE_REGULATION_OF_TYPE_I_INTERFERON_MEDIATED_SIGNALING_PATHWAY	GO_POSITIVE_REGULATION_OF_TYPE_I_INTERFERON_MEDIATED_SIGNALING_PATHWAY	13	0.758417	1.72868	0.00464896	0.26946	0.257787	3634	tags=62%, list=20%, signal=49%	ZBP1/IRF7/IKBKE/NLRC5/WNT5A/MMP12/MAVS/FADD
GO_TIGHT_JUNCTION_ORGANIZATION	GO_TIGHT_JUNCTION_ORGANIZATION	59	-0.519638	-1.65801	0.00468843	0.26946	0.257787	4097	tags=42%, list=23%, signal=33%	CLDN1/RUNX1/ACTN4/EPHA2/PATJ/PARD6B/PRKCI/PECAM1/PRKACA/TNF/NPHP4/IKBKB/GRHL2/SNAI2/LSR/MARVELD3/SNAI1/OCLN/MPP7/F11R/CLDN19/CRB3/POF1B/RAMP2/WNT11
GO_NEGATIVE_REGULATION_OF_PLATELET_ACTIVATION	GO_NEGATIVE_REGULATION_OF_PLATELET_ACTIVATION	19	-0.703752	-1.74814	0.00479824	0.26946	0.257787	3138	tags=63%, list=17%, signal=52%	PDGFRA/APOE/F2/NOS3/PRKCD/ALOX12/PDGFB/CD9/PRKG1/THBD/FGG/ADAMTS18
GO_LEUKOCYTE_AGGREGATION	GO_LEUKOCYTE_AGGREGATION	13	-0.769804	-1.75847	0.00480477	0.26946	0.257787	2927	tags=54%, list=16%, signal=45%	STK10/IL1B/NR4A3/BMP7/RAC2/S100A8/S100A9
GO_SEMAPHORIN_PLEXIN_SIGNALING_PATHWAY	GO_SEMAPHORIN_PLEXIN_SIGNALING_PATHWAY	37	-0.574257	-1.65347	0.00480746	0.26946	0.257787	2824	tags=46%, list=16%, signal=39%	PLXNA3/NRP2/MET/PLXNB3/SEMA3B/SEMA6B/SEMA6D/SEMA7A/PLXNA2/GDNF/SEMA3F/SEMA4A/NCAM1/SEMA6A/SEMA4B/PLXNA4/SEMA3E
GO_DELAYED_RECTIFIER_POTASSIUM_CHANNEL_ACTIVITY	GO_DELAYED_RECTIFIER_POTASSIUM_CHANNEL_ACTIVITY	26	0.636524	1.73909	0.00495543	0.275439	0.263507	1049	tags=27%, list=6%, signal=25%	KCNQ3/KCNH1/KCNE4/KCNG2/KCNB1/KCNQ1/KCNE2
GO_METALLOEXOPEPTIDASE_ACTIVITY	GO_METALLOEXOPEPTIDASE_ACTIVITY	57	0.511915	1.59982	0.00509848	0.280653	0.268495	3355	tags=37%, list=18%, signal=30%	CPO/LAP3/CPA5/ACE2/TRHDE/CPA2/CPA4/AEBP1/DPEP1/CPXM1/DPEP2/CPQ/LVRN/ENPEP/DNPEP/ZMPSTE24/ERAP1/CPD/CPE/VASH1/MMP16
GO_NEURAL_CREST_CELL_DIFFERENTIATION	GO_NEURAL_CREST_CELL_DIFFERENTIATION	79	-0.488611	-1.61418	0.00516064	0.280653	0.268495	2883	tags=34%, list=16%, signal=29%	CORO1C/GBX2/NRP2/NRG1/RDH10/FOLR1/EDNRB/EFNB1/ALX1/ISL1/SNAI2/SEMA3B/BMP7/SEMA6B/ERBB4/SEMA6D/SEMA7A/SHH/GDNF/SEMA3F/SEMA4A/HTR2B/SEMA6A/SEMA4B/SEMA3E/WNT10A/OVOL2
GO_MITOCHONDRIAL_PROTEIN_COMPLEX	GO_MITOCHONDRIAL_PROTEIN_COMPLEX	246	0.358636	1.39622	0.00517547	0.280653	0.268495	6414	tags=55%, list=35%, signal=36%	PNPT1/WDR93/NDUFC2-KCTD14/IMMP1L/TOMM20L/NDUFB2/MRPL24/ATP5ME/ATP5MC1/MRPL54/NDUFB1/TIMM10/ATP5MPL/NDUFS6/MRPS33/TIMM8B/NDUFAF1/TOMM5/NDUFA1/ROMO1/MRPL9/MRPL48/MRPL17/MICOS13/MRPL27/MRPL53/MRPL20/TOMM40L/MTX1/MRPL51/SAMM50/MRPL57/ATP5MC2/GRPEL1/TOMM22/ATP5F1E/MRPL39/MCCC2/NDUFS5/DLAT/MRPS17/HSD17B10/UQCRQ/ATP5MG/ATP5F1D/COA3/NDUFA4/ATP5MF/AFG3L2/DMAC2/MRPL58/MRPS21/TIMM17A/MRPL36/NDUFC1/NDUFA9/MP…
GO_REGULATION_OF_MEMBRANE_POTENTIAL	GO_REGULATION_OF_MEMBRANE_POTENTIAL	392	0.327212	1.32923	0.0052836	0.283657	0.271369	2404	tags=21%, list=13%, signal=19%	RYR2/KCNK12/PTN/DGKI/IFI6/KCNQ3/CD36/INSYN1/KCNK10/GABRG1/MAPK8IP2/GRIK4/POPDC2/IGSF11/GABRG2/CCN6/NPAS4/KCNH1/CACNA1A/GRIK2/FGF14/DRD2/RELN/KCNE4/NPPA/GABRR2/ABAT/CHRNA10/SCN11A/HCN4/CACNA2D1/AKAP6/KCNJ5/PIEZO2/KCNB1/CTNNA3/HCN1/KCNQ1/KCNE2/DRD1/BCL2/INSYN2A/GRIK5/KCNMA1/ADORA1/ATP1A3/ACTN2/STOX1/DSC2/ATP1B2/MEF2C/KCNK3/GBA/HSH2D/TRPC5/IGSF9B/CHRNA9/CACNA1H/CHRNA1/PLN/SEZ6/GRID2/CNR1/RGS7BP/KCNK…
GO_REGULATION_OF_CELLULAR_AMINO_ACID_METABOLIC_PROCESS	GO_REGULATION_OF_CELLULAR_AMINO_ACID_METABOLIC_PROCESS	56	0.520684	1.61701	0.00536684	0.283657	0.271369	4994	tags=50%, list=28%, signal=36%	OAZ3/ATCAY/PSMB10/PSME2/PSMA3/PSME1/SLC7A7/PSMB5/PSMC1/PSMC3/NQO1/PSMC5/PSMA4/PSMB4/ODC1/PSMD1/PSMC6/PSME3/PSMB8/PSMB2/PSMB9/PSMA6/PSMA5/PSMA7/PSMB6/PSMD4/PSMD11/PSMB3
GO_REGULATION_OF_HORMONE_METABOLIC_PROCESS	GO_REGULATION_OF_HORMONE_METABOLIC_PROCESS	37	-0.570092	-1.64147	0.00537723	0.283657	0.271369	3493	tags=41%, list=19%, signal=33%	TRERF1/BMP2/TCF7L2/PAX8/WNT4/DKKL1/ADM/GFI1/TNF/RDH10/IL1B/DUOXA2/PPARGC1A/DUOXA1/BMP6
GO_GOLGI_LUMEN	GO_GOLGI_LUMEN	82	-0.479037	-1.58909	0.00540096	0.283657	0.271369	2565	tags=32%, list=14%, signal=27%	SDC3/MUC2/HSPG2/TGFB1/F2/MUC3A/GPC2/PODXL2/PCSK5/MMP11/SDC4/MUC6/PDGFB/WNT7B/BGLAP/HS3ST1/CSPG4/WNT7A/WNT1/DCN/PRELP/MUC7/MUC16/MUC4/PROC/MUC13
GO_FOREBRAIN_REGIONALIZATION	GO_FOREBRAIN_REGIONALIZATION	24	-0.656906	-1.72163	0.00548266	0.285698	0.273322	3273	tags=58%, list=18%, signal=48%	BMP2/EMX1/WNT2B/LHX2/FEZF2/DMRTA2/SHH/FGF8/SIX3/WNT7B/ADGRG1/WNT1/EOMES/GSX2
GO_SPLICEOSOMAL_COMPLEX	GO_SPLICEOSOMAL_COMPLEX	182	0.380959	1.43486	0.00563391	0.290091	0.277524	6236	tags=51%, list=34%, signal=34%	RBMXL2/ADAR/HSPA8/ALYREF/MYEF2/RBM3/SNRNP25/U2AF1L4/LSM5/U2AF1L5/NCL/HTATSF1/U2AF2/SREK1/RBM8A/TRA2A/YBX1/PRPF39/TRA2B/AAR2/RBMXL1/DHX15/SMNDC1/YJU2/SF1/SF3B4/TXNL4A/AQR/PRPF18/SNRPE/PPIL1/HNRNPH1/PRPF6/PPIE/SF3A3/HNRNPM/HNRNPA2B1/LUC7L2/PRKRIP1/CRNKL1/PLRG1/BCAS2/ZRSR2/SF3B5/CDC5L/SNRPB2/HNRNPA1L2/MAGOHB/CWF19L1/DDX5/ZNF830/SYNCRIP/RBM22/SNRNP35/LUC7L/SNRPF/PRPF3/WBP4/LSM3/TTF2/SNRPG/ESS2/DDX23/…
GO_MDA_5_SIGNALING_PATHWAY	GO_MDA_5_SIGNALING_PATHWAY	10	0.79331	1.70288	0.00565394	0.290091	0.277524	1857	tags=50%, list=10%, signal=45%	DHX58/IFIH1/DDX60/IRF7/USP17L2
GO_NEGATIVE_REGULATION_OF_STRIATED_MUSCLE_CELL_DIFFERENTIATION	GO_NEGATIVE_REGULATION_OF_STRIATED_MUSCLE_CELL_DIFFERENTIATION	37	0.561883	1.61761	0.00572432	0.29146	0.278834	3409	tags=38%, list=19%, signal=31%	CXCL10/SOX6/PLPP7/NKX2-5/RGS2/CEACAM5/BHLHA15/MYOCD/DLL1/EZH2/FRS2/YBX1/FZD7/MSX1
GO_TRIPARTITE_REGIONAL_SUBDIVISION	GO_TRIPARTITE_REGIONAL_SUBDIVISION	11	0.787496	1.73743	0.00578915	0.291569	0.278938	3110	tags=64%, list=17%, signal=53%	WT1/WNT5A/TDGF1/HOXD8/PCSK6/PLD6/FRS2
GO_EUCHROMATIN	GO_EUCHROMATIN	33	-0.602748	-1.70285	0.00583431	0.291569	0.278938	2945	tags=42%, list=16%, signal=36%	HSF1/NSMF/H1-2/H1-6/ANKRD2/KLF4/TCF7/JUN/H1-0/TRNP1/H1-5/H3-5/PPARGC1A/H1-3
GO_NEGATIVE_REGULATION_OF_LYMPHOCYTE_MIGRATION	GO_NEGATIVE_REGULATION_OF_LYMPHOCYTE_MIGRATION	15	0.738074	1.76285	0.00585761	0.291569	0.278938	724	tags=27%, list=4%, signal=26%	KLRK1/RIPOR2/CCL2/CD200
GO_MULTI_MULTICELLULAR_ORGANISM_PROCESS	GO_MULTI_MULTICELLULAR_ORGANISM_PROCESS	215	-0.375953	-1.41376	0.00612225	0.300348	0.287337	3325	tags=28%, list=18%, signal=23%	CD38/ITGA2/H3-3B/SLC2A1/WNT4/FOS/JUNB/ADRA2C/HSF1/GNRH1/DKKL1/ADM/RAET1G/HPGD/TIMP1/IL1B/PZP/PSG11/PRLHR/KLF1/CALCA/ADRA2B/PSG7/CLIC5/PGF/ITGA5/RARA/PLA2G4B/OXTR/CLNK/ACVR1C/ADCY7/DSG2/PPARD/ETS1/CLDN4/ANGPT2/EPOR/PCSK5/NAMPT/TFCP2L1/SLC38A3/PSG4/PSG9/FOSL1/ACR/RAMP2/RLN1/THBD/PGR/KLK14/IGFBP5/EPO/STC1/NODAL/MMP7/TEKT3/PTAFR/MMP9/SCGB1A1
GO_AROMATASE_ACTIVITY	GO_AROMATASE_ACTIVITY	25	0.626845	1.69182	0.00630942	0.300348	0.287337	981	tags=32%, list=5%, signal=30%	CYP1B1/CYP1A1/CYP2C19/CYP2C18/CYP2C9/CYP4X1/CYP19A1/CYP2C8
GO_LYMPHOCYTE_COSTIMULATION	GO_LYMPHOCYTE_COSTIMULATION	54	0.513334	1.58491	0.00632409	0.300348	0.287337	2161	tags=19%, list=12%, signal=16%	KLRK1/CCR7/DPP4/TNFSF13B/CD24/PAK3/VAV1/CD80/CD3E/MAP3K8
GO_POTASSIUM_ION_TRANSMEMBRANE_TRANSPORTER_ACTIVITY	GO_POTASSIUM_ION_TRANSMEMBRANE_TRANSPORTER_ACTIVITY	145	0.393393	1.43628	0.00633044	0.300348	0.287337	2383	tags=28%, list=13%, signal=25%	KCNK12/FXYD2/KCNQ3/KCNK10/SLC24A2/GRIK4/LRRC26/KCNH1/SNAP25/GRIK2/KCNE4/CCT8L2/HCN4/KCNS2/KCNG2/KCNIP3/KCNJ5/SLC12A8/KCNB1/HCN1/KCNQ1/KCNE2/GRIK5/KCNMA1/KCNIP4/KCNJ15/ATP1A3/KCNJ16/ATP1B2/KCNT2/KCNK3/ATP12A/KCNK4/KCNJ13/KCNV1/KCNK13/FXYD4/SLC12A2/ATP1B1/KCNJ12/KCNE5
GO_MITOGEN_ACTIVATED_PROTEIN_KINASE_BINDING	GO_MITOGEN_ACTIVATED_PROTEIN_KINASE_BINDING	25	-0.629674	-1.6712	0.0064043	0.300348	0.287337	2416	tags=40%, list=13%, signal=35%	GCH1/MAPKAPK5/NBR1/ARRB2/ACE/DUSP1/MAPKAPK3/DUSP10/NFATC1/PTAFR
GO_OXIDOREDUCTASE_ACTIVITY_ACTING_ON_PAIRED_DONORS_WITH_INCORPORATION_OR_REDUCTION_OF_MOLECULAR_OXYGEN	GO_OXIDOREDUCTASE_ACTIVITY_ACTING_ON_PAIRED_DONORS_WITH_INCORPORATION_OR_REDUCTION_OF_MOLECULAR_OXYGEN	149	0.387321	1.42542	0.00640994	0.300348	0.287337	3047	tags=27%, list=17%, signal=23%	CYP7B1/CYP1B1/KMO/NOS2/TYRP1/CYP2J2/CYP1A1/FMO5/NLRP11/CYP2C19/CYP17A1/NOS1/CYP2C18/CYP2C9/CYP4X1/CYP24A1/CYP20A1/CYP19A1/CYP2C8/KDM8/RIOX1/PCBD2/FMO1/AKR1D1/FMO3/P4HB/BBOX1/P3H1/P4HA3/FADS1/FMO4/MOXD1/OGFOD3/TET3/KDM4A/CYP2D6/FADS2/ALKBH4/CYP51A1/TET2
GO_REGULATION_OF_MONONUCLEAR_CELL_MIGRATION	GO_REGULATION_OF_MONONUCLEAR_CELL_MIGRATION	42	0.565379	1.68263	0.00645875	0.300348	0.287337	1239	tags=29%, list=7%, signal=27%	CXCL10/CCR1/THBS1/CCL5/CXCL12/C3AR1/MSTN/CXCL17/PDGFD/PLCB1/BMP5/SLIT2
GO_DEVELOPMENTAL_PIGMENTATION	GO_DEVELOPMENTAL_PIGMENTATION	46	0.554241	1.66482	0.00646953	0.300348	0.287337	1902	tags=22%, list=10%, signal=20%	ADAMTS20/KIT/TYRP1/SLC45A2/CITED1/DCT/BCL2/ENPP1/MEF2C/IHH
GO_G_PROTEIN_COUPLED_RECEPTOR_ACTIVITY	GO_G_PROTEIN_COUPLED_RECEPTOR_ACTIVITY	473	-0.326109	-1.30155	0.00647018	0.300348	0.287337	2316	tags=22%, list=13%, signal=20%	PROKR1/NMBR/TRHR/NLRP6/HRH4/AVPR1B/EDNRB/OR11A1/PRLHR/OR5C1/SCTR/NPFFR1/ADGRG7/MRGPRG/CHRM2/OR13J1/UTS2R/OR10S1/RXFP4/TAS2R42/OR2K2/OR13A1/TAS2R46/TAS2R38/HRH2/S1PR4/SSTR3/GPR20/VIPR2/OR2C1/ADRA2B/OR51I1/CMKLR1/OR4N2/TACR3/OR51B5/GPR52/TAS2R45/CRHR2/HRH3/GPR162/OXTR/GPR68/GABBR1/LPAR2/S1PR5/NTSR1/CALCRL/ADRA1D/RORB/GPR150/ADRB2/GPR4/GPRC5A/CCR10/NPBWR1/ADGRG5/GPR22/LPAR4/PTGER3/RAMP1/CALCR/GPR153…
GO_REGULATION_OF_CALCIUM_ION_TRANSMEMBRANE_TRANSPORTER_ACTIVITY	GO_REGULATION_OF_CALCIUM_ION_TRANSMEMBRANE_TRANSPORTER_ACTIVITY	86	0.445437	1.50003	0.00648943	0.300348	0.287337	1366	tags=20%, list=8%, signal=18%	RYR2/JPH2/FGF14/DRD2/DRD3/OPRL1/NOS1/NPPA/CACNA2D1/AKAP6/GSTM2/KCNE2/HSPA2/STAC3/JPH3/JPH1/P2RY6
GO_PHOSPHATIDYLETHANOLAMINE_BINDING	GO_PHOSPHATIDYLETHANOLAMINE_BINDING	11	-0.776051	-1.69875	0.00652931	0.300348	0.287337	926	tags=55%, list=5%, signal=52%	MFGE8/ANXA11/PLTP/ESYT3/MAP1LC3A/CD300A
GO_MELANOCYTE_DIFFERENTIATION	GO_MELANOCYTE_DIFFERENTIATION	25	0.625863	1.68918	0.00660808	0.300843	0.28781	1520	tags=28%, list=8%, signal=26%	ADAMTS20/KIT/TYRP1/CITED1/BCL2/ENPP1/MEF2C
GO_EYELID_DEVELOPMENT_IN_CAMERA_TYPE_EYE	GO_EYELID_DEVELOPMENT_IN_CAMERA_TYPE_EYE	12	-0.761575	-1.70309	0.00663905	0.300843	0.28781	3210	tags=50%, list=18%, signal=41%	OSR2/EGFR/INHBA/JUN/STRA6/GRHL3
GO_POSITIVE_REGULATION_OF_TUMOR_NECROSIS_FACTOR_BIOSYNTHETIC_PROCESS	GO_POSITIVE_REGULATION_OF_TUMOR_NECROSIS_FACTOR_BIOSYNTHETIC_PROCESS	17	0.70428	1.74967	0.00667538	0.300843	0.28781	921	tags=29%, list=5%, signal=28%	SYK/THBS1/CYBB/CLEC7A/TLR1
GO_NUCLEAR_EUCHROMATIN	GO_NUCLEAR_EUCHROMATIN	26	-0.630047	-1.68464	0.006857	0.30584	0.292591	2876	tags=46%, list=16%, signal=39%	NSMF/H1-2/H1-6/KLF4/TCF7/JUN/H1-0/TRNP1/H1-5/H3-5/PPARGC1A/H1-3
GO_MONONUCLEAR_CELL_MIGRATION	GO_MONONUCLEAR_CELL_MIGRATION	73	0.46711	1.53991	0.00687796	0.30584	0.292591	1373	tags=22%, list=8%, signal=20%	CXCL10/CCR1/THBS1/CCL5/PTPRO/CXCL12/C3AR1/MSTN/CCL2/CXCL17/CCL17/PDGFD/PLCB1/BMP5/SLIT2/CCL26
GO_DEVELOPMENTAL_GROWTH_INVOLVED_IN_MORPHOGENESIS	GO_DEVELOPMENTAL_GROWTH_INVOLVED_IN_MORPHOGENESIS	221	-0.372667	-1.40602	0.00699363	0.308924	0.295541	4103	tags=36%, list=23%, signal=28%	NGF/TGFBR2/GDI1/SIN3A/BIN3/HNF1B/DISC1/PTPRS/ULK2/PLXNA1/SYT1/VEGFA/PTK7/LAMB2/EPB41L5/IST1/RTN4/GSK3B/IFRD1/TWF2/C9orf72/EFNA5/CYFIP2/NEDD4L/RAPH1/EMX1/RAB11A/SIRT6/LIMK1/APOE/TRPV2/LRP1/PLXNA3/NRP2/ULK1/TNFRSF12A/DVL1/RDH10/BDNF/LHX2/TRIM46/SH3GL2/AUTS2/MAG/RIMS1/SEMA3B/SPRY1/DPYSL2/SEMA6B/SEMA6D/DBN1/SEMA7A/SHH/SPRY2/MAPT/RARG/DCLK1/WNT7B/SALL1/S1PR1/SEMA3F/NRN1L/SEMA4A/HOXD13/SEMA5B/SEMA6A/SE…
GO_PLASMA_MEMBRANE_SIGNALING_RECEPTOR_COMPLEX	GO_PLASMA_MEMBRANE_SIGNALING_RECEPTOR_COMPLEX	178	-0.395105	-1.45181	0.00718476	0.314029	0.300425	2339	tags=28%, list=13%, signal=25%	IKBKB/IL2RA/CNTFR/VWC2L/IL2RB/CHRNA2/NPNT/ITGAD/CD8A/CACNG8/IGF1R/GRIN2D/SHANK1/ITGA5/CPT1C/ITGA6/DLG4/CHRNA3/ACVR1C/GABBR1/NLGN1/OLFM2/CALCRL/ACVRL1/CHRNE/PTPN6/CD3D/RAMP1/IL18RAP/CALCR/CD79A/CNIH3/PTK2B/GRIN1/SHANK2/GABBR2/BMPR1B/CD6/GRIN3B/ITGAL/GRIK1/RAMP2/ITGBL1/ITGB4/IL23R/SHISA7/SKAP1/INSRR/ITGAM/CHRNB4
GO_CELLULAR_RESPONSE_TO_EXOGENOUS_DSRNA	GO_CELLULAR_RESPONSE_TO_EXOGENOUS_DSRNA	17	0.701601	1.74301	0.00720337	0.314029	0.300425	3501	tags=59%, list=19%, signal=48%	IFIT1/IFIH1/TLR3/DDX58/IFNB1/ZCCHC3/CGAS/PQBP1/MAVS/DHX9
GO_ION_GATED_CHANNEL_ACTIVITY	GO_ION_GATED_CHANNEL_ACTIVITY	43	-0.557789	-1.65073	0.007285	0.315526	0.301857	3442	tags=37%, list=19%, signal=30%	ANO7/TRPM4/CATSPER2/ANO8/ANO2/CATSPER4/TTYH2/KCNMB4/KCNN4/KCNN3/ASIC1/KCNT1/ANO9/KCNMB1/KCNMB2/NMUR2
GO_KERATIN_FILAMENT	GO_KERATIN_FILAMENT	64	-0.508085	-1.63159	0.00737475	0.317248	0.303505	2183	tags=22%, list=12%, signal=19%	KRTAP4-11/KRTAP16-1/KRT74/KRTAP4-12/KRTAP5-7/KRT83/KRT14/KRTAP4-1/KRTAP2-3/KRTAP4-9/KRT13/CASP14/KRT6A/KRT5
GO_REGULATION_OF_PEPTIDASE_ACTIVITY	GO_REGULATION_OF_PEPTIDASE_ACTIVITY	412	-0.341191	-1.35063	0.0074199	0.317248	0.303505	2945	tags=23%, list=16%, signal=20%	HSF1/TNFRSF10A/ACER2/NLRP1/LRP1/HIP1R/PRR7/PCOLCE2/MICAL1/TBC1D10A/TNF/RIPK2/ADORA2A/PLAUR/TIMP1/DLC1/NKX3-1/F3/CSTA/MYC/PZP/CASP5/USP50/HGF/WFDC10A/SPINK2/PAX2/WFDC1/CST9/ITIH2/R3HDML/CDKN2D/PERP/SERPINA10/SERPINB2/LCK/SPINT2/KLF4/MBP/SERPINF2/MAP3K5/TNFRSF10B/NLRP3/ACVR1C/PYCARD/ALOX12/CLDN4/MAPT/FYN/WFDC2/TIMP2/SOX7/OPRPN/SMAD3/CPAMD8/GRIN1/WNT9A/BIRC3/NGFR/C4A/WFDC3/TFPI2/WFDC10B/WFDC5/CST5/W…
GO_REGULATION_OF_ENDOCRINE_PROCESS	GO_REGULATION_OF_ENDOCRINE_PROCESS	36	-0.589147	-1.68433	0.00752973	0.319826	0.305971	2998	tags=33%, list=17%, signal=28%	HCAR2/INHBA/APLN/NKX3-1/IL1B/INHBB/RAB11FIP1/FGFR1/INHA/REN/KISS1/BMP6
GO_QUATERNARY_AMMONIUM_GROUP_BINDING	GO_QUATERNARY_AMMONIUM_GROUP_BINDING	25	-0.624892	-1.6585	0.00757608	0.319826	0.305971	1484	tags=28%, list=8%, signal=26%	RASGRP1/PLTP/ESYT3/RPE65/APOA4/APOA1/ABCA1
GO_NEGATIVE_REGULATION_OF_PROTEIN_IMPORT_INTO_NUCLEUS	GO_NEGATIVE_REGULATION_OF_PROTEIN_IMPORT_INTO_NUCLEUS	12	0.762964	1.72572	0.00765849	0.321271	0.307354	131	tags=17%, list=1%, signal=17%	ANGPT1/CD36
GO_REGULATION_OF_MYOBLAST_DIFFERENTIATION	GO_REGULATION_OF_MYOBLAST_DIFFERENTIATION	48	0.515341	1.55246	0.00773217	0.321339	0.307418	2171	tags=25%, list=12%, signal=22%	CXCL10/MBNL3/RIPOR2/MSTN/CCL17/PLCB1/MEF2C/CXCL9/MYOCD/CXCL14/DLL1/CAPN3
GO_SULFURIC_ESTER_HYDROLASE_ACTIVITY	GO_SULFURIC_ESTER_HYDROLASE_ACTIVITY	17	0.697562	1.73298	0.00780753	0.321339	0.307418	2271	tags=35%, list=13%, signal=31%	ARSL/SULF1/SULF2/ARSB/STS/ARSD
GO_REGULATION_OF_LEUKOCYTE_MIGRATION	GO_REGULATION_OF_LEUKOCYTE_MIGRATION	186	0.364685	1.37802	0.00791085	0.321339	0.307418	1477	tags=17%, list=8%, signal=16%	KLRK1/CXCL10/CCR1/PTN/THBS1/CCR7/LGALS9/CCL5/CCR6/ITGA4/DOCK8/CXCL12/C3AR1/RIPOR2/MSTN/CCL2/CXCR2/CXCL17/CD200/PDGFD/PLCB1/CAMK1D/EMILIN1/ECM1/CYP19A1/BMP5/NCKAP1L/SLIT2/BST1/ADORA1/JAM3/WNT5A
GO_TETRAPYRROLE_BINDING	GO_TETRAPYRROLE_BINDING	132	0.404906	1.45417	0.00796123	0.321339	0.307418	1482	tags=20%, list=8%, signal=19%	CYP7B1/MB/CYP1B1/CYBB/TCN1/GUCY1A2/NOS2/TDO2/CYP2J2/HBG1/CYP1A1/CYP2C19/CYP17A1/NOS1/LPO/IDO1/CYP2C18/CYP2C9/CYP4X1/CYP24A1/CYP20A1/CYP19A1/CYP2C8/CYGB/CYB561D2/TPO/STC2
GO_SISTER_CHROMATID_SEGREGATION	GO_SISTER_CHROMATID_SEGREGATION	180	0.374307	1.40708	0.00797344	0.321339	0.307418	5768	tags=49%, list=32%, signal=34%	KIF4B/TEX14/ANKRD53/REC8/ANAPC15/DLGAP5/KIF4A/NCAPG/CHMP4A/HECW2/CHAMP1/SMC1B/ZWINT/AXIN2/KIF14/STAG1/SGO2/CDC20/SFPQ/CCNB1/NDC80/SMC1A/SPAG5/BUB1/PSRC1/KIF18B/AKAP8/TACC3/CENPE/RAD51C/CHTF8/PLK1/CDC6/GEN1/RACGAP1/ANAPC4/HIRA/ZW10/KNSTRN/KIF23/CTCF/SEH1L/CHMP6/CENPF/BUB1B/NUF2/MSTO1/ESPL1/RAN/DYNC1LI1/CDCA8/DSCC1/INO80/TOP2A/KIF2C/FBXO5/SGO1/LATS1/POGZ/ATM/MIS12/INCENP/NCAPH2/KIFC1/KPNB1/NCAPD2/C…
GO_EMBRYO_IMPLANTATION	GO_EMBRYO_IMPLANTATION	48	-0.548907	-1.67213	0.00800019	0.321339	0.307418	2409	tags=23%, list=13%, signal=20%	TIMP1/IL1B/CALCA/ACVR1C/PPARD/PCSK5/EPO/STC1/NODAL/MMP9/SCGB1A1
GO_TUMOR_NECROSIS_FACTOR_BIOSYNTHETIC_PROCESS	GO_TUMOR_NECROSIS_FACTOR_BIOSYNTHETIC_PROCESS	25	0.620425	1.6745	0.00802896	0.321339	0.307418	921	tags=24%, list=5%, signal=23%	SYK/THBS1/CYBB/CLEC7A/CARD9/TLR1
GO_AMINOPEPTIDASE_ACTIVITY	GO_AMINOPEPTIDASE_ACTIVITY	47	0.528011	1.58328	0.00804938	0.321339	0.307418	2800	tags=36%, list=15%, signal=31%	FAP/LAP3/DPP4/ACE2/TRHDE/KDM8/DPEP1/DPEP2/DPP3/PRSS16/LVRN/BLMH/NAALAD2/ENPEP/DNPEP/ERAP1/CTSV
GO_REGULATION_OF_NERVOUS_SYSTEM_PROCESS	GO_REGULATION_OF_NERVOUS_SYSTEM_PROCESS	127	-0.411318	-1.45299	0.00809369	0.321339	0.307418	2275	tags=24%, list=13%, signal=21%	EDNRB/HGF/LRRK2/NRXN1/NOS3/KLK8/MAG/NLGN4X/RIMS1/GRIN2D/SHANK1/DLG4/STX1A/MYRF/NLGN1/NTSR1/ADRB2/PTK2B/OPRPN/FGF12/GRIN1/SHANK2/WNT7A/IL10/NPTX1/NMUR2/SHISA7/CST7/PTAFR/CHRNB4/TNFRSF1B
GO_REGULATION_OF_PRESYNAPTIC_CYTOSOLIC_CALCIUM_ION_CONCENTRATION	GO_REGULATION_OF_PRESYNAPTIC_CYTOSOLIC_CALCIUM_ION_CONCENTRATION	17	-0.714299	-1.71597	0.00823027	0.324563	0.310503	812	tags=24%, list=4%, signal=22%	P2RY4/ATP2B2/CALB2/CALB1
GO_POSITIVE_REGULATION_OF_MACROPHAGE_CHEMOTAXIS	GO_POSITIVE_REGULATION_OF_MACROPHAGE_CHEMOTAXIS	15	0.724848	1.73126	0.00827918	0.324563	0.310503	553	tags=33%, list=3%, signal=32%	THBS1/CCL5/C3AR1/MSTN/CXCL17
GO_FEMALE_PREGNANCY	GO_FEMALE_PREGNANCY	180	-0.386044	-1.42029	0.00832088	0.324563	0.310503	3325	tags=29%, list=18%, signal=24%	CD38/ITGA2/H3-3B/SLC2A1/WNT4/FOS/JUNB/ADRA2C/HSF1/GNRH1/ADM/HPGD/TIMP1/IL1B/PZP/PSG11/PRLHR/KLF1/CALCA/ADRA2B/PSG7/CLIC5/PGF/ITGA5/RARA/OXTR/ACVR1C/ADCY7/DSG2/PPARD/ETS1/CLDN4/ANGPT2/EPOR/PCSK5/NAMPT/TFCP2L1/SLC38A3/PSG4/PSG9/FOSL1/RAMP2/RLN1/THBD/PGR/IGFBP5/EPO/STC1/NODAL/MMP7/MMP9/SCGB1A1
GO_LIGAND_ACTIVATED_TRANSCRIPTION_FACTOR_ACTIVITY	GO_LIGAND_ACTIVATED_TRANSCRIPTION_FACTOR_ACTIVITY	46	-0.548962	-1.6535	0.00845224	0.32777	0.313571	2651	tags=35%, list=15%, signal=30%	ESRRG/THRA/RORA/NR1D1/NKX3-1/RARB/NR5A1/NR4A3/RARA/PPARD/RORB/RARG/NR5A2/NR4A1/PGR/NR1I2
GO_CELL_CHEMOTAXIS	GO_CELL_CHEMOTAXIS	271	0.340929	1.34214	0.00857207	0.329238	0.314975	2138	tags=20%, list=12%, signal=18%	KLRK1/CXCL10/CCR1/CYP7B1/SYK/SCG2/PTN/VCAM1/THBS1/CCR7/TRPM2/FGF1/LGALS9/CCL5/CCR4/PTPRO/CCR3/CCR6/VAV3/CXCL11/KIT/CXCL12/C3AR1/RIPOR2/MSTN/CCL2/CXCR2/CXCL17/PF4/CCL17/PDGFD/FGF18/CAMK1D/CYP19A1/IL1RN/NCKAP1L/SLIT2/BST1/CCL26/IL16/JAM3/CXCL16/WNT5A/PARVA/BIN2/DEFB109B/VAV1/FLT1/CXCL9/EDN2/CXCL14/FPR2/VEGFD/PRKCQ/SLC12A2
GO_MESONEPHROS_DEVELOPMENT	GO_MESONEPHROS_DEVELOPMENT	96	-0.445505	-1.50637	0.00858882	0.329238	0.314975	2386	tags=27%, list=13%, signal=24%	RARB/SIX2/SMAD6/MYC/PAX2/NPNT/PGF/SPRY1/RARA/BMP7/SHH/TCF21/FGF8/SDC4/SALL1/GDNF/FGFR1/SMAD3/PBX1/GREM1/WNT1/REN/EPCAM/WNT11/CRLF1/CALB1
GO_AMMONIUM_ION_BINDING	GO_AMMONIUM_ION_BINDING	60	-0.494002	-1.57756	0.00879331	0.331868	0.317491	1612	tags=25%, list=9%, signal=23%	CHRNA3/RASGRP1/CHRNE/PLTP/DRD4/ESYT3/TH/HTR2B/RPE65/APOA4/APOA1/HTR1F/ACHE/ABCA1/CHRNB4
GO_POSITIVE_REGULATION_OF_NEURON_DIFFERENTIATION	GO_POSITIVE_REGULATION_OF_NEURON_DIFFERENTIATION	354	-0.338689	-1.32505	0.00881008	0.331868	0.317491	3679	tags=30%, list=20%, signal=24%	ANKRD27/SYT1/SOCS2/ITPKA/MAP2K1/VEGFA/NCK1/APBB1/PTK7/PPP2R5B/NCKIPSD/ROBO1/IST1/DKK1/PARP6/TWF2/BMP2/EFNA5/NEDD4L/RAB11A/PRKCI/FZD4/LIMK1/TRAK1/ADRA2C/APOE/GATA2/ARHGEF2/TRPV2/LRP1/PLXNA3/VLDLR/TUBB2B/TNFRSF12A/DVL1/MAP6/PLXNB3/RARB/NBL1/DNMT3B/BDNF/ALKAL2/HGF/NKX2-2/VWC2L/PLK5/NTRK1/GDF5/ADRA2B/FEZF2/RIMS1/CSNK1E/NDNF/GPC2/SHANK1/RARA/BMP7/ITGA6/DLG4/MMD/DAB1/DBN1/SEMA7A/NLGN1/NDRG4/KATNB1/MAPT…
GO_SECOND_MESSENGER_MEDIATED_SIGNALING	GO_SECOND_MESSENGER_MEDIATED_SIGNALING	401	0.315449	1.2874	0.00886688	0.331868	0.317491	2630	tags=22%, list=14%, signal=19%	RYR2/SULT1A4/CXCL10/CCR1/SYK/VCAM1/THBS1/CCR7/FPR1/GUCY1A2/CD36/TRPM2/NOS2/CCR4/CCR3/IGF1/CCR6/GBP1/ADCY8/ADCY1/CXCL11/GALR2/JPH2/DRD2/ADGRG2/CXCR2/DRD3/OPRL1/NOS1/PF4/NPPA/PLEK/CD4/MRAP2/IAPP/TBC1D10C/PTGFR/AKAP6/VIP/GSTM2/RGS2/SCT/IRGM/PDE3A/DRD1/ADGRE1/JPH3/BST1/LGR5/JPH1/EFCAB11/P2RY6/CALML6/LMCD1/PTGER2/PTGER1/NEUROD2/PTPRC/PLN/DRD5/SELE/BHLHA15/CALCB/P2RX3/LHCGR/CXCL9/CD3E/EDN2/SGCD/SPINK1/…
GO_TISSUE_HOMEOSTASIS	GO_TISSUE_HOMEOSTASIS	207	-0.37185	-1.38738	0.0089149	0.331868	0.317491	2498	tags=33%, list=14%, signal=29%	CD38/RAC1/CLN8/ANKRD11/DRAM2/ITGB3/EGFR/WHRN/PLEKHM1/RP1/GATA2/PPARGC1B/BBS2/TLR9/LCA5/MUC2/P2RX4/SCX/NPHP4/USH1G/CALCA/ARMS2/ABCA4/NOS3/TNFSF11/TPP1/CRACD/POTEI/POTEJ/LTBP3/PIWIL4/RAC2/ADRB2/MUC6/SASH3/LRRK1/BGLAP/PTK2B/S1PR1/AZGP1/EPAS1/CIB2/OPRPN/MAK/NOX4/NXNL2/CORO1A/NAPSA/COL2A1/RPE65/TFF2/NOD2/PDK4/ACP5/ALB/PTH1R/CDHR1/LDB2/ADAM8/CDH3/INPP5D/P2RX7/RP1L1/USH2A/MUC4/CST4/MUC13/CNGB1
GO_RESPONSE_TO_FLUID_SHEAR_STRESS	GO_RESPONSE_TO_FLUID_SHEAR_STRESS	33	-0.589475	-1.66535	0.0089586	0.331868	0.317491	2398	tags=55%, list=13%, signal=47%	HAS2/PTGS2/CA2/PKD1/ASS1/CITED2/P2RX4/SMAD6/NOS3/KLF4/ETS1/CSF2/MTSS1/PTK2B/TFPI2/KLF2/ABCA1/P2RX7
GO_DNA_PACKAGING_COMPLEX	GO_DNA_PACKAGING_COMPLEX	103	-0.441925	-1.51569	0.00896114	0.331868	0.317491	2121	tags=28%, list=12%, signal=25%	H1-6/H3C2/H3C12/H2BC14/H1-10/H4C14/H4C15/H2BC4/IRF4/H3C11/H2AC6/H1-0/H2BC12/H3C8/H2BC7/H1-5/H2AC8/H2BC21/H3-5/H2BC5/H2BC8/H4C8/H2BC18/H2AW/H2AC7/H1-3/H2BC15/H2BC11/H2AB1
GO_REGULATION_OF_ACTION_POTENTIAL	GO_REGULATION_OF_ACTION_POTENTIAL	47	0.523072	1.56846	0.00900572	0.331868	0.317491	2354	tags=30%, list=13%, signal=26%	RYR2/CD36/HCN4/CACNA2D1/KCNB1/CTNNA3/DSC2/GBA/CNR1/CHRNB2/GJA5/ANK3/FMR1/ANK2
GO_MUSCLE_ALPHA_ACTININ_BINDING	GO_MUSCLE_ALPHA_ACTININ_BINDING	18	-0.694128	-1.69294	0.00908648	0.333005	0.318579	3709	tags=50%, list=20%, signal=40%	PALLD/PDLIM4/MYOM3/TTN/MYOM2/PDLIM3/MYOM1/PDLIM2/LDB3
GO_C_C_CHEMOKINE_BINDING	GO_C_C_CHEMOKINE_BINDING	22	0.639873	1.67356	0.0092283	0.336354	0.321783	552	tags=27%, list=3%, signal=26%	CCR1/CCR7/CCR4/CCR3/CCR6/CXCR2
GO_NEGATIVE_REGULATION_OF_PROTEIN_ACETYLATION	GO_NEGATIVE_REGULATION_OF_PROTEIN_ACETYLATION	22	0.639038	1.67137	0.00938083	0.337621	0.322995	993	tags=18%, list=5%, signal=17%	SPI1/MAGEA2/MAGEA2B/KLF15
GO_AMINE_CATABOLIC_PROCESS	GO_AMINE_CATABOLIC_PROCESS	21	0.665684	1.72797	0.00947511	0.337621	0.322995	2463	tags=48%, list=14%, signal=41%	SARDH/KMO/TDO2/DMGDH/IDO1/HAAO/KYNU/CHDH/HNMT/ALDH7A1
GO_CYCLOOXYGENASE_PATHWAY	GO_CYCLOOXYGENASE_PATHWAY	10	-0.787386	-1.66663	0.00948557	0.337621	0.322995	1455	tags=60%, list=8%, signal=55%	PTGS2/PTGIS/TBXAS1/PTGES/PTGS1/PTGDS
GO_CELLULAR_AMINO_ACID_METABOLIC_PROCESS	GO_CELLULAR_AMINO_ACID_METABOLIC_PROCESS	320	0.333081	1.33367	0.00954366	0.337621	0.322995	4844	tags=36%, list=27%, signal=27%	MAT1A/SARDH/OAZ3/BAAT/KMO/NOS2/GGT5/TDO2/GCAT/SLC25A21/ATCAY/ADI1/NOS1/IDO1/HAAO/HPDL/ABAT/DCT/PADI4/KYNU/PPM1K/PSMB10/DDO/GSTZ1/DPEP1/PSME2/PSMA3/ASRGL1/HOGA1/WARS1/RIMKLA/DPYS/CDO1/ARG1/DDC/HPD/SDSL/HNMT/PSME1/SLC7A7/BLMH/PTS/NAALAD2/ALDH4A1/ALDH7A1/GLDC/PCYOX1/ASL/PSMB5/MSRA/SEPHS1/VARS2/PSMC1/MTHFS/PSMC3/GCLM/GCLC/RARS1/TARS3/NQO1/PSMC5/PSMA4/PSMB4/EARS2/ADSS2/AIMP2/TXN2/IVD/HARS1/CARNS1/MTHF…
GO_METALLOPEPTIDASE_ACTIVITY	GO_METALLOPEPTIDASE_ACTIVITY	168	0.378715	1.41646	0.00958523	0.337621	0.322995	2617	tags=25%, list=14%, signal=22%	ADAMTS5/FAP/PAPPA/CPO/MMP3/ADAMTS20/LAP3/ADAMTS15/MMP13/MMP24/CPA5/ACE2/TRHDE/ADAMTS14/ADAMTS12/MMP21/CPA2/ADAMTS2/CPA4/AEBP1/ADAMTS17/ADAM32/DPEP1/ADAM12/STAMBPL1/MMP23B/CNDP1/MMP12/CPXM1/DPEP2/MMP27/DPP3/PAPPA2/CPQ/LVRN/NAALAD2/ENPEP/CNDP2/OMA1/DNPEP/ZMPSTE24/ERAP1
GO_FILOPODIUM	GO_FILOPODIUM	102	0.409048	1.41901	0.00962396	0.337621	0.322995	1000	tags=8%, list=6%, signal=7%	ACTG2/TENM2/VCAM1/GAP43/RIPOR2/TBC1D10C/ACTA1/PALM
GO_CYTOKINE_ACTIVITY	GO_CYTOKINE_ACTIVITY	184	-0.384883	-1.42074	0.00963968	0.337621	0.322995	2597	tags=32%, list=14%, signal=28%	IL24/TSLP/TNF/NRG1/TIMP1/IL1B/TGFB1/IL17B/LEFTY1/C10orf99/PPBP/CCL22/IL36A/GDF5/FAM3D/TNFSF11/CD70/INHBB/BMP7/IL17D/TNFSF9/CSF3/CMTM7/CXCL2/CSF2/NAMPT/TNFSF4/CTF1/CXCL5/IFNA13/CXCL3/INHA/IL17C/C17orf99/WNT7A/CCL27/CMTM2/TNFSF8/NDP/GREM1/IL10/OSM/WNT1/TNFSF18/IL36G/IL32/IL37/LTA/CX3CL1/CCL20/AREG/IL23A/INHBC/EPO/GDF7/IL33/NODAL/CRLF1/BMP6
GO_NEGATIVE_REGULATION_OF_HOMOTYPIC_CELL_CELL_ADHESION	GO_NEGATIVE_REGULATION_OF_HOMOTYPIC_CELL_CELL_ADHESION	15	-0.724804	-1.70342	0.009668	0.337621	0.322995	1676	tags=40%, list=9%, signal=36%	PRKCD/ALOX12/CD9/PRKG1/FGG/ADAMTS18
GO_POSITIVE_REGULATION_OF_MONOCYTE_CHEMOTAXIS	GO_POSITIVE_REGULATION_OF_MONOCYTE_CHEMOTAXIS	15	0.71631	1.71087	0.00995017	0.345665	0.33069	553	tags=33%, list=3%, signal=32%	CXCL10/CCR1/CCL5/CXCL12/CXCL17
GO_PEPTIDE_ANTIGEN_BINDING	GO_PEPTIDE_ANTIGEN_BINDING	17	0.686119	1.70455	0.0100815	0.347641	0.332581	1073	tags=29%, list=6%, signal=28%	HLA-DRB3/HLA-DRB1/CD209/SLC7A8/HLA-DPA1
GO_REGULATION_OF_POSTSYNAPTIC_CYTOSOLIC_CALCIUM_ION_CONCENTRATION	GO_REGULATION_OF_POSTSYNAPTIC_CYTOSOLIC_CALCIUM_ION_CONCENTRATION	11	-0.758515	-1.66036	0.0101113	0.347641	0.332581	1230	tags=27%, list=7%, signal=25%	ITPR1/ATP2B2/CALB1
GO_GLYCINE_BINDING	GO_GLYCINE_BINDING	14	-0.718482	-1.66272	0.0103781	0.353295	0.337991	1858	tags=29%, list=10%, signal=26%	GLRA3/GRIN1/GRIN3B/GNMT
GO_PEPTIDASE_COMPLEX	GO_PEPTIDASE_COMPLEX	84	0.444985	1.49728	0.0104781	0.353295	0.337991	6344	tags=61%, list=35%, signal=40%	SUPT20HL2/PSMB10/PSME2/SEC11C/PSMA3/TAF6L/PSME1/PSMB5/PSMC1/PSMC3/PSMC5/PSMA4/PSMB4/TAF9B/PSMD1/PSMC6/PSME3/PSMB8/AFG3L2/PSMB2/PSMB9/PSMA6/PSMA5/PSMA7/ENY2/ADRM1/PSMB6/UBE3C/IDE/ZFAND2B/PSMD4/TXNL1/VCP/USP22/PSMD11/PSMB3/ECPAS/ATXN7L3/SGF29/PSMA1/PAAF1/DNAJB2/PSMC2/PSMD6/USP14/PSMD12/HSPB1/PSME4/SPCS1/PSMD13/PSMD8
GO_HIGH_DENSITY_LIPOPROTEIN_PARTICLE	GO_HIGH_DENSITY_LIPOPROTEIN_PARTICLE	22	-0.661406	-1.69168	0.0104993	0.353295	0.337991	3148	tags=41%, list=17%, signal=34%	SAA2/CLU/APOE/SAA1/LIPC/PLTP/APOA4/APOA1/SAA4
GO_G_PROTEIN_COUPLED_CHEMOATTRACTANT_RECEPTOR_ACTIVITY	GO_G_PROTEIN_COUPLED_CHEMOATTRACTANT_RECEPTOR_ACTIVITY	24	0.621814	1.65996	0.0106662	0.353295	0.337991	552	tags=25%, list=3%, signal=24%	CCR1/CCR7/CCR4/CCR3/CCR6/CXCR2
GO_REGULATION_OF_ANATOMICAL_STRUCTURE_SIZE	GO_REGULATION_OF_ANATOMICAL_STRUCTURE_SIZE	470	-0.321839	-1.28358	0.0106935	0.353295	0.337991	4042	tags=31%, list=22%, signal=25%	GDI1/ADD2/E2F4/MTPN/BBS4/SIN3A/CDC42EP4/HNF1B/DISC1/PDXP/ADRB1/PTPRS/COTL1/ULK2/BRK1/DMTN/WDTC1/CAPZA1/JMY/PEX11A/VEGFA/NCK1/TMSB15B/IST1/RTN4/GSK3B/TRPM4/SNX9/SPIRE1/CD38/RAC1/IFRD1/TWF2/EFNA5/FCHSD1/CLN8/GSN/TMOD4/TMOD1/RAB11A/EGFR/MYADM/CAPG/BAIAP2L1/RICTOR/LIMK1/ADRA2C/APOE/LMOD1/GUCY1A1/TRPV2/LRP1/PLXNA3/HIP1R/BBS2/ABI2/ARPIN/VASP/SLC12A6/ADM/TBXA2R/GMFG/TNFRSF12A/LRRC8A/APLN/RB1CC1/ADORA2A/…
GO_ENDOPLASMIC_RETICULUM_LUMEN	GO_ENDOPLASMIC_RETICULUM_LUMEN	293	0.333925	1.32532	0.0107027	0.353295	0.337991	3247	tags=27%, list=18%, signal=23%	COL5A3/ADAMTS5/CHGB/SCG2/THBS1/TNC/COL19A1/CHRDL1/ERP27/ARSL/PROZ/SPP2/VGF/COLGALT2/COL21A1/CD4/PDGFD/ARSB/POGLUT3/WNT5B/FBN1/SERPINH1/AFP/COL16A1/SLC27A2/COL24A1/TXNDC16/DNAJC3/COL12A1/STS/WNT5A/STC2/DBI/MZB1/CLN6/FMO1/SCG3/COL5A1/SRL/CALR3/COL4A3/P4HB/COL3A1/COL20A1/SPON1/UGGT1/P3H1/COL18A1/P4HA3/HYOU1/ARSD/IL12A/COL7A1/CANX/SHISA5/COL4A5/COL8A1/TXNDC5/PDIA4/RCN1/ERAP1/COL11A1/GPC3/FUCA2/SIL1/F…
GO_CELL_CELL_SIGNALING_INVOLVED_IN_CARDIAC_CONDUCTION	GO_CELL_CELL_SIGNALING_INVOLVED_IN_CARDIAC_CONDUCTION	28	0.580963	1.60974	0.0107086	0.353295	0.337991	2383	tags=29%, list=13%, signal=25%	RYR2/HCN4/CACNA2D1/KCNJ5/KCNQ1/GJA5/ANK2/KCNE5
GO_PYRIMIDINE_RIBONUCLEOSIDE_METABOLIC_PROCESS	GO_PYRIMIDINE_RIBONUCLEOSIDE_METABOLIC_PROCESS	13	-0.742855	-1.69692	0.0107848	0.353295	0.337991	3287	tags=62%, list=18%, signal=50%	APOBEC3G/APOBEC3C/UPP1/APOBEC2/AICDA/APOBEC3H/APOBEC3A/CDA
GO_POSITIVE_REGULATION_OF_RESPONSE_TO_CYTOKINE_STIMULUS	GO_POSITIVE_REGULATION_OF_RESPONSE_TO_CYTOKINE_STIMULUS	55	0.489395	1.51624	0.0108346	0.353295	0.337991	2187	tags=29%, list=12%, signal=26%	ZBP1/PARP9/IFIH1/PARP14/TXK/IRF7/DDX58/IRGM/CASP1/IKBKE/NLRC5/WNT5A/HPX/MMP12/C1QTNF4/RIPK1
GO_COPPER_ION_BINDING	GO_COPPER_ION_BINDING	55	-0.497746	-1.56118	0.0108553	0.353295	0.337991	2962	tags=29%, list=16%, signal=24%	ANG/ATP7B/P2RX4/LOX/LOXL2/LOXL1/F5/MT1F/CP/LOXL4/ACR/APOA4/ALB/SNAI3/AOC1/S100A5
GO_ENDORIBONUCLEASE_ACTIVITY_PRODUCING_5_PHOSPHOMONOESTERS	GO_ENDORIBONUCLEASE_ACTIVITY_PRODUCING_5_PHOSPHOMONOESTERS	28	0.578484	1.60287	0.0108584	0.353295	0.337991	6012	tags=68%, list=33%, signal=45%	ELAC1/POP5/RPP40/RPP38/POP1/RPP21/RNASEH2B/APEX1/RNASEH1/ENDOV/DGCR8/RPP25/AGO3/PRORP/POP7/DICER1/DROSHA/RNASEH2A/FEN1
GO_ANTIGEN_BINDING	GO_ANTIGEN_BINDING	40	0.534114	1.57097	0.0109911	0.355877	0.34046	1948	tags=22%, list=11%, signal=20%	HLA-DRB3/HLA-DRB1/CD209/ITGA4/KLRC2/SLC7A8/HLA-DPA1/SPON2/LAG3
GO_NEGATIVE_REGULATION_OF_HUMORAL_IMMUNE_RESPONSE	GO_NEGATIVE_REGULATION_OF_HUMORAL_IMMUNE_RESPONSE	11	-0.755422	-1.65359	0.0111152	0.356958	0.341494	2067	tags=55%, list=11%, signal=48%	C4BPB/CD59/PTPN6/CD55/C4BPA/SERPING1
GO_NEGATIVE_REGULATION_OF_INTERFERON_GAMMA_PRODUCTION	GO_NEGATIVE_REGULATION_OF_INTERFERON_GAMMA_PRODUCTION	33	-0.577007	-1.63013	0.0111436	0.356958	0.341494	1890	tags=27%, list=10%, signal=24%	PGLYRP4/IL1RL1/RARA/TNFSF4/INHA/IL10/VSIR/IL33/SCGB1A1
GO_NEGATIVE_REGULATION_OF_NEURON_PROJECTION_DEVELOPMENT	GO_NEGATIVE_REGULATION_OF_NEURON_PROJECTION_DEVELOPMENT	144	-0.400435	-1.43017	0.011185	0.356958	0.341494	3881	tags=33%, list=21%, signal=26%	PTPRS/ULK2/LRP4/SRGAP2C/PAQR3/ASAP1/RTN4/GSK3B/DKK1/CD38/PTK2/IFRD1/APOE/VIM/LRP1/PLXNA3/ITM2C/CIB1/GFI1/TBX6/CARM1/TRIM46/LRRK2/KLK8/MAG/PMP22/SEMA3B/SEMA6B/SEMA6D/DAB1/SEMA7A/NLGN1/ID1/NFATC4/RTN4RL2/SEMA3F/NGFR/SEMA4A/OMG/THY1/SEMA6A/SEMA4B/SEMA3E/NGEF/TRPC6/KIAA0319/BCL11A
GO_NEGATIVE_REGULATION_OF_PROTEOLYSIS	GO_NEGATIVE_REGULATION_OF_PROTEOLYSIS	324	-0.343418	-1.32996	0.0112983	0.358856	0.34331	2425	tags=19%, list=13%, signal=16%	PLAUR/TIMP1/CSTA/PZP/HGF/WFDC10A/LRRK2/SPINK2/PAX2/F2/WFDC1/CST9/ITIH2/R3HDML/CDKN2D/SERPINA10/SERPINB2/SPINT2/KLF4/SERPINF2/DERL3/SHH/PLAT/WFDC2/TIMP2/OPRPN/CPAMD8/WNT9A/BIRC3/NGFR/F8A3/C4A/WFDC3/TFPI2/WFDC10B/WFDC5/CST5/WFDC6/CARD17/IL10/HMSD/COL28A1/HRG/WNT1/ITIH4/SPINT1/SLPI/WFDC12/WFDC13/CSTL1/SERPING1/CST2/CST7/PI3/CST1/SERPINB7/CST4/SERPINB3/MMP9/SERPINB4
GO_REGULATION_OF_HEART_RATE	GO_REGULATION_OF_HEART_RATE	88	0.440331	1.48295	0.0115099	0.363844	0.348082	2453	tags=23%, list=14%, signal=20%	RYR2/POPDC2/DRD2/KCNE4/NPPA/HCN4/CACNA2D1/KCNJ5/CTNNA3/KCNQ1/KCNE2/DSC2/NMU/MYH7/PLN/GJA5/EDN2/ANK2/KCNE5/MDM2
GO_LIPOPOLYSACCHARIDE_BINDING	GO_LIPOPOLYSACCHARIDE_BINDING	27	-0.616664	-1.66846	0.0116719	0.366448	0.350574	2266	tags=33%, list=12%, signal=29%	CD14/SELP/F2/CAMP/CD6/RNASE7/P2RX7/PTAFR/H2BC11
GO_LEARNING	GO_LEARNING	137	0.395715	1.42199	0.0117022	0.366448	0.350574	2134	tags=23%, list=12%, signal=20%	PAK6/PTN/DGKI/SLC8A2/RAG1/MAPK8IP2/SLC24A2/KIT/NPAS4/SNAP25/DRD2/RELN/PDE1B/DRD3/OPRL1/TAFA2/LRRN4/TBR1/DRD1/TNR/JPH3/C1QL1/NEUROD2/DRD5/CLDN5/CHRNB2/PAK5/SLC6A1/CRH/TACR2/SYT11
GO_SH3_DOMAIN_BINDING	GO_SH3_DOMAIN_BINDING	129	-0.409699	-1.45002	0.0118565	0.368595	0.352627	3749	tags=32%, list=21%, signal=25%	SH3GL1/RAD9A/ELMO3/NCKIPSD/ADAM17/DOCK1/PLSCR3/CNTNAP1/ITGB1BP2/ADAM19/HIP1R/MICAL1/ABI2/SH3BP5/VASP/CD2AP/SH3KBP1/SH2D2A/BCAR1/CBLC/SHANK1/MAPK15/SYNJ2/DNM1/MAPT/FUT8/ERRFI1/NOXA1/PTPN6/CRB3/ABI3/SHANK2/DRD4/PTPN22/EFS/PRRT2/ENKUR/INPP5D/SKAP1/NCF1/SGIP1
GO_EXPORT_ACROSS_PLASMA_MEMBRANE	GO_EXPORT_ACROSS_PLASMA_MEMBRANE	44	0.522206	1.5601	0.0120231	0.368595	0.352627	2383	tags=30%, list=13%, signal=26%	FXYD2/ABCB1/KCNE4/NPPA/SLC40A1/KCNQ1/KCNE2/ATP1A3/ATP1B2/KCNT2/ATP12A/ATP1B1/KCNE5
GO_REGULATION_OF_CELL_CELL_ADHESION	GO_REGULATION_OF_CELL_CELL_ADHESION	378	-0.326776	-1.28558	0.0120884	0.368595	0.352627	2888	tags=25%, list=16%, signal=21%	TNFRSF13C/IL1RL2/ADAM19/PLPP3/MINK1/GNRH1/CELSR2/PODXL/MEGF10/PELI1/CCDC88B/ANXA1/TNF/RIPK2/ADORA2A/IL1B/TGFB1/IL2RA/FERMT3/EFNB1/CLECL1/CD1D/FGL1/NEXMIF/TNFSF11/NR4A3/SIRPB1/SNAI2/LCK/SPINT2/CD70/MAGI1/RARA/HLX/KLF4/MBP/SERPINF2/BMP7/PRKCD/ITGA6/NLRP3/TNFSF9/NRARP/NFKBIZ/PYCARD/SHH/RASGRP1/ETS1/PDE5A/ALOX12/RGCC/FYN/FOXA2/TNFSF4/SDC4/F11R/PTPN6/CD9/SASH3/JAK3/DUSP10/CD55/CD74/CD6/CORO1A/PTPN22/C…
GO_APICAL_PART_OF_CELL	GO_APICAL_PART_OF_CELL	370	-0.335531	-1.31672	0.0121272	0.368595	0.352627	2299	tags=21%, list=13%, signal=19%	FOLR1/S100G/ATP6V0D2/CFTR/CNTFR/MLC1/SCNN1B/SLC34A1/EDAR/DUOX1/CDHR5/KL/SLC22A11/CLIC5/GJB6/PDZK1/ERBB3/SLC1A1/OXTR/PRKG2/DAB1/DSG2/MAL2/OCLN/ADCY10/SPTBN2/NHS/CNKSR3/SLC4A5/MYO5B/CLDN4/SCNN1A/SLC4A9/PLAT/ADRB2/PTPRH/ITPR3/SLC44A4/LZTS1/CD9/CRB3/SLC7A9/SLC25A27/OTOA/FXYD1/UPK1A/CSPG4/SHROOM3/NOX4/TNIK/SHANK2/P2RY4/CHL1/CYP4F12/MIP/SLC5A1/CD300LG/DUOXA2/THY1/DUOX2/SLC22A13/REN/PTH1R/CRB1/EPCAM/RAB…
GO_WATER_HOMEOSTASIS	GO_WATER_HOMEOSTASIS	68	-0.475845	-1.55513	0.0121378	0.368595	0.352627	3230	tags=41%, list=18%, signal=34%	NEDD4L/RAB11A/AQP3/HRNR/ADCY9/ADCY5/PRKACA/MET/ADCY4/SCTR/CFTR/SCNN1B/LSR/ADCY7/ALOX12/MYO5B/CLDN4/SCNN1A/GRHL1/KDF1/UGCG/CYP4F12/ACER1/ALOXE3/GRHL3/AQP4/FA2H/SCNN1G
GO_NADH_DEHYDROGENASE_COMPLEX	GO_NADH_DEHYDROGENASE_COMPLEX	44	0.521694	1.55857	0.0121763	0.368595	0.352627	6667	tags=75%, list=37%, signal=48%	WDR93/NDUFC2-KCTD14/NDUFB2/NDUFB1/NDUFS6/NDUFAF1/NDUFA1/NDUFS5/NDUFA4/DMAC2/NDUFC1/NDUFA9/NDUFA12/NDUFB3/NDUFC2/NDUFA10/NDUFA13/NDUFB7/NDUFS3/NDUFB11/NDUFA6/FOXRED1/NDUFA11/NDUFA2/NDUFS1/NDUFA3/NDUFS8/NDUFS4/NDUFB10/NDUFA7/NDUFB8/NDUFS2/NDUFB6
GO_RECEPTOR_SIGNALING_PATHWAY_VIA_STAT	GO_RECEPTOR_SIGNALING_PATHWAY_VIA_STAT	135	0.384441	1.38368	0.0122325	0.368595	0.352627	2348	tags=24%, list=13%, signal=21%	IFNL2/IFNL1/CYP1B1/STAT1/CCL5/IFNL3/IGF1/PARP9/EGF/KIT/PARP14/RET/CCL2/IFNB1/NMI/FGFR3/SOCS1/STAT4/STAT2/HPX/CLCF1/GHR/THPO/PTPRC/TNFRSF18/IFNA1/CRLF2/IL13/HES5/CNTF/IL12A/AKR1B1
GO_REGULATION_OF_SIGNALING_RECEPTOR_ACTIVITY	GO_REGULATION_OF_SIGNALING_RECEPTOR_ACTIVITY	152	-0.389248	-1.39182	0.0122719	0.368595	0.352627	3550	tags=32%, list=20%, signal=26%	CNIH2/NLGN2/WFIKKN1/PPP2R5B/DLG3/DKK1/ADAM17/EPGN/DLG2/ADRA2C/RGS9/CACNG5/MINK1/LYPD6/DKKL1/PSCA/ADRA2B/LY6H/CBLC/MTRNR2L4/LYPD1/CACNG8/SHANK1/PRKCD/DLG4/NLGN1/ADRB2/GPRC5A/ERRFI1/KLHL24/CALCR/PCSK9/CNIH3/PTK2B/TAL1/GRIN1/SHANK2/GREM1/IL10/NPTX1/EREG/PPARGC1A/SHISA7/NEURL1/NCF1/MUC4/LYPD6B/DAPK1
GO_CELLULAR_POTASSIUM_ION_HOMEOSTASIS	GO_CELLULAR_POTASSIUM_ION_HOMEOSTASIS	12	0.746693	1.68891	0.0123294	0.368595	0.352627	2242	tags=42%, list=12%, signal=37%	KCNMA1/ATP1A3/ATP1B2/ATP12A/ATP1B1
GO_POSITIVE_REGULATION_OF_ACTIN_FILAMENT_BUNDLE_ASSEMBLY	GO_POSITIVE_REGULATION_OF_ACTIN_FILAMENT_BUNDLE_ASSEMBLY	60	-0.478487	-1.52802	0.0123378	0.368595	0.352627	4418	tags=38%, list=24%, signal=29%	SORBS3/TESK1/PAK1/ARHGEF15/CD47/SYNPO2L/ARHGEF10L/SYNPO/RAC1/PXN/WNT4/ARHGEF10/LIMK1/SERPINF2/ID1/RGCC/RAPGEF3/SDC4/SMAD3/NOX4/APOA1/CX3CL1/WNT11
GO_MESODERM_DEVELOPMENT	GO_MESODERM_DEVELOPMENT	117	-0.420295	-1.46174	0.0123844	0.368595	0.352627	2591	tags=33%, list=14%, signal=29%	VEGFA/EPB41L5/DKK1/ITGA2/ITGB3/CITED2/INHBA/PRKACA/TIE1/AMH/SSBP3/TBX6/HMGA2/SCX/LHX2/SIX2/TCF15/PAX2/NR4A3/KDM6B/TXNRD1/KLF4/BMP7/SNAI1/DAND5/SHH/FGF8/FGFR1/SMAD3/TAL1/POU4F1/IKZF1/EOMES/ITGB4/MESP2/HES7/WNT11/NODAL/BTK
GO_MITOTIC_SISTER_CHROMATID_SEGREGATION	GO_MITOTIC_SISTER_CHROMATID_SEGREGATION	150	0.380344	1.40293	0.0124339	0.368595	0.352627	5700	tags=51%, list=31%, signal=35%	KIF4B/TEX14/ANKRD53/ANAPC15/DLGAP5/KIF4A/NCAPG/CHMP4A/HECW2/CHAMP1/ZWINT/KIF14/CDC20/CCNB1/NDC80/SMC1A/SPAG5/BUB1/PSRC1/KIF18B/AKAP8/TACC3/CENPE/CHTF8/PLK1/CDC6/GEN1/RACGAP1/ANAPC4/HIRA/ZW10/KNSTRN/KIF23/SEH1L/CHMP6/CENPF/BUB1B/NUF2/MSTO1/ESPL1/RAN/DYNC1LI1/CDCA8/DSCC1/INO80/KIF2C/FBXO5/SGO1/POGZ/ATM/MIS12/INCENP/NCAPH2/KIFC1/KPNB1/NCAPD2/CHMP2A/NAA10/NCAPH/MAD2L1/NUSAP1/RIOK2/CDCA5/ZNF207/TRIP13…
GO_ATPASE_ACTIVITY	GO_ATPASE_ACTIVITY	415	0.310986	1.27698	0.0125045	0.36905	0.353062	4502	tags=32%, list=25%, signal=24%	DNAH17/DHX58/DNAH10/ABCB1/IFIH1/ABCA12/KIF26B/KIF4B/DDX60/DYNC1I1/DDX60L/KIF20A/DDX58/DNAH3/HELZ2/HSPA6/NLRP10/DDX25/ATP13A4/MYO7A/HSPA2/MOV10L1/ABCD2/RNF213/ABCB11/DQX1/SWSAP1/KIF4A/HSPA8/DDX39A/PIF1/KIF14/DNAH6/MYH7/ACTC1/KIF1A/ABCG5/MYH14/GINS1/KATNAL2/ATP1B1/HSP90AA1/MCM9/HFM1/NBN/ACIN1/MOV10/SLFN11/TAP2/ATP5ME/DDX49/DDX3X/ABCB8/KIF5B/DDX6/DDX1/DHX34/SMARCA5/KIF18B/GTF2H1/CLPB/ABCB10/CENPE/MS…
GO_NEGATIVE_REGULATION_OF_NUCLEOCYTOPLASMIC_TRANSPORT	GO_NEGATIVE_REGULATION_OF_NUCLEOCYTOPLASMIC_TRANSPORT	20	0.646416	1.65683	0.012688	0.371322	0.355236	2255	tags=20%, list=12%, signal=18%	ANGPT1/CD36/MDFIC/SP100
GO_REGULATION_OF_T_HELPER_2_CELL_DIFFERENTIATION	GO_REGULATION_OF_T_HELPER_2_CELL_DIFFERENTIATION	11	-0.749332	-1.64026	0.0126929	0.371322	0.355236	2563	tags=55%, list=14%, signal=47%	ANXA1/RARA/HLX/NLRP3/TNFSF4/BCL6
GO_CELLULAR_MODIFIED_AMINO_ACID_CATABOLIC_PROCESS	GO_CELLULAR_MODIFIED_AMINO_ACID_CATABOLIC_PROCESS	26	0.603288	1.64829	0.0128054	0.372411	0.356278	2802	tags=50%, list=15%, signal=42%	SARDH/GGT5/DMGDH/ACADL/DIO2/GGTLC2/ALDH1L1/CHAC2/HOGA1/ALDH4A1/PCYOX1/ABHD16A/MTHFS
GO_POSITIVE_REGULATION_OF_MONONUCLEAR_CELL_MIGRATION	GO_POSITIVE_REGULATION_OF_MONONUCLEAR_CELL_MIGRATION	20	0.645572	1.65467	0.0128418	0.372411	0.356278	759	tags=30%, list=4%, signal=29%	CXCL10/CCR1/CCL5/CXCL12/CXCL17/PDGFD
GO_ADRENAL_GLAND_DEVELOPMENT	GO_ADRENAL_GLAND_DEVELOPMENT	22	-0.653732	-1.67205	0.0129611	0.37334	0.357167	3147	tags=50%, list=17%, signal=41%	WNT4/PDGFRA/CITED2/NR5A1/CDKN1C/SALL1/SMAD3/PBX1/APOA1/STRA6/WNT11
GO_SECONDARY_LYSOSOME	GO_SECONDARY_LYSOSOME	14	-0.710094	-1.64331	0.0130979	0.37334	0.357167	821	tags=36%, list=5%, signal=34%	LRRK2/MAP1LC3A/ADAM8/NCF2/NCF1
GO_PIGMENT_CELL_DIFFERENTIATION	GO_PIGMENT_CELL_DIFFERENTIATION	35	0.559511	1.59206	0.0131039	0.37334	0.357167	1520	tags=20%, list=8%, signal=18%	ADAMTS20/KIT/TYRP1/CITED1/BCL2/ENPP1/MEF2C
GO_RIBONUCLEOSIDE_CATABOLIC_PROCESS	GO_RIBONUCLEOSIDE_CATABOLIC_PROCESS	20	-0.656715	-1.64793	0.0131484	0.37334	0.357167	3287	tags=50%, list=18%, signal=41%	APOBEC3G/NUDT18/ADA2/APOBEC3C/UPP1/APOBEC2/AICDA/APOBEC3H/APOBEC3A/CDA
GO_ANCHORED_COMPONENT_OF_MEMBRANE	GO_ANCHORED_COMPONENT_OF_MEMBRANE	142	-0.397974	-1.41732	0.0131552	0.37334	0.357167	2873	tags=30%, list=16%, signal=26%	MMP25/MELTF/CD14/LYPD6/PSCA/RAET1G/PLAUR/FOLR1/CNTFR/ART4/FOLR2/FOLR3/CNTN4/LYPD8/ALPP/LY6H/ART3/CD59/CPLX3/LYPD1/GPC2/RAB3A/CPM/SEMA7A/VNN3/ENPP6/RTN4RL2/OTOA/CD55/RTBDN/NRN1L/NCAM1/OMG/THY1/ACHE/MSLN/LYPD3/OPCML/RAET1L/VNN1/CD177/LYPD6B/CEACAM6
GO_REGULATION_OF_LYMPHOCYTE_MIGRATION	GO_REGULATION_OF_LYMPHOCYTE_MIGRATION	61	0.491715	1.55858	0.0132169	0.37334	0.357167	963	tags=18%, list=5%, signal=17%	KLRK1/CXCL10/CCL5/CCR6/ITGA4/DOCK8/CXCL12/RIPOR2/CCL2/CD200/ECM1
GO_POTASSIUM_ION_TRANSPORT	GO_POTASSIUM_ION_TRANSPORT	212	0.357656	1.36701	0.0133531	0.37334	0.357167	2514	tags=26%, list=14%, signal=23%	KCNK12/FXYD2/KCNQ3/KCNK10/WNK2/SLC24A2/LRRC26/GALR2/KCNH1/SNAP25/DRD2/DRD3/NOS1/KCNE4/NPPA/CCT8L2/HCN4/KCNS2/KCNG2/KCNIP3/AKAP6/VIP/KCNJ5/SLC12A8/KCNB1/HCN1/KCNQ1/KCNE2/DRD1/KCNMA1/KCNIP4/KCNJ15/ADORA1/ATP1A3/ACTN2/KCNJ16/ATP1B2/KCNT2/KCNK3/ATP12A/KCNK4/KCNJ13/KCNV1/GJA5/KCNK13/FXYD4/ANK3/SLC12A2/ATP1B1/NETO2/ANK2/KCNJ12/KCNE5/KIF5B/NETO1
GO_POSITIVE_REGULATION_OF_INTERLEUKIN_12_PRODUCTION	GO_POSITIVE_REGULATION_OF_INTERLEUKIN_12_PRODUCTION	34	0.566462	1.61866	0.0133623	0.37334	0.357167	805	tags=24%, list=4%, signal=23%	SYK/CLEC7A/CCR7/CD36/LGALS9/TLR3/IDO1/PLCB1
GO_POSITIVE_REGULATION_OF_FATTY_ACID_METABOLIC_PROCESS	GO_POSITIVE_REGULATION_OF_FATTY_ACID_METABOLIC_PROCESS	30	-0.591907	-1.63429	0.0133776	0.37334	0.357167	2563	tags=47%, list=14%, signal=40%	PTGS2/IRS1/SLC45A3/CPT1A/ANXA1/IL1B/MLXIPL/NR4A3/IRS2/RGN/CD74/APOA4/APOA1/PPARGC1A
GO_NCRNA_PROCESSING	GO_NCRNA_PROCESSING	366	0.316913	1.27903	0.0134344	0.373363	0.357189	6675	tags=47%, list=37%, signal=30%	UTP14C/FBLL1/ELAC1/ADAR/ADAT3/DUS3L/TRMO/FDXACB1/TOE1/TYW1B/INTS6L/OSGEP/LIN28A/SRRT/SMAD1/UTP20/GAR1/RRP36/FTSJ3/TRMT6/LAGE3/DDX49/TFB2M/DDX1/TRMT61A/UTP14A/SEPHS1/ELP6/TRMT2B/POP5/DHX37/INTS2/NOL10/TYW3/TARBP2/NOP14/RIOK1/THUMPD2/METTL1/NOP58/PIH1D2/ISG20L2/INTS5/TSR1/RPP40/ANKRD16/TP53RK/NOL6/WDR4/SUV39H1/TRMT44/CTU1/RPP38/BMS1/TRMU/CDKAL1/GEMIN4/HSD17B10/LCMT2/KTI12/THUMPD1/POP1/RPP21/THADA/C…
GO_ESTABLISHMENT_OF_LYMPHOCYTE_POLARITY	GO_ESTABLISHMENT_OF_LYMPHOCYTE_POLARITY	10	0.758543	1.62825	0.0134992	0.373595	0.35741	466	tags=30%, list=3%, signal=29%	CCR7/DOCK8/RIPOR2
GO_NEGATIVE_REGULATION_OF_LEUKOCYTE_APOPTOTIC_PROCESS	GO_NEGATIVE_REGULATION_OF_LEUKOCYTE_APOPTOTIC_PROCESS	43	0.513392	1.52589	0.0135547	0.373595	0.35741	866	tags=23%, list=5%, signal=22%	CCR7/CCL5/RAG1/DOCK8/CXCL12/IRF7/CXCR2/IDO1/EFNA1/GPAM
GO_DESMOSOME_ORGANIZATION	GO_DESMOSOME_ORGANIZATION	10	-0.772257	-1.63461	0.0136852	0.374614	0.358385	4048	tags=80%, list=22%, signal=62%	PKP2/PKP3/SNAI2/PERP/DSG2/NECTIN1/GRHL1/JUP
GO_PHYSIOLOGICAL_CARDIAC_MUSCLE_HYPERTROPHY	GO_PHYSIOLOGICAL_CARDIAC_MUSCLE_HYPERTROPHY	26	0.595183	1.62614	0.013704	0.374614	0.358385	961	tags=15%, list=5%, signal=15%	IGF1/NPPA/AKAP6/RGS2
GO_PROTEASOMAL_UBIQUITIN_INDEPENDENT_PROTEIN_CATABOLIC_PROCESS	GO_PROTEASOMAL_UBIQUITIN_INDEPENDENT_PROTEIN_CATABOLIC_PROCESS	20	0.64278	1.64751	0.0137645	0.374732	0.358498	5491	tags=80%, list=30%, signal=56%	PSMB10/PSMA3/ENC1/PSMB5/PSMA4/PSMB4/PSMB8/PSMB2/PSMB9/PSMA6/PSMA5/PSMA7/PSMB6/PSMB3/NFE2L2/PSMA1
GO_OXYGEN_BINDING	GO_OXYGEN_BINDING	32	0.566454	1.60861	0.0138917	0.376658	0.360341	1990	tags=38%, list=11%, signal=33%	MB/CYP1B1/TDO2/HBG1/CYP1A1/CYP2C19/CYP17A1/CYP2C18/CYP19A1/CYGB/HBQ1/HBZ
GO_ADENYLYLTRANSFERASE_ACTIVITY	GO_ADENYLYLTRANSFERASE_ACTIVITY	27	0.584695	1.60227	0.0140601	0.379681	0.363233	3193	tags=30%, list=18%, signal=24%	OAS2/OAS1/OAS3/TENT5A/FICD/PAPSS2/TENT5C/NMNAT1
GO_POSITIVE_REGULATION_OF_LEUKOCYTE_MIGRATION	GO_POSITIVE_REGULATION_OF_LEUKOCYTE_MIGRATION	122	0.399578	1.43499	0.0143875	0.381976	0.365428	1022	tags=16%, list=6%, signal=15%	CXCL10/CCR1/PTN/THBS1/CCR7/LGALS9/CCL5/CCR6/ITGA4/DOCK8/CXCL12/C3AR1/RIPOR2/MSTN/CXCR2/CXCL17/PDGFD/CAMK1D/NCKAP1L
GO_MEMBRANE_PROTEIN_PROTEOLYSIS	GO_MEMBRANE_PROTEIN_PROTEOLYSIS	57	-0.496069	-1.56678	0.014606	0.381976	0.365428	3399	tags=35%, list=19%, signal=29%	SNX9/ADAM17/PTPN3/APOE/ADAM19/BACE1/TNF/TIMP1/IL1B/TGFB1/SNX33/TMPRSS6/TIMP2/NGFR/NAPSA/IL10/PRTN3/ADAM8/P2RX7/TNFRSF1B
GO_MONOAMINE_TRANSPORT	GO_MONOAMINE_TRANSPORT	73	0.448837	1.47967	0.0146418	0.381976	0.365428	2134	tags=30%, list=12%, signal=27%	SYK/CXCL12/GPM6B/DRD2/SYT9/DRD3/NOS1/ABAT/VIP/SLC22A1/KCNB1/DRD1/SLC6A4/P2RY1/SLC22A3/SYT2/CNR1/HTR1B/CHRNB2/CRH/SYT8/SYT11
GO_POSITIVE_REGULATION_OF_ION_TRANSMEMBRANE_TRANSPORT	GO_POSITIVE_REGULATION_OF_ION_TRANSMEMBRANE_TRANSPORT	142	0.380069	1.38381	0.0146668	0.381976	0.365428	1402	tags=18%, list=8%, signal=17%	RYR2/CXCL10/F2RL3/WNK2/ABCB1/LRRC26/CXCL11/GALR2/JPH2/FGF14/RELN/CCL2/NOS1/NPPA/CTSS/CACNA2D1/AKAP6/GSTM2/KCNQ1/KCNE2/DRD1/HSPA2/STAC3/ACTN2/P2RY6/ATP1B2
GO_PLASMA_MEMBRANE_ORGANIZATION	GO_PLASMA_MEMBRANE_ORGANIZATION	98	-0.420676	-1.42951	0.0147221	0.381976	0.365428	4184	tags=45%, list=23%, signal=35%	SYTL4/PTEN/CAV2/DNM2/SLC4A1/PACSIN2/STX2/FLOT1/BIN3/PLEKHM2/TLCD2/A4GALT/FAT4/ASAP1/SYT7/ANO7/SNX9/GSN/EHD2/PLSCR3/FNBP1L/BAIAP2L1/CLU/ABCA7/MTSS2/DMKN/EPB41L3/SH3GL2/SNX33/PRKCD/MYRF/RAB3A/MTSS1/UGCG/CXCR4/XKR4/ANO9/NDRG1/CRB1/PACSIN1/P2RX7/BAIAP2L2/ANO3/FA2H
GO_POSITIVE_REGULATION_OF_TYPE_I_INTERFERON_PRODUCTION	GO_POSITIVE_REGULATION_OF_TYPE_I_INTERFERON_PRODUCTION	76	0.449302	1.48825	0.0147373	0.381976	0.365428	3556	tags=36%, list=20%, signal=29%	SYK/STAT1/DHX58/ZBP1/IFIH1/TLR3/IRF7/DDX58/IFI16/MYD88/POLR3B/CREBBP/TRIM15/MMP12/ZCCHC3/POLR3H/CGAS/PQBP1/DDX3X/CRCP/POLR3C/MAVS/POLR2L/POLR3F/HMGB2/DHX9/STAT6
GO_LIPASE_ACTIVATOR_ACTIVITY	GO_LIPASE_ACTIVATOR_ACTIVITY	11	0.748011	1.65032	0.0148718	0.381976	0.365428	503	tags=18%, list=3%, signal=18%	CCL5/ARHGAP6
GO_T_CELL_CHEMOTAXIS	GO_T_CELL_CHEMOTAXIS	25	0.596166	1.60902	0.0149322	0.381976	0.365428	2138	tags=28%, list=12%, signal=25%	CXCL10/CCL5/CXCL11/CCL26/CXCL16/WNT5A/SLC12A2
GO_SENSORY_PERCEPTION_OF_TASTE	GO_SENSORY_PERCEPTION_OF_TASTE	58	-0.503613	-1.59918	0.0149335	0.381976	0.365428	2273	tags=33%, list=13%, signal=29%	GNG13/TAS2R42/SCNN1B/TAS2R46/TAS2R38/TAS2R45/ASIC3/REEP2/SCNN1A/ITPR3/AZGP1/ASIC1/TAS2R20/TAS2R14/CST2/TAS2R19/CST1/CST4/SCNN1G
GO_GLOMERULUS_DEVELOPMENT	GO_GLOMERULUS_DEVELOPMENT	60	0.457676	1.44878	0.0150994	0.381976	0.365428	1976	tags=28%, list=11%, signal=25%	ANGPT1/PTPRO/PROM1/KIRREL3/SULF1/RET/CD34/VANGL2/CD24/SULF2/PDGFD/KLF15/BCL2/WT1/MEF2C/COL4A3/NPHS1
GO_FUSION_OF_SPERM_TO_EGG_PLASMA_MEMBRANE_INVOLVED_IN_SINGLE_FERTILIZATION	GO_FUSION_OF_SPERM_TO_EGG_PLASMA_MEMBRANE_INVOLVED_IN_SINGLE_FERTILIZATION	11	-0.737466	-1.61429	0.0151338	0.381976	0.365428	2291	tags=36%, list=13%, signal=32%	SPESP1/CD9/IZUMO1/NOX5
GO_CELLULAR_RESPONSE_TO_CADMIUM_ION	GO_CELLULAR_RESPONSE_TO_CADMIUM_ION	30	-0.585649	-1.61702	0.0151712	0.381976	0.365428	3577	tags=47%, list=20%, signal=38%	MAPK3/MT2A/GSN/FOS/EGFR/HSF1/STAR/MT1E/MT1M/JUN/MT1F/MT1X/NCF1/MMP9
GO_ALPHA_AMINO_ACID_CATABOLIC_PROCESS	GO_ALPHA_AMINO_ACID_CATABOLIC_PROCESS	98	0.407116	1.39316	0.01538	0.381976	0.365428	2470	tags=26%, list=14%, signal=22%	MAT1A/SARDH/KMO/NOS2/TDO2/GCAT/SLC25A21/NOS1/IDO1/HAAO/PADI4/KYNU/DDO/GSTZ1/ASRGL1/HOGA1/CDO1/ARG1/HPD/SDSL/HNMT/BLMH/ALDH4A1/ALDH7A1/GLDC
GO_ATRIAL_CARDIAC_MUSCLE_CELL_TO_AV_NODE_CELL_SIGNALING	GO_ATRIAL_CARDIAC_MUSCLE_CELL_TO_AV_NODE_CELL_SIGNALING	18	0.662117	1.65209	0.0154189	0.381976	0.365428	2383	tags=33%, list=13%, signal=29%	RYR2/KCNJ5/KCNQ1/GJA5/ANK2/KCNE5
GO_BLEB_ASSEMBLY	GO_BLEB_ASSEMBLY	11	-0.735638	-1.61029	0.0154221	0.381976	0.365428	1836	tags=45%, list=10%, signal=41%	PMP22/EMP1/MYLK/P2RX7/LPAR3
GO_CYTIDINE_DEAMINASE_ACTIVITY	GO_CYTIDINE_DEAMINASE_ACTIVITY	11	-0.736691	-1.61259	0.0154221	0.381976	0.365428	3287	tags=64%, list=18%, signal=52%	APOBEC3G/APOBEC3C/APOBEC2/AICDA/APOBEC3H/APOBEC3A/CDA
GO_NEGATIVE_REGULATION_OF_NEURON_MIGRATION	GO_NEGATIVE_REGULATION_OF_NEURON_MIGRATION	11	-0.735213	-1.60936	0.0154221	0.381976	0.365428	2763	tags=73%, list=15%, signal=62%	GNRH1/GPR173/NRG1/TNN/NEXMIF/ERBB4/ADGRG1/CX3CL1
GO_POSITIVE_REGULATION_OF_HEART_CONTRACTION	GO_POSITIVE_REGULATION_OF_HEART_CONTRACTION	36	0.537802	1.53993	0.0154882	0.381976	0.365428	1416	tags=19%, list=8%, signal=18%	RYR2/ACE2/NPPA/NKX2-5/RGS2/KCNQ1/NMU
GO_NEGATIVE_REGULATION_OF_INFLAMMATORY_RESPONSE	GO_NEGATIVE_REGULATION_OF_INFLAMMATORY_RESPONSE	126	-0.399994	-1.4102	0.0155521	0.381976	0.365428	2622	tags=27%, list=14%, signal=23%	RORA/ADORA2A/NR1D1/NLRP6/HGF/IL2RA/ISL1/F2/WFDC1/SOCS3/KLF4/PRKCD/NLRP3/APPL2/BCR/ADCY7/PYCARD/SAA1/PPARD/ETS1/CALCRL/TAFA3/C1QTNF12/DUSP10/SLAMF8/SMAD3/IL10/APOA1/METRNL/CX3CL1/ACP5/CST7/PROC/TNFRSF1B
GO_MEMBRANE_PROTEIN_ECTODOMAIN_PROTEOLYSIS	GO_MEMBRANE_PROTEIN_ECTODOMAIN_PROTEOLYSIS	41	-0.536254	-1.56927	0.0155721	0.381976	0.365428	3399	tags=39%, list=19%, signal=32%	SNX9/ADAM17/PTPN3/APOE/ADAM19/BACE1/TNF/TIMP1/IL1B/SNX33/TIMP2/IL10/PRTN3/ADAM8/P2RX7/TNFRSF1B
GO_SEMAPHORIN_RECEPTOR_BINDING	GO_SEMAPHORIN_RECEPTOR_BINDING	22	-0.64394	-1.64701	0.0155721	0.381976	0.365428	1759	tags=45%, list=10%, signal=41%	SEMA3B/SEMA6B/SEMA6D/SEMA7A/SEMA3F/SEMA4A/SEMA5B/SEMA6A/SEMA4B/SEMA3E
GO_NEGATIVE_REGULATION_OF_SMOOTH_MUSCLE_CELL_DIFFERENTIATION	GO_NEGATIVE_REGULATION_OF_SMOOTH_MUSCLE_CELL_DIFFERENTIATION	16	-0.685639	-1.63202	0.0156463	0.381976	0.365428	1485	tags=38%, list=8%, signal=34%	SHH/PDGFB/RBPMS2/EREG/NFATC2/NFATC1
GO_REGULATION_OF_ACTIN_FILAMENT_BUNDLE_ASSEMBLY	GO_REGULATION_OF_ACTIN_FILAMENT_BUNDLE_ASSEMBLY	91	-0.430785	-1.44263	0.0156567	0.381976	0.365428	4241	tags=36%, list=23%, signal=28%	TESK1/PAK1/ARHGEF15/CD47/ASAP3/BBS4/SYNPO2L/ARHGEF10L/SYNPO/ARAP1/RAC1/PXN/WNT4/ARHGEF10/CORO2B/LIMK1/PHLDB2/MET/DLC1/FRMD7/ARHGAP28/SHANK1/SERPINF2/ID1/RGCC/RAPGEF3/SDC4/S1PR1/SMAD3/NOX4/APOA1/CX3CL1/WNT11
GO_DEOXYRIBONUCLEOSIDE_TRIPHOSPHATE_METABOLIC_PROCESS	GO_DEOXYRIBONUCLEOSIDE_TRIPHOSPHATE_METABOLIC_PROCESS	17	0.660588	1.64112	0.0156922	0.381976	0.365428	2490	tags=29%, list=14%, signal=25%	CMPK2/SAMHD1/NUDT15/TYMS/DTYMK
GO_CELL_COMMUNICATION_INVOLVED_IN_CARDIAC_CONDUCTION	GO_CELL_COMMUNICATION_INVOLVED_IN_CARDIAC_CONDUCTION	52	0.489371	1.5029	0.0157271	0.381976	0.365428	2383	tags=25%, list=13%, signal=22%	RYR2/HCN4/CACNA2D1/KCNJ5/CTNNA3/KCNQ1/ATP1A3/DSC2/ATP1B2/GJA5/ATP1B1/ANK2/KCNE5
GO_FEAR_RESPONSE	GO_FEAR_RESPONSE	35	0.552341	1.57165	0.0157401	0.381976	0.365428	2573	tags=31%, list=14%, signal=27%	BRINP1/DPP4/RAG1/MAPK8IP2/GRIK2/DRD1/BCL2/MEF2C/NEUROD2/CRH/HTR2C
GO_GAP_JUNCTION	GO_GAP_JUNCTION	29	-0.600057	-1.64309	0.0157404	0.381976	0.365428	1777	tags=31%, list=10%, signal=28%	GJB6/DBN1/GJA9/GJA4/MIP/GJB4/GJB5/GJB3/CALB2
GO_INTERLEUKIN_10_SECRETION	GO_INTERLEUKIN_10_SECRETION	10	0.74803	1.60568	0.0157886	0.381976	0.365428	204	tags=20%, list=1%, signal=20%	ISG15/LGALS9
GO_POSITIVE_REGULATION_OF_COLLAGEN_METABOLIC_PROCESS	GO_POSITIVE_REGULATION_OF_COLLAGEN_METABOLIC_PROCESS	25	-0.603338	-1.6013	0.0158183	0.381976	0.365428	3975	tags=52%, list=22%, signal=41%	ARRB2/MYB/ITGA2/WNT4/VIM/SCX/TGFB1/F2/LARP6/SERPINF2/RGCC/VSIR/SERPINB7
GO_POSITIVE_REGULATION_OF_HORMONE_BIOSYNTHETIC_PROCESS	GO_POSITIVE_REGULATION_OF_HORMONE_BIOSYNTHETIC_PROCESS	10	-0.766116	-1.62161	0.0158632	0.381976	0.365428	3147	tags=60%, list=17%, signal=50%	WNT4/ADM/TNF/IL1B/PPARGC1A/BMP6
GO_REGULATION_OF_BODY_FLUID_LEVELS	GO_REGULATION_OF_BODY_FLUID_LEVELS	468	-0.316775	-1.26253	0.0159694	0.38315	0.366552	3312	tags=27%, list=18%, signal=23%	RAC1/DOCK1/ITGA2/H3-3B/EHD2/FLI1/SERPIND1/PDGFRA/GUCA1B/RAB11A/ITGB3/PIK3CA/PHF21A/AQP3/F12/CORO2B/SLC29A1/HRNR/ADRA2C/APOE/GATA2/VWF/HK2/CELSR2/MICAL1/ATP7B/ADCY9/ADM/TBXA2R/STATH/ADCY5/PRKACA/APLN/ADORA2A/MET/MAFK/DOCK6/PLAUR/P2RX4/F3/ADCY4/NLRP6/EDNRB/SELP/CFTR/FERMT3/CSN3/SCNN1B/C4BPB/COL1A2/F2/H3C2/NOS3/P2RX6/ADRA2B/HBE1/PIK3R5/H3C12/CD59/SERPINA10/PLCG2/SERPINB2/LCK/LSR/SERPINF2/OXTR/PRKCD/…
GO_INTERLEUKIN_2_PRODUCTION	GO_INTERLEUKIN_2_PRODUCTION	61	0.485602	1.53921	0.0161359	0.383182	0.366582	2137	tags=25%, list=12%, signal=22%	CLEC7A/CARD9/GBP1/CD34/CD4/IL20RB/GPAM/GLMN/KAT5/PTPRC/LAG3/CD80/CD3E/CD83/PRKCQ
GO_REGULATION_OF_LYMPHOCYTE_CHEMOTAXIS	GO_REGULATION_OF_LYMPHOCYTE_CHEMOTAXIS	25	0.590118	1.5927	0.0161372	0.383182	0.366582	522	tags=16%, list=3%, signal=16%	KLRK1/CXCL10/CCL5/CCL2
GO_APICAL_JUNCTION_ASSEMBLY	GO_APICAL_JUNCTION_ASSEMBLY	63	-0.481983	-1.54619	0.0162981	0.383182	0.366582	4097	tags=38%, list=23%, signal=30%	CLDN1/RUNX1/ACTN4/EPHA2/PATJ/PARD6B/PRKCI/PECAM1/PRKACA/TNF/NPHP4/IKBKB/GRHL2/SNAI2/MARVELD3/SNAI1/OCLN/MPP7/F11R/CLDN19/CRB3/POF1B/RAMP2/WNT11
GO_GLUTATHIONE_PEROXIDASE_ACTIVITY	GO_GLUTATHIONE_PEROXIDASE_ACTIVITY	18	0.659044	1.64443	0.0163348	0.383182	0.366582	3206	tags=44%, list=18%, signal=37%	GPX3/GPX2/GSTM2/ALOX5AP/GSTZ1/MGST1/GSTK1/GSTP1
GO_NEGATIVE_REGULATION_OF_ENDOTHELIAL_CELL_PROLIFERATION	GO_NEGATIVE_REGULATION_OF_ENDOTHELIAL_CELL_PROLIFERATION	35	0.550109	1.5653	0.0163635	0.383182	0.366582	2318	tags=29%, list=13%, signal=25%	SCG2/THBS1/STAT1/ATOH8/SULF1/CCL2/XDH/MEF2C/FLT1/SPARC
GO_NADH_DEHYDROGENASE_ACTIVITY	GO_NADH_DEHYDROGENASE_ACTIVITY	39	0.523448	1.53507	0.0163728	0.383182	0.366582	6667	tags=74%, list=37%, signal=47%	WDR93/NDUFC2-KCTD14/NDUFB2/NDUFB1/NDUFS6/NDUFA1/NDUFS5/NDUFA4/NDUFC1/NDUFA9/NDUFA12/NDUFB3/NDUFC2/NDUFAF2/NDUFA10/NDUFA13/NDUFB7/NDUFS3/NDUFA6/NDUFA2/NDUFS1/NDUFA3/NDUFS8/NDUFS4/NDUFB10/NDUFA7/NDUFB8/NDUFS2/NDUFB6
GO_ORGAN_OR_TISSUE_SPECIFIC_IMMUNE_RESPONSE	GO_ORGAN_OR_TISSUE_SPECIFIC_IMMUNE_RESPONSE	30	-0.575968	-1.59029	0.0163728	0.383182	0.366582	1337	tags=33%, list=7%, signal=31%	CAMP/H2BC4/H2BC12/C17orf99/H2BC7/APOA4/H2BC21/H2BC8/RAB17/H2BC11
GO_CARDIAC_MUSCLE_TISSUE_DEVELOPMENT	GO_CARDIAC_MUSCLE_TISSUE_DEVELOPMENT	198	0.338979	1.28657	0.0164721	0.384157	0.367515	2329	tags=19%, list=13%, signal=17%	RYR2/SOX6/ALPK2/MYLK2/IGF1/JPH2/RBP4/NPPA/XIRP2/LRP2/NEBL/NKX2-5/PROX1/AKAP6/ANKRD1/RGS2/BMP5/MYL2/WT1/MYH11/ACTN2/ZFPM2/WNT5A/MEF2C/MYH7/PLN/WNT2/ACTC1/GJA5/ALDH1A2/SGCD/MYOCD/DLL1/RIPK1/CCNB1/TP73/FOXH1/DIPK2A
GO_PROTEIN_LIPID_COMPLEX	GO_PROTEIN_LIPID_COMPLEX	34	-0.547633	-1.54065	0.0166068	0.38446	0.367805	3269	tags=41%, list=18%, signal=34%	PLA2G7/SAA2/CLU/APOE/VLDLR/MSR1/LSR/LPL/SAA1/LIPC/PLTP/APOA4/APOA1/SAA4
GO_DEAMINASE_ACTIVITY	GO_DEAMINASE_ACTIVITY	30	-0.575828	-1.5899	0.0166732	0.38446	0.367805	3601	tags=50%, list=20%, signal=40%	RIDA/APOBEC3G/AMPD3/ADARB2/AMPD2/ADAT2/ADA2/APOBEC3C/APOBEC2/AMPD1/AICDA/APOBEC3H/APOBEC3A/GDA/CDA
GO_NEGATIVE_REGULATION_OF_MUSCLE_ADAPTATION	GO_NEGATIVE_REGULATION_OF_MUSCLE_ADAPTATION	10	-0.76296	-1.61493	0.0167363	0.38446	0.367805	2028	tags=60%, list=11%, signal=53%	ATP2B4/NOS3/KLF4/ERRFI1/SMAD3/IGFBP5
GO_POSITIVE_REGULATION_OF_STEROID_METABOLIC_PROCESS	GO_POSITIVE_REGULATION_OF_STEROID_METABOLIC_PROCESS	22	-0.634087	-1.62181	0.0167363	0.38446	0.367805	3147	tags=59%, list=17%, signal=49%	WNT4/APOE/STAR/ADM/TNF/NR1D1/IL1B/CYP7A1/APOA4/APOA1/ABCG1/PPARGC1A/BMP6
GO_INTRACELLULAR_CALCIUM_ACTIVATED_CHLORIDE_CHANNEL_ACTIVITY	GO_INTRACELLULAR_CALCIUM_ACTIVATED_CHLORIDE_CHANNEL_ACTIVITY	15	-0.702189	-1.65027	0.0168017	0.38446	0.367805	3442	tags=40%, list=19%, signal=32%	ANO7/ANO8/ANO2/TTYH2/ANO9/NMUR2
GO_T_HELPER_2_CELL_DIFFERENTIATION	GO_T_HELPER_2_CELL_DIFFERENTIATION	14	-0.700774	-1.62174	0.0168309	0.38446	0.367805	2563	tags=50%, list=14%, signal=43%	ANXA1/BATF/RARA/HLX/NLRP3/TNFSF4/BCL6
GO_REGULATION_OF_VITAMIN_METABOLIC_PROCESS	GO_REGULATION_OF_VITAMIN_METABOLIC_PROCESS	12	-0.731842	-1.6366	0.0169614	0.385272	0.368582	2603	tags=50%, list=14%, signal=43%	GFI1/TNF/RDH10/IL1B/SNAI2/SNAI1
GO_CONDENSED_CHROMOSOME_CENTROMERIC_REGION	GO_CONDENSED_CHROMOSOME_CENTROMERIC_REGION	116	0.395019	1.40198	0.0169965	0.385272	0.368582	4989	tags=41%, list=28%, signal=30%	DYNC1I1/TEX14/REC8/PMF1/NCAPG/CHAMP1/AURKA/ZWINT/CENPS/KMT5B/SGO2/CCNB1/NDC80/CENPA/SMC1A/SPAG5/BUB1/CENPU/SPC25/CENPE/CENPM/PLK1/MIS18BP1/SKA3/ZW10/KNSTRN/BIRC5/CLASP2/KNL1/SKA1/HJURP/SEH1L/CENPF/BUB1B/NUF2/DYNC1LI1/KIF2C/ANAPC16/SGO1/CENPB/MIS12/INCENP/NCAPD2/ERCC6L/AHCTF1/MAD2L1/BOD1L1
GO_VITAMIN_D_BIOSYNTHETIC_PROCESS	GO_VITAMIN_D_BIOSYNTHETIC_PROCESS	11	-0.732675	-1.6038	0.0171516	0.385272	0.368582	2603	tags=55%, list=14%, signal=47%	GFI1/TNF/CYP27A1/IL1B/SNAI2/SNAI1
GO_PROTON_TRANSPORTING_ATP_SYNTHASE_COMPLEX	GO_PROTON_TRANSPORTING_ATP_SYNTHASE_COMPLEX	20	0.632658	1.62156	0.0171555	0.385272	0.368582	6351	tags=80%, list=35%, signal=52%	DMAC2L/ATP5ME/ATP5MC1/ATP5MPL/ATP5MC2/ATP5F1E/ATP5MG/ATP5F1D/ATP5MF/ATP5PO/ATP5F1A/ATP5MD/ATP5PB/ATP5MC3/PPIF/ATP5PF
GO_POLYSACCHARIDE_BINDING	GO_POLYSACCHARIDE_BINDING	24	0.603342	1.61065	0.0171806	0.385272	0.368582	2635	tags=29%, list=15%, signal=25%	CLEC7A/HLA-DRB1/SUSD2/ENPP2/ENPP1/TINAG/VTN
GO_T_CELL_MIGRATION	GO_T_CELL_MIGRATION	63	0.480992	1.54022	0.017213	0.385272	0.368582	1477	tags=22%, list=8%, signal=20%	CXCL10/CCL5/CCR6/CXCL11/ITGA4/DOCK8/CXCL12/RIPOR2/CCL2/CD200/ECM1/CCL26/CXCL16/WNT5A
GO_TRANSITION_METAL_ION_HOMEOSTASIS	GO_TRANSITION_METAL_ION_HOMEOSTASIS	120	-0.408236	-1.42764	0.0173629	0.387325	0.370546	2855	tags=19%, list=16%, signal=16%	MELTF/TTC7A/ATP7B/MT1E/ERFE/MT1M/MYC/EPB42/LCK/STEAP2/TMPRSS6/SLC25A37/EPAS1/SLC31A1/MT1F/CP/SLC30A2/MT1X/S100A8/LCN2/TMC8/BMP6/S100A9
GO_NEGATIVE_REGULATION_OF_PLATELET_AGGREGATION	GO_NEGATIVE_REGULATION_OF_PLATELET_AGGREGATION	12	-0.729024	-1.6303	0.0175413	0.388925	0.372077	1676	tags=50%, list=9%, signal=45%	PRKCD/ALOX12/CD9/PRKG1/FGG/ADAMTS18
GO_REGULATION_OF_CARDIAC_MUSCLE_CONTRACTION	GO_REGULATION_OF_CARDIAC_MUSCLE_CONTRACTION	74	0.442754	1.46288	0.0175913	0.388925	0.372077	2354	tags=22%, list=13%, signal=19%	RYR2/ACE2/NOS1/NPPA/HCN4/NKX2-5/GSTM2/RGS2/CTNNA3/KCNQ1/ADORA1/DSC2/PLN/GJA5/ATP1B1/ANK2
GO_RIBBON_SYNAPSE	GO_RIBBON_SYNAPSE	10	-0.7602	-1.60909	0.0176095	0.388925	0.372077	2340	tags=50%, list=13%, signal=44%	NPHP4/SH3GL2/CPLX3/DNM1/PACSIN1
GO_CARDIAC_LEFT_VENTRICLE_MORPHOGENESIS	GO_CARDIAC_LEFT_VENTRICLE_MORPHOGENESIS	11	0.740511	1.63377	0.0178105	0.392066	0.375082	1210	tags=18%, list=7%, signal=17%	RYR2/FOXF1
GO_INTERLEUKIN_35_MEDIATED_SIGNALING_PATHWAY	GO_INTERLEUKIN_35_MEDIATED_SIGNALING_PATHWAY	11	0.738179	1.62863	0.0181203	0.397573	0.38035	3345	tags=64%, list=18%, signal=52%	STAT1/STAT4/IL12A/CANX/IL12RB2/EBI3/IL6ST
GO_PLASMA_MEMBRANE_FUSION	GO_PLASMA_MEMBRANE_FUSION	13	-0.714629	-1.63244	0.018276	0.39929	0.381992	2487	tags=38%, list=14%, signal=33%	TIE1/SPESP1/CD9/IZUMO1/NOX5
GO_EXTERNAL_SIDE_OF_PLASMA_MEMBRANE	GO_EXTERNAL_SIDE_OF_PLASMA_MEMBRANE	284	0.329727	1.30273	0.0183182	0.39929	0.381992	2133	tags=21%, list=12%, signal=19%	KLRK1/CXCL10/CCR1/ASTN1/VCAM1/THBS1/CCR7/CD36/SELL/FASLG/CD209/CCR4/CCR3/CCR6/ABCB1/IL3RA/IL12RB1/KIT/CXCL12/TMC1/GPC4/CD34/CXCR2/BTN1A1/CD4/AMOT/LRP2/LEPR/CD24/GFRA3/TRPM8/KCNJ5/CD163L1/CD226/ADGRE1/LY6G5C/ITGAE/CDH5/DMBT1/GHR/GFRA2/PLET1/PTPRC/CEACAM5/IL5RA/WNT2/CD248/CHRNB2/P4HB/LAG3/CRLF2/CD80/IL13/CXCL9/CD3E/FCGR2B/CD27/HFE/CD83
GO_REGULATION_OF_GENE_EXPRESSION_BY_GENETIC_IMPRINTING	GO_REGULATION_OF_GENE_EXPRESSION_BY_GENETIC_IMPRINTING	18	0.653502	1.6306	0.018472	0.40075	0.383389	1473	tags=22%, list=8%, signal=20%	ZFP57/KCNQ1/DIRAS3/IGF2
GO_RIBOSOME_BIOGENESIS	GO_RIBOSOME_BIOGENESIS	283	0.324811	1.28302	0.0185604	0.40075	0.383389	6672	tags=47%, list=37%, signal=30%	UTP14C/VCX/FBLL1/FDXACB1/RPL3L/UTP20/GAR1/RRP36/FTSJ3/DDX49/TFB2M/DDX3X/GNL3L/UTP14A/POP5/DHX37/NOL10/NOP14/RIOK1/MRPL20/NOP58/NPM1/ZNF593/PIH1D2/ISG20L2/TSR1/RPP40/MTG2/NOL6/NOP16/HEATR3/RPS5/SUV39H1/SURF6/RPP38/LTV1/BMS1/RAN/GEMIN4/THUMPD1/URB2/CHD7/C1QBP/MRPL36/MPV17L2/FASTKD2/BMT2/PPAN/ABCE1/GTF2H5/DKC1/WDR55/RRP15/NOP56/LTO1/DDX51/RRP1/NOP2/EXOSC3/RPLP0/UTP11/PWP1/NOL11/RPP25/WDR12/LYAR/ZCCH…
GO_STEROID_HORMONE_RECEPTOR_ACTIVITY	GO_STEROID_HORMONE_RECEPTOR_ACTIVITY	55	-0.477776	-1.49855	0.0185655	0.40075	0.383389	2651	tags=45%, list=15%, signal=39%	RXRG/PGRMC2/NR2C2/GPER1/NR6A1/ABHD2/NR3C1/NR2E3/ESRRG/THRA/RORA/NR1D1/NKX3-1/RARB/NR5A1/NR4A3/RARA/PPARD/RORB/PAQR8/RARG/NR5A2/NR4A1/PGR/NR1I2
GO_NEGATIVE_REGULATION_OF_PROTEIN_OLIGOMERIZATION	GO_NEGATIVE_REGULATION_OF_PROTEIN_OLIGOMERIZATION	12	-0.725711	-1.62289	0.018701	0.401762	0.384357	927	tags=42%, list=5%, signal=40%	RIOK3/CLU/CLDN7/ALB/TMC8
GO_POSITIVE_REGULATION_OF_SEQUESTERING_OF_CALCIUM_ION	GO_POSITIVE_REGULATION_OF_SEQUESTERING_OF_CALCIUM_ION	14	0.691519	1.60937	0.0187786	0.401762	0.384357	853	tags=14%, list=5%, signal=14%	RYR2/GSTM2
GO_REGIONALIZATION	GO_REGIONALIZATION	321	-0.339179	-1.31004	0.0187931	0.401762	0.384357	3484	tags=28%, list=19%, signal=23%	IFT57/EPB41L5/CHSY1/ROBO1/DLL4/DKK1/ARL13B/HOXC5/BMP2/PAX8/EMX1/RIPPLY2/TSHZ1/OTX1/CITED2/HOXB6/LRP5L/DSCAML1/WNT2B/CELSR2/CXXC4/GBX2/NRP2/HOXB5/PRKACA/MLLT3/SSBP3/TBX6/NKX3-1/NBL1/LHX2/SIX2/SMAD6/NKX2-2/TCF15/ALX1/PAX2/ISL1/MAFB/HOXC11/DNAAF1/BARX1/FEZF2/EVX1/DMRTA2/HOXB4/SPRY1/SNAI1/DDIT3/RFX8/NRARP/BHLHE40/SHH/FGF8/FOXA2/SIX3/PLXNA2/PCSK5/RARG/HEY1/WNT7B/GDNF/HHEX/FGFR1/HOXB8/SMAD3/LFNG/SEMA3F…
GO_NEGATIVE_REGULATION_OF_NEURON_DEATH	GO_NEGATIVE_REGULATION_OF_NEURON_DEATH	200	-0.359728	-1.33553	0.0190526	0.404933	0.387391	3095	tags=24%, list=17%, signal=20%	PRKCI/PIK3CA/FOXQ1/APOE/HSF1/LRP1/STAR/MEAK7/ADORA2A/TERT/BDNF/CNTFR/LRRK2/ISL1/NTRK1/GDF5/MAG/NR4A3/NDNF/ERBB3/CSF3/NRBP2/STXBP1/SLC30A10/NFATC4/FGF8/FYN/JUN/PTPRZ1/PTK2B/GDNF/GRIN1/MT1F/CORO1A/CHL1/IL10/POU4F1/WNT1/NTF4/FAIM2/CX3CL1/ADAM8/PPARGC1A/EPO/CRLF1/TNFRSF1B/SULT1A3
GO_ALCOHOL_BINDING	GO_ALCOHOL_BINDING	82	-0.438754	-1.45545	0.0191075	0.404933	0.387391	3396	tags=32%, list=19%, signal=26%	ADAP1/STARD5/OSBPL5/GRAMD1C/GRAMD1A/CDIPT/STAR/ERLIN2/RLBP1/RBP3/LRAT/OSBPL7/ITPR1/ITPR3/TRPC3/NPC1/APOA4/APOA1/ABCG1/ADAP2/CRABP2/ABCA1/STRA6/TRPC6/SOAT2/RBP1
GO_REGULATION_OF_NEURON_PROJECTION_DEVELOPMENT	GO_REGULATION_OF_NEURON_PROJECTION_DEVELOPMENT	480	-0.313136	-1.25442	0.0191469	0.404933	0.387391	3611	tags=27%, list=20%, signal=22%	ITPKA/SRGAP2C/PAQR3/MAP2K1/VEGFA/NCK1/ASAP1/APBB1/PTK7/PPP2R5B/NCKIPSD/ROBO1/IST1/RTN4/GSK3B/DKK1/CD38/PTK2/IFRD1/PARP6/TWF2/EFNA5/NEDD4L/RAB11A/PRKCI/FZD4/ACAP3/LIMK1/TRAK1/APOE/PTPRF/VIM/NSMF/TRPV2/LRP1/PLXNA3/ITM2C/VLDLR/ABI2/CIB1/TUBB2B/GFI1/TNFRSF12A/DVL1/MAP6/PLXNB3/TBX6/CARM1/PREX1/BDNF/TRIM46/ALKAL2/HGF/LRRK2/PLK5/NTRK1/KLK8/FEZF2/MAG/PMP22/FRMD7/RIMS1/SEMA3B/DPYSL2/NDNF/GPC2/SHANK1/KLF4/…
GO_CALCIUM_ION_TRANSMEMBRANE_IMPORT_INTO_CYTOSOL	GO_CALCIUM_ION_TRANSMEMBRANE_IMPORT_INTO_CYTOSOL	136	0.376184	1.35062	0.0191851	0.404933	0.387391	2573	tags=24%, list=14%, signal=21%	RYR2/CXCL10/F2RL3/CCR7/FASLG/TRPM2/CXCL11/JPH2/PLCD4/DRD2/NOS1/TRPA1/RYR1/PLCB1/CACNA2D1/AKAP6/GSTM2/DRD1/JPH3/JPH1/P2RY6/PTPRC/PLN/IL13/CXCL9/GRIN2C/CAPN3/ANK2/LETM1/PLCE1/FGF2/ITPR2/HTR2C
GO_MITOCHONDRIAL_RESPIRATORY_CHAIN_COMPLEX_ASSEMBLY	GO_MITOCHONDRIAL_RESPIRATORY_CHAIN_COMPLEX_ASSEMBLY	90	0.417193	1.41414	0.0192449	0.404933	0.387391	6477	tags=66%, list=36%, signal=42%	SCO2/NDUFB2/NDUFAF8/UQCC1/NDUFB1/NDUFAF5/NDUFS6/PET100/NDUFAF1/UQCC2/NDUFA1/FASTKD3/COX16/SAMM50/NDUFS5/NDUFAF4/COA3/DMAC2/NDUFC1/NDUFAF6/NDUFA9/UQCC3/NDUFA12/NDUFB3/NDUFC2/NDUFAF2/SCO1/ACAD9/PET117/SMIM20/NDUFA10/SDHAF2/NDUFA13/NDUFB7/NDUFS3/NDUFB11/NDUFA6/COX20/IMMP2L/FOXRED1/NDUFA11/BCS1L/TIMM21/NDUFA2/COX14/NDUFS1/NDUFAF3/SLC25A33/NDUFA3/NDUFS8/NDUFS4/NDUFB10/TTC19/TFAM/COA8/NDUFA7/SDHAF3/NDU…
GO_CELLULAR_AMINO_ACID_CATABOLIC_PROCESS	GO_CELLULAR_AMINO_ACID_CATABOLIC_PROCESS	117	0.399361	1.42369	0.0194002	0.406101	0.388509	2472	tags=24%, list=14%, signal=21%	MAT1A/SARDH/KMO/NOS2/TDO2/GCAT/SLC25A21/NOS1/IDO1/HAAO/ABAT/PADI4/KYNU/PPM1K/DDO/GSTZ1/ASRGL1/HOGA1/CDO1/ARG1/HPD/SDSL/HNMT/BLMH/ALDH4A1/ALDH7A1/GLDC/PCYOX1
GO_TISSUE_MIGRATION	GO_TISSUE_MIGRATION	277	0.316047	1.24431	0.0194222	0.406101	0.388509	1605	tags=13%, list=9%, signal=12%	ACTG2/ANGPT1/FAP/SCG2/CYP1B1/PTN/RHOJ/THBS1/FGF1/ATOH8/CCR6/DPP4/ENPP2/KIT/KRT16/GPLD1/KRT2/AMOT/ACTA1/FAT2/ARSB/EFNA1/PROX1/SERPINF1/FGF18/FOXF1/SOX18/SLIT2/S100A2/EPPK1/EMC10/RHOB/PIK3R3/WNT5A/MEF2C/PBLD/DNAJA4
GO_CHROMOSOME_SEPARATION	GO_CHROMOSOME_SEPARATION	87	0.407815	1.37276	0.0196235	0.406684	0.389066	5644	tags=48%, list=31%, signal=33%	TEX14/ANAPC15/DLGAP5/HECW2/CENPS/CDC20/CCNB1/NDC80/HFM1/BUB1/TACC3/CENPE/PLK1/FANCM/CDC6/GEN1/MLH1/ANAPC4/ZW10/ERCC4/CENPF/BUB1B/ESPL1/DYNC1LI1/TOP2A/FBXO5/M1AP/ATM/NCAPH2/TOP3A/NCAPD2/NCAPH/MAD2L1/RIOK2/ZNF207/SMARCAD1/TRIP13/RB1/PTTG1/PSMG2/CDC26/CUL3
GO_NEGATIVE_REGULATION_OF_CELL_DEVELOPMENT	GO_NEGATIVE_REGULATION_OF_CELL_DEVELOPMENT	306	-0.338687	-1.30244	0.0196592	0.406684	0.389066	2950	tags=28%, list=16%, signal=24%	SRGAP2C/PAQR3/VEGFA/ASAP1/BMERB1/RTN4/GSK3B/DKK1/CD38/PTK2/IFRD1/EFNA5/APOE/HOOK3/VIM/ARHGEF2/CORO1C/MELTF/LRP1/PLXNA3/ITM2C/GNRH1/CIB1/DIXDC1/GFI1/GPR173/TNF/NRG1/NR1D1/TBX6/CARM1/TERT/IL1B/LHX2/TRIM46/EDNRB/NKX2-2/TNN/LRRK2/ISL1/F2/NOTCH3/CNTN4/ID4/KLK8/FEZF2/MAG/NEXMIF/PMP22/SEMA3B/BMP7/SEMA6B/ERBB4/PRTG/APPL2/SEMA6D/DAB1/SEMA7A/SHH/NLGN1/ID1/NFATC4/SIX3/HEY1/RTN4RL2/DUSP10/GPR37L1/SEMA3F/NGFR…
GO_POSITIVE_REGULATION_OF_ENDOTHELIAL_CELL_APOPTOTIC_PROCESS	GO_POSITIVE_REGULATION_OF_ENDOTHELIAL_CELL_APOPTOTIC_PROCESS	18	0.649147	1.61973	0.0196933	0.406684	0.389066	2222	tags=33%, list=12%, signal=29%	THBS1/FASLG/ITGA4/CCL2/CD248/COL18A1
GO_COLLAGEN_FIBRIL_ORGANIZATION	GO_COLLAGEN_FIBRIL_ORGANIZATION	52	0.479619	1.47295	0.019694	0.406684	0.389066	1972	tags=25%, list=11%, signal=22%	COL5A3/CYP1B1/ADAMTS14/ACAN/LUM/DDR2/ADAMTS2/SERPINH1/EMILIN1/AEBP1/COL12A1/COL5A1/COL3A1
GO_RNA_LOCALIZATION	GO_RNA_LOCALIZATION	227	0.336138	1.2963	0.0198068	0.407752	0.390088	6230	tags=45%, list=34%, signal=30%	MX2/RFTN2/PNPT1/SIDT1/DDX25/SRSF6/RBFOX1/DDX39A/NRDE2/RANBP17/TOMM20L/NXF3/ALYREF/NXT2/SFPQ/SRSF3/FMR1/U2AF1L4/NXF1/NUP42/U2AF2/RBM8A/IGF2BP1/CCT5/UPF3B/NOP58/NPM1/ZNF593/PHAX/RAE1/UPF3A/NOL6/CCT6A/DHX9/SEH1L/CPSF2/THOC1/LTV1/NUP35/CCT3/RAN/AAAS/RFTN1/ATR/PRPF18/UPF2/SRSF7/SLBP/SRSF2/CCT2/PRPF6/ABCE1/ATM/CETN3/DKC1/ARC/SMG5/ENY2/HNRNPA2B1/TST/EXOSC3/IGF2BP3/NUP98/HNRNPA1L2/MAGOHB/WRAP53/POLDIP3/N…
GO_CELL_MIGRATION_IN_HINDBRAIN	GO_CELL_MIGRATION_IN_HINDBRAIN	13	-0.706892	-1.61476	0.019976	0.408932	0.391217	3321	tags=46%, list=18%, signal=38%	ARL13B/TTBK2/DAB1/PLXNA2/POU4F1/CEND1
GO_PROTEIN_KINASE_A_CATALYTIC_SUBUNIT_BINDING	GO_PROTEIN_KINASE_A_CATALYTIC_SUBUNIT_BINDING	13	0.709902	1.6181	0.0200424	0.408932	0.391217	1047	tags=15%, list=6%, signal=15%	RYR2/KCNQ1
GO_POSITIVE_REGULATION_OF_NERVOUS_SYSTEM_PROCESS	GO_POSITIVE_REGULATION_OF_NERVOUS_SYSTEM_PROCESS	60	-0.464287	-1.48267	0.0201395	0.408932	0.391217	2478	tags=33%, list=14%, signal=29%	DVL1/HGF/NRXN1/MAG/RIMS1/SHANK1/DLG4/STX1A/MYRF/NLGN1/NTSR1/ADRB2/PTK2B/GRIN1/SHANK2/WNT7A/CST7/PTAFR/CHRNB4/TNFRSF1B
GO_HOMEOSTASIS_OF_NUMBER_OF_CELLS	GO_HOMEOSTASIS_OF_NUMBER_OF_CELLS	233	0.340895	1.31909	0.0201914	0.408932	0.391217	1528	tags=12%, list=8%, signal=11%	ADGRF5/ILDR2/MB/SOX6/SPI1/CCR7/STAT1/ISG15/LGALS9/CCR4/RAG1/TNFSF13B/KIT/CXCR2/SLC40A1/KLHL10/IL20RB/GPAM/ETV2/NCKAP1L/SPTA1/BCL2/ADAR/JAM3/MPL/MEF2C/GCNT4
GO_CARBOHYDRATE_BINDING	GO_CARBOHYDRATE_BINDING	238	0.330182	1.28346	0.0202123	0.408932	0.391217	2398	tags=19%, list=13%, signal=17%	KLRK1/CLEC7A/HLA-DRB1/KLRC1/SUSD2/SELL/CD209/LGALS9/ENPP2/ACAN/KLRC2/ATRNL1/CD34/CD207/HK3/GALNT8/C4B/SIGLEC6/KLRC3/OLR1/GALNT16/NOMO3/MAN2A1/GALM/MGAT2/ENPP1/GALNT2/SIGLEC16/PLA2R1/FREM1/CALR3/CD248/SELE/GALNT13/ALDOB/CLEC4E/TINAG/MAN2B2/P3H1/GALNT1/MGAM/P4HA3/CANX/ZP3/GNPNAT1/FBXO6
GO_HETEROTYPIC_CELL_CELL_ADHESION	GO_HETEROTYPIC_CELL_CELL_ADHESION	56	-0.479055	-1.50748	0.020265	0.408932	0.391217	1977	tags=36%, list=11%, signal=32%	CD1D/ITGAD/PERP/LCK/GLDN/ITGA5/KLF4/MBP/BMP7/DSG2/MADCAM1/JUP/IL10/APOA1/THY1/FGG/IZUMO1/NRCAM/SKAP1/CEACAM6
GO_RELEASE_OF_SEQUESTERED_CALCIUM_ION_INTO_CYTOSOL_BY_ENDOPLASMIC_RETICULUM	GO_RELEASE_OF_SEQUESTERED_CALCIUM_ION_INTO_CYTOSOL_BY_ENDOPLASMIC_RETICULUM	31	0.556664	1.58038	0.0202933	0.408932	0.391217	853	tags=16%, list=5%, signal=15%	RYR2/FASLG/RYR1/AKAP6/GSTM2
GO_CATALYTIC_ACTIVITY_ACTING_ON_RNA	GO_CATALYTIC_ACTIVITY_ACTING_ON_RNA	367	0.313483	1.26657	0.0203832	0.409506	0.391766	5332	tags=36%, list=29%, signal=26%	DHX58/SAMHD1/IFIH1/DDX60/DDX60L/DDX58/PNPT1/HELZ2/PIWIL1/NT5C3A/MEPCE/DDX25/FBLL1/MOV10L1/POLR3B/ELAC1/DUS3L/TRMO/PTRHD1/RNASEL/FDXACB1/DDX39A/PIF1/SLFN13/TOE1/TYW1B/WARS1/PNLDC1/RNASE8/NOCT/POLR3H/FTSJ3/TRMT6/MOV10/DDX49/TFB2M/DDX3X/DDX6/DDX1/TRMT61A/CRCP/HENMT1/DHX34/PTRH2/CMTR1/VARS2/TRMT2B/POP5/DHX37/TSN/RARS1/TYW3/TARS3/EARS2/PRIM1/FANCM/THUMPD2/METTL1/HARS1/DHX29/POLR3C/ISG20L2/EXOG/POLR2L/…
GO_NEGATIVE_REGULATION_OF_TYPE_I_INTERFERON_PRODUCTION	GO_NEGATIVE_REGULATION_OF_TYPE_I_INTERFERON_PRODUCTION	44	0.506425	1.51295	0.020471	0.410035	0.392273	1650	tags=23%, list=9%, signal=21%	ISG15/DHX58/IFIH1/UBE2L6/DDX58/NMI/HERC5/IKBKE/NLRC5/ACOD1
GO_POSITIVE_REGULATION_OF_CYTOKINE_PRODUCTION	GO_POSITIVE_REGULATION_OF_CYTOKINE_PRODUCTION	421	0.307963	1.26114	0.0205517	0.410418	0.392639	2541	tags=19%, list=14%, signal=17%	KLRK1/IFNL1/SYK/IL17RB/CYP1B1/RSAD2/THBS1/CYBB/CLEC7A/CCR7/STAT1/CD36/DHX58/LGALS9/ZBP1/CARD9/IFIH1/SULF1/IL12RB1/DDX60/C3AR1/DRD2/TLR3/TXK/IRF7/CD34/CXCL17/PF4/LUM/CD4/IDO1/DDX58/NOX1/SULF2/CD200/IL20RB/EIF2AK2/IFI16/NLRP10/PLCB1/MYD88/GBP5/TLR1/IL1RN/HLA-DPA1/CD226/POLR3B/TLR5/CASP1/CREBBP/GLMN/WNT5A/SIGLEC16/TRIM15/PTPRC/SPON2/MMP12/EPX/USP17L2/C1QTNF4/CRLF2/CD80/CLEC4E/IL13/ALOX15B/CD3E/NLRP2…
GO_ASSOCIATIVE_LEARNING	GO_ASSOCIATIVE_LEARNING	70	0.439199	1.44056	0.0208417	0.411117	0.393308	2091	tags=24%, list=12%, signal=22%	RAG1/KIT/SNAP25/DRD2/RELN/PDE1B/DRD3/OPRL1/TAFA2/LRRN4/TBR1/DRD1/TNR/NEUROD2/DRD5/CHRNB2/CRH
GO_STEROID_HYDROXYLASE_ACTIVITY	GO_STEROID_HYDROXYLASE_ACTIVITY	33	0.535907	1.51873	0.020872	0.411117	0.393308	981	tags=30%, list=5%, signal=29%	CYP7B1/CYP1B1/CYP2J2/CYP1A1/CYP2C19/CYP17A1/CYP2C18/CYP2C9/CYP19A1/CYP2C8
GO_TRICARBOXYLIC_ACID_CYCLE	GO_TRICARBOXYLIC_ACID_CYCLE	33	0.536425	1.5202	0.020872	0.411117	0.393308	5723	tags=45%, list=32%, signal=31%	OGDHL/MDH1B/IDH3B/DLAT/NNT/DHTKD1/SDHC/IDH1/PDHB/ME2/SDHAF2/DLST/FH/SUCLG1/IREB2
GO_SENSORY_PERCEPTION_OF_BITTER_TASTE	GO_SENSORY_PERCEPTION_OF_BITTER_TASTE	36	-0.547951	-1.56655	0.0208989	0.411117	0.393308	2125	tags=36%, list=12%, signal=32%	TAS2R42/TAS2R46/TAS2R38/TAS2R45/REEP2/ITPR3/AZGP1/TAS2R20/TAS2R14/CST2/TAS2R19/CST1/CST4
GO_VASCULAR_ENDOTHELIAL_GROWTH_FACTOR_SIGNALING_PATHWAY	GO_VASCULAR_ENDOTHELIAL_GROWTH_FACTOR_SIGNALING_PATHWAY	36	-0.550825	-1.57477	0.0208989	0.411117	0.393308	3568	tags=42%, list=20%, signal=34%	VEGFA/ROBO1/PDGFRA/JCAD/NRP2/CCBE1/KDR/PGF/SPRY2/ADGRA2/HRG/PTP4A3/SEMA6A/DCN/FLT4
GO_AGING	GO_AGING	293	-0.338005	-1.30139	0.0210082	0.411117	0.393308	3577	tags=25%, list=20%, signal=21%	MAPK3/MAP2K1/AMFR/CDK6/CTC1/ASS1/WRN/KAT6A/NFKB2/DKK1/HTRA2/FOXO4/CLN8/GSN/FOS/LRP1/MME/DNMBP/ZNF277/GNRH1/ADM/CDKN2A/AMH/TIMP1/CARM1/HMGA2/TERT/LOXL2/EDNRB/NR5A1/LRRK2/CALCA/PAX2/NTRK1/KL/TACR3/GJB6/PRKCD/CDKN1C/SLC30A10/ALOX12/JUN/NAMPT/TIMP2/TFCP2L1/KRT83/KRT14/RGN/BGLAP/HMGA1/YPEL3/NOX4/TH/IL10/WNT1/BCL6/CDKN2B/CX3CL1/PTH1R/KCNMB1/DCN/FOXG1/PRELP/PPARGC1A/INPP5D/TRPC6/GNAO1/SERPING1/IGFBP5/KR…
GO_NEGATIVE_REGULATION_OF_CELL_CELL_ADHESION	GO_NEGATIVE_REGULATION_OF_CELL_CELL_ADHESION	169	-0.372569	-1.35977	0.0210181	0.411117	0.393308	3824	tags=31%, list=21%, signal=25%	SPN/HAVCR2/CD274/BTN2A2/VEGFA/EPB41L5/ASS1/ADTRP/PTK2/BMP2/LRRC32/PAG1/MYADM/GNRH1/PODXL/PELI1/ANXA1/ADORA2A/TGFB1/IL2RA/FGL1/NEXMIF/SNAI2/SPINT2/HLX/KLF4/MBP/PRKCD/NRARP/SHH/PDE5A/ALOX12/RGCC/TNFSF4/SDC4/PTPN6/CD9/JAK3/CD74/PTPN22/CD300A/IL10/FGL2/WNT1/APOA1/PRKG1/BCL6/FGG/EPCAM/VSIR/ADAMTS18/SCGB1A1/BMP6
GO_NEGATIVE_REGULATION_OF_HYDROLASE_ACTIVITY	GO_NEGATIVE_REGULATION_OF_HYDROLASE_ACTIVITY	417	-0.32379	-1.28449	0.0210864	0.411246	0.393431	2563	tags=20%, list=14%, signal=17%	ANXA1/TNF/ADORA2A/PLXNB3/NEIL1/PLAUR/TIMP1/CSTA/IKBKB/ELL/PZP/HGF/WFDC10A/LRRK2/GRXCR1/PPP1R14D/SPINK2/RIMBP2/PAX2/NOS3/WFDC1/CST9/ITIH2/R3HDML/CDKN2D/SERPINA10/SERPINB2/SPINT2/SPRY1/KLF4/SERPINF2/PPP1R14C/CAMSAP3/TNK2/SPRY2/IQGAP2/WFDC2/TIMP2/F11R/RGN/RASA4/OPRPN/CPAMD8/ELFN1/WNT9A/BIRC3/NGFR/FKBP1B/C4A/TMEM225B/WFDC3/TFPI2/WFDC10B/WFDC5/CST5/WFDC6/CARD17/HMSD/PPP1R1B/COL28A1/HRG/APOA1/ITIH4/SPI…
GO_KINETOCHORE	GO_KINETOCHORE	133	0.38192	1.37243	0.0211945	0.411443	0.39362	6355	tags=51%, list=35%, signal=33%	DYNC1I1/TEX14/REC8/PMF1/CHAMP1/ZWINT/CENPS/SGO2/CCNB1/NDC80/CENPA/SMC1A/SPAG5/BUB1/SUMO3/CENPU/CENPI/SPC25/CENPE/CENPM/PLK1/MIS18BP1/SKA3/ZW10/KNSTRN/BIRC5/CLASP2/KNL1/SKA1/HJURP/SEH1L/CENPF/BUB1B/NUF2/DYNC1LI1/KIF2C/ANAPC16/SGO1/DYNLL1/SUGT1/MIS12/INCENP/CLIP1/NUP98/ERCC6L/PPP1R12A/AHCTF1/MAD2L1/BOD1L1/ZNF207/CENPN/KIF18A/SPOUT1/CENPO/NEK2/CENPW/NUP107/SEC13/NUP37/SEPTIN2/HNRNPU/ZWILCH/XPO1/AURK…
GO_PROTEASOME_CORE_COMPLEX	GO_PROTEASOME_CORE_COMPLEX	18	0.645162	1.60979	0.0212199	0.411443	0.39362	5491	tags=78%, list=30%, signal=54%	PSMB10/PSMA3/PSMB5/PSMA4/PSMB4/PSMB8/PSMB2/PSMB9/PSMA6/PSMA5/PSMA7/PSMB6/PSMB3/PSMA1
GO_REGULATION_OF_NUCLEASE_ACTIVITY	GO_REGULATION_OF_NUCLEASE_ACTIVITY	22	0.600192	1.56977	0.0213068	0.411932	0.394087	659	tags=18%, list=4%, signal=18%	OAS2/OAS1/OAS3/OASL
GO_AMINE_METABOLIC_PROCESS	GO_AMINE_METABOLIC_PROCESS	129	0.375343	1.34588	0.0214499	0.413499	0.395586	3012	tags=25%, list=17%, signal=21%	SARDH/VCAM1/OAZ3/KMO/TDO2/DMGDH/CYP1A1/ATCAY/PDE1B/IDO1/HAAO/ABAT/DRD1/KYNU/PSMB10/PSME2/PSMA3/CHDH/DDC/CHRNB2/HNMT/PSME1/SLC7A7/ALDH7A1/PSMB5/MOXD1/PSMC1/PSMC3/NQO1/PSMC5/PSMA4/PSMB4
GO_REGULATION_OF_GRANULOCYTE_CHEMOTAXIS	GO_REGULATION_OF_GRANULOCYTE_CHEMOTAXIS	42	0.517037	1.53875	0.0215664	0.414006	0.396071	1393	tags=31%, list=8%, signal=29%	THBS1/CCR7/CCL5/C3AR1/RIPOR2/MSTN/CXCR2/CXCL17/CAMK1D/NCKAP1L/SLIT2/BST1/JAM3
GO_KILLING_OF_CELLS_OF_OTHER_ORGANISM	GO_KILLING_OF_CELLS_OF_OTHER_ORGANISM	44	-0.523058	-1.55343	0.0216003	0.414006	0.396071	2126	tags=30%, list=12%, signal=26%	FCER2/F2/REG3G/PGLYRP4/CAMP/H2BC12/HRG/HTN1/P2RX7/MUC7/HTN3/H2BC11/KRT6A
GO_NEGATIVE_REGULATION_OF_MAP_KINASE_ACTIVITY	GO_NEGATIVE_REGULATION_OF_MAP_KINASE_ACTIVITY	73	-0.450387	-1.4765	0.0217437	0.41556	0.397557	2950	tags=27%, list=16%, signal=23%	APOE/SPRED3/RGS14/SPRY4/DUSP1/IL1B/CBLC/SPRY1/BMP7/PRKCD/SPRY2/PTPN6/DUSP10/DUSP6/DUSP4/PTPN22/CD300A/DUSP5/DUSP19/SERPINB3
GO_REGULATION_OF_T_CELL_MIGRATION	GO_REGULATION_OF_T_CELL_MIGRATION	42	0.515697	1.53477	0.0218681	0.4159	0.397883	963	tags=21%, list=5%, signal=20%	CXCL10/CCL5/CCR6/ITGA4/DOCK8/CXCL12/RIPOR2/CD200/ECM1
GO_SPERM_EGG_RECOGNITION	GO_SPERM_EGG_RECOGNITION	44	-0.522594	-1.55205	0.0218903	0.4159	0.397883	3833	tags=32%, list=21%, signal=25%	CATSPERG/ALDOA/CATSPER2/PCSK4/CLGN/CATSPER3/SPESP1/CATSPER4/CD9/HVCN1/ACR/IZUMO1/PAEP/ZP4
GO_PROTEOGLYCAN_BINDING	GO_PROTEOGLYCAN_BINDING	35	0.540627	1.53832	0.0219736	0.4159	0.397883	1802	tags=26%, list=10%, signal=23%	COL5A3/PTN/THBS1/TNC/CFH/CTSS/SLIT2/PTPRC/COL5A1
GO_OXIDOREDUCTASE_ACTIVITY_ACTING_ON_NAD_P_H_QUINONE_OR_SIMILAR_COMPOUND_AS_ACCEPTOR	GO_OXIDOREDUCTASE_ACTIVITY_ACTING_ON_NAD_P_H_QUINONE_OR_SIMILAR_COMPOUND_AS_ACCEPTOR	52	0.476003	1.46184	0.0220109	0.4159	0.397883	6667	tags=67%, list=37%, signal=43%	WDR93/TP53I3/NDUFC2-KCTD14/DHRS4/NDUFB2/NDUFB1/NDUFS6/NDUFA1/NQO1/DCXR/NDUFS5/NDUFA4/NDUFC1/NDUFA9/NDUFA12/NDUFB3/NDUFC2/NDUFAF2/NDUFA10/NQO2/NDUFA13/NDUFB7/NDUFS3/NDUFA6/NDUFA2/NDUFS1/NDUFA3/NDUFS8/NDUFS4/NDUFB10/CBR1/NDUFA7/NDUFB8/NDUFS2/NDUFB6
GO_RNA_EXPORT_FROM_NUCLEUS	GO_RNA_EXPORT_FROM_NUCLEUS	135	0.369731	1.33073	0.0221448	0.416708	0.398656	7149	tags=61%, list=39%, signal=38%	DDX25/SRSF6/DDX39A/NRDE2/NXF3/ALYREF/SRSF3/U2AF1L4/NXF1/NUP42/U2AF2/RBM8A/UPF3B/NPM1/ZNF593/PHAX/RAE1/NOL6/DHX9/SEH1L/CPSF2/THOC1/LTV1/NUP35/RAN/AAAS/UPF2/SRSF7/SLBP/SRSF2/ABCE1/SMG5/ENY2/HNRNPA2B1/NUP98/MAGOHB/POLDIP3/NUP58/RIOK2/RANBP2/NDC1/EIF6/RBM26/NUP153/CPSF3/POLR2D/RBM27/MCM3AP/NUP107/NUP50/SEC13/PABPN1/HNRNPA1/MAGOH/THOC6/SARNP/NUP37/XPO1/NUP155/RRS1/SRSF1/WDR33/FYTTD1/EIF5A/NUP133/POM12…
GO_HYDROLASE_ACTIVITY_ACTING_ON_CARBON_NITROGEN_BUT_NOT_PEPTIDE_BONDS	GO_HYDROLASE_ACTIVITY_ACTING_ON_CARBON_NITROGEN_BUT_NOT_PEPTIDE_BONDS	122	-0.393084	-1.37201	0.0221786	0.416708	0.398656	3319	tags=27%, list=18%, signal=22%	HDAC9/APOBEC3G/NTAN1/SIRT6/AMPD3/ADARB2/ACER2/AMPD2/ADAT2/ADA2/APOBEC3C/AFMID/PADI2/FAAH2/PIGL/AMDHD2/APOBEC2/AMPD1/AICDA/PGLYRP4/HDAC5/DPYSL2/ASPA/ACER3/APOBEC3H/APOBEC3A/VNN3/ACER1/ACR/VNN1/GLS2/GDA/CDA
GO_ATPASE_COMPLEX	GO_ATPASE_COMPLEX	82	0.42262	1.42322	0.0224412	0.420457	0.402242	5481	tags=40%, list=30%, signal=28%	CECR2/ING3/INO80C/KAT5/NCR1/MBD3/ANP32E/SMARCB1/SMARCA5/MCRS1/EN2/CHD3/PBRM1/BAZ1A/SS18/ACTR8/DMAP1/INO80/ACTR5/ARID1B/BRD8/SRCAP/ARID1A/MTA3/SMARCD1/SMARCD3/VCP/DPF1/BRD9/RB1/BPTF/SMARCA1/SMARCE1
GO_CELL_GROWTH	GO_CELL_GROWTH	450	-0.316549	-1.2582	0.0225982	0.422212	0.403922	3513	tags=23%, list=19%, signal=19%	APBB1/LAMB2/NET1/EPB41L5/IST1/RTN4/GSK3B/ADAM17/CD38/IFRD1/TWF2/C9orf72/EFNA5/CYFIP2/H3-3B/NEDD4L/RAPH1/EMX1/SESN2/MUC12/RAB11A/EGFR/SIRT6/LIMK1/PAK4/APOE/INHBA/TRPV2/LRP1/PLXNA3/CIB1/LTBP4/DCUN1D3/NRP2/ULK1/TNFRSF12A/ITCH/CDKN2A/DVL1/FHL1/EPB41L3/CCDC85B/BDNF/BCAR1/LHX2/TRIM46/TGFB1/IGFBPL1/SH3GL2/F2/WFDC1/AUTS2/MAG/CDKN2D/RIMS1/SEMA3B/DPYSL2/SERTAD2/SEMA6B/SEMA6D/DBN1/SEMA7A/PPARD/OSGIN2/MAPT/R…
GO_TRANSFORMING_GROWTH_FACTOR_BETA_RECEPTOR_BINDING	GO_TRANSFORMING_GROWTH_FACTOR_BETA_RECEPTOR_BINDING	48	-0.510734	-1.55584	0.0227907	0.423334	0.404995	2480	tags=29%, list=14%, signal=25%	AMH/TGFB1/SMAD6/LEFTY1/GDF5/INHBB/BMP7/INHA/SMAD3/LRG1/INHBC/GDF7/NODAL/BMP6
GO_REGULATION_OF_EXTENT_OF_CELL_GROWTH	GO_REGULATION_OF_EXTENT_OF_CELL_GROWTH	105	-0.408778	-1.40444	0.0228237	0.423334	0.404995	4103	tags=38%, list=23%, signal=30%	NGF/GDI1/SIN3A/DISC1/PTPRS/ULK2/VEGFA/IST1/RTN4/GSK3B/IFRD1/TWF2/EFNA5/RAB11A/LIMK1/APOE/TRPV2/LRP1/PLXNA3/TNFRSF12A/BDNF/TRIM46/MAG/SEMA3B/DPYSL2/SEMA6B/SEMA6D/DBN1/SEMA7A/MAPT/SEMA3F/SEMA4A/SEMA6A/SEMA4B/PLXNA4/CRABP2/SEMA3E/NRCAM/ISLR2/LPAR3
GO_REGULATION_OF_NEUROTROPHIN_TRK_RECEPTOR_SIGNALING_PATHWAY	GO_REGULATION_OF_NEUROTROPHIN_TRK_RECEPTOR_SIGNALING_PATHWAY	10	-0.745491	-1.57796	0.0228486	0.423334	0.404995	3472	tags=50%, list=19%, signal=40%	PPP2R5B/DOK5/CYFIP2/SPRY1/SPRY2
GO_NEGATIVE_REGULATION_OF_NEURON_APOPTOTIC_PROCESS	GO_NEGATIVE_REGULATION_OF_NEURON_APOPTOTIC_PROCESS	142	-0.384226	-1.36836	0.0229858	0.424227	0.405849	3095	tags=27%, list=17%, signal=22%	PRKCI/PIK3CA/FOXQ1/APOE/LRP1/STAR/ADORA2A/TERT/BDNF/CNTFR/ISL1/NTRK1/GDF5/MAG/NR4A3/NDNF/ERBB3/NRBP2/STXBP1/SLC30A10/NFATC4/FGF8/FYN/JUN/PTPRZ1/PTK2B/GDNF/GRIN1/MT1F/CORO1A/CHL1/POU4F1/NTF4/FAIM2/CX3CL1/ADAM8/PPARGC1A/CRLF1
GO_CYTOKINE_BINDING	GO_CYTOKINE_BINDING	125	0.370519	1.32826	0.023191	0.424227	0.405849	743	tags=14%, list=4%, signal=13%	CCR1/THBS1/CCR7/CD36/IL20RA/CCR4/CCR3/CCR6/GBP1/IL3RA/ITGA4/IL12RB1/KIT/CXCR2/CD4/LEPR/IL20RB
GO_MITOCHONDRIAL_GENE_EXPRESSION	GO_MITOCHONDRIAL_GENE_EXPRESSION	165	0.356107	1.32559	0.0232451	0.424227	0.405849	6836	tags=57%, list=38%, signal=36%	PNPT1/MTERF1/FASTKD5/MRPL24/UQCC1/MRPL54/TFB2M/MRPS33/UQCC2/FASTKD3/MRPL9/MRPL48/MRPL17/MRPL27/EARS2/MRPL53/MRPL20/HARS1/MRPL51/MRPL57/MTG2/MRPL39/WARS2/RCC1L/MRPS17/HSD17B10/COA3/MRPL58/MRPS21/C1QBP/MRPL36/MPV17L2/FASTKD2/MTRF1L/SARS2/MTIF2/AURKAIP1/MRPL40/MRPL37/MRPL35/MRPS28/ELAC2/GADD45GIP1/MRPL50/MRPS15/GATB/MRPL1/MRPL52/GATC/DARS2/MRPL11/MRPL49/PUS1/MRPL32/DAP3/RMND1/MRPL21/MRPS11/YARS2/PRO…
GO_CELL_MATURATION	GO_CELL_MATURATION	162	-0.382591	-1.39221	0.0233273	0.424227	0.405849	2964	tags=27%, list=16%, signal=23%	KCNIP2/ANG/GATA2/CATSPER3/FAM20C/L3MBTL3/RUNX2/PRKACA/TBX6/EPB42/EDNRB/CFTR/LRRK2/SLC26A8/CATSPER4/CNTNAP2/TUBB8/GLDN/POU2F2/CDKN1C/TRIM58/ROPN1L/SIX3/SCARF1/TFCP2L1/PTK2B/FGFR1/EPAS1/TAL1/LHX6/EREG/REN/KLF2/CX3CL1/FGG/PTH1R/PGR/PAEP/LGI4/NRCAM/TCP11/EPO/BTK/BCL11A
GO_PRERIBOSOME	GO_PRERIBOSOME	75	0.437842	1.44564	0.0233348	0.424227	0.405849	6651	tags=59%, list=37%, signal=37%	UTP14C/FBLL1/UTP20/RRP36/FTSJ3/UTP14A/NOL10/NOP14/RIOK1/NOP58/ZNF593/TSR1/NOL6/LTV1/BMS1/PPAN/RRP15/NOP56/RRP1/UTP11/WDR12/MRTO4/MRPL1/IMP4/MPHOSPH10/LAS1L/BYSL/RIOK2/EIF6/PES1/UTP18/EBNA1BP2/ZNF622/KRR1/KRI1/NGDN/EMG1/RRS1/WDR36/FCF1/UTP6/PDCD11/RRP9/FAM207A
GO_POSITIVE_REGULATION_OF_SMAD_PROTEIN_SIGNAL_TRANSDUCTION	GO_POSITIVE_REGULATION_OF_SMAD_PROTEIN_SIGNAL_TRANSDUCTION	12	-0.713903	-1.59649	0.0233399	0.424227	0.405849	129	tags=42%, list=1%, signal=41%	NUP93/DAB2/TGFB1/NODAL/BMP6
GO_MESODERM_MORPHOGENESIS	GO_MESODERM_MORPHOGENESIS	67	-0.457332	-1.48912	0.023342	0.424227	0.405849	3475	tags=37%, list=19%, signal=30%	EPB41L5/DKK1/ITGA2/ITGB3/INHBA/PRKACA/TBX6/HMGA2/SCX/SIX2/PAX2/NR4A3/KDM6B/TXNRD1/KLF4/BMP7/SNAI1/FGFR1/SMAD3/TAL1/EOMES/ITGB4/MESP2/WNT11/NODAL
GO_REGULATION_OF_DOPAMINE_RECEPTOR_SIGNALING_PATHWAY	GO_REGULATION_OF_DOPAMINE_RECEPTOR_SIGNALING_PATHWAY	10	0.733073	1.57358	0.0234528	0.425082	0.406668	1000	tags=40%, list=6%, signal=38%	ALK/DRD2/DRD3/PALM
GO_ANTIGEN_PROCESSING_AND_PRESENTATION	GO_ANTIGEN_PROCESSING_AND_PRESENTATION	208	0.332952	1.27158	0.0239447	0.430612	0.411958	4406	tags=33%, list=24%, signal=25%	HLA-DRB3/THBS1/CYBB/HLA-DRB1/CCR7/CD36/CD209/KIF4B/DYNC1I1/CD207/CTSS/HLA-DMA/RAB3C/HLA-DOB/HLA-DPA1/CD68/PSMB10/PSME2/KIF4A/PSMA3/LAG3/FCGR2B/HFE/TAPBPL/CANX/PSME1/TREX1/TAP2/CTSD/PSMB5/ERAP1/CENPE/PSMC1/CTSV/PSMC3/LGMN/SEC23A/PSMC5/PSMA4/PSMB4/RACGAP1/ITGAV/KIF23/PSMD1/TAP1/PDIA3/KIF15/CLTC/LNPEP/PSMC6/PSME3/DYNC1LI1/HLA-DPB1/RFTN1/CTSH/RAB4A/PSMB8/KIF2C/HLA-DQB1/AP1S3/PSMB2/DYNLL1/PSMB9/AP2S1/…
GO_ORGANELLAR_RIBOSOME	GO_ORGANELLAR_RIBOSOME	87	0.402089	1.35348	0.0239842	0.430612	0.411958	6382	tags=55%, list=35%, signal=36%	MRPL24/MRPL54/MRPS33/MRPL9/MRPL48/MRPL17/MRPL27/MRPL53/MRPL20/MRPL51/MRPL57/MTG2/MRPL39/MRPS17/MRPL58/MRPS21/MRPL36/MPV17L2/MRPL40/MRPL37/MRPL35/MRPS28/MRPL50/MRPS15/MRPL52/MRPL11/MRPL49/MRPL32/DAP3/MRPL21/MRPS11/MRPS6/MRPL3/MRPL30/MRPS26/MRPL45/C12orf65/NSUN4/MRPS36/MRPS12/MRPS24/MRPS10/CHCHD1/MRPL12/MRPL41/MRPS27/NDUFA7/MRPS9
GO_ERBB2_SIGNALING_PATHWAY	GO_ERBB2_SIGNALING_PATHWAY	32	-0.562742	-1.56942	0.0240387	0.430612	0.411958	3094	tags=41%, list=17%, signal=34%	PIK3CA/EGFR/NRG4/NRG1/ERBB3/NRG2/ERBB4/PTK6/HBEGF/EREG/MATK/PTPRR/GRB7
GO_REGULATION_OF_CALCIUM_ION_TRANSMEMBRANE_TRANSPORT	GO_REGULATION_OF_CALCIUM_ION_TRANSMEMBRANE_TRANSPORT	141	0.37688	1.36727	0.0240688	0.430612	0.411958	2354	tags=21%, list=13%, signal=19%	RYR2/CXCL10/F2RL3/CXCL11/TMC1/JPH2/FGF14/DRD2/DRD3/OPRL1/NOS1/NPPA/CACNA2D1/AKAP6/GSTM2/KCNE2/DRD1/HSPA2/STAC3/JPH3/JPH1/P2RY6/PLN/CACNG1/IL13/CXCL9/CAPN3/ATP1B1/FMR1/ANK2
GO_MYOTUBE_DIFFERENTIATION	GO_MYOTUBE_DIFFERENTIATION	98	0.392891	1.34448	0.0240807	0.430612	0.411958	2139	tags=22%, list=12%, signal=20%	CXCL10/PLPP7/IGF1/KCNH1/XK/RIPOR2/NOS1/RYR1/TBX1/ACTA1/NKX2-5/BCL2/STAC3/ADAM12/MEF2C/CACNA1H/CEACAM5/BHLHA15/NPHS1/CXCL9/MYOCD/MYEF2
GO_ORGANOPHOSPHATE_ESTER_TRANSPORT	GO_ORGANOPHOSPHATE_ESTER_TRANSPORT	112	-0.413375	-1.42877	0.0242358	0.432227	0.413503	3675	tags=29%, list=20%, signal=23%	ABCC1/SLC37A4/PLEKHA8/ANO7/OSBPL5/PLSCR3/PRELID3B/APOE/SLC25A36/PITPNC1/ATP8B1/ATP9A/ABCA7/SLC25A23/ABCA4/PRKCD/MTTP/SLC44A4/SLC25A31/KCNN4/PLTP/APOA4/APOA1/ABCG1/XKR4/ANO9/ABCC11/TMEM30B/ABCA1/P2RX7/SLC25A41/ANO3
GO_NEUROTRANSMITTER_METABOLIC_PROCESS	GO_NEUROTRANSMITTER_METABOLIC_PROCESS	130	0.38485	1.38311	0.0244003	0.432688	0.413944	2470	tags=22%, list=14%, signal=19%	KLRK1/SARDH/CYP1B1/CLEC7A/CD36/BAAT/NOS2/PRIMA1/GCAT/DMGDH/RNF180/CD34/PDE1B/NOS1/ABAT/SLC6A4/COLQ/CHDH/DPYS/DDC/SDSL/HNMT/GCHFR/HSP90AA1/SPR/NAALAD2/ALDH7A1/GLDC
GO_POSITIVE_REGULATION_OF_TRANSMEMBRANE_TRANSPORT	GO_POSITIVE_REGULATION_OF_TRANSMEMBRANE_TRANSPORT	184	0.351168	1.32249	0.0244586	0.432688	0.413944	1402	tags=15%, list=8%, signal=14%	RYR2/CXCL10/F2RL3/WNK2/IGF1/ABCB1/LRRC26/CXCL11/GALR2/JPH2/FGF14/RELN/CCL2/NOS1/NPPA/CTSS/CACNA2D1/AKAP6/GSTM2/KLF15/KCNQ1/KCNE2/DRD1/HSPA2/STAC3/ACTN2/P2RY6/ATP1B2
GO_TELENCEPHALON_REGIONALIZATION	GO_TELENCEPHALON_REGIONALIZATION	13	-0.692554	-1.58201	0.0245095	0.432688	0.413944	3273	tags=69%, list=18%, signal=57%	BMP2/EMX1/LHX2/DMRTA2/SHH/SIX3/ADGRG1/EOMES/GSX2
GO_LEUKOCYTE_PROLIFERATION	GO_LEUKOCYTE_PROLIFERATION	267	-0.339412	-1.29282	0.0245237	0.432688	0.413944	2625	tags=23%, list=14%, signal=20%	PELI1/CCDC88B/ANXA1/RIPK2/TLR9/ACE/LST1/IL1B/IL2RA/EFNB1/CLECL1/RIPK3/CLC/CD1D/TNFSF11/CD70/PRKCD/TNFSF9/LMBR1L/IRS2/PYCARD/SHH/RAC2/PDE5A/FYN/TNFSF4/SDC4/PTPN6/SASH3/IFNA13/CD79A/JAK3/HHEX/CD55/CD74/CD6/FKBP1B/SATB1/CORO1A/TNFSF8/PTPN22/GREM1/CD300A/IL10/TNFSF18/BCL6/CX3CL1/IL23R/LMO1/HLA-DMB/VSIR/NFATC2/INPP5D/P2RX7/IL23A/EPO/IL33/BTK/TNFRSF1B/ZP4/SCGB1A1
GO_CONTRACTILE_ACTIN_FILAMENT_BUNDLE_ASSEMBLY	GO_CONTRACTILE_ACTIN_FILAMENT_BUNDLE_ASSEMBLY	92	-0.425152	-1.42502	0.024665	0.432688	0.413944	4972	tags=41%, list=27%, signal=30%	TNFAIP1/PPM1E/SORBS1/SH3PXD2B/WASF2/SORBS3/TESK1/PAK1/ARHGEF15/CD47/ASAP3/BBS4/SYNPO2L/FHDC1/ARHGEF10L/ARAP1/RAC1/PXN/WNT4/ARHGEF10/CORO2B/LIMK1/PHLDB2/MET/DLC1/FRMD7/ARHGAP28/SERPINF2/KCTD13/RGCC/RAPGEF3/SDC4/PTK2B/S1PR1/SMAD3/NOX4/APOA1/WNT11
GO_OXIDOREDUCTASE_ACTIVITY_ACTING_ON_CH_OR_CH2_GROUPS	GO_OXIDOREDUCTASE_ACTIVITY_ACTING_ON_CH_OR_CH2_GROUPS	10	0.73165	1.57052	0.0246791	0.432688	0.413944	2764	tags=50%, list=15%, signal=42%	ACOX2/CYP2C9/CYP2C8/XDH/RRM1
GO_POSITIVE_REGULATION_OF_DNA_REPAIR	GO_POSITIVE_REGULATION_OF_DNA_REPAIR	64	0.443657	1.42394	0.0247727	0.432688	0.413944	5498	tags=45%, list=30%, signal=32%	PARP9/EYA2/DTX3L/SHLD1/SHLD3/EYA4/BABAM2/FUS/CBX8/TIMELESS/BRCC3/FOXM1/SETMAR/DHX9/SIRT1/MGMT/HMGB1/PCNA/TIGAR/SHLD2/XRCC1/WRAP53/H2AX/RIF1/PARP1/BABAM1/SPIRE2/TRIM28/UBE2N
GO_INHIBITORY_EXTRACELLULAR_LIGAND_GATED_ION_CHANNEL_ACTIVITY	GO_INHIBITORY_EXTRACELLULAR_LIGAND_GATED_ION_CHANNEL_ACTIVITY	12	0.720407	1.62946	0.0247807	0.432688	0.413944	387	tags=17%, list=2%, signal=16%	GABRG1/GABRG2
GO_REGULATION_OF_ADAPTIVE_IMMUNE_RESPONSE	GO_REGULATION_OF_ADAPTIVE_IMMUNE_RESPONSE	147	-0.378116	-1.34719	0.0249345	0.434238	0.415427	2638	tags=24%, list=15%, signal=21%	FCGRT/ANXA1/TNF/RIPK2/IL1B/TGFB1/FCER2/RIPK3/C4BPB/CLC/CD1D/IL1RL1/HLX/NLRP3/ADCY7/NFKBIZ/PYCARD/TNFSF4/PTPN6/SASH3/JAK3/DUSP10/AZGP1/C17orf99/IL10/BCL6/LTA/IL23R/C4BPA/P2RX7/SAMSN1/IL23A/SKAP1/IL33/BTK/TNFRSF1B
GO_APICAL_DENDRITE	GO_APICAL_DENDRITE	17	-0.667429	-1.60337	0.0250321	0.434803	0.415967	3006	tags=41%, list=17%, signal=34%	CLU/NSMF/SLC17A8/PTK2B/PPARGC1A/SLC4A10/NEURL1
GO_FAT_SOLUBLE_VITAMIN_BIOSYNTHETIC_PROCESS	GO_FAT_SOLUBLE_VITAMIN_BIOSYNTHETIC_PROCESS	14	-0.685432	-1.58623	0.0251743	0.436137	0.417243	2603	tags=50%, list=14%, signal=43%	GFI1/TNF/CYP27A1/IL1B/SNAI2/SNAI1/PLTP
GO_OLFACTORY_RECEPTOR_ACTIVITY	GO_OLFACTORY_RECEPTOR_ACTIVITY	105	0.387576	1.34837	0.0252785	0.436558	0.417647	2099	tags=22%, list=12%, signal=19%	OR2AG2/OR3A2/OR4F3/OR4M1/OR1F1/OR52N4/OR2L13/OR2J2/OR1J1/OR6B2/OR2M4/OR5K2/OR2D3/OR11H4/OR2A12/OR11H2/OR1Q1/OR2AE1/OR2J3/OR52B6/OR2F1/OR2D2/OR10A2
GO_SPLICEOSOMAL_TRI_SNRNP_COMPLEX	GO_SPLICEOSOMAL_TRI_SNRNP_COMPLEX	31	0.548016	1.55582	0.0253296	0.436558	0.417647	7505	tags=87%, list=41%, signal=51%	LSM5/TXNL4A/PRPF18/SNRPE/PRPF6/SNRPF/PRPF3/LSM3/SNRPG/SNRPD3/LSM4/SNRPD1/PRPF31/SNRNP200/LSM7/TXNL4B/PRPF4/PRPF8/PPIH/SNRPD2/SNRPB/LSM2/ZMAT2/LSM8/SART1/SNRPN/EFTUD2
GO_STEROID_ESTERIFICATION	GO_STEROID_ESTERIFICATION	14	-0.684475	-1.58402	0.025462	0.43771	0.418748	2950	tags=43%, list=16%, signal=36%	APOE/ABCA2/APOA4/APOA1/ABCG1/SOAT2
GO_HIGH_DENSITY_LIPOPROTEIN_PARTICLE_ASSEMBLY	GO_HIGH_DENSITY_LIPOPROTEIN_PARTICLE_ASSEMBLY	13	-0.68932	-1.57463	0.0256429	0.439289	0.420259	2950	tags=54%, list=16%, signal=45%	ZDHHC8/APOE/PRKACA/ABCA7/APOA4/APOA1/ABCA1
GO_NEGATIVE_REGULATION_OF_B_CELL_ACTIVATION	GO_NEGATIVE_REGULATION_OF_B_CELL_ACTIVATION	30	-0.559528	-1.54489	0.0256856	0.439289	0.420259	980	tags=23%, list=5%, signal=22%	INHA/CD300A/IL10/BCL6/INPP5D/SAMSN1/BTK
GO_NITRIC_OXIDE_MEDIATED_SIGNAL_TRANSDUCTION	GO_NITRIC_OXIDE_MEDIATED_SIGNAL_TRANSDUCTION	25	0.569548	1.53718	0.0257892	0.439933	0.420875	592	tags=24%, list=3%, signal=23%	THBS1/FPR1/GUCY1A2/CD36/NOS2/NOS1
GO_RIBONUCLEOSIDE_METABOLIC_PROCESS	GO_RIBONUCLEOSIDE_METABOLIC_PROCESS	68	-0.454904	-1.48669	0.0260128	0.442615	0.423441	4030	tags=31%, list=22%, signal=24%	MFN1/APRT/GTPBP1/AK3/APOBEC3G/NUDT18/AMPD3/DLG2/RHOQ/ADA2/APOBEC3C/MTAP/UPP1/APOBEC2/LRRK2/AICDA/TJP2/APOBEC3H/APOBEC3A/CDA/GNMT
GO_ENDOTHELIAL_CELL_DEVELOPMENT	GO_ENDOTHELIAL_CELL_DEVELOPMENT	57	-0.472848	-1.49344	0.026345	0.447098	0.427729	3068	tags=32%, list=17%, signal=26%	MYADM/S1PR2/PECAM1/RAP2C/TNF/MET/IL1B/IKBKB/TJP2/ID1/RAPGEF3/F11R/HAPLN2/WNT7B/WNT7A/PDE2A/STC1/PROC
GO_NEUROPEPTIDE_HORMONE_ACTIVITY	GO_NEUROPEPTIDE_HORMONE_ACTIVITY	18	0.635628	1.586	0.0264103	0.447098	0.427729	2091	tags=33%, list=12%, signal=30%	VGF/NPPA/QRFP/VIP/CALCB/CRH
GO_INTRINSIC_COMPONENT_OF_ENDOPLASMIC_RETICULUM_MEMBRANE	GO_INTRINSIC_COMPONENT_OF_ENDOPLASMIC_RETICULUM_MEMBRANE	151	0.351707	1.29607	0.0265106	0.447584	0.428195	5429	tags=42%, list=30%, signal=29%	RTN1/HLA-DRB3/HLA-DRB1/RNF180/UBXN8/MBOAT4/HLA-DPA1/SLC27A2/PGAP3/EMC10/EMC9/RRBP1/ELOVL2/DHRS9/GRAMD2A/CANX/TAPT1/TAP2/DERL2/ZMPSTE24/TBL2/HACD1/FICD/DNAJB12/SLC35B3/SPPL2A/PIGG/SEC61A1/ABCB9/EMC1/INSIG1/DHCR7/TAP1/SLC35B4/PDIA3/SGMS1/ERGIC3/HLA-DPB1/ESYT1/EIF2AK3/ATF6/HLA-DQB1/HSPA5/SLC35B1/XXYLT1/TMCO1/DOLPP1/BNIP1/DOLK/SELENOS/SGPL1/PIGT/TEX261/TAPBP/PREB/ELOVL6/EMC7/WFS1/ANKLE2/BSCL2/XBP1/HA…
GO_CYTOKINE_RECEPTOR_ACTIVITY	GO_CYTOKINE_RECEPTOR_ACTIVITY	92	0.410777	1.39365	0.026608	0.447584	0.428195	1971	tags=25%, list=11%, signal=22%	CCR1/IL17RB/CCR7/IL20RA/CCR4/CCR3/CCR6/IL3RA/IL12RB1/CXCR2/CSF2RB/CD4/LEPR/IL20RB/GFRA3/IL17RE/MPL/GPR75/GHR/GFRA2/IL5RA/IL17REL/CRLF2
GO_POSITIVE_REGULATION_OF_MULTICELLULAR_ORGANISM_GROWTH	GO_POSITIVE_REGULATION_OF_MULTICELLULAR_ORGANISM_GROWTH	28	0.5469	1.51536	0.0266403	0.447584	0.428195	1697	tags=29%, list=9%, signal=26%	POU3F2/DRD2/POU1F1/GPAM/BCL2/IGF2/GHR/FOXS1
GO_RESPONSE_TO_HEAT	GO_RESPONSE_TO_HEAT	171	0.344637	1.28844	0.0268393	0.449663	0.430183	3958	tags=27%, list=22%, signal=21%	CXCL10/SCARA5/THBS1/FGF1/IGF1/CXCL12/MSTN/CAMK2B/CD34/NOS1/ST8SIA1/HSPA6/HSPA2/HSPA8/CREBBP/DNAJA4/PDCL3/HSF5/P2RX3/HSP90AA1/DNAJA1/NUP42/BAG1/AKT1S1/CLPB/CHORDC1/PKLR/GCLC/TGFB1I1/EIF2B3/BAG2/TRPV4/HSPA1B/SLC52A3/HSPH1/RAE1/HSPA14/SEH1L/NUP35/SIRT1/AAAS/ATR/HMOX1/DNAJC2/DNAJB4/EIF2B4
GO_REGULATION_OF_MEMBRANE_PROTEIN_ECTODOMAIN_PROTEOLYSIS	GO_REGULATION_OF_MEMBRANE_PROTEIN_ECTODOMAIN_PROTEOLYSIS	22	-0.611045	-1.56287	0.0269235	0.449663	0.430183	3399	tags=50%, list=19%, signal=41%	SNX9/PTPN3/APOE/TNF/TIMP1/IL1B/SNX33/TIMP2/IL10/ADAM8/TNFRSF1B
GO_NEGATIVE_REGULATION_OF_T_CELL_APOPTOTIC_PROCESS	GO_NEGATIVE_REGULATION_OF_T_CELL_APOPTOTIC_PROCESS	18	0.633196	1.57993	0.0270209	0.449663	0.430183	2137	tags=44%, list=12%, signal=39%	CCL5/RAG1/DOCK8/IDO1/EFNA1/GPAM/CD27/PRKCQ
GO_POSITIVE_REGULATION_OF_STRESS_FIBER_ASSEMBLY	GO_POSITIVE_REGULATION_OF_STRESS_FIBER_ASSEMBLY	50	-0.504401	-1.55008	0.0270625	0.449663	0.430183	4418	tags=52%, list=24%, signal=39%	S100A10/EPHA1/LIMCH1/PFN2/PPM1E/SH3PXD2B/SORBS3/TESK1/PAK1/ARHGEF15/CD47/SYNPO2L/ARHGEF10L/RAC1/PXN/WNT4/ARHGEF10/LIMK1/SERPINF2/RGCC/RAPGEF3/SDC4/SMAD3/NOX4/APOA1/WNT11
GO_MAIN_AXON	GO_MAIN_AXON	61	-0.477935	-1.52891	0.0271387	0.449663	0.430183	3657	tags=38%, list=20%, signal=30%	IQCJ-SCHIP1/APBB1/C9orf72/CNTNAP1/SCN8A/DLG2/ADORA2A/EPB41L3/TRIM46/MAG/CNTNAP2/MBP/DLG4/DNM1/MAPT/KCNJ11/KCNC1/KCNAB2/SCN1B/THY1/NRCAM/TUBB4A/TNFRSF1B
GO_ACTIVIN_RECEPTOR_SIGNALING_PATHWAY	GO_ACTIVIN_RECEPTOR_SIGNALING_PATHWAY	38	-0.549598	-1.56898	0.0272424	0.449663	0.430183	4355	tags=42%, list=24%, signal=32%	MAGI2/ZC3H3/TGFBR2/ACVR2B/FST/CITED2/INHBA/IGSF1/INHBB/ACVR1C/DAND5/SHH/ACVRL1/SMAD3/GDF7/NODAL
GO_ACTIN_MONOMER_BINDING	GO_ACTIN_MONOMER_BINDING	27	-0.581753	-1.574	0.0272952	0.449663	0.430183	2528	tags=44%, list=14%, signal=38%	TMSB15B/TWF2/MTSS2/MYL3/NOS3/PKNOX2/LMOD3/MTSS1/TMSB15A/CORO1A/MYL4/COBL
GO_POSITIVE_REGULATION_OF_MYELINATION	GO_POSITIVE_REGULATION_OF_MYELINATION	17	-0.662731	-1.59209	0.0273743	0.449663	0.430183	2265	tags=35%, list=12%, signal=31%	ITGAX/HGF/MAG/MYRF/CST7/TNFRSF1B
GO_SPINAL_CORD_ASSOCIATION_NEURON_DIFFERENTIATION	GO_SPINAL_CORD_ASSOCIATION_NEURON_DIFFERENTIATION	12	-0.705235	-1.5771	0.027399	0.449663	0.430183	928	tags=33%, list=5%, signal=32%	TAL1/WNT1/GSX2/GDF7
GO_POSITIVE_REGULATION_OF_RECEPTOR_INTERNALIZATION	GO_POSITIVE_REGULATION_OF_RECEPTOR_INTERNALIZATION	22	0.586759	1.53464	0.0274382	0.449663	0.430183	468	tags=18%, list=3%, signal=18%	ANGPT1/SYK/EGF/DRD2
GO_EPITHELIAL_TUBE_FORMATION	GO_EPITHELIAL_TUBE_FORMATION	127	-0.383544	-1.35488	0.0275465	0.450332	0.430823	2696	tags=28%, list=15%, signal=24%	PTK7/IFT57/LMO4/PAX8/WNT4/RALA/PODXL/VASP/ADM/PRKACA/DVL1/DLC1/LHX2/TGFB1/HESX1/FOLR1/ALX1/PAX2/GRHL2/SALL4/SPINT2/RARA/BMP7/FGF8/SDC4/RARG/GDNF/SHROOM3/GREM1/TCAP/SPINT1/OVOL2/GDF7/GRHL3/NODAL/COBL
GO_SIDE_OF_MEMBRANE	GO_SIDE_OF_MEMBRANE	467	0.292007	1.21045	0.0276833	0.451461	0.431904	2133	tags=18%, list=12%, signal=16%	KLRK1/CXCL10/CCR1/ASTN1/HLA-DRB3/GNGT1/VCAM1/THBS1/HLA-DRB1/CCR7/CD36/SELL/FASLG/CD209/CCR4/CCR3/CCR6/ABCB1/IL3RA/SPTB/IL12RB1/KIT/CXCL12/TMC1/SNAP25/GPC4/GNG3/CD34/CXCR2/BTN1A1/RASAL3/CD4/AMOT/LRP2/LEPR/CD24/GFRA3/TRPM8/KCNJ5/RGS2/GNGT2/PALM/SPTA1/HLA-DPA1/CD163L1/CD226/CYTH1/STAC3/ADGRE1/HSPA8/LY6G5C/ITGAE/CHMP4A/CDH5/PLEKHA4/DMBT1/FES/GNG4/GHR/GFRA2/PLET1/PTPRC/CEACAM5/IL5RA/WNT2/ALOX15/CD248/…
GO_SPECIFIC_GRANULE_LUMEN	GO_SPECIFIC_GRANULE_LUMEN	58	-0.479033	-1.52113	0.0278116	0.452447	0.432847	2192	tags=21%, list=12%, signal=18%	CHIT1/FOLR3/HP/CAMP/TIMP2/PTPN6/JUP/HPSE/LRG1/SLPI/AOC1/LCN2
GO_MYELOID_LEUKOCYTE_MIGRATION	GO_MYELOID_LEUKOCYTE_MIGRATION	186	0.336604	1.27191	0.0280291	0.45362	0.433969	1393	tags=17%, list=8%, signal=16%	CXCL10/CCR1/SYK/SCG2/THBS1/CCR7/CCL5/PTPRO/VAV3/CXCL11/KIT/CXCL12/C3AR1/RIPOR2/MSTN/CCL2/CXCR2/CXCL17/PF4/CCL17/CD200/PDGFD/PLCB1/CAMK1D/EMILIN1/CYP19A1/IL1RN/NCKAP1L/SLIT2/BST1/CCL26/JAM3
GO_CELLULAR_RESPONSE_TO_CHEMICAL_STRESS	GO_CELLULAR_RESPONSE_TO_CHEMICAL_STRESS	324	-0.3282	-1.27103	0.0280681	0.45362	0.433969	3578	tags=24%, list=20%, signal=20%	CAMKK2/MAPK3/PDK1/CHD6/PDCD10/NET1/BNIP3/HTRA2/RELB/CAB39/GSR/SLC2A1/PXN/ANKZF1/PDGFRA/SESN2/FOS/EGFR/HSF1/ARHGEF2/GUCY1A1/ZNF277/PPARGC1B/SLC12A6/MEAK7/ANXA1/TNF/MET/DNMT3B/SLC25A23/HGF/LRRK2/RIPK3/PAX2/ANKRD2/NOS3/NR4A3/TP53INP1/KDM6B/TXNRD1/KLF4/BMP7/PRKCD/MAP3K5/DDIT3/ETS1/MAPT/FYN/JUN/FUT8/ERRFI1/IL18RAP/RGN/EPAS1/GPR37L1/NOX4/MAP1LC3A/IL10/MGAT3/NME8/APOA4/WNT1/MYLK/KLF2/MAPK10/RNF112/PPARG…
GO_RESPONSE_TO_ELECTRICAL_STIMULUS	GO_RESPONSE_TO_ELECTRICAL_STIMULUS	41	-0.518379	-1.51696	0.0280877	0.45362	0.433969	2876	tags=34%, list=16%, signal=29%	NSMF/CD14/HPCA/MYOG/NTRK1/GJB6/RAB3A/AKAP12/TH/RPE65/PPARGC1A/EEF1A2/P2RX7/EPO
GO_CYTOSOLIC_CALCIUM_ION_TRANSPORT	GO_CYTOSOLIC_CALCIUM_ION_TRANSPORT	171	0.343	1.28232	0.0282245	0.453998	0.434331	2573	tags=21%, list=14%, signal=18%	RYR2/CXCL10/F2RL3/CCR7/FASLG/TRPM2/CXCL11/JPH2/PLCD4/DRD2/NOS1/CD4/TRPA1/RYR1/PLCB1/CACNA2D1/AKAP6/GSTM2/DRD1/BCL2/JPH3/JPH1/P2RY6/PTPRC/PLN/P2RX3/IL13/CXCL9/GRIN2C/CAPN3/ANK2/LETM1/PLCE1/FGF2/ITPR2/HTR2C
GO_CLATHRIN_COAT	GO_CLATHRIN_COAT	40	-0.519692	-1.50973	0.0282526	0.453998	0.434331	1647	tags=15%, list=9%, signal=14%	AP3M2/BTBD8/AP1M2/NCALD/BAIAP2L2/SGIP1
GO_NEURON_RECOGNITION	GO_NEURON_RECOGNITION	48	-0.498941	-1.51992	0.0283834	0.453998	0.434331	2436	tags=29%, list=13%, signal=25%	PCDH12/TNN/CNTN4/FEZF2/CNTNAP2/ROBO4/NCAM2/ROBO3/CXCR4/OPCML/FOXG1/NRCAM/EPHA3/IGSF9
GO_NEUROTRANSMITTER_BINDING	GO_NEUROTRANSMITTER_BINDING	48	-0.499895	-1.52282	0.0283834	0.453998	0.434331	2090	tags=27%, list=12%, signal=24%	CHRNA2/GLRA3/SLC6A8/CHRNA3/CHRNE/GRIN1/GRIN3B/HTR2B/HTR1F/ACHE/SLC6A11/CHRNB4/GNMT
GO_NEURON_PROJECTION_GUIDANCE	GO_NEURON_PROJECTION_GUIDANCE	273	-0.335351	-1.2799	0.0285784	0.456023	0.436268	3348	tags=29%, list=18%, signal=24%	DOK5/DOK4/PTK2/RHOBTB3/RAC1/EFNA5/CYFIP2/UNC5A/PIK3CA/SIAH1/DSCAML1/LRP1/PLXNA3/VLDLR/TUBB2B/VASP/GBX2/NRP2/TUBB3/DVL1/PLXNB3/SH3KBP1/NIBAN2/BDNF/LHX2/EFNB1/NRXN1/ISL1/CNTN4/NTRK1/FEZF2/NR4A3/GAB2/SEMA3B/DPYSL2/ROBO4/BMP7/SEMA6B/IRS2/SEMA6D/DAB1/SEMA7A/GRB10/SHH/KIF5A/RAC2/SPTBN2/NECTIN1/FGF8/FYN/PLXNA2/ROBO3/DOK6/NTN5/GDNF/KIF5C/SEMA3F/BMPR1B/KLF7/SEMA4A/SCN1B/SEMA5B/NRXN3/CHL1/NCAM1/SEMA6A/SEMA…
GO_INTEGRIN_BINDING	GO_INTEGRIN_BINDING	132	0.372973	1.33948	0.028962	0.459346	0.439447	1972	tags=20%, list=11%, signal=18%	ADAMTS5/SYK/FAP/PTN/VCAM1/THBS1/ISG15/FGF1/IGF1/EGFL6/CXCL12/CCN6/TGFBI/EDIL3/FBN1/EMILIN1/COL16A1/ITGB8/CD226/CDH26/ACTN2/JAM3/IGF2/COL5A1/COL4A3/P4HB/COL3A1
GO_EPOXYGENASE_P450_PATHWAY	GO_EPOXYGENASE_P450_PATHWAY	17	0.635802	1.57955	0.0290987	0.459346	0.439447	981	tags=41%, list=5%, signal=39%	CYP1B1/CYP2J2/CYP1A1/CYP2C19/CYP2C18/CYP2C9/CYP2C8
GO_MULTICELLULAR_ORGANISMAL_RESPONSE_TO_STRESS	GO_MULTICELLULAR_ORGANISMAL_RESPONSE_TO_STRESS	69	0.437085	1.42714	0.0291084	0.459346	0.439447	2091	tags=28%, list=12%, signal=24%	THBS1/BRINP1/DPP4/RAG1/MAPK8IP2/GRIK2/RET/RELN/NOS1/TRPA1/IDO1/TACR1/DRD1/BCL2/MEF2C/NEUROD2/CACNA1B/P2RX3/CRH
GO_NEURON_CELLULAR_HOMEOSTASIS	GO_NEURON_CELLULAR_HOMEOSTASIS	33	-0.538058	-1.52009	0.0291309	0.459346	0.439447	812	tags=15%, list=4%, signal=14%	P2RY4/ATP2B2/CX3CL1/CALB2/CALB1
GO_STEROL_TRANSPORTER_ACTIVITY	GO_STEROL_TRANSPORTER_ACTIVITY	21	-0.624117	-1.57489	0.0291309	0.459346	0.439447	3291	tags=48%, list=18%, signal=39%	STARD5/GRAMD1C/APOE/GRAMD1A/STAR/NPC1/APOA4/APOA1/ABCG1/ABCA1
GO_HORMONE_BINDING	GO_HORMONE_BINDING	93	-0.419199	-1.40807	0.0292119	0.459536	0.439629	2275	tags=25%, list=13%, signal=22%	EDNRB/SCTR/GUCY2C/CHRNA2/VIPR2/CRHR2/IGF1R/OXTR/CHRNA3/CALCRL/CHRNE/RAMP1/CALCR/NPR1/MC5R/RAMP2/ACHE/HCRTR2/PTH1R/ALDH1A1/GIPR/CHRNB4/GUCY2D
GO_REGULATION_OF_T_HELPER_CELL_DIFFERENTIATION	GO_REGULATION_OF_T_HELPER_CELL_DIFFERENTIATION	31	-0.559581	-1.55146	0.0293495	0.460294	0.440354	2563	tags=39%, list=14%, signal=33%	ANXA1/RIPK2/RARA/HLX/NLRP3/NFKBIZ/TNFSF4/IRF4/JAK3/BCL6/IL23R/IL23A
GO_NEGATIVE_REGULATION_OF_GLIAL_CELL_PROLIFERATION	GO_NEGATIVE_REGULATION_OF_GLIAL_CELL_PROLIFERATION	12	0.712772	1.61219	0.0293981	0.460294	0.440354	260	tags=17%, list=1%, signal=16%	PTN/ASCL2
GO_SARCOPLASMIC_RETICULUM_MEMBRANE	GO_SARCOPLASMIC_RETICULUM_MEMBRANE	38	0.512699	1.50299	0.029477	0.460449	0.440502	1720	tags=24%, list=9%, signal=21%	RYR2/JPH2/CAMK2B/NOS1/RYR1/AKAP6/JPH3/JPH1/PLN
GO_HYDROLASE_ACTIVITY_ACTING_ON_ACID_PHOSPHORUS_NITROGEN_BONDS	GO_HYDROLASE_ACTIVITY_ACTING_ON_ACID_PHOSPHORUS_NITROGEN_BONDS	162	-0.373289	-1.35836	0.029598	0.461258	0.441276	2559	tags=25%, list=14%, signal=21%	PIK3IP1/MST1L/ACE/F3/HGF/PRSS48/CTRB1/RBP3/HP/PRSS33/F2/TMPRSS11E/OVCH1/KLK8/TPP1/PRSS53/PLAT/PCSK5/TMPRSS6/PRSS3/PCSK9/KLK1/RHBDL2/CTRC/PRSS36/ACR/HGFAC/PRTN3/C2/ACHE/MMP1/HABP2/TMPRSS2/ADAM8/KLK14/DPP6/MMP7/TMPRSS4/PROC/MMP9
GO_REGULATION_OF_LEUKOCYTE_PROLIFERATION	GO_REGULATION_OF_LEUKOCYTE_PROLIFERATION	202	-0.342304	-1.27434	0.0298146	0.461561	0.441566	2763	tags=25%, list=15%, signal=21%	GNRH1/PELI1/CCDC88B/ANXA1/RIPK2/TLR9/LST1/IL1B/IL2RA/EFNB1/CLECL1/RIPK3/CLC/CD1D/CD70/TNFSF9/IRS2/PYCARD/SHH/RAC2/PDE5A/TNFSF4/SDC4/PTPN6/SASH3/JAK3/HHEX/CD55/CD74/CD6/CORO1A/TNFSF8/PTPN22/GREM1/CD300A/IL10/TNFSF18/BCL6/IL23R/LMO1/HLA-DMB/VSIR/NFATC2/INPP5D/IL23A/EPO/BTK/TNFRSF1B/ZP4/SCGB1A1
GO_POSTSYNAPTIC_ENDOCYTIC_ZONE	GO_POSTSYNAPTIC_ENDOCYTIC_ZONE	10	0.718275	1.54181	0.0298908	0.461561	0.441566	104	tags=20%, list=1%, signal=20%	MX1/MX2
GO_VAGINA_DEVELOPMENT	GO_VAGINA_DEVELOPMENT	10	0.71825	1.54176	0.0298908	0.461561	0.441566	1477	tags=30%, list=8%, signal=28%	RBP4/LRP2/WNT5A
GO_CONDENSED_CHROMOSOME_OUTER_KINETOCHORE	GO_CONDENSED_CHROMOSOME_OUTER_KINETOCHORE	14	0.667901	1.55441	0.0299525	0.461561	0.441566	3652	tags=57%, list=20%, signal=46%	CCNB1/NDC80/BUB1/PLK1/SKA3/SKA1/CENPF/BUB1B
GO_LIPID_TRANSPORTER_ACTIVITY	GO_LIPID_TRANSPORTER_ACTIVITY	114	-0.398207	-1.37722	0.0299634	0.461561	0.441566	3694	tags=32%, list=20%, signal=26%	ABCA5/ABCC1/PLEKHA8/ABCA13/ANO7/SLCO1A2/STARD5/OSBPL5/PLSCR3/PRELID3B/GRAMD1C/APOE/GRAMD1A/PITPNC1/ABCA3/ATP8B1/STAR/ABCA7/SLC27A3/ABCA2/SLC10A1/SLC51B/ABCA4/SLC27A1/MTTP/PLTP/SLC51A/NPC1/APOA4/APOA1/ABCG1/ANO9/TMEM30B/ABCA1/STRA6/ANO3/SLCO2B1
GO_ALPHA_ACTININ_BINDING	GO_ALPHA_ACTININ_BINDING	28	-0.578893	-1.57576	0.0300695	0.462129	0.442109	3709	tags=46%, list=20%, signal=37%	PALLD/PDLIM4/MYOM3/TTN/MYOM2/ADORA2A/PDLIM3/CACNA1C/MAGI1/RARA/MYOM1/PDLIM2/LDB3
GO_CRISTAE_FORMATION	GO_CRISTAE_FORMATION	32	0.529727	1.50432	0.0303096	0.463681	0.443595	5213	tags=62%, list=29%, signal=45%	DMAC2L/LETM1/ATP5ME/ATP5MC1/OMA1/ADCK1/MICOS13/SAMM50/ATP5MC2/ATP5F1E/ATP5MG/ATP5F1D/ATP5MF/AFG3L2/UQCC3/IMMT/CHCHD3/DNAJC11/ATP5PO/ATP5F1A
GO_OXIDOREDUCTASE_ACTIVITY_ACTING_ON_PAIRED_DONORS_WITH_INCORPORATION_OR_REDUCTION_OF_MOLECULAR_OXYGEN_REDUCED_FLAVIN_OR_FLAVOPROTEIN_AS_ONE_DONOR_AND_INCORPORATION_OF_ONE_ATOM_OF_OXYGEN	GO_OXIDOREDUCTASE_ACTIVITY_ACTING_ON_PAIRED_DONORS_WITH_INCORPORATION_OR_REDUCTION_OF_MOLECULAR_OXYGEN_REDUCED_FLAVIN_OR_FLAVOPROTEIN_AS_ONE_DONOR_AND_INCORPORATION_OF_ONE_ATOM_OF_OXYGEN	32	0.529839	1.50463	0.0303096	0.463681	0.443595	981	tags=28%, list=5%, signal=27%	CYP1B1/CYP2J2/CYP1A1/CYP2C19/CYP2C18/CYP2C9/CYP4X1/CYP19A1/CYP2C8
GO_ANTIGEN_PROCESSING_AND_PRESENTATION_OF_PEPTIDE_ANTIGEN	GO_ANTIGEN_PROCESSING_AND_PRESENTATION_OF_PEPTIDE_ANTIGEN	176	0.336463	1.26199	0.0307813	0.465988	0.445801	4406	tags=34%, list=24%, signal=26%	HLA-DRB3/CYBB/HLA-DRB1/CD36/CD209/KIF4B/DYNC1I1/CD207/CTSS/HLA-DMA/HLA-DOB/HLA-DPA1/PSMB10/PSME2/KIF4A/PSMA3/LAG3/FCGR2B/HFE/TAPBPL/CANX/PSME1/TAP2/CTSD/PSMB5/ERAP1/CENPE/PSMC1/CTSV/PSMC3/LGMN/SEC23A/PSMC5/PSMA4/PSMB4/RACGAP1/ITGAV/KIF23/PSMD1/TAP1/PDIA3/KIF15/CLTC/LNPEP/PSMC6/PSME3/DYNC1LI1/HLA-DPB1/PSMB8/KIF2C/HLA-DQB1/AP1S3/PSMB2/DYNLL1/PSMB9/AP2S1/PSMA6/PSMA5/PSMA7
GO_POSITIVE_REGULATION_OF_CALCIUM_ION_IMPORT	GO_POSITIVE_REGULATION_OF_CALCIUM_ION_IMPORT	21	-0.618706	-1.56124	0.0308933	0.465988	0.445801	1204	tags=33%, list=7%, signal=31%	PDGFB/ATP2A1/CALCR/ATP2C2/STC1/GRM6/TRPV3
GO_GLOMERULAR_EPITHELIUM_DEVELOPMENT	GO_GLOMERULAR_EPITHELIUM_DEVELOPMENT	21	0.613365	1.59217	0.0309269	0.465988	0.445801	1976	tags=33%, list=11%, signal=30%	PTPRO/PROM1/CD34/CD24/KLF15/WT1/NPHS1
GO_REGULATION_OF_CALCIUM_MEDIATED_SIGNALING	GO_REGULATION_OF_CALCIUM_MEDIATED_SIGNALING	92	0.406629	1.37957	0.030959	0.465988	0.445801	2169	tags=22%, list=12%, signal=19%	SYK/IGF1/GBP1/JPH2/NOS1/PLEK/CD4/TBC1D10C/AKAP6/GSTM2/JPH3/BST1/JPH1/P2RY6/LMCD1/NEUROD2/PLN/P2RX3/CD3E/SLA2
GO_INVADOPODIUM	GO_INVADOPODIUM	16	0.647285	1.57978	0.0309716	0.465988	0.445801	673	tags=19%, list=4%, signal=18%	FAP/DPP4/NOX1
GO_REGULATION_OF_POSTSYNAPTIC_MEMBRANE_NEUROTRANSMITTER_RECEPTOR_LEVELS	GO_REGULATION_OF_POSTSYNAPTIC_MEMBRANE_NEUROTRANSMITTER_RECEPTOR_LEVELS	66	0.424637	1.37559	0.0309924	0.465988	0.445801	576	tags=12%, list=3%, signal=12%	MX1/MX2/GRIP1/CPLX1/SNAP25/GPC4/GRIP2/DRD3
GO_NUCLEOTIDYLTRANSFERASE_ACTIVITY	GO_NUCLEOTIDYLTRANSFERASE_ACTIVITY	123	0.369319	1.32353	0.030995	0.465988	0.445801	5003	tags=37%, list=28%, signal=27%	OAS2/OAS1/OAS3/CRPPA/PNPT1/POLN/POLR3B/POLE4/TENT5A/MAB21L1/POLR3H/CGAS/PCYT2/CRCP/FICD/PAPSS2/GMPPB/TENT5C/EIF2B3/PCYT1A/PRIM1/NMNAT1/POLR3C/POLR2L/POLR3F/POLR2G/CTU1/POLE2/UGP2/CMAS/TEP1/GMPPA/PCYT1B/POLA1/DKC1/POLE3/POLR1A/REV3L/POLH/NMNAT2/POLR1B/POLR3GL/YRDC/THG1L/POLR2I
GO_EXTRACELLULAR_MATRIX	GO_EXTRACELLULAR_MATRIX	486	0.290339	1.20276	0.0310847	0.465988	0.445801	2400	tags=23%, list=13%, signal=21%	COL5A3/ADAMTS5/SERPINA3/PTN/SMOC1/EYS/FLRT2/THBS1/MMP3/ANGPTL6/FGF1/TNC/COL19A1/ADAMTS20/CPN2/LGALS9/ADAMTS15/MMP13/MMP24/SULF1/EGFL6/SPP2/CXCL12/CCN6/GPC4/SRPX/MFAP4/EFEMP1/ACAN/TLR3/LAMA2/LAMA1/RELN/GPLD1/PF4/NPPA/LUM/COL21A1/EMILIN3/PLSCR1/TGFBI/CTSS/MMP21/MATN2/EDIL3/SERPINF1/LTBP2/WNT5B/ADAMTS2/FBN1/TGM4/SERPINH1/EMILIN1/ECM1/MGP/AEBP1/COL16A1/SPOCK2/TNR/LRRC24/CCDC80/LRIG3/COL24A1/GPC1/MATN…
GO_REGULATION_OF_MRNA_SPLICING_VIA_SPLICEOSOME	GO_REGULATION_OF_MRNA_SPLICING_VIA_SPLICEOSOME	96	0.390141	1.33136	0.0312385	0.465988	0.445801	6162	tags=46%, list=34%, signal=30%	MBNL3/SRSF6/RBFOX1/SRSF8/SRSF3/RBM3/FMR1/RBM11/NCL/U2AF2/SREK1/RBM8A/RBM7/TRA2A/KHDRBS3/NPM1/TRA2B/RBMXL1/RBM15/SF3B4/SRSF12/SRSF7/C1QBP/SRSF2/RBM25/PRDX6/HNRNPA2B1/NUP98/DDX5/NSRP1/RBM4B/SON/RBFOX3/SAP18/HNRNPK/RBMX/SRSF10/WTAP/HNRNPA1/METTL16/MAGOH/CELF4/HNRNPU/SRSF1
GO_CHEMOKINE_RECEPTOR_BINDING	GO_CHEMOKINE_RECEPTOR_BINDING	49	0.473575	1.44124	0.0313538	0.465988	0.445801	2053	tags=27%, list=11%, signal=24%	CXCL10/STAT1/CCL5/CXCL11/CXCL12/CCL2/PF4/CCL17/CCL26/CXCL16/DEFB109B/CXCL9/CXCL14
GO_LYMPHOCYTE_CHEMOTAXIS	GO_LYMPHOCYTE_CHEMOTAXIS	49	0.473571	1.44123	0.0313538	0.465988	0.445801	1477	tags=20%, list=8%, signal=19%	KLRK1/CXCL10/CYP7B1/CCL5/CXCL11/CCL2/CCL17/CCL26/CXCL16/WNT5A
GO_POSITIVE_REGULATION_OF_CATION_CHANNEL_ACTIVITY	GO_POSITIVE_REGULATION_OF_CATION_CHANNEL_ACTIVITY	63	0.458033	1.4667	0.0313692	0.465988	0.445801	1366	tags=24%, list=8%, signal=22%	LRRC26/GALR2/JPH2/FGF14/RELN/CCL2/NPPA/CTSS/CACNA2D1/AKAP6/GSTM2/KCNE2/STAC3/ACTN2/P2RY6
GO_COPI_COATED_VESICLE_MEMBRANE	GO_COPI_COATED_VESICLE_MEMBRANE	20	0.60641	1.55429	0.0313742	0.465988	0.445801	6682	tags=80%, list=37%, signal=51%	COPZ2/DIPK2A/TMEM199/ARFGAP2/COPA/TMED3/TMED2/COPG2/ARCN1/KDELR3/TMED7/COPB2/COPG1/COPB1/COPE/SCYL1
GO_BLOOD_MICROPARTICLE	GO_BLOOD_MICROPARTICLE	100	0.387696	1.33565	0.0314515	0.465988	0.445801	2182	tags=21%, list=12%, signal=19%	ACTG2/SERPINA3/OAZ3/CPN2/POTEE/CFH/TMPRSS13/C4B/ACTA1/HSPA6/C8G/HSPA2/HSPA8/C1S/HPX/CFB/C8A/ACTC1/CFHR3/C1R/PROS1
GO_RESPONSE_TO_REACTIVE_OXYGEN_SPECIES	GO_RESPONSE_TO_REACTIVE_OXYGEN_SPECIES	210	-0.35172	-1.31714	0.0315083	0.465988	0.445801	3188	tags=27%, list=18%, signal=23%	PXN/ANKZF1/PDGFRA/SESN2/FOS/EGFR/TXNIP/APOE/HSF1/PLK3/PTPRN/ZNF277/PPARGC1B/STAR/ANXA1/TNF/MET/DUSP1/HGF/LRRK2/HP/RIPK3/PAX2/NOS3/NR4A3/KDM6B/KLF4/BMP7/PRKCD/MAP3K5/ETS1/MAPT/FYN/JUN/HBA2/IL18RAP/RGN/PTK2B/GPR37L1/FKBP1B/MAP1LC3A/FOSL1/S100A7/IL10/NME8/APOA4/KLF2/RNF112/AREG/PPARGC1A/TRPC6/GNAO1/NCF1/BTK/LCN2/MMP9/SCGB1A1
GO_DEFENSE_RESPONSE_TO_GRAM_POSITIVE_BACTERIUM	GO_DEFENSE_RESPONSE_TO_GRAM_POSITIVE_BACTERIUM	76	-0.441938	-1.4575	0.0316948	0.467599	0.447343	2554	tags=29%, list=14%, signal=25%	TNF/RIPK2/C10orf99/RARRES2/REG3G/PGLYRP4/NLRP3/CAMP/H2BC4/FGR/H2BC12/H2BC7/TNFSF8/RNASE7/H2BC21/H2BC8/LTA/ACP5/LYG2/P2RX7/H2BC11/KRT6A
GO_HISTONE_EXCHANGE	GO_HISTONE_EXCHANGE	57	0.451915	1.41231	0.0317998	0.467599	0.447343	3938	tags=40%, list=22%, signal=32%	H4C4/H4-16/PIWIL1/H4C9/CENPS/H4C5/H4C2/H4C13/CENPA/CENPL/ANP32E/CENPU/SMARCA5/CENPI/CENPM/MIS18BP1/NPM1/KNL1/HJURP/PTMA/H4C12/DMAP1/H4C3
GO_INO80_TYPE_COMPLEX	GO_INO80_TYPE_COMPLEX	25	0.562736	1.5188	0.0318276	0.467599	0.447343	4464	tags=44%, list=25%, signal=33%	ING3/INO80C/KAT5/ANP32E/MCRS1/ACTR8/DMAP1/INO80/ACTR5/BRD8/SRCAP
GO_POSITIVE_REGULATION_OF_ION_TRANSPORT	GO_POSITIVE_REGULATION_OF_ION_TRANSPORT	253	0.325121	1.2754	0.0320587	0.469191	0.448866	2486	tags=21%, list=14%, signal=19%	RYR2/CXCL10/CCR1/F2RL3/KMO/CCL5/WNK2/ABCB1/ACE2/LRRC26/CXCL11/GALR2/CXCL12/JPH2/FGF14/DRD2/RELN/CCL2/NOS1/NPPA/CD4/ABAT/CTSS/NKX2-5/CACNA2D1/AKAP6/GSTM2/KCNQ1/KCNE2/DRD1/HSPA2/STAC3/SLC6A4/ADORA1/P2RY1/ACTN2/P2RY6/ATP1B2/MAP2K6/PLA2R1/CHRNB2/P2RX3/IL13/SLC6A1/CXCL9/CRH/TACR2/ANK3/CAPN3/ATP1B1/ANK2/KCNE5/ATP8A2/KIF5B
GO_RNA_SPLICING	GO_RNA_SPLICING	420	0.298175	1.21973	0.032118	0.469191	0.448866	6259	tags=44%, list=35%, signal=29%	MBNL3/RBMXL2/WT1/SRSF6/HSPA8/RBFOX1/DDX39A/NCBP2L/ALYREF/SRSF8/SRRT/SFPQ/FUS/SRSF3/RBM3/FMR1/SNRNP25/U2AF1L4/ACIN1/RBM11/CCAR1/PQBP1/LSM5/DDX1/U2AF1L5/NCL/HTATSF1/U2AF2/CLK4/SREK1/RBM8A/RBM7/ZNF326/CSTF2T/TRA2A/UPF3B/KHDRBS3/YBX1/PCF11/NPM1/PRPF39/POLR2L/TRA2B/AAR2/POLR2G/GEMIN6/DHX9/CPSF2/THOC1/RBMXL1/HNRNPUL1/RBM15/DHX15/SMNDC1/YJU2/SF1/SF3B4/HNRNPLL/GEMIN4/TXNL4A/SCAF11/AQR/RPS26/PRPF18/SNRPE/…
GO_AXON_EXTENSION	GO_AXON_EXTENSION	117	-0.397559	-1.38267	0.0322172	0.469191	0.448866	4042	tags=38%, list=22%, signal=30%	GDI1/SIN3A/DISC1/PTPRS/ULK2/VEGFA/LAMB2/RTN4/GSK3B/IFRD1/TWF2/C9orf72/RAPH1/RAB11A/LIMK1/APOE/TRPV2/LRP1/PLXNA3/NRP2/ULK1/TNFRSF12A/DVL1/LHX2/TRIM46/AUTS2/MAG/SEMA3B/DPYSL2/SEMA6B/SEMA6D/DBN1/SEMA7A/MAPT/DCLK1/SEMA3F/SEMA4A/SEMA5B/SEMA6A/SEMA4B/PLXNA4/SEMA3E/NRCAM/POU4F3/ISLR2
GO_CONDENSED_NUCLEAR_CHROMOSOME_KINETOCHORE	GO_CONDENSED_NUCLEAR_CHROMOSOME_KINETOCHORE	15	0.662029	1.58122	0.0322173	0.469191	0.448866	3662	tags=67%, list=20%, signal=53%	REC8/PMF1/CCNB1/NDC80/CENPA/BUB1/PLK1/MIS18BP1/BUB1B/NUF2
GO_REGULATION_OF_LONG_TERM_SYNAPTIC_DEPRESSION	GO_REGULATION_OF_LONG_TERM_SYNAPTIC_DEPRESSION	12	0.705616	1.596	0.0324825	0.472022	0.451574	2378	tags=58%, list=13%, signal=51%	DGKI/ADCY8/KCNB1/ADORA1/GRID2/FMR1/PPP1R9A
GO_DIGESTIVE_SYSTEM_DEVELOPMENT	GO_DIGESTIVE_SYSTEM_DEVELOPMENT	135	-0.381432	-1.35112	0.0327982	0.475574	0.454971	2386	tags=24%, list=13%, signal=21%	RARB/SIX2/EDNRB/NKX2-2/RARRES2/HRH2/DNAAF1/BARX1/HLX/OXTR/ITGA6/FOXL1/CDKN1C/DAB1/SHH/SPDEF/TCF7/TCF21/PCSK5/PTK6/SALL1/GATA6/RBPMS2/CCDC40/SMAD3/HOXD13/ITGB4/GLI1/OVOL2/STRA6/WNT11/NODAL/COBL
GO_NEGATIVE_REGULATION_OF_KINASE_ACTIVITY	GO_NEGATIVE_REGULATION_OF_KINASE_ACTIVITY	235	-0.350814	-1.3307	0.0329425	0.47663	0.455982	2950	tags=23%, list=16%, signal=19%	APOE/IPO7/CORO1C/SPRED3/CIB1/SH3BP5/RGS14/GMFG/PIK3IP1/SPRY4/CDKN2A/ADORA2A/DVL1/INCA1/DUSP1/DEPTOR/PRKAG2/IL1B/CBLC/SOCS3/CDKN2D/IGF1R/SPRY1/ITPRIP/BMP7/PRKCD/CDKN1C/PPP2R5A/IRS2/PYCARD/SPRY2/MAPT/FOXA2/PTK6/GPRC5A/ERRFI1/PTPN6/RGN/TRIB1/DUSP10/HHEX/DUSP6/DUSP4/GCKR/PTPN22/CD300A/PPP1R1B/THY1/DUSP5/CDKN2B/DUSP19/TESC/SERPINB3
GO_RNA_HELICASE_ACTIVITY	GO_RNA_HELICASE_ACTIVITY	74	0.420762	1.39022	0.0330451	0.476938	0.456277	5254	tags=41%, list=29%, signal=29%	DHX58/IFIH1/DDX60/DDX60L/DDX58/DDX25/MOV10L1/DDX39A/MOV10/DDX49/DDX3X/DDX6/DDX1/DHX34/DHX37/FANCM/DHX29/DHX9/DHX15/DDX43/AQR/EIF4A1/DDX51/BRIP1/DDX5/DDX10/DDX55/DDX56/DDX23/DHX33
GO_CYTOPLASMIC_PATTERN_RECOGNITION_RECEPTOR_SIGNALING_PATHWAY_IN_RESPONSE_TO_VIRUS	GO_CYTOPLASMIC_PATTERN_RECOGNITION_RECEPTOR_SIGNALING_PATHWAY_IN_RESPONSE_TO_VIRUS	27	0.551324	1.51082	0.0331068	0.476938	0.456277	2156	tags=30%, list=12%, signal=26%	DHX58/IFIH1/DDX60/IRF7/DDX58/TRIM15/USP17L2/ZCCHC3
GO_POTASSIUM_CHANNEL_ACTIVITY	GO_POTASSIUM_CHANNEL_ACTIVITY	111	0.381722	1.34542	0.0331887	0.476939	0.456277	2050	tags=28%, list=11%, signal=25%	KCNK12/KCNQ3/KCNK10/GRIK4/LRRC26/KCNH1/SNAP25/GRIK2/KCNE4/CCT8L2/HCN4/KCNS2/KCNG2/KCNIP3/KCNJ5/KCNB1/HCN1/KCNQ1/KCNE2/GRIK5/KCNMA1/KCNIP4/KCNJ15/KCNJ16/KCNT2/KCNK3/KCNK4/KCNJ13/KCNV1/KCNK13/FXYD4
GO_NEGATIVE_REGULATION_OF_B_CELL_PROLIFERATION	GO_NEGATIVE_REGULATION_OF_B_CELL_PROLIFERATION	14	-0.665262	-1.53956	0.0332498	0.476939	0.456277	729	tags=29%, list=4%, signal=27%	CD300A/IL10/INPP5D/BTK
GO_REGULATION_OF_RELEASE_OF_SEQUESTERED_CALCIUM_ION_INTO_CYTOSOL	GO_REGULATION_OF_RELEASE_OF_SEQUESTERED_CALCIUM_ION_INTO_CYTOSOL	74	0.420321	1.38876	0.0333739	0.476962	0.4563	2354	tags=23%, list=13%, signal=20%	RYR2/CXCL10/F2RL3/CXCL11/JPH2/NOS1/AKAP6/GSTM2/DRD1/JPH3/JPH1/P2RY6/PLN/IL13/CXCL9/CAPN3/ANK2
GO_ATPASE_ACTIVITY_COUPLED	GO_ATPASE_ACTIVITY_COUPLED	276	0.316931	1.24955	0.0333945	0.476962	0.4563	4473	tags=29%, list=25%, signal=22%	DNAH17/DHX58/DNAH10/IFIH1/KIF26B/DDX60/DYNC1I1/DDX60L/DDX58/DNAH3/HELZ2/HSPA6/DDX25/MYO7A/HSPA2/MOV10L1/DQX1/HSPA8/DDX39A/PIF1/KIF14/DNAH6/MYH7/KIF1A/MYH14/GINS1/KATNAL2/HSP90AA1/MCM9/HFM1/NBN/MOV10/SLFN11/DDX49/DDX3X/KIF5B/DDX6/DDX1/DHX34/SMARCA5/KIF18B/GTF2H1/MSH3/PSMC1/HELB/CHD3/DHX37/RAD51C/MYL6/CHTF8/FANCM/PBRM1/YME1L1/HSPA1B/DHX29/HSPA14/DHX9/KIF16B/DHX15/DDX43/MYH3/RAD51D/ASCC3/CHD1L/DSCC1…
GO_AMMONIUM_TRANSPORT	GO_AMMONIUM_TRANSPORT	90	0.39288	1.33172	0.0336365	0.479392	0.458624	2138	tags=28%, list=12%, signal=25%	SYK/OAZ3/CXCL12/GPM6B/DRD2/SYT9/DRD3/NOS1/NPPA/ABAT/SLC22A1/DRD1/SLC6A4/SLC22A3/SYT2/CNR1/HTR1B/SLC25A47/CHRNB2/SLC25A48/CRH/TACR2/SYT8/SYT11/SLC12A2
GO_COGNITION	GO_COGNITION	278	0.318893	1.25927	0.0337761	0.480221	0.459417	2134	tags=18%, list=12%, signal=16%	PAK6/PTN/DGKI/SLC8A2/KCNK10/BRINP1/RAG1/MAPK8IP2/ADCY8/SLC24A2/ADCY1/RASGRF1/GALR2/KIT/NPAS4/SNAP25/DRD2/RELN/PDE1B/DRD3/OPRL1/ARMCX5-GPRASP2/TAFA2/PLCB1/VIP/SERPINF1/POMK/LRRN4/TBR1/DRD1/CBR3/TNR/JPH3/SLC6A4/ADORA1/C1QL1/MEF2C/NEUROD2/DRD5/CNR1/CLDN5/KCNK4/CRHBP/CHRNB2/PAK5/LHCGR/SLC6A1/TTBK1/CRH/TACR2/SYT11
GO_TRANSLATIONAL_TERMINATION	GO_TRANSLATIONAL_TERMINATION	105	0.378113	1.31545	0.0338765	0.480221	0.459417	6835	tags=56%, list=38%, signal=35%	SHFL/MRPL24/MRPL54/MRPS33/MRPL9/MRPL48/MRPL17/MRPL27/MRPL53/MRPL20/MRPL51/MRPL57/MRPL39/MRPS17/MRPL58/MRPS21/MRPL36/MTRF1L/AURKAIP1/ABCE1/MRPL40/MRPL37/MRPL35/MRPS28/GADD45GIP1/MRPL50/MRPS15/MRPL1/MRPL52/MRPL11/MRPL49/MRPL32/DAP3/MRPL21/MRPS11/MRPS6/MRPL3/MRPL30/MRPS26/N6AMT1/MRPL45/EIF5AL1/C12orf65/MRPS36/MRPS12/MRPS24/MRPS10/TRMT112/CHCHD1/MRPL12/MRPL41/MRPS27/MRPS9/EIF5A/MRPS16/UPF1/MRPL47/MRP…
GO_HYDROLASE_ACTIVITY_ACTING_ON_CARBON_NITROGEN_BUT_NOT_PEPTIDE_BONDS_IN_CYCLIC_AMIDINES	GO_HYDROLASE_ACTIVITY_ACTING_ON_CARBON_NITROGEN_BUT_NOT_PEPTIDE_BONDS_IN_CYCLIC_AMIDINES	32	-0.54492	-1.51972	0.0339106	0.480221	0.459417	3287	tags=44%, list=18%, signal=36%	APOBEC3G/AMPD3/ADARB2/AMPD2/ADAT2/ADA2/APOBEC3C/APOBEC2/AMPD1/AICDA/APOBEC3H/APOBEC3A/GDA/CDA
GO_MEMORY	GO_MEMORY	113	0.375881	1.33119	0.0341118	0.482046	0.461164	1227	tags=17%, list=7%, signal=16%	PAK6/PTN/SLC8A2/KCNK10/BRINP1/ADCY8/SLC24A2/ADCY1/RASGRF1/NPAS4/DRD2/RELN/TAFA2/PLCB1/SERPINF1/LRRN4/DRD1/JPH3/SLC6A4
GO_TRNA_METABOLIC_PROCESS	GO_TRNA_METABOLIC_PROCESS	182	0.344994	1.29941	0.0344026	0.484157	0.463183	5314	tags=36%, list=29%, signal=26%	PSTK/ELAC1/ADAT3/DUS3L/TRMO/SLFN13/TYW1B/WARS1/OSGEP/TRMT6/LAGE3/DDX1/TRMT61A/SEPHS1/ELP6/VARS2/TRMT2B/POP5/RARS1/TYW3/TARS3/EARS2/AIMP2/THUMPD2/METTL1/HARS1/RPP40/ANKRD16/TP53RK/WDR4/TRMT44/CTU1/RPP38/TRMU/CDKAL1/WARS2/HSD17B10/LCMT2/KTI12/AARSD1/THUMPD1/POP1/RPP21/THADA/SARS2/EXOSC3/RPP25/ELAC2/GATB/GATC/FARSB/CARS2/DARS2/PUS1/TYW1/CLP1/THG1L/ALKBH8/YARS2/PRORP/NSUN2/POP7/RTRAF/RTCB/SEPSECS/RPU…
GO_CHEMOKINE_C_X_C_MOTIF_LIGAND_2_PRODUCTION	GO_CHEMOKINE_C_X_C_MOTIF_LIGAND_2_PRODUCTION	14	-0.664808	-1.53851	0.0344063	0.484157	0.463183	3242	tags=50%, list=18%, signal=41%	FOXP1/LRP1/TNF/KLF4/MBP/LPL/CD74
GO_CAMERA_TYPE_EYE_PHOTORECEPTOR_CELL_DIFFERENTIATION	GO_CAMERA_TYPE_EYE_PHOTORECEPTOR_CELL_DIFFERENTIATION	24	0.568747	1.51829	0.034531	0.484887	0.463882	1902	tags=33%, list=10%, signal=30%	PTN/PDE6C/PROM1/NRL/ROM1/HCN1/THRB/IHH
GO_CHAPERONIN_CONTAINING_T_COMPLEX	GO_CHAPERONIN_CONTAINING_T_COMPLEX	10	0.712071	1.5285	0.034814	0.487607	0.466483	4842	tags=70%, list=27%, signal=51%	CCT8L2/CCT6B/CCT5/CCT6A/CCT3/CCT2/CCT7
GO_OSTEOBLAST_DEVELOPMENT	GO_OSTEOBLAST_DEVELOPMENT	18	-0.632396	-1.54238	0.0349439	0.487607	0.466483	2857	tags=61%, list=16%, signal=52%	HOXA2/LIMD1/LRP5/LRP5L/RUNX2/TNN/SHH/BGLAP/SMAD3/ACHE/PTH1R
GO_REGULATION_OF_CELL_CELL_ADHESION_MEDIATED_BY_CADHERIN	GO_REGULATION_OF_CELL_CELL_ADHESION_MEDIATED_BY_CADHERIN	18	-0.633546	-1.54519	0.0349439	0.487607	0.466483	1903	tags=50%, list=10%, signal=45%	FLOT1/VEGFA/ADAM19/NEXMIF/SERPINF2/RGCC/FOXA2/EPCAM/BMP6
GO_POSITIVE_REGULATION_OF_PATHWAY_RESTRICTED_SMAD_PROTEIN_PHOSPHORYLATION	GO_POSITIVE_REGULATION_OF_PATHWAY_RESTRICTED_SMAD_PROTEIN_PHOSPHORYLATION	47	-0.493147	-1.49711	0.0351278	0.488449	0.467289	2325	tags=30%, list=13%, signal=26%	DAB2/BMP2/INHBA/TGFB1/LEFTY1/GDF5/INHBB/BMP7/ACVRL1/INHA/INHBC/GDF7/NODAL/BMP6
GO_UNFOLDED_PROTEIN_BINDING	GO_UNFOLDED_PROTEIN_BINDING	113	0.374535	1.32642	0.0351507	0.488449	0.467289	4865	tags=42%, list=27%, signal=31%	HSPA6/SERPINH1/HSPA2/HSPA8/CCT6B/DNAJA4/DNAJB13/PPIAL4G/CALR3/UGGT1/AIPL1/HSP90AA1/CANX/DNAJA1/SCG5/PDRG1/PET100/NDUFAF1/SIL1/CCT5/HSPA1B/TOR1A/NPM1/HSPA14/MKKS/GRPEL1/HEATR3/HSP90B1/CCT6A/RP2/CCT3/UGGT2/HSPD1/AFG3L2/DNAJB4/SRSF12/CCT2/HSPA5/TUBB4B/PPIA/PPIE/PPIAL4E/PPIAL4F/PPID/PPIB/HSPE1/CCT7/CRYAB
GO_ORGANIC_HYDROXY_COMPOUND_TRANSMEMBRANE_TRANSPORTER_ACTIVITY	GO_ORGANIC_HYDROXY_COMPOUND_TRANSMEMBRANE_TRANSPORTER_ACTIVITY	41	-0.509241	-1.49022	0.035393	0.490792	0.469531	3069	tags=34%, list=17%, signal=28%	AQP3/AQP7/SLC5A3/SLC16A7/SLC10A1/SLC51B/ASIC3/SLC16A8/SLC5A11/SLC51A/ABCG1/STRA6/SLC18A2/SLCO2B1
GO_EXTRACELLULAR_STRUCTURE_ORGANIZATION	GO_EXTRACELLULAR_STRUCTURE_ORGANIZATION	355	0.301875	1.21764	0.035556	0.491629	0.470332	1534	tags=16%, list=8%, signal=15%	COL5A3/ADAMTS5/FAP/CYP1B1/VCAM1/FLRT2/THBS1/MMP3/TNC/COL19A1/ADAMTS20/MMP13/MMP24/DPP4/ITGA4/SULF1/EGFL6/KLKB1/ADAMTS14/MFAP4/TEX14/GPM6B/HAS1/ACAN/LAMA2/LAMA1/LUM/NOX1/SULF2/TGFBI/DDR2/CTSS/MMP21/ADAMTS2/FBN1/SERPINH1/EMILIN1/AEBP1/COL16A1/ITGB8/ITGA11/WT1/SPOCK2/TNR/FOXF1/CCDC80/MYH11/ADAM12/COL24A1/ITGAE/MATN1/JAM3/COLQ/GAS2/COL12A1/ST7/HTRA1
GO_REGULATION_OF_B_CELL_APOPTOTIC_PROCESS	GO_REGULATION_OF_B_CELL_APOPTOTIC_PROCESS	17	-0.648331	-1.55749	0.0356007	0.491629	0.470332	1569	tags=29%, list=9%, signal=27%	IRS2/CD74/IL10/BCL6/BTK
GO_GABA_RECEPTOR_COMPLEX	GO_GABA_RECEPTOR_COMPLEX	11	0.69852	1.54113	0.0357969	0.492317	0.47099	387	tags=18%, list=2%, signal=18%	GABRG1/GABRG2
GO_DETECTION_OF_STIMULUS	GO_DETECTION_OF_STIMULUS	357	0.303385	1.2257	0.0358515	0.492317	0.47099	2140	tags=18%, list=12%, signal=16%	RYR2/NOX3/PDC/FAP/GNGT1/EYS/RTP4/CLEC7A/PDE6C/TAS2R10/FFAR4/DRGX/MMP24/KIT/RRH/CXCL12/TMC1/SRPX/OR2AG2/LPO/TRPA1/C4B/OR3A2/CHRNA10/TRPM8/TLR1/GNGT2/TACR1/PIEZO2/OR4F3/OR4M1/OR1F1/PDE6B/PPEF2/GRK4/FOXF1/ADORA1/OR52N4/GJA10/CHRNA9/OR2L13/OR2J2/OR1J1/OR6B2/TAS2R50/OTOP1/OR2M4/TAS2R3/OPN4/OR5K2/OR2D3/OR11H4/KCNK4/OR2A12/OR11H2/OR1Q1/OR2AE1/OR2J3/OR52B6/TULP1/OR2F1/OR2D2/OR10A2/AIPL1
GO_MITOCHONDRIAL_TRANSLATION	GO_MITOCHONDRIAL_TRANSLATION	137	0.369505	1.3278	0.0358986	0.492317	0.47099	6836	tags=58%, list=38%, signal=37%	MRPL24/UQCC1/MRPL54/MRPS33/UQCC2/FASTKD3/MRPL9/MRPL48/MRPL17/MRPL27/EARS2/MRPL53/MRPL20/HARS1/MRPL51/MRPL57/MTG2/MRPL39/WARS2/RCC1L/MRPS17/COA3/MRPL58/MRPS21/C1QBP/MRPL36/MPV17L2/FASTKD2/MTRF1L/SARS2/MTIF2/AURKAIP1/MRPL40/MRPL37/MRPL35/MRPS28/GADD45GIP1/MRPL50/MRPS15/GATB/MRPL1/MRPL52/GATC/DARS2/MRPL11/MRPL49/MRPL32/DAP3/RMND1/MRPL21/MRPS11/YARS2/MRPS6/RPUSD4/MRPL3/MRPL30/TSFM/MRPS26/MRPL45/NSUN4…
GO_INTERLEUKIN_6_MEDIATED_SIGNALING_PATHWAY	GO_INTERLEUKIN_6_MEDIATED_SIGNALING_PATHWAY	19	0.609804	1.54426	0.0359458	0.492317	0.47099	346	tags=16%, list=2%, signal=16%	SPI1/STAT1/CEBPA
GO_REGULATION_OF_CELLULAR_COMPONENT_SIZE	GO_REGULATION_OF_CELLULAR_COMPONENT_SIZE	352	-0.317543	-1.2393	0.0361126	0.493129	0.471767	4042	tags=30%, list=22%, signal=24%	GDI1/ADD2/E2F4/MTPN/BBS4/SIN3A/CDC42EP4/DISC1/PDXP/PTPRS/COTL1/ULK2/BRK1/DMTN/WDTC1/CAPZA1/JMY/PEX11A/VEGFA/NCK1/TMSB15B/IST1/RTN4/GSK3B/SNX9/SPIRE1/RAC1/IFRD1/TWF2/EFNA5/FCHSD1/CLN8/GSN/TMOD4/TMOD1/RAB11A/MYADM/CAPG/BAIAP2L1/RICTOR/LIMK1/APOE/LMOD1/TRPV2/LRP1/PLXNA3/HIP1R/ABI2/ARPIN/VASP/SLC12A6/GMFG/TNFRSF12A/LRRC8A/RB1CC1/TMOD2/DEPTOR/PREX1/BDNF/TRIM46/SCTR/CDHR5/MAG/CRACD/SEMA3B/DPYSL2/ARHGAP…
GO_DEVELOPMENTAL_MATURATION	GO_DEVELOPMENTAL_MATURATION	263	-0.338114	-1.28566	0.036153	0.493129	0.471767	2964	tags=24%, list=16%, signal=20%	KCNIP2/ANG/GATA2/PTPRN/CATSPER3/FAM20C/L3MBTL3/RUNX2/PRKACA/TBX6/EPB42/EDNRB/CFTR/LRRK2/NRXN1/SLC26A8/PAX2/CATSPER4/CNTNAP2/TUBB8/GLDN/SHANK1/POU2F2/DLG4/CDKN1C/DDIT3/RAB3A/STXBP1/NFATC4/TRIM58/ROPN1L/SIX3/SCARF1/ACVRL1/TFCP2L1/PTK2B/S1PR1/FGFR1/ADGRL1/EPAS1/TAL1/GRIN1/GREM1/LHX6/WNT1/CEND1/EREG/REN/KLF2/CX3CL1/FGG/PTH1R/PGR/PAEP/CDH3/LGI4/NRCAM/TCP11/EPO/NEURL1/BTK/BCL11A
GO_NEGATIVE_REGULATION_OF_MYOTUBE_DIFFERENTIATION	GO_NEGATIVE_REGULATION_OF_MYOTUBE_DIFFERENTIATION	17	0.622411	1.54628	0.0364385	0.496009	0.474522	2041	tags=35%, list=11%, signal=31%	CXCL10/PLPP7/NKX2-5/CEACAM5/BHLHA15/MYOCD
GO_RESPONSE_TO_FUNGUS	GO_RESPONSE_TO_FUNGUS	39	-0.504321	-1.45094	0.0366918	0.497234	0.475694	659	tags=18%, list=4%, signal=17%	HRG/RNASE7/HTN1/S100A8/HTN3/BTK/S100A9
GO_CALCIUM_CHANNEL_COMPLEX	GO_CALCIUM_CHANNEL_COMPLEX	65	0.429401	1.38946	0.0366938	0.497234	0.475694	1952	tags=25%, list=11%, signal=22%	RYR2/CACNA1A/NOS1/RYR1/CACNA2D1/AKAP6/HSPA2/STAC3/CACNA2D3/TRPC5/CACNG7/CACNA1H/CACNG1/CATSPERD/CACNA1B/CATSPERZ
GO_GLIAL_CELL_ACTIVATION	GO_GLIAL_CELL_ACTIVATION	48	-0.488116	-1.48694	0.0368139	0.497234	0.475694	3087	tags=35%, list=17%, signal=29%	EGFR/CLU/LRP1/TNF/ADORA2A/NR1D1/IL1B/LRRK2/MAPT/TAFA3/JUN/NAMPT/CX3CL1/TLR7/CST7/IL33/ITGAM
GO_MITOCHONDRIAL_TRANSLATIONAL_TERMINATION	GO_MITOCHONDRIAL_TRANSLATIONAL_TERMINATION	89	0.391635	1.32542	0.0368267	0.497234	0.475694	6229	tags=52%, list=34%, signal=34%	MRPL24/MRPL54/MRPS33/MRPL9/MRPL48/MRPL17/MRPL27/MRPL53/MRPL20/MRPL51/MRPL57/MRPL39/MRPS17/MRPL58/MRPS21/MRPL36/MTRF1L/AURKAIP1/MRPL40/MRPL37/MRPL35/MRPS28/GADD45GIP1/MRPL50/MRPS15/MRPL1/MRPL52/MRPL11/MRPL49/MRPL32/DAP3/MRPL21/MRPS11/MRPS6/MRPL3/MRPL30/MRPS26/MRPL45/MRPS36/MRPS12/MRPS24/MRPS10/CHCHD1/MRPL12/MRPL41/MRPS27
GO_DORSAL_VENTRAL_PATTERN_FORMATION	GO_DORSAL_VENTRAL_PATTERN_FORMATION	84	-0.426927	-1.42131	0.036913	0.497394	0.475847	2834	tags=26%, list=16%, signal=22%	DSCAML1/CXXC4/PRKACA/NBL1/LHX2/SMAD6/NKX2-2/EVX1/DDIT3/RFX8/SHH/FGF8/SIX3/BMPR1B/WNT7A/GREM1/MDFI/GLI1/GSX2/OVOL2/FOXG1/WNT8B
GO_INDOLE_CONTAINING_COMPOUND_CATABOLIC_PROCESS	GO_INDOLE_CONTAINING_COMPOUND_CATABOLIC_PROCESS	10	0.707618	1.51894	0.0372786	0.501308	0.479591	1150	tags=50%, list=6%, signal=47%	KMO/TDO2/IDO1/HAAO/KYNU
GO_REGULATION_OF_POSTSYNAPTIC_NEUROTRANSMITTER_RECEPTOR_ACTIVITY	GO_REGULATION_OF_POSTSYNAPTIC_NEUROTRANSMITTER_RECEPTOR_ACTIVITY	11	-0.696754	-1.52517	0.0373694	0.501382	0.479662	3550	tags=36%, list=20%, signal=29%	CNIH2/CACNG5/NPTX1/SHISA7
GO_POSITIVE_REGULATION_OF_HEART_RATE	GO_POSITIVE_REGULATION_OF_HEART_RATE	23	0.589501	1.56304	0.0374345	0.501382	0.479662	2026	tags=22%, list=11%, signal=19%	RYR2/NPPA/KCNQ1/NMU/EDN2
GO_REGULATION_OF_ADENYLATE_CYCLASE_ACTIVATING_G_PROTEIN_COUPLED_RECEPTOR_SIGNALING_PATHWAY	GO_REGULATION_OF_ADENYLATE_CYCLASE_ACTIVATING_G_PROTEIN_COUPLED_RECEPTOR_SIGNALING_PATHWAY	11	0.695828	1.53519	0.0376646	0.501525	0.479799	2400	tags=36%, list=13%, signal=32%	OPRL1/NOS1/MRAP2/APLP1
GO_NEGATIVE_REGULATION_OF_CELL_CYCLE_G2_M_PHASE_TRANSITION	GO_NEGATIVE_REGULATION_OF_CELL_CYCLE_G2_M_PHASE_TRANSITION	99	0.389278	1.33331	0.0376732	0.501525	0.479799	4994	tags=43%, list=28%, signal=32%	RFPL1/ATF5/FBXL7/PSMB10/PSME2/PSMA3/AURKA/BABAM2/NBN/PSME1/HUS1/PSMB5/PSMC1/PSMC3/BRCC3/PSMC5/PSMA4/PSMB4/CLSPN/CUL1/PLK1/CDC6/ORC1/PSMD1/DONSON/PSMC6/PSME3/PSMB8/RINT1/RBX1/PSMB2/PSMB9/ATM/CDK1/PSMA6/PSMA5/PSMA7/PSMB6/ZNF830/PSMD4/FOXN3/PSMD11/PSMB3
GO_KERATINOCYTE_PROLIFERATION	GO_KERATINOCYTE_PROLIFERATION	42	-0.487865	-1.42967	0.0377353	0.501525	0.479799	1990	tags=31%, list=11%, signal=28%	KLK8/REG3G/SNAI2/KLF9/PPARD/ZFP36/KDF1/IRF6/EREG/OVOL2/BCL11B/CDH3/AREG
GO_ACUTE_INFLAMMATORY_RESPONSE	GO_ACUTE_INFLAMMATORY_RESPONSE	95	-0.408916	-1.38183	0.0377876	0.501525	0.479799	2554	tags=27%, list=14%, signal=24%	TNF/SIGIRR/F3/IL1B/EDNRB/HP/F2/REG3G/TNFSF11/SERPINF2/NLRP3/SAA1/TNFSF4/PTGER3/CREB3L3/CD6/OSM/PTGES/ITIH4/ADAM8/VNN1/EPO/S100A8/TREM1/BTK/SAA4
GO_THREONINE_TYPE_PEPTIDASE_ACTIVITY	GO_THREONINE_TYPE_PEPTIDASE_ACTIVITY	19	0.605967	1.53454	0.0378212	0.501525	0.479799	5491	tags=74%, list=30%, signal=51%	PSMB10/PSMA3/PSMB5/PSMA4/PSMB4/PSMB8/PSMB2/PSMB9/PSMA6/PSMA5/PSMA7/PSMB6/PSMB3/PSMA1
GO_BIOACTIVE_LIPID_RECEPTOR_ACTIVITY	GO_BIOACTIVE_LIPID_RECEPTOR_ACTIVITY	12	-0.685061	-1.53199	0.0381694	0.504648	0.482787	2993	tags=58%, list=17%, signal=49%	S1PR2/S1PR4/LPAR2/S1PR5/LPAR4/S1PR1/LPAR3
GO_RESPONSE_TO_DSRNA	GO_RESPONSE_TO_DSRNA	45	0.478121	1.43031	0.038208	0.504648	0.482787	2509	tags=27%, list=14%, signal=23%	IFIT1/RFTN2/CARD9/IFIH1/TLR3/DDX58/IFNB1/IFNA1/ZCCHC3/CGAS/PQBP1/DDX1
GO_REGULATION_OF_CYTOSOLIC_CALCIUM_ION_CONCENTRATION	GO_REGULATION_OF_CYTOSOLIC_CALCIUM_ION_CONCENTRATION	328	0.304508	1.22125	0.0385409	0.507497	0.485512	2171	tags=20%, list=12%, signal=18%	RYR2/CXCL10/CCR1/F2RL3/CCR7/FPR1/CD36/FASLG/TRPM2/CCR4/CCR3/CCR6/ADCY8/CXCL11/GALR2/JPH2/C3AR1/CACNA1A/PLCD4/DRD2/GNG3/CXCR2/DRD3/OPRL1/NOS1/CD4/TRPA1/IAPP/RYR1/CD24/CHRNA10/PTGFR/PLCB1/CACNA2D1/AKAP6/GSTM2/CDH23/BDKRB2/TACR1/PDE6B/DRD1/BCL2/JPH3/ADORA1/P2RY1/JPH1/P2RY6/NMU/WNT5A/KCNK3/TRPC5/PTGER2/TAC4/PTGER1/CHRNA9/PTPRC/PLN/CNR1/HTR1B/CALCB/P2RX3/IL13/CXCL9/EDN2/FPR2/GRIN2C/CAPN3
GO_NADH_DEHYDROGENASE_COMPLEX_ASSEMBLY	GO_NADH_DEHYDROGENASE_COMPLEX_ASSEMBLY	58	0.453077	1.42026	0.0385759	0.507497	0.485512	6667	tags=69%, list=37%, signal=44%	NDUFB2/NDUFAF8/NDUFB1/NDUFAF5/NDUFS6/NDUFAF1/NDUFA1/NDUFS5/NDUFAF4/DMAC2/NDUFC1/NDUFAF6/NDUFA9/NDUFA12/NDUFB3/NDUFC2/NDUFAF2/ACAD9/NDUFA10/NDUFA13/NDUFB7/NDUFS3/NDUFB11/NDUFA6/FOXRED1/NDUFA11/BCS1L/TIMM21/NDUFA2/NDUFS1/NDUFAF3/NDUFA3/NDUFS8/NDUFS4/NDUFB10/NDUFA7/NDUFB8/NUBPL/NDUFS2/NDUFB6
GO_ANATOMICAL_STRUCTURE_MATURATION	GO_ANATOMICAL_STRUCTURE_MATURATION	157	-0.366117	-1.32145	0.0388596	0.508877	0.486832	2407	tags=20%, list=13%, signal=18%	TBX6/EPB42/EDNRB/LRRK2/PAX2/CNTNAP2/TUBB8/GLDN/CDKN1C/DDIT3/TRIM58/SIX3/SCARF1/ACVRL1/TFCP2L1/PTK2B/S1PR1/TAL1/GRIN1/GREM1/WNT1/CEND1/EREG/KLF2/CX3CL1/FGG/PGR/CDH3/LGI4/NRCAM/EPO/BCL11A
GO_NEURON_PROJECTION_EXTENSION	GO_NEURON_PROJECTION_EXTENSION	160	-0.365448	-1.32942	0.0388917	0.508877	0.486832	4042	tags=35%, list=22%, signal=27%	GDI1/SIN3A/DISC1/PTPRS/ULK2/PLXNA1/SYT1/VEGFA/LAMB2/RTN4/GSK3B/IFRD1/TWF2/C9orf72/CYFIP2/NEDD4L/RAPH1/EMX1/RAB11A/LIMK1/APOE/TRPV2/LRP1/PLXNA3/NRP2/ULK1/TNFRSF12A/DVL1/LHX2/TRIM46/SH3GL2/AUTS2/MAG/RIMS1/SEMA3B/DPYSL2/SEMA6B/SEMA6D/DBN1/SEMA7A/MAPT/DCLK1/SEMA3F/NRN1L/SEMA4A/SEMA5B/SEMA6A/SEMA4B/CXCR4/PLXNA4/SEMA3E/SYT17/NRCAM/POU4F3/ISLR2/BCL11A
GO_PROTEIN_HETEROOLIGOMERIZATION	GO_PROTEIN_HETEROOLIGOMERIZATION	105	-0.392191	-1.34745	0.0389787	0.508877	0.486832	2102	tags=20%, list=12%, signal=18%	RIPK3/CHRNA2/COL1A2/H3C2/P2RX6/HBE1/H3C12/NLGN1/H4C14/H4C15/H3C11/JUP/CD74/GRIN1/BIRC3/H3C8/IKZF1/H4C8/HSD17B8/CHRNB4/CNGB1
GO_SINGLE_STRANDED_RNA_BINDING	GO_SINGLE_STRANDED_RNA_BINDING	78	0.421382	1.3981	0.0391175	0.508877	0.486832	3511	tags=27%, list=19%, signal=22%	DHX58/IFIH1/IFIT5/DDX60/DDX58/PNPT1/A1CF/PIWIL1/FMR1/RBM11/RBMS3/CBX8/DDX3X/DDX1/SRA1/MCRS1/U2AF2/RBM7/POLR2G/DHX9/ZC3H14
GO_OLIGODENDROCYTE_DEVELOPMENT	GO_OLIGODENDROCYTE_DEVELOPMENT	40	-0.506505	-1.47142	0.0391313	0.508877	0.486832	3220	tags=32%, list=18%, signal=27%	GSN/CNTNAP1/CLU/ABCA2/NKX2-2/ID4/MAG/PRDM8/ASPA/MYRF/SHH/CD9/FA2H
GO_LONG_TERM_SYNAPTIC_DEPRESSION	GO_LONG_TERM_SYNAPTIC_DEPRESSION	29	0.542333	1.51451	0.0391559	0.508877	0.486832	2378	tags=38%, list=13%, signal=33%	DGKI/ADCY8/SLC24A2/KCNB1/DRD1/SORCS2/ADORA1/DRD5/GRID2/FMR1/PPP1R9A
GO_ESTABLISHMENT_OF_RNA_LOCALIZATION	GO_ESTABLISHMENT_OF_RNA_LOCALIZATION	194	0.333357	1.26082	0.039237	0.508877	0.486832	6230	tags=45%, list=34%, signal=30%	MX2/RFTN2/PNPT1/SIDT1/DDX25/SRSF6/RBFOX1/DDX39A/NRDE2/RANBP17/TOMM20L/NXF3/ALYREF/NXT2/SFPQ/SRSF3/FMR1/U2AF1L4/NXF1/NUP42/U2AF2/RBM8A/IGF2BP1/UPF3B/NPM1/ZNF593/PHAX/RAE1/UPF3A/NOL6/DHX9/SEH1L/CPSF2/THOC1/LTV1/NUP35/RAN/AAAS/RFTN1/ATR/UPF2/SRSF7/SLBP/SRSF2/ABCE1/ATM/CETN3/ARC/SMG5/ENY2/HNRNPA2B1/TST/IGF2BP3/NUP98/HNRNPA1L2/MAGOHB/POLDIP3/NUP58/AHCTF1/RIOK2/RANBP2/NDC1/EIF6/RTRAF/RBM26/NUP153/G3BP2…
GO_TRACHEA_MORPHOGENESIS	GO_TRACHEA_MORPHOGENESIS	12	-0.682342	-1.52591	0.0393349	0.508877	0.486832	4089	tags=50%, list=23%, signal=39%	TGFBR2/HOXA5/MAPK3/MAP2K1/SHH/WNT7B
GO_POSITIVE_REGULATION_OF_SECRETION	GO_POSITIVE_REGULATION_OF_SECRETION	385	-0.312976	-1.23639	0.0393701	0.508877	0.486832	2582	tags=23%, list=14%, signal=20%	HCAR2/EXPH5/ANG/INHBA/GATA2/TTN/NLRP1/LRP1/CD14/CD2AP/TSLP/TNF/RIPK2/APLN/ADORA2A/P2RX4/NKX3-1/IL1B/TGFB1/EDNRB/USP50/CFTR/CHIA/LRRK2/ISL1/TRH/IL1RL1/TNFSF11/GAB2/IL1RAP/INHBB/MBP/OXTR/NLRP3/STX1A/GPR68/LPL/IRS2/RAB3A/GRK2/STXBP1/PYCARD/SAA1/RASGRP1/NLGN1/PPARD/NTSR1/MYOM1/RGCC/C1QTNF12/TNFSF4/SDC4/FGR/LILRA2/P2RY2/GDNF/FGFR1/NPR1/AKAP12/INHA/KCNN4/NNAT/RASL10B/PTPN22/HTR2B/IL10/BLK/OSM/ABCG1/PRR…
GO_GLOMERULAR_EPITHELIAL_CELL_DIFFERENTIATION	GO_GLOMERULAR_EPITHELIAL_CELL_DIFFERENTIATION	18	0.615648	1.53614	0.0395811	0.508877	0.486832	1976	tags=33%, list=11%, signal=30%	PTPRO/PROM1/CD24/KLF15/WT1/NPHS1
GO_REGULATION_OF_CELL_GROWTH_INVOLVED_IN_CARDIAC_MUSCLE_CELL_DEVELOPMENT	GO_REGULATION_OF_CELL_GROWTH_INVOLVED_IN_CARDIAC_MUSCLE_CELL_DEVELOPMENT	18	0.614989	1.5345	0.0395811	0.508877	0.486832	961	tags=17%, list=5%, signal=16%	IGF1/AKAP6/RGS2
GO_REGULATION_OF_HORMONE_BIOSYNTHETIC_PROCESS	GO_REGULATION_OF_HORMONE_BIOSYNTHETIC_PROCESS	26	-0.557355	-1.49028	0.0395962	0.508877	0.486832	3493	tags=38%, list=19%, signal=31%	TRERF1/BMP2/WNT4/DKKL1/ADM/GFI1/TNF/IL1B/PPARGC1A/BMP6
GO_INDOLE_CONTAINING_COMPOUND_METABOLIC_PROCESS	GO_INDOLE_CONTAINING_COMPOUND_METABOLIC_PROCESS	22	0.565637	1.4794	0.0397433	0.509784	0.4877	1781	tags=36%, list=10%, signal=33%	KMO/TDO2/RNF180/PDE1B/IDO1/HAAO/KYNU/DDC
GO_REGULATION_OF_T_HELPER_2_CELL_CYTOKINE_PRODUCTION	GO_REGULATION_OF_T_HELPER_2_CELL_CYTOKINE_PRODUCTION	11	0.691507	1.52566	0.0401547	0.513302	0.491065	1766	tags=27%, list=10%, signal=25%	RSAD2/IFNB1/ARG1
GO_CHEMOKINE_SECRETION	GO_CHEMOKINE_SECRETION	18	-0.626109	-1.52705	0.0402295	0.513302	0.491065	3242	tags=50%, list=18%, signal=41%	FOXP1/LRP1/TNF/CHIA/IL1RL1/MBP/LPL/PYCARD/IL33
GO_DIGESTIVE_TRACT_MORPHOGENESIS	GO_DIGESTIVE_TRACT_MORPHOGENESIS	46	-0.489313	-1.47383	0.0404558	0.513302	0.491065	1701	tags=26%, list=9%, signal=24%	HLX/SHH/TCF7/TCF21/RBPMS2/SMAD3/HOXD13/GLI1/OVOL2/STRA6/WNT11/NODAL
GO_ACTIN_FILAMENT_ORGANIZATION	GO_ACTIN_FILAMENT_ORGANIZATION	374	-0.315549	-1.24106	0.0404594	0.513302	0.491065	4330	tags=34%, list=24%, signal=26%	FSCN3/DIAPH2/ARHGAP40/TESK1/PAK1/PLS1/ARHGEF15/ARHGAP18/CD47/ASAP3/ADD2/MTPN/BBS4/ACTN4/RAC3/CDC42EP4/BIN3/SYNPO2L/FHDC1/PDXP/COTL1/BRK1/DMTN/ALDOA/CAPZA1/JMY/ARHGEF10L/SYNPO/NCK1/TMSB15B/SNX9/ARAP1/MICAL2/SPIRE1/RHOBTB3/RAC1/TWF2/C9orf72/NEDD9/FCHSD1/GSN/ARHGAP12/PXN/TMOD4/TMOD1/WNT4/ARHGEF10/PRKCI/MYADM/CAPG/MYOM3/BAIAP2L1/RICTOR/CORO2B/LIMK1/ANG/LMOD1/TTN/CORO7/ARHGEF2/CORO1C/HIP1R/PPARGC1B/PH…
GO_PEPTIDYL_TYROSINE_MODIFICATION	GO_PEPTIDYL_TYROSINE_MODIFICATION	346	-0.314744	-1.22855	0.0406275	0.513302	0.491065	2727	tags=23%, list=15%, signal=20%	ABI2/PECAM1/SH3BP5/IL24/RAP2C/TSLP/TNF/RIPK2/NRG1/TIE1/MET/ACE/BDNF/TGFB1/CLK3/ALKAL2/HGF/KDR/ISL1/NTRK1/ITK/FCGR1A/CBLC/SOCS3/LCK/IGF1R/ERBB3/ITGA5/PRKCD/DLG4/ERBB4/CSF3/TNK2/CSF2/MST1R/FGF8/FYN/PTK6/CTF1/GPRC5A/ERRFI1/PTPN6/PDGFB/FGR/LRRK1/PTK2B/JAK3/FGFR1/SRMS/CSPG4/CD74/TAL1/NOX4/HBEGF/GPRC5B/FGFR4/GREM1/ANGPT4/CD300A/BLK/OSM/HRG/EREG/MATK/THY1/TNFSF18/IL23R/EPHB6/AREG/FLT4/SAMSN1/IL23A/EPO/E…
GO_NEUROTRANSMITTER_CATABOLIC_PROCESS	GO_NEUROTRANSMITTER_CATABOLIC_PROCESS	20	0.593339	1.52079	0.040693	0.513302	0.491065	2470	tags=50%, list=14%, signal=43%	SARDH/PRIMA1/DMGDH/ABAT/COLQ/CHDH/HNMT/NAALAD2/ALDH7A1/GLDC
GO_PROTEIN_KINASE_A_REGULATORY_SUBUNIT_BINDING	GO_PROTEIN_KINASE_A_REGULATORY_SUBUNIT_BINDING	20	0.593761	1.52187	0.040693	0.513302	0.491065	1047	tags=15%, list=6%, signal=14%	RYR2/AKAP6/KCNQ1
GO_GLUTATHIONE_DERIVATIVE_METABOLIC_PROCESS	GO_GLUTATHIONE_DERIVATIVE_METABOLIC_PROCESS	17	0.61311	1.52317	0.0407253	0.513302	0.491065	4579	tags=59%, list=25%, signal=44%	GSTM2/GSTZ1/MGST1/GSTT2B/GSTK1/GSTA4/GSTP1/GSTM4/GSTM1/ESD
GO_POSITIVE_REGULATION_OF_MACROPHAGE_MIGRATION	GO_POSITIVE_REGULATION_OF_MACROPHAGE_MIGRATION	21	0.600197	1.55798	0.0407253	0.513302	0.491065	553	tags=24%, list=3%, signal=23%	THBS1/CCL5/C3AR1/MSTN/CXCL17
GO_POSITIVE_REGULATION_OF_RELEASE_OF_SEQUESTERED_CALCIUM_ION_INTO_CYTOSOL	GO_POSITIVE_REGULATION_OF_RELEASE_OF_SEQUESTERED_CALCIUM_ION_INTO_CYTOSOL	38	0.501043	1.46882	0.0407871	0.513302	0.491065	2171	tags=29%, list=12%, signal=26%	CXCL10/F2RL3/CXCL11/JPH2/AKAP6/GSTM2/DRD1/P2RY6/IL13/CXCL9/CAPN3
GO_STRUCTURAL_CONSTITUENT_OF_MYELIN_SHEATH	GO_STRUCTURAL_CONSTITUENT_OF_MYELIN_SHEATH	10	-0.714984	-1.51338	0.0412429	0.516334	0.493966	1729	tags=50%, list=10%, signal=45%	MARVELD1/MALL/MBP/MAL2/PLLP
GO_POSITIVE_REGULATION_OF_LIPID_TRANSPORT	GO_POSITIVE_REGULATION_OF_LIPID_TRANSPORT	56	-0.452739	-1.42467	0.0412769	0.516334	0.493966	2950	tags=30%, list=16%, signal=25%	APOE/LRP1/ABCA7/ERFE/P2RX4/NKX3-1/IL1B/LRAT/TNFSF11/PRKCD/NTSR1/PLTP/APOA1/ABCG1/ABCA1/P2RX7/BMP6
GO_CALCIUM_RELEASE_CHANNEL_ACTIVITY	GO_CALCIUM_RELEASE_CHANNEL_ACTIVITY	21	0.599478	1.55612	0.0413377	0.516334	0.493966	1300	tags=33%, list=7%, signal=31%	RYR2/TRPM2/JPH2/TRPA1/RYR1/JPH3/JPH1
GO_NEGATIVE_REGULATION_OF_CELL_DIVISION	GO_NEGATIVE_REGULATION_OF_CELL_DIVISION	17	0.612143	1.52077	0.0413377	0.516334	0.493966	531	tags=24%, list=3%, signal=23%	SUSD2/RFPL1/TEX14/E2F8
GO_POSITIVE_REGULATION_OF_INFLAMMATORY_RESPONSE	GO_POSITIVE_REGULATION_OF_INFLAMMATORY_RESPONSE	126	-0.378564	-1.33465	0.0415906	0.518466	0.496006	2569	tags=25%, list=14%, signal=22%	TSLP/TNF/TLR9/IL1B/IL17B/LRRK2/CCN4/IL1RL1/TNFSF11/IL17D/LPL/NFKBIZ/ETS1/TAFA3/TNFSF4/PTGER3/CREB3L3/CD6/GPRC5B/SUCNR1/OSM/NOD2/LTA/CX3CL1/ADAM8/PDE2A/IL23A/TLR7/S100A8/IL33/BTK/S100A9
GO_PATTERN_SPECIFICATION_PROCESS	GO_PATTERN_SPECIFICATION_PROCESS	406	-0.306825	-1.21101	0.0418006	0.518466	0.496006	3484	tags=27%, list=19%, signal=22%	IFT57/EPB41L5/CHSY1/ROBO1/DLL4/DKK1/MICAL2/ARL13B/HOXC5/BMP2/PAX8/FST/EMX1/RIPPLY2/TSHZ1/OTX1/DNAAF4/CITED2/HOXB6/LRP5L/DSCAML1/WNT2B/CELSR2/CXXC4/GBX2/NRP2/HOXB5/PRKACA/MLLT3/SSBP3/TBX6/NKX3-1/NBL1/LHX2/SIX2/SMAD6/FOLR1/LEFTY1/NKX2-2/TCF15/EFNB1/ALX1/PAX2/ISL1/MAFB/HOXC11/DNAAF1/BARX1/FEZF2/EVX1/DMRTA2/HOXB4/SPRY1/BMP7/CCDC151/SNAI1/DDIT3/ERBB4/RFX8/NRARP/BHLHE40/DAND5/SHH/NDRG4/FGF8/FOXA2/SIX3/…
GO_TERTIARY_GRANULE_MEMBRANE	GO_TERTIARY_GRANULE_MEMBRANE	68	-0.435688	-1.42389	0.0419886	0.518466	0.496006	1538	tags=21%, list=8%, signal=19%	NBEAL2/CD93/CD53/TMC6/CYSTM1/KCNAB2/CD300A/SLC2A3/MCEMP1/ADAM8/CD177/ITGAM/PTAFR/CHRNB4
GO_CATION_CHANNEL_ACTIVITY	GO_CATION_CHANNEL_ACTIVITY	313	-0.326004	-1.25787	0.0420085	0.518466	0.496006	2090	tags=21%, list=12%, signal=19%	CHRNA2/SCNN1B/P2RX6/KCNIP1/KCNJ6/CATSPER4/SCN2B/ASIC3/CACNG8/GRIN2D/CHRNA3/TMEM38A/KCNMB4/KCNV2/SCNN1A/ORAI3/KCNG1/ITPR1/CHRNE/ITPR3/HTR3C/CACNA1F/PKD1L2/TRPC3/TMEM37/HVCN1/PTK2B/KCNK5/KCNN4/KCNJ11/KCNC1/GRIN1/KCND3/KCNJ8/FKBP1B/KCNN3/KCNAB2/ASIC1/SCN1B/GRIN3B/GRIK1/KCNT1/SCN4A/KCNK15/TMC2/KCNH3/IL1RAPL1/KCNF1/PKDREJ/KCNH7/KCNMB1/KCNMB2/FAM155B/P2RX7/TRPC6/PDE2A/CACNA1S/NOX5/CACNA1I/TRPV3/JPH4/KC…
GO_DNA_TEMPLATED_TRANSCRIPTION_TERMINATION	GO_DNA_TEMPLATED_TRANSCRIPTION_TERMINATION	72	0.42509	1.39408	0.0420574	0.518466	0.496006	6747	tags=61%, list=37%, signal=39%	MTERF1/UBTF/ZMPSTE24/GTF2H1/MED18/CSTF2T/PCF11/POLR2L/DHX9/CPSF2/SNRPE/SLBP/TAF1A/CSTF1/GTF2H5/POLR1A/GTF2H3/PRMT5/TAF1B/CPSF7/POLR1B/CSTF3/SNRPF/CLP1/SSU72/TTF2/SNRPG/SNRPD3/CPSF3/MTERF2/XRN2/GTF2H2/LSM10/PABPN1/POLR2A/WDR33/POLR2E/MAZ/POLR3K/ERCC2/SNRPB/PAPOLA/NCBP1/TAF1D
GO_REGULATION_OF_DOPAMINE_SECRETION	GO_REGULATION_OF_DOPAMINE_SECRETION	30	0.525098	1.48186	0.0420612	0.518466	0.496006	2134	tags=37%, list=12%, signal=32%	CXCL12/DRD2/SYT9/DRD3/ABAT/SYT2/CNR1/HTR1B/CHRNB2/SYT8/SYT11
GO_RETINA_LAYER_FORMATION	GO_RETINA_LAYER_FORMATION	20	-0.602961	-1.51305	0.0420854	0.518466	0.496006	200	tags=10%, list=1%, signal=10%	MEGF11/CALB1
GO_REGULATION_OF_CARDIAC_MUSCLE_CONTRACTION_BY_CALCIUM_ION_SIGNALING	GO_REGULATION_OF_CARDIAC_MUSCLE_CONTRACTION_BY_CALCIUM_ION_SIGNALING	25	0.552887	1.49222	0.0421334	0.518466	0.496006	2354	tags=20%, list=13%, signal=17%	RYR2/GSTM2/PLN/ATP1B1/ANK2
GO_CALCIUM_MEDIATED_SIGNALING_USING_INTRACELLULAR_CALCIUM_SOURCE	GO_CALCIUM_MEDIATED_SIGNALING_USING_INTRACELLULAR_CALCIUM_SOURCE	22	0.562529	1.47127	0.0422079	0.518466	0.496006	799	tags=18%, list=4%, signal=17%	RYR2/VCAM1/TRPM2/PTGFR
GO_GATED_CHANNEL_ACTIVITY	GO_GATED_CHANNEL_ACTIVITY	314	-0.318412	-1.22848	0.0424144	0.519241	0.496748	2305	tags=22%, list=13%, signal=20%	CACNA1C/LRRC38/TMEM150C/CFTR/TMC3/TMC5/CHRNA2/SCNN1B/P2RX6/ANO2/KCNIP1/KCNJ6/CATSPER4/SCN2B/GLRA3/CLIC5/ASIC3/CACNG8/GRIN2D/TMC7/TTYH2/CHRNA3/KCNMB4/KCNV2/SCNN1A/KCNG1/ITPR1/CHRNE/ITPR3/HTR3C/CACNA1F/TMEM37/HVCN1/PTK2B/KCNK5/KCNN4/KCNJ11/TMC6/KCNC1/GRIN1/KCND3/KCNJ8/FKBP1B/KCNN3/KCNAB2/ASIC1/SCN1B/GRIN3B/GRIK1/KCNT1/SCN4A/TMC2/KCNH3/ANO9/IL1RAPL1/KCNF1/KCNH7/KCNMB1/KCNMB2/FAM155B/NMUR2/P2RX7/CACN…
GO_NEUROTRANSMITTER_RECEPTOR_INTERNALIZATION	GO_NEUROTRANSMITTER_RECEPTOR_INTERNALIZATION	24	0.559441	1.49345	0.0424759	0.519241	0.496748	576	tags=17%, list=3%, signal=16%	MX1/MX2/SNAP25/DRD3
GO_VOLTAGE_GATED_ION_CHANNEL_ACTIVITY	GO_VOLTAGE_GATED_ION_CHANNEL_ACTIVITY	179	0.336767	1.26518	0.0425046	0.519241	0.496748	2122	tags=23%, list=12%, signal=21%	KCNK12/CYBB/KCNQ3/KCNK10/LRRC26/TMC1/KCNH1/SNAP25/CACNA1A/KCNE4/NOX1/RYR1/SCN11A/HCN4/KCNS2/KCNG2/CACNA2D1/KCNIP3/KCNJ5/KCNB1/HCN1/KCNQ1/KCNE2/KCNMA1/KCNIP4/KCNJ15/KCNJ16/KCNT2/CACNA2D3/KCNK3/CACNG7/CACNA1H/CACNG1/CNR1/KCNK4/HTR1B/KCNJ13/KCNV1/CLCNKB/CACNA1B/KCNK13/GRIN2C
GO_RESPONSE_TO_MOLECULE_OF_BACTERIAL_ORIGIN	GO_RESPONSE_TO_MOLECULE_OF_BACTERIAL_ORIGIN	321	-0.322026	-1.24379	0.0427091	0.520786	0.498225	2689	tags=27%, list=15%, signal=24%	GGT1/TICAM1/JUNB/HSF1/VIM/SASH1/CD14/GNRH1/PELI1/STAR/ADM/TBXA2R/GFI1/IL24/IRAK2/TNF/SBNO2/RIPK2/SIGIRR/TLR9/NR1D1/HPGD/IL1B/TGFB1/SMAD6/EDNRB/SELP/PPBP/IL36A/NOS3/MRC1/AICDA/PLCG2/LOXL1/GJB6/HDAC5/RARA/NLRP3/CSF3/CXCL2/BCR/IRF5/PYCARD/PPARD/CSF2/GGT2/JUN/TNFSF4/ZFP36/CXCL5/MAPKAPK3/LILRA2/TRIB1/DUSP10/NUGGC/CD55/AKAP12/CXCL3/CD6/TH/PTPN22/CARD17/S100A7/IL10/PTGES/NOD2/IL36G/REN/THBD/SLPI/IL37/LT…
GO_NEGATIVE_REGULATION_OF_PROTEIN_SERINE_THREONINE_KINASE_ACTIVITY	GO_NEGATIVE_REGULATION_OF_PROTEIN_SERINE_THREONINE_KINASE_ACTIVITY	130	-0.369258	-1.30734	0.0429553	0.52188	0.499272	2950	tags=23%, list=16%, signal=19%	APOE/IPO7/SPRED3/CIB1/RGS14/SPRY4/CDKN2A/INCA1/DUSP1/PRKAG2/IL1B/CBLC/CDKN2D/SPRY1/BMP7/PRKCD/CDKN1C/PYCARD/SPRY2/PTPN6/DUSP10/HHEX/DUSP6/DUSP4/PTPN22/CD300A/DUSP5/CDKN2B/DUSP19/SERPINB3
GO_TIGHT_JUNCTION	GO_TIGHT_JUNCTION	126	-0.375583	-1.32414	0.0429553	0.52188	0.499272	3621	tags=32%, list=20%, signal=26%	LIN7A/SYNPO/PATJ/WNK4/PARD6B/DLG3/PRKCI/ARHGEF2/LIN7B/SIPA1L3/VASP/RAP2C/CLDN11/NPHP4/JAML/PMP22/LSR/MAGI1/MAPK15/MARVELD3/CGN/OCLN/TJP2/USP53/NHS/MPP7/CLDN4/F11R/CLDN19/CRB3/POF1B/WNK3/CLDN7/CLDN16/CLDN14/ILDR1/EPCAM/CLDN34/PLXDC1/AOC1
GO_ACTIN_BINDING	GO_ACTIN_BINDING	412	-0.309831	-1.22648	0.0430622	0.522227	0.499604	3904	tags=29%, list=22%, signal=23%	SYNPO2L/FHDC1/MYO1F/COTL1/MAP1S/MYO18B/DMTN/SYNE3/KLHL3/ALDOA/PALLD/FLNC/PXK/CAPZA1/SMTN/JMY/PSTPIP2/SYNPO/TMSB15B/TNS1/EPS8L2/HOOK1/MICAL2/SPIRE1/PTK2/TWF2/GSN/PDLIM4/RAI14/TMOD4/TMOD1/EGFR/PLEC/CAPG/MYOM3/PPP1R18/BAIAP2L1/CORO2B/FMNL2/ANG/LMOD1/TTN/CORO7/CORO2A/CORO1C/ABLIM3/MLPH/HIP1R/MYH15/MICAL1/VASH2/VASP/DIXDC1/MYOM2/HPCA/KLHL17/GMFG/SNTB2/MTSS2/TMOD2/PDLIM3/FLNB/EPB41L3/MYL3/MYO3A/LRRK2/E…
GO_HELICASE_ACTIVITY	GO_HELICASE_ACTIVITY	155	0.355126	1.31491	0.0432971	0.524123	0.501418	5505	tags=38%, list=30%, signal=27%	DHX58/IFIH1/DDX60/DDX60L/DDX58/HELZ2/DDX25/MOV10L1/DQX1/DDX39A/PIF1/GINS1/MCM9/HFM1/NBN/MOV10/SLFN11/DDX49/DDX3X/DDX6/DDX1/DHX34/SMARCA5/HELB/CHD3/DHX37/CHTF8/FANCM/DHX29/DHX9/DHX15/DDX43/ASCC3/CHD1L/DSCC1/AQR/CHD7/EIF4A1/DNA2/DDX51/XRCC5/CHD8/SRCAP/BRIP1/ERCC6L/DDX5/SMARCAL1/DDX10/XRCC6/DDX55/DDX56/TTF2/SMARCAD1/DDX23/DHX33/DICER1/SMARCA1/ERCC6L2/MCM6
GO_VITAMIN_BIOSYNTHETIC_PROCESS	GO_VITAMIN_BIOSYNTHETIC_PROCESS	23	-0.59002	-1.52701	0.0435057	0.525694	0.502921	2603	tags=39%, list=14%, signal=34%	GFI1/TNF/CYP27A1/IL1B/SNAI2/SNAI1/PSAT1/RGN/PLTP
GO_NUCLEOTIDE_SALVAGE	GO_NUCLEOTIDE_SALVAGE	14	-0.655049	-1.51592	0.0436583	0.526583	0.503772	3860	tags=57%, list=21%, signal=45%	APRT/UCKL1/NAPRT/AMPD3/FCSK/AMPD2/UPP1/AMPD1
GO_CELLULAR_RESPONSE_TO_OSMOTIC_STRESS	GO_CELLULAR_RESPONSE_TO_OSMOTIC_STRESS	39	-0.496828	-1.42938	0.043851	0.527954	0.505083	3283	tags=31%, list=18%, signal=25%	RELB/CAB39/SLC2A1/ARHGEF2/SLC12A6/SLC25A23/ERRFI1/MYLK/MAPK10/EPO/SLC2A4/RCSD1
GO_ADAPTIVE_IMMUNE_RESPONSE_BASED_ON_SOMATIC_RECOMBINATION_OF_IMMUNE_RECEPTORS_BUILT_FROM_IMMUNOGLOBULIN_SUPERFAMILY_DOMAINS	GO_ADAPTIVE_IMMUNE_RESPONSE_BASED_ON_SOMATIC_RECOMBINATION_OF_IMMUNE_RECEPTORS_BUILT_FROM_IMMUNOGLOBULIN_SUPERFAMILY_DOMAINS	227	-0.333576	-1.2617	0.0440457	0.529342	0.50641	2638	tags=22%, list=15%, signal=19%	FCGRT/RORA/ANXA1/TNF/RIPK2/IL1B/TGFB1/KLHL6/FCER2/RIPK3/C4BPB/BATF/CLC/CD1D/AICDA/IL1RL1/CD8A/CD70/HLX/PRKCD/POU2F2/NLRP3/NFKBIZ/TNFSF4/PTPN6/IL18RAP/IRF4/SASH3/JAK3/AZGP1/CD55/CD74/C17orf99/SEMA4A/C4A/IL10/FGL2/C2/BCL6/LTA/IL23R/C4BPA/INPP5D/P2RX7/IL23A/SERPING1/IL33/BTK/TNFRSF1B
GO_CALCIUM_ION_IMPORT	GO_CALCIUM_ION_IMPORT	76	-0.428569	-1.41341	0.0441557	0.52971	0.506763	1346	tags=18%, list=7%, signal=17%	FYN/PDGFB/ATP2A1/CALCR/CACNA1F/WNK3/ATP2C2/FAM155B/CACNA1S/GCK/STC1/CACNA1I/GRM6/TRPV3
GO_ORGANIC_ACID_CATABOLIC_PROCESS	GO_ORGANIC_ACID_CATABOLIC_PROCESS	259	0.309248	1.21585	0.0444207	0.531301	0.508284	4504	tags=32%, list=25%, signal=24%	MAT1A/SARDH/KMO/NOS2/TDO2/GCAT/SLC25A21/ACADL/NOS1/IDO1/ACOX2/HAAO/ABAT/PADI4/ABCD2/KYNU/PPM1K/DDO/GSTZ1/SLC27A2/ALDH1L1/ACAT2/ASRGL1/HOGA1/CDO1/ARG1/CNR1/AKR1D1/HPD/SDSL/HNMT/PGD/BLMH/ACACB/ALDH4A1/ALDH7A1/GLDC/PCYOX1/FGF2/TYSND1/ABHD16A/NAGK/CEL/MTHFS/AMACR/EHHADH/ECHDC1/DCXR/TXN2/IVD/PCCB/CYP26B1/CARNS1/ECHS1/HMMR/GNPDA2/MMAA/ACAA1/QDPR/ACADM/IL4I1/MCCC2/HSD17B10/LIPE/IDNK/DDAH1/ACOX3/GCDH/OAT…
GO_PHOSPHATIDIC_ACID_METABOLIC_PROCESS	GO_PHOSPHATIDIC_ACID_METABOLIC_PROCESS	39	-0.496372	-1.42807	0.0444476	0.531301	0.508284	3614	tags=33%, list=20%, signal=27%	AGPAT2/DDHD2/PLD1/GPAT3/LIPI/AGPAT5/AGPAT4/PLA2G4B/SLC27A1/LPCAT4/DGKA/GPD1/PLA2G4D
GO_REGULATION_OF_ACTIN_FILAMENT_ORGANIZATION	GO_REGULATION_OF_ACTIN_FILAMENT_ORGANIZATION	244	-0.333147	-1.26456	0.0446841	0.531735	0.5087	4241	tags=34%, list=23%, signal=26%	TESK1/PAK1/ARHGEF15/ARHGAP18/CD47/ASAP3/ADD2/MTPN/BBS4/CDC42EP4/SYNPO2L/PDXP/COTL1/BRK1/DMTN/CAPZA1/JMY/ARHGEF10L/SYNPO/NCK1/TMSB15B/SNX9/ARAP1/SPIRE1/RAC1/TWF2/C9orf72/FCHSD1/GSN/PXN/TMOD4/TMOD1/WNT4/ARHGEF10/MYADM/CAPG/BAIAP2L1/RICTOR/CORO2B/LIMK1/LMOD1/HIP1R/PHLDB2/ABI2/ARPIN/VASP/GMFG/TMOD2/MET/DLC1/PREX1/FRMD7/CRACD/ARHGAP28/SHANK1/SERPINF2/PRKCD/PLEKHH2/NAA80/CSF3/DBN1/PYCARD/SPTBN2/ID1/KAN…
GO_SPECIFIC_GRANULE	GO_SPECIFIC_GRANULE	151	-0.368243	-1.31608	0.0447227	0.531735	0.5087	2192	tags=29%, list=12%, signal=26%	UBR4/STX3/TSPAN14/SLCO4C1/STXBP2/AGPAT2/OSCAR/CANT1/ADGRG3/VAMP1/PLD1/ANXA3/STK10/MMP25/GPR84/SLC15A4/PLAUR/CHIT1/FOLR3/HP/CD59/RAB44/CD93/CAMP/TIMP2/PTPN6/CD53/HVCN1/JUP/HPSE/TMC6/KCNAB2/LRG1/ITGAL/SLC2A3/SLPI/MCEMP1/ADAM8/CD177/AOC1/ITGAM/LCN2/CHRNB4/TNFRSF1B
GO_ZYMOGEN_INHIBITION	GO_ZYMOGEN_INHIBITION	10	-0.710386	-1.50365	0.0447529	0.531735	0.5087	894	tags=40%, list=5%, signal=38%	BIRC2/CARD8/BIRC3/CST7
GO_TERTIARY_GRANULE	GO_TERTIARY_GRANULE	156	-0.36308	-1.30636	0.0448029	0.531735	0.5087	2205	tags=18%, list=12%, signal=16%	PPBP/CHIT1/FOLR3/HP/CD59/NBEAL2/CD93/CAMP/PRSS3/TIMP2/PTPN6/CD53/CD55/TMC6/CYSTM1/KCNAB2/LRG1/CD300A/SLC2A3/PKP1/MCEMP1/ADAM8/CD177/ITGAM/PTAFR/CHRNB4/CDA/MMP9
GO_CENTRAL_NERVOUS_SYSTEM_NEURON_DIFFERENTIATION	GO_CENTRAL_NERVOUS_SYSTEM_NEURON_DIFFERENTIATION	168	-0.360251	-1.31137	0.0450248	0.531771	0.508734	3446	tags=26%, list=19%, signal=21%	ROBO1/DLL4/DKK1/PTK2/LMO4/CLN8/EMX1/FBXO45/INHBA/GATA2/PLXNA3/GBX2/NRP2/RORA/NKX2-2/ISL1/ID4/FEZF2/EVX1/CSNK1E/ERBB4/SHH/OTP/FGF8/MAPT/DCLK1/SALL1/TAL1/WNT7A/GDPD5/SCN1B/LHX6/POU4F1/WNT1/CEND1/EOMES/PLXNA4/FAIM2/GSX2/BCL11B/FOXG1/SLC4A10/GDF7/CDH11
GO_REGULATION_OF_CELL_JUNCTION_ASSEMBLY	GO_REGULATION_OF_CELL_JUNCTION_ASSEMBLY	92	-0.396649	-1.32948	0.045045	0.531771	0.508734	4097	tags=40%, list=23%, signal=31%	CLDN1/FLOT1/RUNX1/PEAK1/DMTN/EPHA2/VEGFA/EPB41L5/MAP4K4/PTK2/RAC1/EFNA5/WNT4/CORO1C/LRP1/PHLDB2/PRKACA/TNF/ACE/DLC1/IL1B/NPHP4/IKBKB/KDR/SNAI2/SNAI1/CAMSAP3/OCLN/SDC4/ACVRL1/CLDN19/SMAD3/GREM1/HRG/THY1/FAM107A/EPHA3
GO_REGULATION_OF_ERBB_SIGNALING_PATHWAY	GO_REGULATION_OF_ERBB_SIGNALING_PATHWAY	90	-0.39532	-1.32176	0.045045	0.531771	0.508734	3479	tags=30%, list=19%, signal=24%	RAB7A/RTN4/ARAP1/ADAM17/EGFR/EPGN/PTPN3/EPS15L1/HIP1R/RHBDF2/SH3KBP1/HAP1/PLAUR/SH3GL2/CBLC/SPRY1/SPRY2/RHBDF1/PTK6/GPRC5A/ERRFI1/HBEGF/EREG/AREG/NEURL1/NCF1/MMP9
GO_CELL_COMMUNICATION_BY_ELECTRICAL_COUPLING_INVOLVED_IN_CARDIAC_CONDUCTION	GO_CELL_COMMUNICATION_BY_ELECTRICAL_COUPLING_INVOLVED_IN_CARDIAC_CONDUCTION	24	0.556081	1.48448	0.0455317	0.536566	0.513322	2785	tags=25%, list=15%, signal=21%	RYR2/ATP1A3/ATP1B2/GJA5/ATP1B1/GJD3
GO_POSITIVE_REGULATION_OF_GLIOGENESIS	GO_POSITIVE_REGULATION_OF_GLIOGENESIS	67	-0.421106	-1.37116	0.0456204	0.536664	0.513415	3273	tags=30%, list=18%, signal=25%	BMP2/PRKCI/PLAG1/LRP1/TNF/P2RX4/IL1B/TGFB1/NKX2-2/MAG/ASPA/SHH/PTPRZ1/CXCR4/SPINT1/LTA/CX3CL1/GSX2/RNF112/TNFRSF1B
GO_O_GLYCAN_PROCESSING	GO_O_GLYCAN_PROCESSING	58	-0.432935	-1.37475	0.0457875	0.537078	0.513811	3794	tags=41%, list=21%, signal=33%	GALNT15/GCNT1/B3GNT4/ST3GAL3/GXYLT2/MUC12/ST6GALNAC4/GALNT9/GALNT5/MUC2/CHST4/A4GNT/MUC3A/B3GNT5/B3GNT7/GALNT3/MUC6/B3GNT3/ST3GAL1/GALNT12/MUC7/MUC16/MUC4/MUC13
GO_METALLOENDOPEPTIDASE_ACTIVITY	GO_METALLOENDOPEPTIDASE_ACTIVITY	96	0.379292	1.29434	0.0458167	0.537078	0.513811	1262	tags=16%, list=7%, signal=15%	ADAMTS5/FAP/PAPPA/MMP3/ADAMTS20/ADAMTS15/MMP13/MMP24/ADAMTS14/ADAMTS12/MMP21/ADAMTS2/ADAMTS17/ADAM32/ADAM12
GO_NATURAL_KILLER_CELL_PROLIFERATION	GO_NATURAL_KILLER_CELL_PROLIFERATION	10	-0.710169	-1.50319	0.0459229	0.537253	0.513979	750	tags=30%, list=4%, signal=29%	PTPN22/IL23R/IL23A
GO_RESPONSE_TO_RETINOIC_ACID	GO_RESPONSE_TO_RETINOIC_ACID	104	-0.38629	-1.3244	0.0460177	0.537253	0.513979	2487	tags=31%, list=14%, signal=27%	PTK7/DKK1/HTRA2/CD38/TWF2/AQP3/FZD4/ACER2/TIE1/DUSP1/RARB/PAX2/MYOG/LRAT/CDKN2D/RARA/KLF4/RORB/PTK6/RARG/WNT7B/PTK2B/WNT9A/PTGES/ABCA1/WNT8B/WNT11/TESC/EPHA3/LTK/GJB3/BMP6
GO_RESPONSE_TO_PROTOZOAN	GO_RESPONSE_TO_PROTOZOAN	24	0.555631	1.48328	0.0461429	0.537253	0.513979	2282	tags=46%, list=13%, signal=40%	CLEC7A/PF4/BATF2/MYD88/GBP6/TSPAN32/ARG1/GBP7/GBP2/GBP4/IL12A
GO_CATION_CHANNEL_COMPLEX	GO_CATION_CHANNEL_COMPLEX	205	-0.339308	-1.26269	0.0461538	0.537253	0.513979	2305	tags=33%, list=13%, signal=29%	DLG3/TRPM4/CATSPER2/PORCN/CACNB1/RYR3/VAMP2/KCNE3/CACNB3/SCN8A/DLG2/KCNIP2/KCND1/CATSPER3/CACNG5/PRKACA/CACNB4/CACNA1C/LRRC38/ABCC8/VWC2L/SCNN1B/KCNIP1/KCNJ6/CATSPER4/CNTNAP2/SCN2B/CACNG8/GRIN2D/SHANK1/CPT1C/DLG4/STX1A/KCNMB4/NLGN1/KCNV2/OLFM2/SCNN1A/KCNG1/ATP2A1/CACNA1F/TRPC3/CNIH3/PTK2B/KCNN4/KCNJ11/KCNC1/GRIN1/KCND3/KCNJ8/FKBP1B/KCNAB2/SCN1B/GRIN3B/GRIK1/SCN4A/KCNF1/KCNMB1/KCNMB2/SHISA7/TRPC6/…
GO_NEGATIVE_REGULATION_OF_TRANSFERASE_ACTIVITY	GO_NEGATIVE_REGULATION_OF_TRANSFERASE_ACTIVITY	263	-0.327954	-1.24703	0.0464345	0.538771	0.515431	2986	tags=21%, list=16%, signal=18%	LIMK1/APOE/IPO7/CORO1C/SPRED3/CIB1/SH3BP5/RGS14/GMFG/PIK3IP1/SPRY4/CDKN2A/ADORA2A/DVL1/INCA1/DUSP1/DEPTOR/PRKAG2/IL1B/CBLC/SOCS3/CDKN2D/IGF1R/SPRY1/ITPRIP/BMP7/PRKCD/CDKN1C/PPP2R5A/IRS2/PYCARD/SPRY2/MAPT/FOXA2/EIF4A2/PTK6/GPRC5A/ZFP36/ERRFI1/PTPN6/RGN/TRIB1/DUSP10/HHEX/DUSP6/DUSP4/GCKR/PTPN22/CD300A/PPP1R1B/THY1/DUSP5/CDKN2B/DUSP19/TESC/SERPINB3
GO_POSITIVE_REGULATION_OF_TRANSPORTER_ACTIVITY	GO_POSITIVE_REGULATION_OF_TRANSPORTER_ACTIVITY	104	0.37942	1.32067	0.0464457	0.538771	0.515431	1402	tags=19%, list=8%, signal=18%	RYR2/WNK2/ABCB1/LRRC26/GALR2/JPH2/FGF14/RELN/CCL2/NPPA/CTSS/CACNA2D1/AKAP6/GSTM2/KCNE2/HSPA2/STAC3/ACTN2/P2RY6/ATP1B2
GO_ANIMAL_ORGAN_MATURATION	GO_ANIMAL_ORGAN_MATURATION	23	0.580976	1.54044	0.0465647	0.539213	0.515854	2023	tags=30%, list=11%, signal=27%	IGF1/RET/DCHS1/RYR1/FGFR3/CCDC154/ALDH1A2
GO_LUMENAL_SIDE_OF_MEMBRANE	GO_LUMENAL_SIDE_OF_MEMBRANE	24	0.554483	1.48021	0.046754	0.540467	0.517054	1308	tags=17%, list=7%, signal=15%	HLA-DRB3/HLA-DRB1/HLA-DPA1/HSPA8
GO_CELLULAR_RESPONSE_TO_HEAT	GO_CELLULAR_RESPONSE_TO_HEAT	133	0.364579	1.31011	0.0468938	0.541145	0.517703	5297	tags=38%, list=29%, signal=27%	CXCL10/SCARA5/THBS1/FGF1/CAMK2B/CD34/ST8SIA1/HSPA6/HSPA2/HSPA8/CREBBP/PDCL3/HSF5/HSP90AA1/NUP42/BAG1/AKT1S1/CLPB/CHORDC1/BAG2/TRPV4/HSPA1B/SLC52A3/HSPH1/RAE1/HSPA14/SEH1L/NUP35/SIRT1/AAAS/ATR/HMOX1/DNAJC2/HSPA5/ATM/RPA2/ATXN3/IRAK1/NUP98/EP300/NUP58/VCP/CRYAB/MTOR/RANBP2/NDC1/MLST8/RPTOR/HSPA1A/NUP153
GO_REGULATION_OF_MICROVILLUS_ORGANIZATION	GO_REGULATION_OF_MICROVILLUS_ORGANIZATION	13	-0.654241	-1.49449	0.0469832	0.54124	0.517793	4672	tags=85%, list=26%, signal=63%	RAP1GAP/VIL1/FSCN1/EZR/PLS1/KLF5/TWF2/PLD1/ATP8B1/PODXL/CDHR5
GO_POSITIVE_REGULATION_OF_CHEMOKINE_SECRETION	GO_POSITIVE_REGULATION_OF_CHEMOKINE_SECRETION	15	-0.653714	-1.53634	0.0472768	0.541629	0.518166	2831	tags=53%, list=16%, signal=45%	LRP1/TNF/CHIA/IL1RL1/MBP/LPL/PYCARD/IL33
GO_NEGATIVE_REGULATION_OF_CARTILAGE_DEVELOPMENT	GO_NEGATIVE_REGULATION_OF_CARTILAGE_DEVELOPMENT	26	-0.548157	-1.46568	0.0473367	0.541629	0.518166	2386	tags=38%, list=13%, signal=33%	RARB/GDF5/CCN4/SNAI2/RARA/LTBP3/RARG/WNT9A/GREM1/WNT11
GO_REGULATION_OF_CYCLASE_ACTIVITY	GO_REGULATION_OF_CYCLASE_ACTIVITY	38	0.494547	1.44977	0.0473367	0.541629	0.518166	2095	tags=26%, list=12%, signal=23%	NOS2/GALR2/DRD2/GRM3/DRD3/NOS1/NPR3/PALM/DRD5/GRM2
GO_MULTIVESICULAR_BODY	GO_MULTIVESICULAR_BODY	46	-0.483233	-1.45552	0.0473418	0.541629	0.518166	3986	tags=43%, list=22%, signal=34%	CHMP1A/SFTPB/CHMP1B/NEDD4L/RAB11A/EGFR/STEAP3/BACE1/CHMP2B/SLC17A8/LRRK2/LRAT/NSG1/CD79A/CD74/NAPSA/GIMAP5/CD300LG/CST7/SLC2A4
GO_CELLULAR_TRANSITION_METAL_ION_HOMEOSTASIS	GO_CELLULAR_TRANSITION_METAL_ION_HOMEOSTASIS	97	-0.406085	-1.37917	0.0475476	0.542939	0.519418	2740	tags=18%, list=15%, signal=15%	TTC7A/ATP7B/MT1E/ERFE/MT1M/MYC/LCK/TMPRSS6/SLC31A1/MT1F/CP/SLC30A2/MT1X/S100A8/LCN2/BMP6/S100A9
GO_TRANSMISSION_OF_NERVE_IMPULSE	GO_TRANSMISSION_OF_NERVE_IMPULSE	60	-0.434	-1.38595	0.047619	0.542939	0.519418	1940	tags=25%, list=11%, signal=22%	MAG/CNTNAP2/CACNG8/KCNMB4/CLDN19/S1PR1/OTOA/FGF12/FKBP1B/SCN1B/SCN4A/KCNMB2/NRCAM/CACNA1I/CHRNB4
GO_REGULATION_OF_MONOCYTE_CHEMOTAXIS	GO_REGULATION_OF_MONOCYTE_CHEMOTAXIS	22	0.557379	1.4578	0.0477534	0.543542	0.519995	1239	tags=27%, list=7%, signal=25%	CXCL10/CCR1/CCL5/CXCL12/CXCL17/SLIT2
GO_POSITIVE_REGULATION_OF_VIRAL_GENOME_REPLICATION	GO_POSITIVE_REGULATION_OF_VIRAL_GENOME_REPLICATION	35	0.508608	1.44722	0.0479229	0.543639	0.520089	4668	tags=49%, list=26%, signal=36%	IFIT1/CCL5/FKBP6/ADAR/DDX3X/NUCKS1/TARBP2/TRIM38/TOP2A/VAPB/PPIA/PPIE/DDB1/STOM/PPID/PPIB/PKN2
GO_TUBE_FORMATION	GO_TUBE_FORMATION	142	-0.371208	-1.322	0.0479574	0.543639	0.520089	4512	tags=37%, list=25%, signal=28%	NOTCH1/TEAD2/FZD3/MIB1/SFRP2/TCTN1/PLXNB2/LUZP1/BBS4/EDA/HNF1B/BCL10/HOXA1/VEGFA/PTK7/IFT57/LMO4/PAX8/WNT4/RALA/PODXL/VASP/ADM/PRKACA/DVL1/SDCCAG8/DLC1/LHX2/TGFB1/HESX1/FOLR1/ALX1/PAX2/EDAR/GRHL2/SALL4/SPINT2/RARA/BMP7/SHH/FGF8/SDC4/RARG/GDNF/SHROOM3/GREM1/TCAP/SPINT1/OVOL2/GDF7/GRHL3/NODAL/COBL
GO_CONDENSED_CHROMOSOME	GO_CONDENSED_CHROMOSOME	214	0.324298	1.23838	0.0480329	0.543639	0.520089	5652	tags=44%, list=31%, signal=31%	DYNC1I1/TEX14/FKBP6/C14orf39/REC8/RAD9B/HSPA2/PMF1/NCAPG/SYN1/CHAMP1/AURKA/SMC1B/ZWINT/MKI67/CENPS/KMT5B/STAG1/SGO2/CCNB1/NDC80/CENPA/SMC1A/SYCP2/HUS1/SPAG5/BUB1/RSPH1/CENPU/SMARCA5/AKAP8/SPC25/CENPE/NSMCE3/SETMAR/CENPM/PLK1/MIS18BP1/SYCE2/SKA3/MLH1/ZW10/KNSTRN/BIRC5/CLASP2/RGS12/KNL1/NOL6/CTCF/SKA1/HMGB2/HJURP/SEH1L/SUV39H1/CENPF/BUB1B/NUF2/HMGB1/DYNC1LI1/TOP2A/KIF2C/ANAPC16/SGO1/LIG4/CENPB/P3H4…
GO_NEUROTRANSMITTER_RECEPTOR_TRANSPORT	GO_NEUROTRANSMITTER_RECEPTOR_TRANSPORT	46	0.470478	1.41321	0.0481234	0.543639	0.520089	576	tags=15%, list=3%, signal=15%	MX1/MX2/GRIP1/CPLX1/SNAP25/GRIP2/DRD3
GO_INSULIN_RECEPTOR_SUBSTRATE_BINDING	GO_INSULIN_RECEPTOR_SUBSTRATE_BINDING	11	-0.68717	-1.50419	0.0481696	0.543639	0.520089	3094	tags=45%, list=17%, signal=38%	JAK2/PIK3CA/IGF1R/PRKCD/INSRR
GO_PATHWAY_RESTRICTED_SMAD_PROTEIN_PHOSPHORYLATION	GO_PATHWAY_RESTRICTED_SMAD_PROTEIN_PHOSPHORYLATION	63	-0.427092	-1.37011	0.0484171	0.544796	0.521195	2325	tags=27%, list=13%, signal=24%	DKK1/DAB2/BMP2/INHBA/TGFB1/SMAD6/LEFTY1/GDF5/INHBB/BMP7/ACVRL1/INHA/GREM1/INHBC/GDF7/NODAL/BMP6
GO_PHOSPHOLIPASE_C_ACTIVATING_G_PROTEIN_COUPLED_RECEPTOR_SIGNALING_PATHWAY	GO_PHOSPHOLIPASE_C_ACTIVATING_G_PROTEIN_COUPLED_RECEPTOR_SIGNALING_PATHWAY	89	-0.39673	-1.32662	0.048474	0.544796	0.521195	2315	tags=27%, list=13%, signal=24%	NMBR/TRHR/EDNRB/GNG13/CHRM2/CALCA/F2/GPR20/CMKLR1/ADRA1D/GPR4/LPAR4/PTGER3/P2RY2/S1PR1/P2RY4/HTR2B/HCRTR2/PTH1R/NMUR2/OPRK1/LPAR3/FPR3/KISS1
GO_NMDA_SELECTIVE_GLUTAMATE_RECEPTOR_COMPLEX	GO_NMDA_SELECTIVE_GLUTAMATE_RECEPTOR_COMPLEX	10	-0.697774	-1.47696	0.0486381	0.544796	0.521195	1756	tags=60%, list=10%, signal=54%	GRIN2D/SHANK1/NLGN1/PTK2B/GRIN1/GRIN3B
GO_NEGATIVE_REGULATION_OF_WOUND_HEALING	GO_NEGATIVE_REGULATION_OF_WOUND_HEALING	68	-0.416166	-1.36009	0.0486486	0.544796	0.521195	3147	tags=37%, list=17%, signal=31%	WNT4/PDGFRA/F12/APOE/PHLDB2/PLAUR/F2/NOS3/WFDC1/SERPINB2/SERPINF2/PRKCD/ALOX12/PLAT/PDGFB/CD9/DUSP10/SMAD3/HRG/PRKG1/THBD/FGG/SERPING1/ADAMTS18/PROC
GO_REGULATION_OF_DEFENSE_RESPONSE_TO_VIRUS	GO_REGULATION_OF_DEFENSE_RESPONSE_TO_VIRUS	72	0.41716	1.36807	0.0486804	0.544796	0.521195	2660	tags=28%, list=15%, signal=24%	IFIT1/STAT1/DHX58/PARP9/IL12RB1/DDX60/DDX58/DTX3L/HERC5/TSPAN32/HTRA1/TRIM15/MMP12/USP17L2/AIM2/ZCCHC3/CGAS/PQBP1/ZMPSTE24/IL15
GO_LIPOPOLYSACCHARIDE_MEDIATED_SIGNALING_PATHWAY	GO_LIPOPOLYSACCHARIDE_MEDIATED_SIGNALING_PATHWAY	55	-0.438494	-1.37534	0.048913	0.545128	0.521513	3034	tags=33%, list=17%, signal=27%	TICAM1/SASH1/CD14/IRAK2/TNF/RIPK2/SIGIRR/IL1B/TGFB1/NOS3/LILRA2/TRIB1/CD55/CD6/PTPN22/CX3CL1/PTAFR/BMP6
GO_INTERLEUKIN_2_BIOSYNTHETIC_PROCESS	GO_INTERLEUKIN_2_BIOSYNTHETIC_PROCESS	23	0.578479	1.53382	0.0489995	0.545128	0.521513	2137	tags=39%, list=12%, signal=35%	CLEC7A/CARD9/CD4/GLMN/PTPRC/LAG3/CD80/CD3E/PRKCQ
GO_CELL_CELL_ADHESION_VIA_PLASMA_MEMBRANE_ADHESION_MOLECULES	GO_CELL_CELL_ADHESION_VIA_PLASMA_MEMBRANE_ADHESION_MOLECULES	256	0.319361	1.256	0.0491006	0.545128	0.521513	2655	tags=28%, list=15%, signal=24%	CDH6/TENM2/VCAM1/PCDHA1/SELL/CD209/MMP24/KIRREL3/PCDHGA7/PCDHGA1/PCDHGA3/PCDHGC4/PCDH17/CDH20/IGSF11/GPC4/CRB2/CDH4/RET/PCDHB5/PCDH15/DCHS1/NEXN/FAT2/PCDHGC5/CDH23/PCDHB8/PCDHGB7/PCDHA8/TRO/IL1RN/PCDHGB2/PCDHGA4/CDH26/PCDHGA8/CLDN10/PCDHGB1/PCDHGA11/PCDHGA12/PCDHB14/DSC2/PCDHB7/CDH5/CD84/IGSF9B/CEACAM5/GRID2/CLDN5/CLDN3/CLDN8/SELE/UNC5D/PCDHA10/AMIGO2/GPC6/PCDHB3/CLSTN2/CLDN20/ROBO2/CLDN6/PCDHA9/…
GO_RUFFLE	GO_RUFFLE	171	-0.348011	-1.27339	0.0491228	0.545128	0.521513	3737	tags=32%, list=21%, signal=26%	PAK1/ARHGEF4/PACSIN2/ASAP3/CYTH3/PDXP/WWC1/EPHA2/PALLD/CDK6/EPB41L5/EPS8L2/SNX9/ADAM17/RAC1/GSN/MKLN1/ITGB3/ADGRE2/MYADM/CAPG/JCAD/ARHGEF2/CORO1C/HIP1R/CIB1/PODXL/PSD3/CD2AP/TNFRSF12A/SPRY4/ABCA7/MTSS2/DLC1/BCAR1/EPS8L1/RINL/FGD4/ITGA5/APPL2/FGD6/SPRY2/PSD/PTK6/MTSS1/FGR/LAYN/CARMIL2/FAM107A/RASGRP2/PACSIN1/SAMSN1/TESC/SKAP1/COBL
GO_DEVELOPMENTAL_CELL_GROWTH	GO_DEVELOPMENTAL_CELL_GROWTH	212	-0.335668	-1.25775	0.0492611	0.545128	0.521513	4103	tags=32%, list=23%, signal=25%	NGF/TGFBR2/GDI1/SIN3A/DISC1/AKAP13/PTPRS/ULK2/PLXNA1/SYT1/VEGFA/LAMB2/IST1/RTN4/GSK3B/IFRD1/TWF2/C9orf72/EFNA5/CYFIP2/NEDD4L/RAPH1/EMX1/RAB11A/SIRT6/LIMK1/APOE/TRPV2/LRP1/PLXNA3/NRP2/ULK1/TNFRSF12A/DVL1/BDNF/LHX2/TRIM46/SH3GL2/AUTS2/MAG/RIMS1/SEMA3B/DPYSL2/SEMA6B/SEMA6D/DBN1/SEMA7A/MAPT/RARG/DCLK1/SEMA3F/NRN1L/SEMA4A/SEMA5B/SEMA6A/SEMA4B/CXCR4/PLXNA4/CRABP2/SEMA3E/SYT17/NRCAM/POU4F3/ISLR2/LPAR3/B…
GO_CHROMATIN_ASSEMBLY_OR_DISASSEMBLY	GO_CHROMATIN_ASSEMBLY_OR_DISASSEMBLY	175	-0.348683	-1.27584	0.0492958	0.545128	0.521513	2662	tags=19%, list=15%, signal=17%	H1-2/CENPT/PADI2/CDKN2A/HMGA2/H1-6/PRDM9/H3C2/H3C12/H2BC14/TSPYL4/H1-10/H4C14/H4C15/H2BC4/H3C11/HMGA1/H1-0/H2BC12/TAL1/H3C8/H2BC7/H1-5/H2BC21/H2BC5/H2BC8/H4C8/SETSIP/H2BC18/H2AW/H1-3/H2BC15/H2BC11/H2AB1
GO_PROTEIN_DNA_COMPLEX	GO_PROTEIN_DNA_COMPLEX	189	-0.339355	-1.25362	0.0493197	0.545128	0.521513	2121	tags=19%, list=12%, signal=17%	H1-6/PAX2/MYOG/H3C2/H3C12/H2BC14/DDIT3/H1-10/H4C14/H4C15/H2BC4/STN1/IRF4/H3C11/JUP/H2AC6/HHEX/H1-0/H2BC12/H3C8/H2BC7/H1-5/H2AC8/H2BC21/H3-5/H2BC5/H2BC8/H4C8/H2BC18/H2AW/H2AC7/H1-3/H2BC15/H2BC11/H2AB1
GO_CARDIAC_CONDUCTION	GO_CARDIAC_CONDUCTION	135	0.352196	1.26762	0.0494146	0.545128	0.521513	2606	tags=25%, list=14%, signal=22%	RYR2/FXYD2/SLC8A2/ACE2/NOS1/KCNE4/NPPA/RYR1/HCN4/NKX2-5/CACNA2D1/KCNIP3/KCNJ5/CTNNA3/KCNQ1/KCNE2/CORIN/KCNIP4/ATP1A3/DSC2/ATP1B2/CACNA2D3/KCNK3/CACNG7/PLN/CACNG1/GJA5/FXYD4/ATP1B1/ANK2/KCNJ12/KCNE5/ITPR2/ZMPSTE24
GO_MRNA_PROCESSING	GO_MRNA_PROCESSING	487	0.282834	1.17255	0.0494456	0.545128	0.521513	6236	tags=44%, list=34%, signal=29%	MBNL3/H2AB2/H2AB3/PNPT1/A1CF/RBMXL2/ADAR/SRSF6/HSPA8/RNASEL/RBFOX1/DDX39A/NCBP2L/ALYREF/SRSF8/SRRT/SFPQ/FUS/CCNB1/SRSF3/RBM3/FASTKD5/FMR1/SNRNP25/U2AF1L4/ACIN1/RBM11/CCAR1/PQBP1/LSM5/DDX1/U2AF1L5/NCL/HTATSF1/CPEB1/GTF2H1/CMTR1/U2AF2/SREK1/RBM8A/RBM7/ZNF326/CSTF2T/TRA2A/UPF3B/KHDRBS3/YBX1/PCF11/NPM1/PRPF39/POLR2L/TRA2B/RPRD2/AAR2/POLR2G/GEMIN6/DHX9/ZC3H14/CPSF2/THOC1/RBMXL1/HNRNPUL1/CPEB3/RBM15/DH…
GO_SMALL_NUCLEOLAR_RIBONUCLEOPROTEIN_COMPLEX	GO_SMALL_NUCLEOLAR_RIBONUCLEOPROTEIN_COMPLEX	22	0.555256	1.45224	0.0496019	0.545666	0.522028	5288	tags=55%, list=29%, signal=39%	FBLL1/GAR1/POP5/NOP58/POP1/DKC1/NOP56/RPP25/MPHOSPH10/SNRPF/POP7/NHP2
GO_ENDOCRINE_PROCESS	GO_ENDOCRINE_PROCESS	72	-0.429611	-1.41138	0.0496581	0.545666	0.522028	3040	tags=32%, list=17%, signal=27%	FZD4/HCAR2/INHBA/MME/APLN/NIBAN2/ACE/NKX3-1/IL1B/AVPR1B/NOS3/INHBB/SERPINF2/OXTR/RAB11FIP1/PCSK5/FGFR1/INHA/RASL10B/SUCNR1/REN/KISS1/BMP6
GO_PEPTIDE_HORMONE_BINDING	GO_PEPTIDE_HORMONE_BINDING	44	-0.493566	-1.46584	0.049824	0.546206	0.522544	2275	tags=36%, list=13%, signal=32%	EDNRB/SCTR/GUCY2C/VIPR2/CRHR2/IGF1R/OXTR/CALCRL/RAMP1/CALCR/NPR1/RAMP2/HCRTR2/PTH1R/GIPR/GUCY2D

## Sheet: T24 KEGG
KEGG enrichment pathways between S100A5 knocking down and overexpression in T24 cell line
ID	Description	setSize	enrichmentScore	NES	pvalue	p.adjust	qvalues	rank	leading_edge	core_enrichment
KEGG_TGF_BETA_SIGNALING_PATHWAY	KEGG_TGF_BETA_SIGNALING_PATHWAY	84	-0.49014	-1.61618	0.0023281	0.153166	0.142926	2554	tags=29%, list=14%, signal=25%	TNF/AMH/TGFB1/SMAD6/MYC/LEFTY1/GDF5/ID4/RBL2/E2F5/INHBB/BMP7/ACVR1C/ID1/ACVRL1/THBS2/SMAD3/BMPR1B/CDKN2B/DCN/INHBC/GDF7/NODAL/BMP6
KEGG_SPLICEOSOME	KEGG_SPLICEOSOME	126	0.427032	1.54535	0.00260471	0.153166	0.142926	7253	tags=68%, list=40%, signal=41%	HSPA6/HSPA2/SRSF6/HSPA8/ALYREF/SRSF8/SRSF3/ACIN1/PQBP1/LSM5/U2AF2/RBM8A/TRA2A/HSPA1B/TRA2B/THOC1/DHX15/SMNDC1/SF3B4/TXNL4A/AQR/PRPF18/SNRPE/PPIL1/SRSF7/SRSF2/PRPF6/RBM25/PPIE/SF3A3/HNRNPM/CRNKL1/PLRG1/BCAS2/SF3B5/CDC5L/SNRPB2/HNRNPA1L2/MAGOHB/DDX5/RBM22/SNRPF/PRPF3/LSM3/SNRPG/DDX23/HSPA1A/SNRPD3/HNRNPK/LSM4/SNRPD1/PRPF31/RBMX/SRSF10/SNRNP200/LSM7/PHF5A/HNRNPA1/PRPF4/CWC15/PRPF8/MAGOH/HNRNPU/PPIH/…
KEGG_PROTEASOME	KEGG_PROTEASOME	41	0.580113	1.71812	0.00375356	0.153166	0.142926	6575	tags=83%, list=36%, signal=53%	PSMB10/PSME2/PSMA3/PSME1/PSMB5/PSMC1/POMP/PSMC3/PSMC5/PSMA4/PSMB4/PSMD1/PSMC6/PSME3/PSMB8/PSMB2/PSMB9/PSMA6/PSMA5/PSMA7/PSMB6/PSMD4/PSMD11/PSMB3/SEM1/PSMA1/PSMC2/PSMD6/PSMD12/PSME4/PSMD13/PSMD8/PSMC4/PSMA2
KEGG_NEUROACTIVE_LIGAND_RECEPTOR_INTERACTION	KEGG_NEUROACTIVE_LIGAND_RECEPTOR_INTERACTION	229	-0.376158	-1.41547	0.00407811	0.153166	0.142926	2315	tags=28%, list=13%, signal=24%	P2RX4/NMBR/TRHR/HRH4/AVPR1B/EDNRB/PRLHR/SCTR/NPFFR1/CHRM2/UTS2R/CHRNA2/F2/P2RX6/HRH2/S1PR4/SSTR3/VIPR2/ADRA2B/TACR3/CRHR2/HRH3/GLRA3/GRIN2D/OXTR/CHRNA3/GABBR1/LPAR2/S1PR5/NTSR1/CALCRL/ADRA1D/NPY4R/ADRB2/PRSS3/CHRNE/NPBWR1/LPAR4/PTGER3/CALCR/P2RY2/S1PR1/GRIN1/GABBR2/DRD4/P2RY4/GRIN3B/HTR2B/GRIK1/MC5R/HTR1F/HCRTR2/PTH1R/HTR6/NMUR2/P2RX7/GIPR/GRM6/OPRK1/LPAR3/PTAFR/FPR3/CHRNB4
KEGG_WNT_SIGNALING_PATHWAY	KEGG_WNT_SIGNALING_PATHWAY	144	-0.425106	-1.51744	0.00413961	0.153166	0.142926	4326	tags=38%, list=24%, signal=29%	LRP5/FZD3/CAMK2G/SFRP2/CAMK2A/FRAT2/NFAT5/PPP2CB/RAC3/AXIN1/TCF7L1/CSNK2A2/PLCB2/MAP3K7/PPP2R5B/GSK3B/DKK1/PRKX/PORCN/RAC1/TCF7L2/WNT4/PPP3CC/FZD4/NLK/SIAH1/PRICKLE2/WNT2B/CXXC4/PRKACA/DVL1/MYC/CCND2/CSNK1E/PPP2R5A/RAC2/PPARD/TCF7/NFATC4/JUN/WNT7B/SMAD3/WNT9A/WNT7A/FOSL1/WNT1/MAPK10/WNT10A/PLCB4/WNT8B/NFATC2/WNT11/MMP7/NFATC1
KEGG_CHEMOKINE_SIGNALING_PATHWAY	KEGG_CHEMOKINE_SIGNALING_PATHWAY	171	0.382357	1.42544	0.00893472	0.275487	0.257069	1531	tags=16%, list=8%, signal=15%	CXCL10/CCR1/GNGT1/CCR7/STAT1/CCL5/CCR4/CCR3/CCR6/ADCY8/VAV3/ADCY1/CXCL11/CXCL12/GNG3/CCL2/CXCR2/PF4/CCL17/PLCB1/GNGT2/GRK4/STAT2/CCL26/CXCL16/PIK3R3/GNG4
KEGG_GLYCOSAMINOGLYCAN_BIOSYNTHESIS_KERATAN_SULFATE	KEGG_GLYCOSAMINOGLYCAN_BIOSYNTHESIS_KERATAN_SULFATE	15	-0.739889	-1.69637	0.0107412	0.283876	0.264897	2233	tags=53%, list=12%, signal=47%	ST3GAL3/CHST4/B3GNT7/CHST2/FUT8/ST3GAL1/CHST6/CHST1
KEGG_TRYPTOPHAN_METABOLISM	KEGG_TRYPTOPHAN_METABOLISM	40	0.547995	1.62372	0.0160878	0.361414	0.337251	3968	tags=50%, list=22%, signal=39%	OGDHL/CYP1B1/KMO/TDO2/CYP1A1/IDO1/HAAO/KYNU/ACAT2/WARS1/DDC/ALDH2/ALDH7A1/EHHADH/ECHS1/ALDH9A1/IL4I1/WARS2/GCDH/ALDH3A2
KEGG_CYTOKINE_CYTOKINE_RECEPTOR_INTERACTION	KEGG_CYTOKINE_CYTOKINE_RECEPTOR_INTERACTION	230	0.334373	1.29576	0.0193229	0.361414	0.337251	2093	tags=21%, list=12%, signal=19%	CXCL10/CCR1/IFNL2/IFNL1/IL17RB/CCR7/FASLG/IL20RA/CCL5/CCR4/CCR3/IFNL3/CCR6/TNFSF13B/EGF/IL3RA/CXCL11/IL12RB1/KIT/CXCL12/CCL2/TNFSF15/CXCR2/PF4/CSF2RB/LEPR/CCL17/IFNB1/IL20RB/IL11/CCL26/MPL/CXCL16/TNFSF10/TPO/CLCF1/GHR/IL5RA/TNFRSF13B/TNFRSF18/IFNA1/EDA2R/FLT1/CRLF2/IL13/CXCL9/CXCL14/CD27/VEGFD
KEGG_ANTIGEN_PROCESSING_AND_PRESENTATION	KEGG_ANTIGEN_PROCESSING_AND_PRESENTATION	64	0.479068	1.5486	0.0195359	0.361414	0.337251	2599	tags=33%, list=14%, signal=28%	HLA-DRB3/HLA-DRB1/KLRC1/KLRC4/KLRC2/CD4/HSPA6/CTSS/HLA-DMA/KLRC3/HLA-DOB/HLA-DPA1/HSPA2/PSME2/HSPA8/IFNA1/HSP90AA1/CANX/PSME1/TAP2/NFYA
KEGG_BETA_ALANINE_METABOLISM	KEGG_BETA_ALANINE_METABOLISM	21	0.611965	1.6068	0.0258442	0.390088	0.364008	5585	tags=71%, list=31%, signal=49%	ABAT/DPYS/CNDP1/ALDH2/ALDH7A1/EHHADH/ECHS1/ALDH9A1/SRM/ACADM/ALDH3A2/AOC3/HADHA/HIBCH/GAD1
KEGG_PROPANOATE_METABOLISM	KEGG_PROPANOATE_METABOLISM	32	0.557004	1.59253	0.0297623	0.390088	0.364008	4234	tags=47%, list=23%, signal=36%	LDHAL6A/ABAT/ACAT2/ALDH2/ACACB/ALDH7A1/EHHADH/PCCB/ECHS1/ALDH9A1/ACADM/LDHB/ALDH3A2/LDHC/ACACA
KEGG_RIG_I_LIKE_RECEPTOR_SIGNALING_PATHWAY	KEGG_RIG_I_LIKE_RECEPTOR_SIGNALING_PATHWAY	63	0.467601	1.5123	0.0302896	0.390088	0.364008	2482	tags=21%, list=14%, signal=18%	CXCL10/ISG15/DHX58/IFIH1/IRF7/DDX58/IFNB1/IKBKE/IFNA1/RIPK1/IL12A/TRIM25/DDX3X
KEGG_CYTOSOLIC_DNA_SENSING_PATHWAY	KEGG_CYTOSOLIC_DNA_SENSING_PATHWAY	45	0.492058	1.48656	0.0318756	0.390088	0.364008	2379	tags=33%, list=13%, signal=29%	CXCL10/CCL5/ZBP1/IRF7/DDX58/IFNB1/POLR3B/ADAR/CASP1/IKBKE/IFNA1/AIM2/RIPK1/POLR3H/TREX1
KEGG_GRAFT_VERSUS_HOST_DISEASE	KEGG_GRAFT_VERSUS_HOST_DISEASE	28	0.56236	1.55602	0.0367589	0.390088	0.364008	1073	tags=25%, list=6%, signal=24%	HLA-DRB3/HLA-DRB1/KLRC1/FASLG/HLA-DMA/HLA-DOB/HLA-DPA1
KEGG_VALINE_LEUCINE_AND_ISOLEUCINE_DEGRADATION	KEGG_VALINE_LEUCINE_AND_ISOLEUCINE_DEGRADATION	43	0.482092	1.44004	0.0395478	0.390088	0.364008	5178	tags=51%, list=29%, signal=37%	ABAT/ACAT2/OXCT1/ALDH2/ALDH7A1/HMGCS1/EHHADH/IVD/PCCB/ECHS1/ALDH9A1/ACAA1/ACADM/IL4I1/MCCC2/HSD17B10/ALDH3A2/ACADS/HADHB/HADHA/HIBCH/ACADSB
KEGG_AUTOIMMUNE_THYROID_DISEASE	KEGG_AUTOIMMUNE_THYROID_DISEASE	34	0.529832	1.53741	0.0427267	0.390088	0.364008	1980	tags=32%, list=11%, signal=29%	HLA-DRB3/HLA-DRB1/FASLG/HLA-DMA/HLA-DOB/TG/HLA-DPA1/TPO/IFNA1/TSHB/CD80
KEGG_SYSTEMIC_LUPUS_ERYTHEMATOSUS	KEGG_SYSTEMIC_LUPUS_ERYTHEMATOSUS	119	-0.376747	-1.3168	0.0431034	0.390088	0.364008	1386	tags=21%, list=8%, signal=20%	H4C14/H4C15/H2BC4/H3C11/H2AC6/H2BC12/H3C8/H2BC7/C4A/IL10/C2/H2AC8/H2BC21/H3-5/H2BC5/H2BC8/H4C8/H2AC14/H2BC18/H2AW/H2AC7/HLA-DMB/H2BC15/H2BC11/H2AB1
KEGG_GLUTATHIONE_METABOLISM	KEGG_GLUTATHIONE_METABOLISM	44	0.487488	1.46752	0.0438376	0.390088	0.364008	4546	tags=48%, list=25%, signal=36%	LAP3/GGT5/GPX3/GPX2/GSTM2/GSTZ1/MGST1/PGD/GSTK1/GSTA4/RRM1/GCLM/GCLC/GSTP1/ODC1/SRM/GSTM4/GGT7/GSTM1/RRM2/IDH1
KEGG_VEGF_SIGNALING_PATHWAY	KEGG_VEGF_SIGNALING_PATHWAY	74	-0.450661	-1.45849	0.0439842	0.390088	0.364008	5316	tags=42%, list=29%, signal=30%	PLA2G12A/PPP3CA/PIK3CD/PIK3R2/PIK3CG/CASP9/AKT3/PTGS2/NFAT5/RAC3/MAPK3/MAP2K1/VEGFA/PTK2/RAC1/PXN/PIK3CA/PPP3CC/SH2D2A/KDR/NOS3/PIK3R5/SHC2/PLCG2/PLA2G4B/RAC2/NFATC4/MAPKAPK3/PLA2G4E/NFATC2/NFATC1
KEGG_TOLL_LIKE_RECEPTOR_SIGNALING_PATHWAY	KEGG_TOLL_LIKE_RECEPTOR_SIGNALING_PATHWAY	92	0.39757	1.36514	0.0442802	0.390088	0.364008	2282	tags=21%, list=13%, signal=18%	CXCL10/STAT1/CCL5/CXCL11/TLR3/IRF7/IFNB1/MYD88/TLR1/TLR5/IKBKE/PIK3R3/MAP2K6/IFNA1/CD80/CXCL9/MAP3K8/RIPK1/IL12A

## Sheet: 5637 GO
GO enrichment pathways between S100A5 knocking down and overexpression in 5637 cell line
ID	Description	setSize	enrichmentScore	NES	pvalue	p.adjust	qvalues	rank	leading_edge	core_enrichment
GO_G_PROTEIN_COUPLED_RECEPTOR_ACTIVITY	GO_G_PROTEIN_COUPLED_RECEPTOR_ACTIVITY	473	0.414098	1.48497	6.6766e-05	0.199466	0.19901	1847	tags=24%, list=10%, signal=22%	ADGRG4/NMBR/GPR149/OR2B6/NPFFR1/PTGDR2/CXCR5/TAS1R3/P2RY4/GPR61/GRPR/GPR82/SSTR5/CCR4/CCR10/CHRM1/OR12D3/SUCNR1/PTGER1/TAS2R19/GPR18/ADGRF2/P2RY14/TACR2/TAAR1/C3AR1/OR1L8/OR11A1/OR2AE1/OR2A2/DRD5/GPBAR1/GRM8/OR1J4/OR2AG2/OR52N2/OR1F1/GALR2/HCRTR1/SSTR3/GRM6/OR10A3/AVPR2/DRD1/GPR4/NPSR1/P2RY13/ADGRE1/TAS2R5/CXCR6/TAS2R38/GPR150/PROKR1/ADGRF5/S1PR4/GPR143/GRM2/GPR162/OPRD1/TAS2R42/TRHR/GRM7/HTR2A/O…
GO_DORSAL_VENTRAL_PATTERN_FORMATION	GO_DORSAL_VENTRAL_PATTERN_FORMATION	84	-0.609658	-1.88224	7.79649e-05	0.199466	0.19901	2574	tags=26%, list=14%, signal=23%	PTCH1/GLI2/HHIP/SFRP1/VAX2/LHX1/CHRD/LHX3/CXXC4/FGF8/NKX6-2/TBX20/NKX6-1/SP8/GLI1/WNT3A/EVX1/BMPR1B/DLL4/SHH/LMX1B/GREM1
GO_DETECTION_OF_STIMULUS	GO_DETECTION_OF_STIMULUS	357	0.426772	1.5049	8.97149e-05	0.199466	0.19901	1791	tags=24%, list=10%, signal=22%	OR2B6/CRTAM/PDE6C/AIPL1/TAS1R3/GNGT2/OR12D3/CDHR2/TAS2R19/LHFPL5/PPEF2/PDC/TLR1/AZGP1/GRK7/OR1L8/OR11A1/OR2AE1/OR2A2/PKD2L2/TULP1/OR1J4/OR2AG2/OR52N2/OR1F1/CLEC7A/GRM6/C4B/ANO3/OR10A3/TRPM3/GRK1/LPO/PIP/TAS2R5/TAS2R38/PLEKHB1/CASQ2/TCAP/NR2E3/NTRK1/TAS2R42/RYR2/TRPM8/HTR2A/OR2J1/CST2/GPR88/OR51I1/OR1B1/TAS2R13/OR2W1/OR2A5/TAS2R43/OR5K1/NPFFR2/OR12D1/TAS2R40/OR1G1/DACH1/OR10AC1/OR2K2/KIT/CAV3/OR52…
GO_LEYDIG_CELL_DIFFERENTIATION	GO_LEYDIG_CELL_DIFFERENTIATION	11	-0.893025	-1.83878	0.000139706	0.232961	0.232427	499	tags=45%, list=3%, signal=44%	NKX2-1/NR0B1/DHH/CCND1/PDGFRA
GO_DOPAMINERGIC_NEURON_DIFFERENTIATION	GO_DOPAMINERGIC_NEURON_DIFFERENTIATION	34	-0.734247	-1.92189	0.000206318	0.275229	0.274599	2122	tags=38%, list=12%, signal=34%	SFRP1/SFRP2/FOXA2/VEGFD/WNT1/FGF8/FGF20/DKK1/RYK/WNT3A/SHH/CDNF/LMX1B
GO_INORGANIC_ANION_TRANSMEMBRANE_TRANSPORTER_ACTIVITY	GO_INORGANIC_ANION_TRANSMEMBRANE_TRANSPORTER_ACTIVITY	129	-0.510233	-1.66009	0.000290405	0.322833	0.322094	2068	tags=26%, list=11%, signal=23%	BSND/CLCA4/APOL1/SLC26A4/FXYD1/CLIC2/SLC6A2/GABRG2/BEST4/CLIC3/CLDN17/BEST3/GABRG3/SLC18A1/SLC26A3/GABRB1/GABRD/CLCNKB/GABRA5/SLC4A1/SLC22A1/TTYH2/BEST2/SLC22A11/SLC4A9/SLC26A5/SLC5A5/SLC26A7/CFTR/SLC34A2/SLC13A4/TTYH1/AQP6
GO_I_KAPPAB_KINASE_NF_KAPPAB_SIGNALING	GO_I_KAPPAB_KINASE_NF_KAPPAB_SIGNALING	261	0.434129	1.4904	0.000484299	0.450098	0.449068	3017	tags=23%, list=17%, signal=19%	TLR8/IL1F10/TMEM106A/CD40/IL36A/UBD/S100A4/IL36RN/NLRC3/TLR7/AVPR2/CX3CL1/CD14/TNIP3/S100A12/IL36G/TLR9/PRKN/ANGPT1/TNFSF10/RIPK3/TNFSF11/PRKCB/ADIPOQ/EDA2R/BST2/LY96/SECTM1/TRIM22/TNF/ECM1/CD36/BTK/LURAP1/TICAM2/PELI2/NOD2/TLR3/BIRC3/PPM1N/HTR2B/EDAR/NFKBIA/GOLT1B/CAPN3/TMEM9B/PYCARD/TLR6/CFLAR/APOL3/TNFAIP3/OTUD7A/CASP10/LGALS9/MYD88/WNT5A/FYN/ALPK1/IRAK1BP1/BIRC2
GO_MYD88_DEPENDENT_TOLL_LIKE_RECEPTOR_SIGNALING_PATHWAY	GO_MYD88_DEPENDENT_TOLL_LIKE_RECEPTOR_SIGNALING_PATHWAY	34	0.711303	1.80813	0.000539848	0.450098	0.449068	1637	tags=26%, list=9%, signal=24%	TLR8/TLR1/TLR10/TLR7/CD14/TLR9/LY96/CD36/BTK
GO_CELL_DIFFERENTIATION_IN_SPINAL_CORD	GO_CELL_DIFFERENTIATION_IN_SPINAL_CORD	46	-0.675327	-1.88475	0.000732395	0.541136	0.539898	2574	tags=33%, list=14%, signal=28%	PTCH1/GLI2/LHX1/LHX3/WNT1/NKX6-2/TBX20/NKX6-1/DRAXIN/WNT3A/EVX1/GBX1/LHX5/DLL4/SHH
GO_C_C_CHEMOKINE_BINDING	GO_C_C_CHEMOKINE_BINDING	22	0.759583	1.78397	0.000844559	0.541136	0.539898	1605	tags=32%, list=9%, signal=29%	CXCR5/CCR4/CCR10/CXCR6/XCR1/CXCR4/CCR6
GO_REGULATION_OF_CHONDROCYTE_DIFFERENTIATION	GO_REGULATION_OF_CHONDROCYTE_DIFFERENTIATION	49	-0.631276	-1.78117	0.00104409	0.541136	0.539898	1741	tags=29%, list=10%, signal=26%	EFEMP1/LOXL2/RFLNB/MAF/PKDCC/ADAMTS12/AXIN2/SOX5/FGF18/BMP6/BMPR1B/ACVRL1/CCN4/GREM1
GO_ANION_CATION_SYMPORTER_ACTIVITY	GO_ANION_CATION_SYMPORTER_ACTIVITY	18	-0.791364	-1.79281	0.00109745	0.541136	0.539898	1543	tags=28%, list=9%, signal=25%	SLC6A2/SLC18A1/SLC22A1/SLC5A5/SLC13A4
GO_NEURON_FATE_COMMITMENT	GO_NEURON_FATE_COMMITMENT	56	-0.607434	-1.77063	0.00121399	0.541136	0.539898	2555	tags=30%, list=14%, signal=26%	DLL1/GLI2/ATOH1/SIX1/NRG1/SATB2/LHX3/WNT1/IHH/NKX6-2/NKX6-1/TBR1/EVX1/GBX1/EYA1/DLL4/SHH
GO_POSITIVE_REGULATION_OF_CYTOKINE_PRODUCTION	GO_POSITIVE_REGULATION_OF_CYTOKINE_PRODUCTION	421	0.38364	1.36849	0.00150917	0.541136	0.539898	2450	tags=21%, list=14%, signal=18%	TLR8/CRTAM/CYBB/IL1F10/CD200/HHLA2/FLT4/CCL3/CD40/CD226/CD160/SCIMP/NLRP7/TLR1/C3AR1/IL12RB1/IL36A/LILRA2/DHX58/MMP12/FGR/CLEC7A/LUM/IL36RN/SIGLEC16/TLR7/HLA-G/CX3CL1/CD14/RASGRP1/IL36G/TLR9/CCM2L/GBP5/LGALS9B/GPSM3/C1QTNF3/PTPN22/NLRP2/FCN1/MMP8/CD40LG/HGF/CD80/ADIPOQ/CD28/AZU1/MNDA/HLA-DPB1/APOA2/CD3E/SASH3/ELANE/ADRA2A/IRF4/NFAM1/SERPINF2/SAA1/LY96/TNF/CD36/LURAP1/CD34/ZBTB20/IL23A/IDO1/HLA-F/…
GO_DETECTION_OF_STIMULUS_INVOLVED_IN_SENSORY_PERCEPTION	GO_DETECTION_OF_STIMULUS_INVOLVED_IN_SENSORY_PERCEPTION	200	0.443625	1.47359	0.00160946	0.541136	0.539898	1791	tags=26%, list=10%, signal=24%	OR2B6/TAS1R3/OR12D3/TAS2R19/LHFPL5/PPEF2/AZGP1/OR1L8/OR11A1/OR2AE1/OR2A2/TULP1/OR1J4/OR2AG2/OR52N2/OR1F1/GRM6/OR10A3/LPO/PIP/TAS2R5/TAS2R38/NTRK1/TAS2R42/HTR2A/OR2J1/CST2/OR51I1/OR1B1/TAS2R13/OR2W1/OR2A5/TAS2R43/OR5K1/OR12D1/TAS2R40/OR1G1/OR10AC1/OR2K2/KIT/OR52N4/OR13J1/OR5B12/OR1F12/TAS1R1/CXCR4/CHRNA10/SEMA5B/ADGRV1/ATP8A2/OR2H2/OR1J2/CNGB1
GO_NEGATIVE_REGULATION_OF_NEURON_MIGRATION	GO_NEGATIVE_REGULATION_OF_NEURON_MIGRATION	11	0.847788	1.71363	0.00167097	0.541136	0.539898	622	tags=36%, list=3%, signal=35%	COL3A1/TNN/ERBB4/CX3CL1
GO_POSITIVE_REGULATION_OF_RESPONSE_TO_TUMOR_CELL	GO_POSITIVE_REGULATION_OF_RESPONSE_TO_TUMOR_CELL	11	0.848041	1.71414	0.00167097	0.541136	0.539898	225	tags=27%, list=1%, signal=27%	CRTAM/CD226/CD160
GO_NEUROPEPTIDE_HORMONE_ACTIVITY	GO_NEUROPEPTIDE_HORMONE_ACTIVITY	18	-0.777843	-1.76218	0.00168016	0.541136	0.539898	1691	tags=56%, list=9%, signal=50%	PYY/NPFF/CORT/VGF/AVP/GHRH/UCN/NPPA/OXT/SPX
GO_CELL_PROLIFERATION_IN_HINDBRAIN	GO_CELL_PROLIFERATION_IN_HINDBRAIN	16	-0.806283	-1.80055	0.00170319	0.541136	0.539898	2555	tags=62%, list=14%, signal=54%	GLI2/C5AR1/ATF5/LHX1/GBX2/GPR37L1/GLI1/LHX5/SHH/CEND1
GO_KERATINIZATION	GO_KERATINIZATION	151	0.474954	1.53425	0.00171222	0.541136	0.539898	2393	tags=30%, list=13%, signal=27%	KRT31/LIPN/CERS3/KRTAP3-2/KRT13/TGM3/SPINK6/KRTAP4-1/KRT35/KRTAP19-1/KRT79/KLK13/DSG1/KRT6C/KRT81/TCHH/KRT15/KRT77/KRTAP4-6/KRTAP1-5/KRTAP1-4/KRTAP4-5/KRTAP5-6/KRT1/KRT72/TGM5/KRT39/KRTAP4-11/SPRR4/KRTAP1-1/KRT20/KRTAP13-2/DSC1/KRTAP3-3/CASP14/PI3/SPRR2A/KRT32/CSTA/CNFN/KRTAP5-1/DSC2/KRT38/KRT4/KRT2/SPRR2D
GO_NUCLEOSOME_POSITIONING	GO_NUCLEOSOME_POSITIONING	16	0.802385	1.76818	0.00189126	0.541136	0.539898	1051	tags=25%, list=6%, signal=24%	H1-5/H1-7/H1-8/PRDM9
GO_DORSAL_SPINAL_CORD_DEVELOPMENT	GO_DORSAL_SPINAL_CORD_DEVELOPMENT	19	-0.768879	-1.77306	0.00200206	0.541136	0.539898	1957	tags=42%, list=11%, signal=38%	LHX1/LHX3/WNT1/PROX1/DRAXIN/WNT3A/LHX5/DAAM2
GO_ALCOHOL_BIOSYNTHETIC_PROCESS	GO_ALCOHOL_BIOSYNTHETIC_PROCESS	158	-0.461874	-1.52974	0.00204082	0.541136	0.539898	3830	tags=35%, list=21%, signal=28%	IL1B/MVD/QDPR/ELOVL6/KPNB1/PPIP5K2/P2RY6/SC5D/PLCB3/IDI1/DGKQ/IMPA1/NFYA/PLCD3/MBTPS2/HMGCR/CYP27B1/FDFT1/SEC14L2/INSIG1/CYP51A1/ACACB/LSS/DHCR24/DHCR7/MVK/ERLIN1/ACACA/SREBF1/PTAFR/CLCN2/FGF1/PLCD4/MSMO1/PLCH1/HMGCS1/SCD/PRKAA2/CYP26B1/SQLE/FASN/P2RY1/NPC1L1/PLCL1/GFI1/PLCB2/FGF2/PCK1/BMP5/DBH/PLCG2/BMP6/PLCB4/ACER1/CFTR
GO_VENTRAL_SPINAL_CORD_DEVELOPMENT	GO_VENTRAL_SPINAL_CORD_DEVELOPMENT	41	-0.638612	-1.72228	0.00205874	0.541136	0.539898	2574	tags=32%, list=14%, signal=27%	PTCH1/GLI2/LHX1/LHX3/RELN/NKX6-2/TBX20/NKX6-1/DAB1/EVX1/GBX1/DLL4/SHH
GO_REGULATION_OF_STEROID_BIOSYNTHETIC_PROCESS	GO_REGULATION_OF_STEROID_BIOSYNTHETIC_PROCESS	81	-0.546389	-1.68095	0.00207598	0.541136	0.539898	3830	tags=51%, list=21%, signal=40%	IL1B/MVD/ELOVL6/KPNB1/SC5D/IDI1/PPARGC1A/DGKQ/NFYA/MBTPS2/HMGCR/CYP27B1/FDFT1/NR1D1/SEC14L2/INSIG1/CYP51A1/ACACB/LSS/ADM/DHCR7/MVK/ERLIN1/ACACA/SREBF1/CLCN2/FGF1/HMGCS1/STARD4/SCD/SQLE/FASN/FGFR4/GFI1/PROX1/BMP5/FGF19/DKKL1/DHH/BMP6/MALRD1
GO_ANION_SODIUM_SYMPORTER_ACTIVITY	GO_ANION_SODIUM_SYMPORTER_ACTIVITY	12	-0.840855	-1.76053	0.00218011	0.541136	0.539898	1543	tags=42%, list=9%, signal=38%	SLC6A2/SLC18A1/SLC22A1/SLC5A5/SLC13A4
GO_POSITIVE_REGULATION_OF_CHONDROCYTE_DIFFERENTIATION	GO_POSITIVE_REGULATION_OF_CHONDROCYTE_DIFFERENTIATION	20	-0.739405	-1.72185	0.00229354	0.541136	0.539898	1741	tags=35%, list=10%, signal=32%	LOXL2/PKDCC/SOX5/FGF18/BMP6/BMPR1B/ACVRL1
GO_SPINAL_CORD_PATTERNING	GO_SPINAL_CORD_PATTERNING	20	-0.739202	-1.72138	0.00229354	0.541136	0.539898	1792	tags=45%, list=10%, signal=41%	GLI2/CHRD/LHX3/RELN/NKX6-2/NKX6-1/EVX1/DLL4/SHH
GO_FIBROBLAST_GROWTH_FACTOR_RECEPTOR_BINDING	GO_FIBROBLAST_GROWTH_FACTOR_RECEPTOR_BINDING	21	-0.74575	-1.74349	0.00235276	0.541136	0.539898	3246	tags=52%, list=18%, signal=43%	FGF5/FLRT3/KL/FGF17/FGF1/FGF22/FGF2/FGF8/FGF20/FGF19/FGF18
GO_CATSPER_COMPLEX	GO_CATSPER_COMPLEX	10	-0.86625	-1.73894	0.00245314	0.545415	0.544167	500	tags=40%, list=3%, signal=39%	CATSPERG/CATSPER4/CATSPERB/CATSPER3
GO_PATTERN_RECOGNITION_RECEPTOR_SIGNALING_PATHWAY	GO_PATTERN_RECOGNITION_RECEPTOR_SIGNALING_PATHWAY	187	0.441007	1.45964	0.00271077	0.567074	0.565776	2143	tags=20%, list=12%, signal=18%	TLR8/S100A8/SLC46A2/SCIMP/TLR1/LILRA2/DHX58/CLEC7A/TLR10/TLR7/MARCO/CD14/TNIP3/TLR9/LRRC19/SFTPD/PTPN22/FCN1/S100A9/FCRL3/ITGAM/IRF4/LY96/CD36/BTK/S100A1/TICAM2/STING1/TRIL/NOD2/TLR3/SMPDL3B/BIRC3/ZCCHC3/HAVCR2/NFKBIA/COLEC12
GO_CELLULAR_RESPONSE_TO_CADMIUM_ION	GO_CELLULAR_RESPONSE_TO_CADMIUM_ION	30	0.688329	1.73367	0.00272059	0.567074	0.565776	707	tags=17%, list=4%, signal=16%	CYBB/MT1E/MT1B/STAR/MMP9
GO_OLFACTORY_RECEPTOR_ACTIVITY	GO_OLFACTORY_RECEPTOR_ACTIVITY	105	0.505369	1.54814	0.00289953	0.586056	0.584715	1384	tags=24%, list=8%, signal=22%	OR2B6/OR12D3/OR1L8/OR11A1/OR2AE1/OR2A2/OR1J4/OR2AG2/OR52N2/OR1F1/OR10A3/OR2J1/OR51I1/OR1B1/OR2W1/OR2A5/OR5K1/OR12D1/OR1G1/OR10AC1/OR2K2/OR52N4/OR13J1/OR5B12/OR1F12
GO_KERATINOCYTE_DIFFERENTIATION	GO_KERATINOCYTE_DIFFERENTIATION	227	0.422138	1.43261	0.0032039	0.628529	0.627091	2809	tags=28%, list=15%, signal=24%	KRT31/LIPN/FOXN1/CERS3/KRTAP3-2/KRT13/TGM3/SPINK6/S100A7/KRTAP4-1/KRT35/KRTAP19-1/KRT79/KLK13/DSG1/KRT6C/KRT81/TCHH/KRT15/KRT77/KRTAP4-6/KRTAP1-5/KRTAP1-4/KRTAP4-5/KRTAP5-6/KRT1/KRT72/TGM5/KRT39/KRTAP4-11/SPRR4/KRTAP1-1/KRT20/KRTAP13-2/DSC1/KRTAP3-3/GRHL1/CASP14/PI3/SPRR2A/KRT32/MSX2/CSTA/CNFN/KRTAP5-1/AQP3/DSC2/POU3F1/KRT38/KRT4/KRT2/CTSV/SPRR2D/ABCA12/NCOA3/PERP/CASP3/PRKCH/WNT16/CBFB/DSG3/PLAA…
GO_TOLL_LIKE_RECEPTOR_SIGNALING_PATHWAY	GO_TOLL_LIKE_RECEPTOR_SIGNALING_PATHWAY	135	0.476548	1.51048	0.00350612	0.638296	0.636836	2143	tags=21%, list=12%, signal=19%	TLR8/S100A8/SCIMP/TLR1/LILRA2/TLR10/TLR7/CD14/TNIP3/TLR9/LRRC19/SFTPD/PTPN22/S100A9/FCRL3/ITGAM/IRF4/LY96/CD36/BTK/S100A1/TICAM2/TRIL/TLR3/SMPDL3B/BIRC3/HAVCR2/NFKBIA/COLEC12
GO_INTERLEUKIN_1_RECEPTOR_BINDING	GO_INTERLEUKIN_1_RECEPTOR_BINDING	14	0.777078	1.64404	0.00353116	0.638296	0.636836	765	tags=36%, list=4%, signal=34%	IL1F10/IL36A/IL36RN/IL36G/TLR9
GO_METAL_ION_TRANSMEMBRANE_TRANSPORTER_ACTIVITY	GO_METAL_ION_TRANSMEMBRANE_TRANSPORTER_ACTIVITY	412	-0.363061	-1.32433	0.00358878	0.638296	0.636836	2401	tags=24%, list=13%, signal=21%	ATP1B2/ITGAV/KCND3/KCNMB4/KCNQ1/KCNS3/TRPV6/TRPV1/KCNS1/SLC6A15/SLC24A1/TRPM4/KCNG1/KCNIP3/SLC9A2/SCNN1D/KCNE2/KCNG3/GPM6A/KCNA7/KCNMB1/JPH3/SLC8A1/JPH1/KCNIP4/SLC6A2/FAM155B/KCNV2/SCN9A/KCNQ4/KCNQ5/SLC39A10/CACNA1S/CHRNA9/SLC6A14/SLC18A1/HCN1/LRRC38/KCNA6/KCNT1/KCNQ3/ATP2B3/SCNN1B/GRIK3/GRIK4/PKD2L1/SCN2B/SLC24A3/TRPV2/KCNK4/CACNG8/CACNA1C/SLC17A2/TRPC5/SLC10A1/SCN7A/SLC28A1/CACNG2/SCN1A/SLC22A1…
GO_REGULATION_OF_BLOOD_CIRCULATION	GO_REGULATION_OF_BLOOD_CIRCULATION	267	-0.396364	-1.386	0.00364057	0.638296	0.636836	2401	tags=24%, list=13%, signal=21%	ATP1B2/SREBF1/KCND3/KCNMB4/KCNQ1/PTAFR/PDE4D/ASPH/TGFB2/TRPV1/ANK2/PTGS2/AGER/TRPM4/ICAM1/KCNIP3/CAMK2D/F2RL1/KCNE2/FLNA/SEMA3A/DMD/NPFF/FXYD1/GJA1/TNNT2/SLC8A1/CLIC2/KCNIP4/ACE/CACNA1S/DRD2/ADRA1B/HRC/P2RX1/AVP/ATP2B3/MYL3/SCN2B/CACNG8/CACNA1C/DES/MYL4/CACNG2/DBH/CACNA1D/UCN/KCNK3/KCNJ12/SCN3B/ACE2/KCNJ2/CORIN/NPPA/OXT/KCNE4/KCNK15/ATP2B2/GATA4/CACNG1/ADRA2C/KCNH2/ADRA2B/SPX/MYL2
GO_REGULATION_OF_CARTILAGE_DEVELOPMENT	GO_REGULATION_OF_CARTILAGE_DEVELOPMENT	64	-0.565457	-1.68282	0.00386557	0.638296	0.636836	2089	tags=31%, list=12%, signal=28%	CCN2/TRPS1/GLI2/CCN1/EFEMP1/WNT11/LOXL2/RFLNB/MAF/PKDCC/ADAMTS12/FRZB/AXIN2/SOX5/FGF18/BMP6/BMPR1B/ACVRL1/CCN4/GREM1
GO_SPINAL_CORD_DEVELOPMENT	GO_SPINAL_CORD_DEVELOPMENT	93	-0.503524	-1.56947	0.00389867	0.638296	0.636836	2959	tags=29%, list=16%, signal=24%	SOX12/DLL1/PKD1/PTCH1/GLI2/FOXB1/LHX1/CHRD/NPFF/LHX3/RELN/NEFL/ACTL6B/WNT1/PROX1/NKX6-2/TBX20/NKX6-1/DRAXIN/DAB1/WNT3A/EVX1/GBX1/LHX5/DAAM2/DLL4/SHH
GO_SEQUESTERING_OF_METAL_ION	GO_SEQUESTERING_OF_METAL_ION	13	0.810125	1.68284	0.00392356	0.638296	0.636836	2714	tags=46%, list=15%, signal=39%	S100A8/S100A7/S100A9/SLC30A2/SLC30A3/LCN2
GO_CELL_MIGRATION_IN_HINDBRAIN	GO_CELL_MIGRATION_IN_HINDBRAIN	13	-0.791631	-1.69709	0.00406123	0.644962	0.643487	2217	tags=46%, list=12%, signal=41%	LEF1/RBFOX2/FLNA/DAB1/CTNNA2/CEND1
GO_HUMORAL_IMMUNE_RESPONSE	GO_HUMORAL_IMMUNE_RESPONSE	200	0.428328	1.42278	0.00439114	0.661512	0.659998	2125	tags=28%, list=12%, signal=25%	CFHR1/S100A8/H2BC4/S100A7/C3AR1/C4BPA/PRTN3/IFNB1/CXCL13/PLA2G1B/SUSD4/EPPIN/A2M/COLEC11/IL36RN/C4B/DEFB1/HLA-DQB1/CCL2/S100A12/CFI/SFTPD/BST1/ITLN1/C6/IFNW1/FCN1/S100A9/PLA2G2A/KRT1/RNASE6/IFNA2/H2BC10/CD28/AZU1/H2BC6/PPBP/IFNA17/CD5L/ELANE/COLEC10/CFB/C8G/POU2AF1/TNF/CCR6/IFNE/CXCL6/C1S/PI3/SLPI/IL7/CXCL8/C1R/SPNS2
GO_PASSIVE_TRANSMEMBRANE_TRANSPORTER_ACTIVITY	GO_PASSIVE_TRANSMEMBRANE_TRANSPORTER_ACTIVITY	433	-0.359421	-1.3135	0.00440492	0.661512	0.659998	2393	tags=26%, list=13%, signal=23%	ITGAV/KCND3/KCNMB4/KCNQ1/KCNS3/CLCN2/TRPV6/P2RX6/TRPV1/KCNS1/SLC24A1/BSND/TRPM4/KCNG1/CLCA4/KCNIP3/APOL1/SCNN1D/TMC5/TMC6/KCNE2/KCNG3/GPM6A/KCNA7/KCNMB1/P2RX5/FXYD1/JPH3/GJA1/JPH1/CLIC2/KCNIP4/GABRG2/FAM155B/BEST4/KCNV2/SCN9A/KCNQ4/KCNQ5/CACNA1S/CLIC3/CLDN17/BEST3/GABRG3/CHRNA9/HCN1/LRRC38/CHRNA1/KCNA6/KCNT1/KCNQ3/P2RX1/GABRB1/SCNN1B/GRIK3/GRIK4/GABRD/PKD2L1/SCN2B/SLC24A3/TRPV2/KCNK4/CACNG8/CACNA…
GO_SEMAPHORIN_PLEXIN_SIGNALING_PATHWAY	GO_SEMAPHORIN_PLEXIN_SIGNALING_PATHWAY	37	-0.608026	-1.6166	0.00458882	0.661512	0.659998	3111	tags=41%, list=17%, signal=34%	SEMA3F/PLXNA1/SEMA4F/SEMA3B/NRP2/SEMA3C/SEMA7A/FLNA/SEMA3E/SEMA3A/FARP2/SEMA6A/SEMA3G/SEMA3D/NCAM1
GO_RIBOSOME_BIOGENESIS	GO_RIBOSOME_BIOGENESIS	283	-0.383184	-1.34404	0.00471284	0.661512	0.659998	5194	tags=42%, list=29%, signal=31%	IMP4/RPS2/RIOK1/MPHOSPH6/ZCCHC4/GNL3L/ERCC2/PA2G4/RIOX2/CUL4A/SUV39H1/RRP15/MTERF3/NAT10/NLE1/ZNF658/NOL9/METTL16/BYSL/NOL8/NUP88/SDAD1/DCAF13/WBP11/MRPL36/WDR75/XRN2/FAM207A/SRFBP1/EXOSC7/NHP2/DKC1/MTREX/CEBPZ/UTP15/NOL10/UTP18/RRP7A/CUL4B/RRP1/TENT4B/EXOSC9/RSL1D1/RRP1B/RPF2/TSR1/EXOSC5/XPO1/PWP1/UTP4/WDR18/URB2/DIMT1/NPM1/NOP16/MRTO4/DDX54/DDX31/LAS1L/GNL2/UTP6/DDX21/TFB2M/FASTKD2/WDR46/RRP8/W…
GO_SENSORY_PERCEPTION_OF_CHEMICAL_STIMULUS	GO_SENSORY_PERCEPTION_OF_CHEMICAL_STIMULUS	189	0.438577	1.45126	0.00483215	0.661512	0.659998	1791	tags=25%, list=10%, signal=23%	OR2B6/TAS1R3/OR12D3/TAS2R19/AZGP1/OR1L8/OR11A1/OR2AE1/OR2A2/OBP2B/SCNN1G/OR1J4/OR2AG2/OR52N2/OR1F1/OR10A3/LPO/PIP/TAS2R5/TAS2R38/CALHM1/GNAT3/TAS2R42/OR2J1/CST2/OR51I1/OR1B1/TAS2R13/OR2W1/OR2A5/TAS2R43/OR5K1/OR12D1/TAS2R40/OR1G1/OR10AC1/OR2K2/OR52N4/OR13J1/OR5B12/OR1F12/TAS1R1/SLC24A4/REEP2/CD36/OR2H2/OR1J2/CNGB1
GO_REGULATION_OF_STEROID_METABOLIC_PROCESS	GO_REGULATION_OF_STEROID_METABOLIC_PROCESS	108	-0.467804	-1.4939	0.00492491	0.661512	0.659998	3895	tags=42%, list=21%, signal=33%	LDLR/IL1B/MVD/ELOVL6/KPNB1/SC5D/IDI1/PPARGC1A/DGKQ/NFYA/EPHX2/MBTPS2/HMGCR/CYP27B1/FDFT1/NR1D1/SEC14L2/INSIG1/CYP51A1/ACACB/LSS/ADM/DHCR7/MVK/ERLIN1/ACACA/SREBF1/CLCN2/FGF1/HMGCS1/STARD4/SCD/TTC39B/SQLE/FASN/ACADL/FGFR4/GFI1/PROX1/BMP5/FGF19/DKKL1/DHH/BMP6/MALRD1
GO_GABA_GATED_CHLORIDE_ION_CHANNEL_ACTIVITY	GO_GABA_GATED_CHLORIDE_ION_CHANNEL_ACTIVITY	10	-0.850745	-1.70782	0.00493051	0.661512	0.659998	1536	tags=40%, list=8%, signal=37%	GABRG2/GABRG3/GABRB1/GABRA5
GO_HINDBRAIN_DEVELOPMENT	GO_HINDBRAIN_DEVELOPMENT	138	-0.461802	-1.50734	0.00500143	0.661512	0.659998	3705	tags=33%, list=20%, signal=27%	FZD4/CDK5R2/KAT2A/WNT7A/CNTN1/PPARGC1A/NANOS1/CEP290/EGF/PTPRS/AGTPBP1/DLL1/ATIC/CPLANE1/GART/GLI2/C5AR1/OTX1/LEF1/RBFOX2/FOXC1/ATF5/LHX1/MYO16/FLNA/SSTR2/GBX2/ABAT/GPR37L1/WNT1/SEZ6/PROX1/NEUROD2/BMP5/DAB1/GLI1/DLC1/TBR1/KCNC1/GBX1/CTNNA2/KNDC1/LHX5/SHH/FOXP2/CEND1
GO_STEROL_BIOSYNTHETIC_PROCESS	GO_STEROL_BIOSYNTHETIC_PROCESS	72	-0.522006	-1.57643	0.00518005	0.661512	0.659998	3813	tags=44%, list=21%, signal=35%	MVD/ELOVL6/KPNB1/SC5D/IDI1/NFYA/CYB5R2/MBTPS2/HMGCR/FDFT1/SEC14L2/INSIG1/CYP51A1/ACACB/LSS/DHCR24/DHCR7/MVK/ERLIN1/ACACA/SREBF1/FGF1/MSMO1/HMGCS1/SCD/PRKAA2/CYP26B1/SQLE/FASN/NPC1L1/CH25H/CFTR
GO_RESPONSE_TO_MACROPHAGE_COLONY_STIMULATING_FACTOR	GO_RESPONSE_TO_MACROPHAGE_COLONY_STIMULATING_FACTOR	11	-0.816958	-1.68216	0.00518797	0.661512	0.659998	2025	tags=45%, list=11%, signal=40%	TLR4/DOK1/CSF1R/PDE1B/PDE2A
GO_DNA_PACKAGING_COMPLEX	GO_DNA_PACKAGING_COMPLEX	103	0.491486	1.50831	0.00525639	0.661512	0.659998	2122	tags=25%, list=12%, signal=22%	H2BC4/H3C4/H3C13/H1-5/H2AC7/H3C12/H4C8/H1-8/H2BC15/H2AC17/H3C2/H2BC17/H4C5/H2AC13/H2BC10/H2BC14/H4C4/H2BC6/IRF4/H4C14/H4C15/H2AB2/H2AB3/H2AC8/H2AC20/H2AC6
GO_AMMONIUM_ION_BINDING	GO_AMMONIUM_ION_BINDING	60	0.567014	1.59529	0.00562079	0.688056	0.686481	3145	tags=35%, list=17%, signal=29%	CHRNA2/CHRND/DRD5/CHRNB2/DRD1/RASGRP1/PLTP/GPR143/SATL1/CHRNA6/HTR2A/PCYT1B/APOA2/TH/HTR2B/HTR3A/BCHE/CHMP2A/SAT2/APOC1/CHRNE
GO_POSITIVE_REGULATION_OF_LIPID_CATABOLIC_PROCESS	GO_POSITIVE_REGULATION_OF_LIPID_CATABOLIC_PROCESS	22	0.707766	1.66227	0.00567362	0.688056	0.686481	1391	tags=23%, list=8%, signal=21%	ABCD2/PLIN5/ANGPTL3/APOA2/SCT
GO_EPIDERMAL_CELL_DIFFERENTIATION	GO_EPIDERMAL_CELL_DIFFERENTIATION	281	0.400334	1.37996	0.00586729	0.698836	0.697237	2809	tags=27%, list=15%, signal=23%	KRT31/LIPN/FOXN1/CERS3/KRTAP3-2/KRT13/LHFPL5/TGM3/SPINK6/S100A7/KRTAP4-1/KRT35/KRTAP19-1/KRT79/KLK13/DSG1/SULT2B1/KRT6C/KRT81/TCHH/KRT15/KRT77/KRTAP4-6/KRTAP1-5/KRTAP1-4/CLRN1/KRTAP4-5/KRTAP5-6/KRT1/KRT72/TGM5/KRT39/KRTAP4-11/SPRR4/KRTAP1-1/KRT20/USH2A/KRTAP13-2/OVOL3/DSC1/KRTAP3-3/GRHL1/CASP14/PI3/SPRR2A/KRT32/MSX2/CSTA/OVOL1/KLF4/CNFN/KRTAP5-1/HEY2/WDPCP/AQP3/DSC2/POU3F1/KRT38/KRT4/KRT2/CTSV/SP…
GO_INORGANIC_ANION_TRANSPORT	GO_INORGANIC_ANION_TRANSPORT	152	-0.437357	-1.43831	0.00627074	0.721954	0.720302	2068	tags=22%, list=11%, signal=20%	BSND/CLCA4/APOL1/PRKG2/SLC26A4/FXYD1/CLIC2/GABRG2/BEST4/ENPP1/WNK4/CLIC3/CLDN17/BEST3/GABRG3/SLC26A3/ABCB1/GABRB1/GABRD/CLCNKB/GABRA5/SLC4A1/TTYH2/BEST2/SLC22A11/SLC4A9/SLC26A5/SLC5A5/SLC26A7/CFTR/SLC34A2/SLC13A4/TTYH1/AQP6
GO_SYNAPSE_ORGANIZATION	GO_SYNAPSE_ORGANIZATION	392	-0.359123	-1.30493	0.00636938	0.721954	0.720302	2389	tags=22%, list=13%, signal=19%	EIF4G1/C5AR1/CNTN5/NLGN1/SHANK2/SHANK1/NRP2/ITGA3/ACTN1/OPA1/LRFN1/SPOCK2/ARMCX5-GPRASP2/ACTG1/AGRN/SIX1/HOMER1/SYBU/KLK8/PCDHB3/ETV5/NTNG1/SEMA3E/GPM6A/NRG1/SLC7A11/ARHGAP22/ARHGAP44/ADAM10/DLG2/PCDHGC4/LRP8/GPC4/MYOT/RELN/NEFL/GABRG2/CDH2/ACTBL2/TMEFF2/NTNG2/PAK3/BCAN/NRCAM/SRPX2/IL10RA/PCDHB6/DRD2/RAB39B/ZNF804A/CHRNA1/LRTM2/CLSTN2/SEZ6/NPAS4/CUX2/NEFH/CBLN2/SNCB/NEUROD2/CTNND2/GJA10/CAMKV/CAC…
GO_HSP90_PROTEIN_BINDING	GO_HSP90_PROTEIN_BINDING	40	0.60173	1.58218	0.00652586	0.721954	0.720302	2555	tags=25%, list=14%, signal=22%	UNC45B/PPEF2/PACRG/KDR/CYP1A1/CYP2E1/NOD2/AHR/FKBP6/ARNTL
GO_INTERFERON_ALPHA_PRODUCTION	GO_INTERFERON_ALPHA_PRODUCTION	28	0.665383	1.65429	0.00658476	0.721954	0.720302	2132	tags=25%, list=12%, signal=22%	TLR8/MMP12/NLRC3/TLR7/TLR9/TLR3/HAVCR2
GO_DIPEPTIDYL_PEPTIDASE_ACTIVITY	GO_DIPEPTIDYL_PEPTIDASE_ACTIVITY	13	-0.777658	-1.66714	0.00666931	0.721954	0.720302	1515	tags=31%, list=8%, signal=28%	ACE/ACE2/DPEP1/FAP
GO_TOLL_LIKE_RECEPTOR_BINDING	GO_TOLL_LIKE_RECEPTOR_BINDING	12	0.784486	1.62203	0.00671082	0.721954	0.720302	2795	tags=58%, list=15%, signal=49%	S100A8/TLR1/S100A9/LY96/CD36/TLR6/MYD88
GO_SENSORY_PERCEPTION_OF_SMELL	GO_SENSORY_PERCEPTION_OF_SMELL	128	0.460558	1.45658	0.00693115	0.733822	0.732142	1894	tags=24%, list=10%, signal=22%	OR2B6/OR12D3/OR1L8/OR11A1/OR2AE1/OR2A2/OBP2B/OR1J4/OR2AG2/OR52N2/OR1F1/OR10A3/OR2J1/OR51I1/OR1B1/OR2W1/OR2A5/OR5K1/OR12D1/OR1G1/OR10AC1/OR2K2/OR52N4/OR13J1/OR5B12/OR1F12/SLC24A4/OR2H2/OR1J2/CNGB1/CNGA4
GO_CHLORIDE_TRANSMEMBRANE_TRANSPORTER_ACTIVITY	GO_CHLORIDE_TRANSMEMBRANE_TRANSPORTER_ACTIVITY	91	-0.503631	-1.57104	0.00715188	0.73391	0.73223	2068	tags=30%, list=11%, signal=26%	BSND/CLCA4/APOL1/SLC26A4/FXYD1/CLIC2/SLC6A2/GABRG2/BEST4/CLIC3/CLDN17/BEST3/GABRG3/SLC18A1/SLC26A3/GABRB1/GABRD/CLCNKB/GABRA5/SLC4A1/SLC22A1/TTYH2/BEST2/SLC26A5/SLC26A7/CFTR/TTYH1
GO_POSITIVE_REGULATION_OF_INTERFERON_ALPHA_PRODUCTION	GO_POSITIVE_REGULATION_OF_INTERFERON_ALPHA_PRODUCTION	21	0.710462	1.65578	0.00715205	0.73391	0.73223	765	tags=19%, list=4%, signal=18%	TLR8/MMP12/TLR7/TLR9
GO_TRANSPORTER_COMPLEX	GO_TRANSPORTER_COMPLEX	306	-0.374048	-1.32431	0.00734954	0.734582	0.732901	2401	tags=27%, list=13%, signal=24%	ATP1B2/KCND3/KCNMB4/KCNQ1/NLGN1/KCNS3/CLCN2/PDE4D/SHANK2/SHANK1/KCNS1/TRPM4/KCNG1/KCNIP3/KCNE2/KCNG3/KCNA7/KCNMB1/FXYD1/LRRC7/DLG2/CLIC2/KCNIP4/GABRG2/BEST4/KCNV2/SCN9A/KCNQ4/KCNQ5/CACNA1S/ATP1B4/CLIC3/CLDN17/BEST3/GABRG3/CHRNA9/HCN1/LRRC38/CHRNA1/KCNA6/KCNQ3/GABRB1/SCNN1B/GRIK3/GRIK4/GABRD/PKD2L1/SCN2B/KCNK4/CACNG8/CACNA1C/CLCNKB/TRPC5/GABRA5/SCN7A/CACNG2/ABCG5/SCN1A/CHRNA3/TTYH2/GRIN3B/CACNA1D/…
GO_HYDROGEN_PEROXIDE_METABOLIC_PROCESS	GO_HYDROGEN_PEROXIDE_METABOLIC_PROCESS	52	0.558773	1.53132	0.00740138	0.734582	0.732901	1580	tags=23%, list=9%, signal=21%	CYBB/DUOXA2/GPX3/HBA2/LPO/DUOX2/DUOXA1/TPO/GPX5/PXDNL/HP/CYP1A1
GO_LONG_CHAIN_FATTY_ACID_COA_LIGASE_ACTIVITY	GO_LONG_CHAIN_FATTY_ACID_COA_LIGASE_ACTIVITY	13	-0.773356	-1.65792	0.00748899	0.734582	0.732901	584	tags=46%, list=3%, signal=45%	SLC27A1/ACSL5/ACSL3/ACSBG2/ACSBG1/SLC27A6
GO_INTERLEUKIN_12_PRODUCTION	GO_INTERLEUKIN_12_PRODUCTION	52	0.556406	1.52483	0.00796528	0.74483	0.743126	2199	tags=25%, list=12%, signal=22%	TLR8/CD40/SCIMP/CLEC7A/HLA-G/TLR9/JAK3/CD40LG/CD36/IL23A/IDO1/TLR3/ACP5
GO_REGULATION_OF_RESPONSE_TO_TUMOR_CELL	GO_REGULATION_OF_RESPONSE_TO_TUMOR_CELL	14	0.758238	1.60418	0.00803742	0.74483	0.743126	225	tags=21%, list=1%, signal=21%	CRTAM/CD226/CD160
GO_POSITIVE_REGULATION_OF_ENDOTHELIAL_CELL_APOPTOTIC_PROCESS	GO_POSITIVE_REGULATION_OF_ENDOTHELIAL_CELL_APOPTOTIC_PROCESS	18	0.730309	1.64996	0.00807567	0.74483	0.743126	1642	tags=39%, list=9%, signal=35%	CD40/CD160/ITGA4/HLA-G/CCL2/CD40LG/GPER1
GO_INTERMEDIATE_FILAMENT_CYTOSKELETON	GO_INTERMEDIATE_FILAMENT_CYTOSKELETON	174	0.430108	1.40741	0.00858882	0.74483	0.743126	2361	tags=24%, list=13%, signal=21%	KRT31/KRTAP4-12/S100A8/UPP2/KRTAP3-2/KRT13/KRTAP4-1/KRT35/KRTAP19-1/KRT79/IFFO1/KRT6C/KRT81/KRT15/KRT222/KRT77/KRTAP4-6/KRTAP1-5/KRTAP1-4/KRTAP4-5/KRTAP5-6/KRT1/KRT72/KRT39/KRTAP4-11/KRTAP1-1/SLC1A6/KRT20/KRTAP13-2/KRTAP3-3/GPER1/CASP14/KRT32/ADCY5/BFSP1/KRTAP5-1/ING4/CTNS/KRT38/KRT4/KRT2
GO_SYNAPTIC_TRANSMISSION_GABAERGIC	GO_SYNAPTIC_TRANSMISSION_GABAERGIC	40	-0.596618	-1.59078	0.00865349	0.74483	0.743126	1650	tags=25%, list=9%, signal=23%	NLGN1/CNR2/PLCL1/GABRG2/DRD2/GABRG3/NPAS4/PHF24/GABRA5/SLC6A1
GO_DETOXIFICATION	GO_DETOXIFICATION	118	0.473181	1.4846	0.00870481	0.74483	0.743126	2349	tags=24%, list=13%, signal=21%	GPX7/ADH4/MT1E/GPX3/MT1B/HBA2/SOD3/LPO/RDH12/DUOX2/NOS3/APOM/ALOX5AP/LOXHD1/TPO/GPX5/PXDNL/S100A9/HP/BMP7/TNF/CD36/LTC4S/TXNDC2/SLC15A2/IPCEF1/TP53INP1/MGST2
GO_OXALATE_TRANSPORT	GO_OXALATE_TRANSPORT	11	-0.795063	-1.63707	0.00875277	0.74483	0.743126	2541	tags=55%, list=14%, signal=47%	SLC26A10/SLC26A4/SLC26A3/SLC26A5/AGXT/SLC26A7
GO_CELL_FATE_SPECIFICATION	GO_CELL_FATE_SPECIFICATION	84	-0.50386	-1.5556	0.00891032	0.74483	0.743126	2574	tags=27%, list=14%, signal=24%	PTCH1/GLI2/ATOH1/SFRP2/SIX1/FOXA2/LHX3/SOX18/FGF2/IHH/NKX6-2/TBX20/NKX6-1/DKK1/TBR1/WNT3A/EVX1/TBX21/DHH/EYA1/TBX15/SHH/MYL2
GO_POSITIVE_REGULATION_OF_INTERFERON_GAMMA_PRODUCTION	GO_POSITIVE_REGULATION_OF_INTERFERON_GAMMA_PRODUCTION	54	0.565681	1.56179	0.00893518	0.74483	0.743126	2796	tags=41%, list=15%, signal=35%	TLR8/CD226/CD160/IL12RB1/CLEC7A/TLR7/CD14/RASGRP1/TLR9/PTPN22/HLA-DPB1/CD3E/SASH3/TNF/IL23A/TLR3/HAVCR2/SLC11A1/PYCARD/LGALS9/ZFPM1/WNT5A
GO_REGULATION_OF_ION_TRANSMEMBRANE_TRANSPORT	GO_REGULATION_OF_ION_TRANSMEMBRANE_TRANSPORT	439	-0.346619	-1.2695	0.00896314	0.74483	0.743126	2494	tags=24%, list=14%, signal=22%	NEDD4/WNK2/CBARP/GNB5/ATP1B2/CORO1A/STIMATE/KCND3/KCNQ1/NLGN1/PTAFR/KCNS3/CLCN2/PDE4D/SHANK2/SLC9A3R1/SHANK1/KCNS1/ANK2/TMSB4X/KCNG1/KCNIP3/CAMK2D/HOMER1/THBS1/OPRL1/KCNE2/FLNA/KCNG3/ALG10B/PSEN2/DRD4/KCNA7/KCNMB1/DMD/FXYD1/CXCL11/JPH3/LRRC7/DLG2/TCAF1/SLC8A1/JPH1/CLIC2/KCNIP4/RELN/NEFL/CTSS/METTL21C/STOM/KCNV2/SCN9A/KCNQ4/KCNQ5/CACNA1S/WNK4/CLIC3/DRD2/RGN/HRC/HCN1/LRRC38/KCNA6/KCNQ3/ABCB1/F2RL3/…
GO_CELL_CELL_JUNCTION	GO_CELL_CELL_JUNCTION	472	-0.344982	-1.26936	0.00898375	0.74483	0.743126	3374	tags=22%, list=19%, signal=19%	P2RX7/SLC2A1/MAGI3/MICALL2/WTIP/GJB7/CCN3/GJA3/PRKCI/AJUBA/ADAM15/FSCN1/CDH4/SCN4B/FLRT3/ITGB3/FLCN/MISP/PLEKHG5/DLL1/NHS/KRT18/GJC3/NIBAN2/DDX58/PVR/GJB4/FRMD6/AMOTL2/COL19A1/FAT1/PKP2/CORO1A/EPHA2/SIPA1L3/CNTNAP1/PXN/CLDN10/MPP7/TEK/ACTN1/ANK2/LIN7C/PDLIM2/ANKRD23/PODXL/FLNA/CLMP/AMTN/FGFR4/PRICKLE4/FHOD1/FXYD1/PCDH9/LRRC7/GJA1/SLC8A1/IGSF5/CDSN/CDH2/SHROOM4/STXBP6/MYADM/WNK4/CLDN17/CLDN2/MLC1/…
GO_SULFATE_TRANSMEMBRANE_TRANSPORTER_ACTIVITY	GO_SULFATE_TRANSMEMBRANE_TRANSPORTER_ACTIVITY	14	-0.779895	-1.68868	0.00907577	0.74483	0.743126	2541	tags=43%, list=14%, signal=37%	SLC26A10/SLC26A4/SLC26A3/SLC26A5/SLC26A7/SLC13A4
GO_HETEROPHILIC_CELL_CELL_ADHESION_VIA_PLASMA_MEMBRANE_CELL_ADHESION_MOLECULES	GO_HETEROPHILIC_CELL_CELL_ADHESION_VIA_PLASMA_MEMBRANE_CELL_ADHESION_MOLECULES	41	-0.579799	-1.56367	0.0091399	0.74483	0.743126	3081	tags=39%, list=17%, signal=32%	CDH4/TENM4/PVR/NLGN1/CD209/ICAM1/CDH2/LGALS7B/CRB1/JAML/PTPRD/CEACAM8/TENM1/CEACAM6/SELP/CADM1
GO_SYNAPTIC_TRANSMISSION_CHOLINERGIC	GO_SYNAPTIC_TRANSMISSION_CHOLINERGIC	27	0.653635	1.60411	0.00927021	0.74483	0.743126	1630	tags=33%, list=9%, signal=30%	CHRNA2/TACR2/CHRND/CHRNB2/RIC3/CHRNA6/RAPSN/CHRNA10/LYPD1
GO_SOLUTE_ANION_ANTIPORTER_ACTIVITY	GO_SOLUTE_ANION_ANTIPORTER_ACTIVITY	30	-0.640798	-1.64354	0.00934593	0.74483	0.743126	1727	tags=30%, list=10%, signal=27%	SLC26A10/SLC7A11/SLC26A4/SLC26A3/SLC22A9/SLC4A1/SLC4A9/SLC26A5/SLC26A7
GO_ENDOTHELIUM_DEVELOPMENT	GO_ENDOTHELIUM_DEVELOPMENT	117	-0.450324	-1.44257	0.00950773	0.74483	0.743126	2652	tags=26%, list=15%, signal=23%	ARHGEF26/S1PR1/HEY1/XDH/ACVR2B/PDE4D/FGF1/ZEB1/MSN/STARD13/ICAM1/F2RL1/FASN/NRG1/NR2F2/GJA1/SOX18/MYADM/PROX1/RAPGEF3/ADAMTS12/PDE2A/GJA4/BMP6/TMEM100/SETSIP/PPP1R16B/DLL4/ACVRL1/HAPLN2/PDPN
GO_COPULATION	GO_COPULATION	18	-0.720212	-1.63162	0.00954112	0.74483	0.743126	1768	tags=44%, list=10%, signal=40%	P2RY1/ABAT/P2RX1/AVP/EDNRB/DDO/KLK14/OXT
GO_CYTOKINE_PRODUCTION_INVOLVED_IN_INFLAMMATORY_RESPONSE	GO_CYTOKINE_PRODUCTION_INVOLVED_IN_INFLAMMATORY_RESPONSE	40	0.590367	1.5523	0.00965407	0.74483	0.743126	2450	tags=30%, list=14%, signal=26%	ABCD2/NLRP7/CD96/CLEC7A/NLRC3/GBP5/GPSM3/IDO1/NOD2/PYCARD/IL17RC/TLR6
GO_MONOAMINE_TRANSPORT	GO_MONOAMINE_TRANSPORT	73	-0.516036	-1.56201	0.00974764	0.74483	0.743126	1785	tags=26%, list=10%, signal=24%	DRD4/P2RY1/SYT2/GPM6B/ABAT/SLC6A2/DRD2/SLC18A1/P2RX1/FFAR3/SYT10/FGF20/SLC22A1/SYT5/MAPK15/OXT/SYT13/ADRA2C/ADRA2B
GO_CO_SMAD_BINDING	GO_CO_SMAD_BINDING	12	-0.78849	-1.65089	0.0098789	0.74483	0.743126	874	tags=25%, list=5%, signal=24%	USP9Y/FOXH1/GATA4
GO_NEGATIVE_REGULATION_OF_AXON_GUIDANCE	GO_NEGATIVE_REGULATION_OF_AXON_GUIDANCE	27	-0.64425	-1.61937	0.00995183	0.74483	0.743126	3111	tags=52%, list=17%, signal=43%	SEMA3F/SLIT2/SEMA4F/SEMA5A/SEMA3B/SEMA3C/SEMA7A/SEMA3E/SEMA3A/SEMA6A/SEMA3G/RYK/SEMA3D/WNT3A
GO_VACUOLAR_ACIDIFICATION	GO_VACUOLAR_ACIDIFICATION	22	0.680216	1.59757	0.0104239	0.74483	0.743126	4509	tags=59%, list=25%, signal=44%	ATP6V0A4/ATP6V0D2/ATP6V0E1/ATP6V0E2/SLC11A1/CLN3/ROGDI/SNAPIN/CLIC4/CCDC115/DMXL1/ATP6V1H/CLN5
GO_PRERIBOSOME	GO_PRERIBOSOME	75	-0.50253	-1.52805	0.0105304	0.74483	0.743126	5429	tags=53%, list=30%, signal=38%	WDR37/PES1/IMP4/RIOK1/RRP15/BYSL/DCAF13/FAM207A/SRFBP1/NOL10/UTP18/RRP7A/RRP1/RSL1D1/RRP1B/TSR1/UTP4/MRTO4/LAS1L/UTP6/WDR46/WDR12/WDR36/HEATR1/RIOK2/PWP2/MPHOSPH10/RRS1/WDR3/TBL3/NOP14/NIP7/NOC2L/PDCD11/RRP9/UTP20/BOP1/NOL6/UTP14C/FBLL1
GO_INSEMINATION	GO_INSEMINATION	10	-0.829204	-1.66457	0.0108175	0.74483	0.743126	1132	tags=40%, list=6%, signal=38%	P2RX1/DDO/KLK14/OXT
GO_CYTOKINE_METABOLIC_PROCESS	GO_CYTOKINE_METABOLIC_PROCESS	104	0.473926	1.45489	0.0108208	0.74483	0.743126	1564	tags=19%, list=9%, signal=18%	TLR8/CYBB/IGF2BP1/TLR1/RNF128/INPP5D/LAG3/CLEC7A/TNFSF15/TLR7/TLR9/SFTPD/CD80/CD28/AZU1/APOA2/CD3E/ELANE/IRF4/TNF
GO_NEGATIVE_REGULATION_OF_CELL_FATE_COMMITMENT	GO_NEGATIVE_REGULATION_OF_CELL_FATE_COMMITMENT	12	-0.78379	-1.64105	0.010951	0.74483	0.743126	826	tags=50%, list=5%, signal=48%	SFRP2/NKX6-2/DKK1/WNT3A/TBX21/GLIS1
GO_SULFATE_TRANSPORT	GO_SULFATE_TRANSPORT	15	-0.759225	-1.67668	0.0110419	0.74483	0.743126	2541	tags=40%, list=14%, signal=34%	SLC26A10/SLC26A4/SLC26A3/SLC26A5/SLC26A7/SLC13A4
GO_NOREPINEPHRINE_TRANSPORT	GO_NOREPINEPHRINE_TRANSPORT	19	-0.715071	-1.64898	0.0110712	0.74483	0.743126	2683	tags=47%, list=15%, signal=40%	STX1A/ACTB/P2RY1/SLC6A2/FFAR3/SLC22A1/OXT/ADRA2C/ADRA2B
GO_NEGATIVE_REGULATION_OF_PRODUCTION_OF_MOLECULAR_MEDIATOR_OF_IMMUNE_RESPONSE	GO_NEGATIVE_REGULATION_OF_PRODUCTION_OF_MOLECULAR_MEDIATOR_OF_IMMUNE_RESPONSE	36	0.612453	1.57056	0.0113627	0.74483	0.743126	2849	tags=39%, list=16%, signal=33%	IFNB1/CD96/IL13RA2/ANGPT1/JAK3/FCRL3/IFNA2/APOA2/BST2/TNF/HLA-F/TMBIM6/SMAD7/XCL1
GO_EXTRACELLULAR_MATRIX_BINDING	GO_EXTRACELLULAR_MATRIX_BINDING	54	-0.55764	-1.61298	0.0114094	0.74483	0.743126	3516	tags=50%, list=19%, signal=40%	TGFBI/PLEKHA2/ACHE/SPARC/LGALS1/ITGB3/ADAMTS15/SLIT2/CCN1/ITGAV/GPC1/ITGA3/SPOCK2/TINAGL1/ITGA2/ELN/AGRN/THBS1/SSC5D/FBLN2/OLFML2A/CTSS/SPOCK1/ITGA9/SHH/LRRC15/SPARCL1
GO_SEROTONIN_RECEPTOR_SIGNALING_PATHWAY	GO_SEROTONIN_RECEPTOR_SIGNALING_PATHWAY	23	0.680528	1.62326	0.01151	0.74483	0.743126	2765	tags=43%, list=15%, signal=37%	HTR3B/CHRM1/HTR2A/HRH2/HTR2B/HTR3A/HTR7/HTR6/HRH3/CHRM5
GO_PEPTIDE_CATABOLIC_PROCESS	GO_PEPTIDE_CATABOLIC_PROCESS	27	-0.637822	-1.60321	0.01157	0.74483	0.743126	1779	tags=26%, list=10%, signal=23%	ADAMTS13/ACE/TRHDE/GGT1/GGTLC1/LVRN/CPQ
GO_REGULATION_OF_DOPAMINERGIC_NEURON_DIFFERENTIATION	GO_REGULATION_OF_DOPAMINERGIC_NEURON_DIFFERENTIATION	10	-0.828183	-1.66252	0.0115739	0.74483	0.743126	2122	tags=60%, list=12%, signal=53%	SFRP1/SFRP2/FGF20/DKK1/WNT3A/SHH
GO_LIGAND_GATED_ANION_CHANNEL_ACTIVITY	GO_LIGAND_GATED_ANION_CHANNEL_ACTIVITY	16	-0.748011	-1.67042	0.0116158	0.74483	0.743126	1536	tags=38%, list=8%, signal=34%	GLRA3/GABRG2/GABRG3/GABRB1/GABRA5/CFTR
GO_REGULATION_OF_CELL_MORPHOGENESIS_INVOLVED_IN_DIFFERENTIATION	GO_REGULATION_OF_CELL_MORPHOGENESIS_INVOLVED_IN_DIFFERENTIATION	293	-0.367778	-1.29892	0.0116358	0.74483	0.743126	3141	tags=26%, list=17%, signal=22%	EEF2K/C1QBP/PTPRS/SEMA3F/CDH4/KEL/HECW1/SRCIN1/UNC13D/RAP2A/PLXNA1/NSMF/MELTF/ACTR2/METRN/SLIT2/CYFIP1/SEMA4F/PREX1/THY1/LZTS1/SEMA5A/KANK1/NEDD4/AP1AR/SEMA3B/NLGN1/FN1/OPA1/ARMCX5-GPRASP2/CSPG5/MAP3K13/SEMA3C/SEMA7A/HAS2/FLNA/SEMA3E/SEMA3A/MPL/ARHGAP44/ADAM10/LRP8/RELN/NEFL/CDH2/XK/MYADM/PAK3/NRCAM/SEMA6A/SDC2/SEMA3G/CHODL/CUX2/TRPV2/TLX2/TRPC5/POSTN/PTPRD/LRRK2/CHRNA3/NKX6-1/RYK/DRAXIN/DAB1/SEM…
GO_GABA_RECEPTOR_COMPLEX	GO_GABA_RECEPTOR_COMPLEX	11	-0.784784	-1.61591	0.0116449	0.74483	0.743126	1536	tags=36%, list=8%, signal=33%	GABRG2/GABRG3/GABRB1/GABRA5
GO_STRUCTURAL_CONSTITUENT_OF_MYELIN_SHEATH	GO_STRUCTURAL_CONSTITUENT_OF_MYELIN_SHEATH	10	-0.827481	-1.66111	0.0117252	0.74483	0.743126	935	tags=40%, list=5%, signal=38%	MAL/PLLP/NCMAP/MOBP
GO_NEURON_FATE_SPECIFICATION	GO_NEURON_FATE_SPECIFICATION	27	-0.635743	-1.59799	0.0118936	0.745412	0.743707	2881	tags=33%, list=16%, signal=28%	DLL1/GLI2/ATOH1/SIX1/LHX3/NKX6-2/NKX6-1/EVX1/EYA1
GO_IMMUNOGLOBULIN_BINDING	GO_IMMUNOGLOBULIN_BINDING	17	0.733395	1.64525	0.0119579	0.745412	0.743707	2473	tags=24%, list=14%, signal=20%	LILRA2/PIP/FCGR2A/FCGRT
GO_NEUROPEPTIDE_SIGNALING_PATHWAY	GO_NEUROPEPTIDE_SIGNALING_PATHWAY	80	0.504729	1.48987	0.0121288	0.749064	0.74735	1729	tags=30%, list=10%, signal=27%	GPR149/NPFFR1/PTGDR2/SCG5/GRPR/SSTR5/NPB/GALR2/HCRTR1/SSTR3/TAC3/NPSR1/PROKR1/GPR143/OPRD1/NPFFR2/SORCS1/UTS2R/HCRTR2/NPPB/NXPH2/GPR1/CPE/SORT1
GO_TRANSFERASE_ACTIVITY_TRANSFERRING_PENTOSYL_GROUPS	GO_TRANSFERASE_ACTIVITY_TRANSFERRING_PENTOSYL_GROUPS	48	0.566259	1.51643	0.0126388	0.755025	0.753297	1824	tags=19%, list=10%, signal=17%	UPP2/QPRT/ART5/ART3/LARGE1/SIRT4/ART1/ART4/LARGE2
GO_TUMOR_NECROSIS_FACTOR_SUPERFAMILY_CYTOKINE_PRODUCTION	GO_TUMOR_NECROSIS_FACTOR_SUPERFAMILY_CYTOKINE_PRODUCTION	136	0.432395	1.3696	0.0127468	0.755025	0.753297	2199	tags=23%, list=12%, signal=20%	CYBB/TMEM106A/CCL3/GPR18/TLR1/LILRA2/CLEC7A/NLRC3/CX3CL1/CD14/RASGRP1/TLR9/ANGPT1/CLEC4A/PTPN22/GPNMB/MMP8/ADIPOQ/AZU1/SASH3/LY96/ARG2/CD36/CD34/ZBTB20/IL23A/NOD2/TLR3/SELENOK/HAVCR2/ACP5
GO_INTERLEUKIN_1_BETA_PRODUCTION	GO_INTERLEUKIN_1_BETA_PRODUCTION	76	0.483986	1.41671	0.0127545	0.755025	0.753297	2845	tags=32%, list=16%, signal=27%	TLR8/TMEM106A/SUCNR1/CCL3/NLRP7/LILRA2/CLEC7A/CX3CL1/GBP5/NLRP2/AZU1/MNDA/ARG2/CD36/NLRC4/NOD2/ACP5/PYCARD/TLR6/TNFAIP3/JAK2/LGALS9/WNT5A/PANX1
GO_ADHERENS_JUNCTION_ORGANIZATION	GO_ADHERENS_JUNCTION_ORGANIZATION	64	-0.52268	-1.55551	0.0130263	0.755025	0.753297	1518	tags=16%, list=8%, signal=14%	CDH2/CADM2/MAPRE2/CDH6/CDH12/CDHR3/CDH15/BMP6/CDH18/CADM1
GO_POSITIVE_REGULATION_OF_I_KAPPAB_KINASE_NF_KAPPAB_SIGNALING	GO_POSITIVE_REGULATION_OF_I_KAPPAB_KINASE_NF_KAPPAB_SIGNALING	180	0.416459	1.3718	0.0130531	0.755025	0.753297	3017	tags=23%, list=17%, signal=20%	IL1F10/TMEM106A/CD40/IL36A/UBD/S100A4/IL36RN/CX3CL1/S100A12/IL36G/TLR9/PRKN/TNFSF10/TNFSF11/PRKCB/ADIPOQ/EDA2R/BST2/SECTM1/TRIM22/TNF/ECM1/CD36/LURAP1/TICAM2/PELI2/NOD2/TLR3/BIRC3/HTR2B/EDAR/GOLT1B/TMEM9B/TLR6/CFLAR/APOL3/CASP10/LGALS9/MYD88/FYN/ALPK1/BIRC2
GO_AROMATASE_ACTIVITY	GO_AROMATASE_ACTIVITY	25	0.660728	1.60756	0.0130601	0.755025	0.753297	2074	tags=48%, list=11%, signal=43%	CYP2C8/CYP4F12/CYP4X1/CYP2C9/CYP2F1/CYP3A7/CYP4F3/CYP3A43/CYP2A7/CYP1A1/CYP2E1/CYP4F8
GO_FIBROBLAST_GROWTH_FACTOR_RECEPTOR_SIGNALING_PATHWAY	GO_FIBROBLAST_GROWTH_FACTOR_RECEPTOR_SIGNALING_PATHWAY	102	-0.4546	-1.43556	0.0131118	0.755025	0.753297	4318	tags=40%, list=24%, signal=31%	SHISA2/GATA3/SHCBP1/NOG/SPRY3/POLR2D/PTPN11/CRKL/SULF2/POLR2H/SPRED1/FGFRL1/NDST1/FGFR1/FGF5/SHOC2/ANOS1/FLRT3/APLN/CCN2/KL/SPRED2/GPC1/HHIP/FGF17/FGF1/FGF22/SMOC2/RBFOX2/FGFBP3/TRIM71/THBS1/FGFBP1/FGFR4/SPRY4/CREB3L1/FGF2/FGF8/FGF20/FGF19/FGF18
GO_CATION_CHANNEL_ACTIVITY	GO_CATION_CHANNEL_ACTIVITY	313	-0.356629	-1.26475	0.0131309	0.755025	0.753297	2393	tags=27%, list=13%, signal=24%	ITGAV/KCND3/KCNMB4/KCNQ1/KCNS3/TRPV6/P2RX6/TRPV1/KCNS1/SLC24A1/TRPM4/KCNG1/KCNIP3/SCNN1D/KCNE2/KCNG3/GPM6A/KCNA7/KCNMB1/P2RX5/JPH3/JPH1/KCNIP4/FAM155B/KCNV2/SCN9A/KCNQ4/KCNQ5/CACNA1S/CHRNA9/HCN1/LRRC38/CHRNA1/KCNA6/KCNT1/KCNQ3/P2RX1/SCNN1B/GRIK3/GRIK4/PKD2L1/SCN2B/SLC24A3/TRPV2/KCNK4/CACNG8/CACNA1C/TRPC5/SCN7A/CACNG2/SCN1A/CHRNA3/GRIN3B/CNGA1/CACNA1D/SCN11A/TMC2/SCN3A/KCNN3/NOX5/MCOLN2/PDE2A/KCNC…
GO_CELLULAR_DETOXIFICATION	GO_CELLULAR_DETOXIFICATION	102	0.468083	1.43381	0.0135897	0.76539	0.763638	1821	tags=22%, list=10%, signal=20%	GPX7/ADH4/GPX3/HBA2/SOD3/LPO/RDH12/DUOX2/NOS3/APOM/ALOX5AP/LOXHD1/TPO/GPX5/PXDNL/S100A9/HP/BMP7/TNF/CD36/LTC4S/TXNDC2
GO_MEMBRANE_HYPERPOLARIZATION	GO_MEMBRANE_HYPERPOLARIZATION	11	-0.776271	-1.59838	0.0136238	0.76539	0.763638	1216	tags=45%, list=7%, signal=42%	SLC26A3/KCNQ3/TRPC5/CACNG2/CFTR
GO_EPIDERMIS_DEVELOPMENT	GO_EPIDERMIS_DEVELOPMENT	387	0.363419	1.28658	0.0137097	0.76539	0.763638	2813	tags=24%, list=16%, signal=20%	KRT31/LIPN/FOXN1/CERS3/KRTAP3-2/KRT13/KRTDAP/DCT/LHFPL5/TGM3/SPINK6/S100A7/KRTAP4-1/KRT35/KRTAP19-1/KRT79/DKK4/KLK13/BNC1/DSG1/SULT2B1/KRT6C/KRT81/TCHH/KRT15/ZNF750/KRT77/KRTAP4-6/KRTAP1-5/KRTAP1-4/CLRN1/KRTAP4-5/KRTAP5-6/KRT1/KRT72/TGM5/KRT39/C1orf68/KRTAP4-11/SPRR4/KRTAP1-1/KRT20/USH2A/KRTAP13-2/OVOL3/DSC1/KRTAP3-3/EDA2R/TNF/SOX21/GRHL1/CASP14/PI3/SPRR2A/KRT32/MSX2/CSTA/OVOL1/KLF4/CNFN/SATB1/ED…
GO_HINDBRAIN_MORPHOGENESIS	GO_HINDBRAIN_MORPHOGENESIS	39	-0.608059	-1.61164	0.0138623	0.76539	0.763638	1229	tags=31%, list=7%, signal=29%	AGTPBP1/DLL1/GLI2/LHX1/WNT1/PROX1/DAB1/GLI1/DLC1/KNDC1/LHX5/CEND1
GO_REGULATION_OF_CHOLESTEROL_BIOSYNTHETIC_PROCESS	GO_REGULATION_OF_CHOLESTEROL_BIOSYNTHETIC_PROCESS	42	-0.571016	-1.55562	0.0138849	0.76539	0.763638	3813	tags=55%, list=21%, signal=43%	MVD/ELOVL6/KPNB1/SC5D/IDI1/NFYA/MBTPS2/HMGCR/FDFT1/SEC14L2/CYP51A1/ACACB/LSS/DHCR7/MVK/ERLIN1/ACACA/SREBF1/FGF1/HMGCS1/SCD/SQLE/FASN
GO_PEPTIDE_RECEPTOR_ACTIVITY	GO_PEPTIDE_RECEPTOR_ACTIVITY	129	0.435773	1.3801	0.0140694	0.768044	0.766287	1653	tags=26%, list=9%, signal=23%	NMBR/NPFFR1/CXCR5/GRPR/SSTR5/CCR4/CCR10/TACR2/GALR2/HCRTR1/SSTR3/AVPR2/NPSR1/CXCR6/PROKR1/GPR143/OPRD1/FPR1/FPR3/XCR1/NPFFR2/SORCS1/UTS2R/HCRTR2/GLP2R/GLP1R/CXCR4/AVPR1B/GPR35/CALCRL/GP1BA/CCR6/GUCY2D
GO_PROTON_TRANSMEMBRANE_TRANSPORTER_ACTIVITY	GO_PROTON_TRANSMEMBRANE_TRANSPORTER_ACTIVITY	117	0.451883	1.41719	0.0141633	0.768044	0.766287	3545	tags=31%, list=20%, signal=25%	ATP6V0A4/OTOP2/SLC9B1/SLC15A3/SLC2A12/ATP6V0D2/ATP5MGL/ATP4B/SLC9C1/OTOP1/SLC9A9/SLC9A4/ATP2A3/SLC36A1/ATP6V0E1/NDUFA4L2/HVCN1/SLC15A2/SLC45A1/ATP6V0E2/SLC11A1/COX8A/OTOP3/COX6C/SURF1/NDUFA4/SLC9A5/SLC11A2/C15orf48/ATP6V1G1/ATP6V1C2/ATP5F1E/ATP6V0B/COX6A1/ATP6V1D/COX7A2
GO_G_PROTEIN_COUPLED_CHEMOATTRACTANT_RECEPTOR_ACTIVITY	GO_G_PROTEIN_COUPLED_CHEMOATTRACTANT_RECEPTOR_ACTIVITY	24	0.666822	1.60379	0.0144383	0.776643	0.774866	1605	tags=33%, list=9%, signal=30%	CXCR5/CCR4/CCR10/CXCR6/XCR1/CXCR4/GPR35/CCR6
GO_CORNIFICATION	GO_CORNIFICATION	105	0.458341	1.40408	0.0146266	0.780473	0.778687	2393	tags=29%, list=13%, signal=25%	KRT31/LIPN/CERS3/KRT13/SPINK6/KRT35/KRT79/KLK13/DSG1/KRT6C/KRT81/TCHH/KRT15/KRT77/KRT1/KRT72/TGM5/KRT39/KRT20/DSC1/CASP14/PI3/SPRR2A/KRT32/CSTA/DSC2/KRT38/KRT4/KRT2/SPRR2D
GO_CHEMOKINE_BINDING	GO_CHEMOKINE_BINDING	30	0.630657	1.58841	0.0147711	0.781932	0.780143	1605	tags=30%, list=9%, signal=27%	CXCR5/CCR4/CCR10/A2M/ITGA4/CXCR6/XCR1/CXCR4/CCR6
GO_CENTRAL_NERVOUS_SYSTEM_NEURON_DIFFERENTIATION	GO_CENTRAL_NERVOUS_SYSTEM_NEURON_DIFFERENTIATION	168	-0.406911	-1.35938	0.0149378	0.784531	0.782736	2236	tags=23%, list=12%, signal=20%	SLIT2/PTCH1/GLI2/DCLK1/NRP2/SFRP1/C21orf91/ATF5/SFRP2/LHX1/SEMA3A/SATB2/LHX3/GBX2/CSF1R/DRD2/SPOCK1/WNT1/PROX1/FGF8/GABRB1/NKX6-2/TBX20/NKX6-1/DKK1/RYK/DRAXIN/TBR1/WNT3A/EPHB1/EVX1/GBX1/KNDC1/LHX5/DLL4/SHH/CNTN2/CEND1
GO_OXIDOREDUCTASE_ACTIVITY_ACTING_ON_SINGLE_DONORS_WITH_INCORPORATION_OF_MOLECULAR_OXYGEN	GO_OXIDOREDUCTASE_ACTIVITY_ACTING_ON_SINGLE_DONORS_WITH_INCORPORATION_OF_MOLECULAR_OXYGEN	27	-0.627509	-1.57729	0.0151299	0.788234	0.78643	2109	tags=30%, list=12%, signal=26%	ALOX12B/PTGS2/MIOX/HPD/CDO1/IDO2/HGD/ALOX15B
GO_LOCOMOTORY_BEHAVIOR	GO_LOCOMOTORY_BEHAVIOR	184	-0.398685	-1.34691	0.0153054	0.788234	0.78643	1944	tags=18%, list=11%, signal=16%	HTR2C/OPRL1/ETV5/NRG1/DRD4/LGI4/FOXA2/ESPN/ABAT/DRD2/PDE1B/SEZ6/AVP/ASTN1/SLURP1/SCN1A/SELENOP/LRRK2/CHRNA3/OPRK1/GPR37/DAB1/DBH/ALK/DMBX1/GBX1/BSX/PREX2/OPRM1/ADGRL3/CNTN2/PAK6/CEND1
GO_ANTIMICROBIAL_HUMORAL_RESPONSE	GO_ANTIMICROBIAL_HUMORAL_RESPONSE	94	0.477812	1.42779	0.0153629	0.788234	0.78643	1859	tags=26%, list=10%, signal=23%	S100A8/H2BC4/S100A7/PRTN3/CXCL13/PLA2G1B/EPPIN/COLEC11/IL36RN/DEFB1/S100A12/SFTPD/ITLN1/S100A9/PLA2G2A/RNASE6/H2BC10/AZU1/H2BC6/PPBP/ELANE/CXCL6/PI3/SLPI
GO_CYTOKINE_ACTIVITY	GO_CYTOKINE_ACTIVITY	184	0.410222	1.35611	0.0157129	0.792746	0.790932	2422	tags=29%, list=13%, signal=26%	LEFTY1/IL34/IL1F10/CCL3/SCGB3A1/IFNB1/CXCL13/IL36A/IL36RN/TNFSF15/CXCL14/CCL27/CX3CL1/CCL2/TNFRSF11B/IL36G/TNFSF10/CNTF/IL19/TNFSF11/IFNW1/CD40LG/IFNL2/CMTM5/IFNA2/SPP1/ADIPOQ/TNFSF8/CCL3L3/CCL7/PPBP/IFNA17/CCL26/FAM3B/BMP7/SECTM1/TNF/IFNE/CMTM2/CD70/CXCL6/IL16/IL23A/GDF1/IL7/BMP3/FAM3C/CXCL8/GDF5/TNFSF12/IL15/LEFTY2/MSTN/NODAL
GO_POSITIVE_REGULATION_OF_MUSCLE_CELL_DIFFERENTIATION	GO_POSITIVE_REGULATION_OF_MUSCLE_CELL_DIFFERENTIATION	80	-0.485693	-1.49138	0.0157676	0.792746	0.790932	3403	tags=34%, list=19%, signal=28%	TGFB1/BOC/MYLK3/CTH/MMP14/NFATC2/SPAG9/NIBAN2/IL4R/MAPK12/RIPOR2/CYP26B1/NRG1/CDH2/BNIP2/MAPK11/IGF1/PROX1/CXCL9/RBM24/WNT3A/CDH15/CTNNA2/GDF15/SHH/LMOD3/GREM1
GO_RESPONSE_TO_MUSCLE_INACTIVITY	GO_RESPONSE_TO_MUSCLE_INACTIVITY	11	0.774545	1.56558	0.0158941	0.792746	0.790932	1001	tags=27%, list=6%, signal=26%	ACTN3/SCN5A/CASQ1
GO_NCRNA_PROCESSING	GO_NCRNA_PROCESSING	366	-0.346847	-1.25168	0.0159262	0.792746	0.790932	5424	tags=39%, list=30%, signal=28%	DROSHA/TRMT11/DDX47/TRMU/C2orf49/PES1/IMP4/TRMT10A/RPS2/RIOK1/MPHOSPH6/ZCCHC4/ERCC2/INTS7/PA2G4/ADAR/SUV39H1/RRP15/TSEN54/METTL8/NAT10/NOL9/CTU1/METTL16/BYSL/NOL8/THUMPD2/TRMT1L/DCAF13/WBP11/WDR75/XRN2/FAM207A/SRFBP1/EXOSC7/NHP2/DKC1/MTREX/QTRT2/TRIT1/UTP15/NOL10/UTP18/RRP7A/RRP1/POP1/TENT4B/PARN/DDX1/EXOSC9/MRPL44/RSL1D1/RRP1B/RPF2/TSR1/EXOSC5/UTP4/WDR18/RPUSD4/DIMT1/DUS4L/ELP3/INTS2/INTS1/ELP2/…
GO_ANTIBIOTIC_METABOLIC_PROCESS	GO_ANTIBIOTIC_METABOLIC_PROCESS	114	0.449706	1.39846	0.0166698	0.797362	0.795538	1580	tags=19%, list=9%, signal=18%	CYBB/ADH4/DUOXA2/GPX3/ADH6/STAR/HBA2/LPO/DUOX2/DUOXA1/ACSM1/AMDHD1/TPO/SULT1E1/GPX5/PXDNL/ADH7/FTCD/HP/SLC34A1/ALDH2/CYP1A1
GO_CYCLIC_NUCLEOTIDE_CATABOLIC_PROCESS	GO_CYCLIC_NUCLEOTIDE_CATABOLIC_PROCESS	14	-0.756149	-1.63727	0.0167083	0.797362	0.795538	2293	tags=43%, list=13%, signal=37%	PDE4D/PDE8B/PDE4C/PDE1A/PDE7B/PDE2A
GO_REACTIVE_OXYGEN_SPECIES_METABOLIC_PROCESS	GO_REACTIVE_OXYGEN_SPECIES_METABOLIC_PROCESS	252	0.38615	1.31935	0.01679	0.797362	0.795538	1770	tags=14%, list=10%, signal=13%	ABCD2/CYBB/SLC30A10/TMEM106A/PLIN5/DUOXA2/GPX3/DRD5/HBA2/SOD3/CLEC7A/LPO/DUOX2/NOS3/DUOXA1/SFTPD/BST1/PRKN/IFI6/RIPK3/TPO/MMP8/GPX5/PXDNL/ITGAM/GRIN1/HP/NCF4/BMP7/ARG2/TNF/NOX4/CYP1A1/CD36/CD34/ADGRB1
GO_CHEMOKINE_SECRETION	GO_CHEMOKINE_SECRETION	18	-0.696263	-1.57736	0.0169578	0.797362	0.795538	2563	tags=50%, list=14%, signal=43%	IL4R/LPL/TLR4/F2RL1/CSF1R/POSTN/MCOLN2/IL1RL1/ALOX15B
GO_DENDRITIC_SPINE_HEAD	GO_DENDRITIC_SPINE_HEAD	12	0.749782	1.55028	0.0169614	0.797362	0.795538	2208	tags=50%, list=12%, signal=44%	HPCA/DNM3/PPP1R1B/GPER1/MX1/MX2
GO_POSITIVE_REGULATION_OF_EXECUTION_PHASE_OF_APOPTOSIS	GO_POSITIVE_REGULATION_OF_EXECUTION_PHASE_OF_APOPTOSIS	14	-0.75535	-1.63554	0.0170149	0.797362	0.795538	1455	tags=36%, list=8%, signal=33%	BOK/DLC1/IL6/PTGIS/FAP
GO_RECEPTOR_LOCALIZATION_TO_SYNAPSE	GO_RECEPTOR_LOCALIZATION_TO_SYNAPSE	52	-0.527534	-1.51472	0.0172018	0.797362	0.795538	3005	tags=33%, list=17%, signal=27%	KIF5A/CEP112/GRIP2/NLGN1/KIF17/ARHGAP44/ADAM10/LRRC7/DLG2/GPC4/RELN/NSG1/CACNG8/CACNG2/ANKS1B/NETO1/CPLX1
GO_RESPONSE_TO_INTERLEUKIN_6	GO_RESPONSE_TO_INTERLEUKIN_6	37	-0.549311	-1.46049	0.0172247	0.797362	0.795538	4357	tags=41%, list=24%, signal=31%	ST3GAL6/PHB/PTPN11/CTR9/PPARGC1A/IL6ST/SPI1/ICAM1/FOXA2/GFI1/C1QTNF4/ST18/PCK1/IL6/PTGIS
GO_CALCIUM_ION_TRANSMEMBRANE_TRANSPORT_VIA_HIGH_VOLTAGE_GATED_CALCIUM_CHANNEL	GO_CALCIUM_ION_TRANSMEMBRANE_TRANSPORT_VIA_HIGH_VOLTAGE_GATED_CALCIUM_CHANNEL	13	-0.744056	-1.5951	0.0173088	0.797362	0.795538	1958	tags=38%, list=11%, signal=34%	CACNB2/CAMK2D/CACNA1C/NPPA/CACNG1
GO_INORGANIC_ANION_TRANSMEMBRANE_TRANSPORT	GO_INORGANIC_ANION_TRANSMEMBRANE_TRANSPORT	107	-0.441845	-1.40327	0.0175348	0.797362	0.795538	2320	tags=25%, list=13%, signal=22%	PTAFR/CLCN2/BSND/CLCA4/APOL1/SLC26A4/FXYD1/CLIC2/GABRG2/BEST4/CLIC3/CLDN17/BEST3/GABRG3/SLC26A3/GABRB1/GABRD/CLCNKB/GABRA5/SLC4A1/TTYH2/BEST2/SLC26A5/SLC26A7/CFTR/SLC13A4/TTYH1
GO_POSITIVE_REGULATION_OF_INTERLEUKIN_8_BIOSYNTHETIC_PROCESS	GO_POSITIVE_REGULATION_OF_INTERLEUKIN_8_BIOSYNTHETIC_PROCESS	12	0.747573	1.54571	0.0175413	0.797362	0.795538	1564	tags=58%, list=9%, signal=53%	TLR8/CLEC7A/TLR7/TLR9/APOA2/ELANE/TNF
GO_REGULATION_OF_CHOLESTEROL_METABOLIC_PROCESS	GO_REGULATION_OF_CHOLESTEROL_METABOLIC_PROCESS	54	-0.541657	-1.56674	0.0175545	0.797362	0.795538	3895	tags=52%, list=21%, signal=41%	LDLR/MVD/ELOVL6/KPNB1/SC5D/IDI1/DGKQ/NFYA/EPHX2/MBTPS2/HMGCR/FDFT1/SEC14L2/CYP51A1/ACACB/LSS/DHCR7/MVK/ERLIN1/ACACA/SREBF1/FGF1/HMGCS1/SCD/TTC39B/SQLE/FASN/ACADL
GO_REGULATION_OF_CEREBELLAR_GRANULE_CELL_PRECURSOR_PROLIFERATION	GO_REGULATION_OF_CEREBELLAR_GRANULE_CELL_PRECURSOR_PROLIFERATION	10	-0.811585	-1.6292	0.0177888	0.797362	0.795538	2555	tags=80%, list=14%, signal=69%	EGF/GLI2/LHX1/GPR37L1/GLI1/LHX5/SHH/CEND1
GO_CHEMOREPELLENT_ACTIVITY	GO_CHEMOREPELLENT_ACTIVITY	23	-0.661845	-1.58386	0.0179724	0.797362	0.795538	3111	tags=52%, list=17%, signal=43%	SEMA3F/FLRT3/SEMA4F/SEMA3B/SEMA3C/SEMA7A/SEMA3E/SEMA3A/NRG1/SEMA6A/SEMA3G/SEMA3D
GO_REGULATION_OF_IMMUNE_EFFECTOR_PROCESS	GO_REGULATION_OF_IMMUNE_EFFECTOR_PROCESS	364	0.355312	1.25039	0.0180331	0.797362	0.795538	2132	tags=18%, list=12%, signal=16%	CRTAM/CFHR1/ENPP3/CD40/CD226/CD160/SCIMP/AZGP1/C3AR1/C4BPA/IL12RB1/NCR3/IFNB1/CD96/SUSD4/LAG3/DHX58/A2M/MMP12/FGR/C4B/HLA-G/IL13RA2/RASGRP1/TLR9/CFI/ANGPT1/IFIT1/RIPK3/JAK3/C6/CD40LG/PIK3R6/TSPAN32/FCRL3/CD80/IFNA2/CD28/ITGAM/APOA2/MZB1/SASH3/CD5L/IRF4/BST2/CFB/C8G/TNF/CD36/BTK/CXCL6/C1S/IL18RAP/IL23A/HLA-F/DNASE1/STING1/TRIL/NOD2/TNFRSF14/TLR3/BIRC3/ZCCHC3/C1R/SELENOK/HAVCR2
GO_NADPLUS_ADP_RIBOSYLTRANSFERASE_ACTIVITY	GO_NADPLUS_ADP_RIBOSYLTRANSFERASE_ACTIVITY	23	0.662025	1.57912	0.0181469	0.797362	0.795538	1381	tags=22%, list=8%, signal=20%	ART5/ART3/SIRT4/ART1/ART4
GO_MALE_GENITALIA_DEVELOPMENT	GO_MALE_GENITALIA_DEVELOPMENT	22	-0.641664	-1.52155	0.0183031	0.797362	0.795538	1127	tags=36%, list=6%, signal=34%	LGR4/DHCR24/FGF8/BMP5/KLHL10/BMP6/SHH/PDGFRA
GO_ORGANIC_HYDROXY_COMPOUND_BIOSYNTHETIC_PROCESS	GO_ORGANIC_HYDROXY_COMPOUND_BIOSYNTHETIC_PROCESS	241	-0.373307	-1.29779	0.0183228	0.797362	0.795538	2931	tags=25%, list=16%, signal=22%	PLCD3/MBTPS2/HMGCR/PMEL/CYP27B1/FDFT1/NR1D1/SEC14L2/INSIG1/CYP51A1/ACACB/LSS/DHCR24/DHCR7/MVK/ERLIN1/ACACA/SREBF1/PTAFR/CLCN2/FGF1/PLCD4/MSMO1/TGFB2/PLCH1/HMGCS1/STARD4/SCD/PRKAA2/CYP7B1/CYP26B1/MC1R/SQLE/FASN/P2RY1/SLC7A11/FGFR4/NPC1L1/PLCL1/GFI1/PLCB2/FGF2/PROX1/PCK1/SLC45A2/BMP5/GPR37/AKR1D1/DBH/PLCG2/FGF19/ACOX2/SLC24A5/DKKL1/BMP6/PLCB4/CH25H/ACER1/CFTR/MALRD1/HDC
GO_POSITIVE_REGULATION_OF_CARTILAGE_DEVELOPMENT	GO_POSITIVE_REGULATION_OF_CARTILAGE_DEVELOPMENT	30	-0.611206	-1.56764	0.0184517	0.797362	0.795538	1741	tags=23%, list=10%, signal=21%	LOXL2/PKDCC/SOX5/FGF18/BMP6/BMPR1B/ACVRL1
GO_EXCRETION	GO_EXCRETION	57	-0.510243	-1.49007	0.0184603	0.797362	0.795538	1398	tags=32%, list=8%, signal=29%	ABCG2/DRD2/SLC26A3/AVP/SCNN1B/EDNRB/CLCNKB/ABCG5/CHRNA3/ATP6V1B1/KCNK5/UGT1A7/CORIN/OXT/KCNJ1/SPX/ABCG8/AQP6
GO_POSITIVE_REGULATION_OF_INTERLEUKIN_12_PRODUCTION	GO_POSITIVE_REGULATION_OF_INTERLEUKIN_12_PRODUCTION	34	0.59591	1.5148	0.0185294	0.797362	0.795538	1971	tags=29%, list=11%, signal=26%	CD40/SCIMP/CLEC7A/HLA-G/TLR9/CD40LG/CD36/IL23A/IDO1/TLR3
GO_INTERFERON_BETA_PRODUCTION	GO_INTERFERON_BETA_PRODUCTION	50	0.544131	1.47815	0.0187716	0.802604	0.800768	2366	tags=18%, list=13%, signal=16%	TLR8/NLRC3/TLR7/TLR9/ZBTB20/STING1/TLR3/HMGB2/PYCARD
GO_PLASMA_MEMBRANE_FUSION	GO_PLASMA_MEMBRANE_FUSION	13	-0.738546	-1.58329	0.0191149	0.805512	0.803668	1200	tags=23%, list=7%, signal=22%	SPACA3/NOX5/TIE1
GO_KERATIN_FILAMENT	GO_KERATIN_FILAMENT	64	0.501661	1.42764	0.019184	0.805512	0.803668	1734	tags=31%, list=10%, signal=28%	KRTAP4-12/KRTAP3-2/KRT13/KRTAP4-1/KRT79/KRT6C/KRT81/KRT77/KRTAP4-6/KRTAP1-5/KRTAP1-4/KRTAP4-5/KRTAP5-6/KRT1/KRT72/KRTAP4-11/KRTAP1-1/KRTAP3-3/GPER1/CASP14
GO_ANTIGEN_BINDING	GO_ANTIGEN_BINDING	40	0.564091	1.48321	0.0194035	0.805512	0.803668	1292	tags=25%, list=7%, signal=23%	CD40/HLA-DRB1/LILRA2/LAG3/ITGA4/HLA-G/HLA-DQB1/SLC7A9/HLA-DPB1/HLA-DRA
GO_NEGATIVE_REGULATION_OF_STEROID_METABOLIC_PROCESS	GO_NEGATIVE_REGULATION_OF_STEROID_METABOLIC_PROCESS	24	-0.658264	-1.58951	0.019436	0.805512	0.803668	2821	tags=38%, list=16%, signal=32%	CYP27B1/INSIG1/ERLIN1/GFI1/PROX1/BMP5/FGF19/DKKL1/MALRD1
GO_SMALL_SUBUNIT_PROCESSOME	GO_SMALL_SUBUNIT_PROCESSOME	37	-0.544819	-1.44855	0.0195212	0.805512	0.803668	4324	tags=49%, list=24%, signal=37%	NOL10/UTP18/UTP4/UTP6/WDR46/WDR36/HEATR1/PWP2/MPHOSPH10/WDR3/TBL3/NOP14/PDCD11/RRP9/UTP20/NOL6/UTP14C/FBLL1
GO_ANION_TRANSMEMBRANE_TRANSPORTER_ACTIVITY	GO_ANION_TRANSMEMBRANE_TRANSPORTER_ACTIVITY	305	-0.353151	-1.25225	0.0195642	0.805512	0.803668	2170	tags=19%, list=12%, signal=17%	SLC6A15/SLC24A1/BSND/CLCA4/SLC9A2/APOL1/SLC16A6/SLCO1B7/SLC44A4/SLC7A11/SLC25A21/SLC26A4/FXYD1/GJA1/CLIC2/SLC6A2/GABRG2/BEST4/ABCG2/CLIC3/CLDN17/BEST3/GABRG3/SLC6A14/SLC18A1/SLC26A3/GABRB1/SLC25A41/SLC17A8/GABRD/SLC24A3/SLC22A9/CLCNKB/SLC36A3/GABRA5/SLC10A1/SLC38A11/SLC4A1/SLC22A1/TTYH2/SLC7A2/SLCO4A1/BEST2/SLC24A5/SLC22A11/SLC4A9/SLC51B/SLC26A5/SLC5A5/SLC26A7/CFTR/SLC34A2/SLC13A4/TTYH1/SLC10A6/S…
GO_TYPE_I_INTERFERON_BIOSYNTHETIC_PROCESS	GO_TYPE_I_INTERFERON_BIOSYNTHETIC_PROCESS	11	0.760462	1.53712	0.0199769	0.811958	0.8101	765	tags=27%, list=4%, signal=26%	TLR8/TLR7/TLR9
GO_TERPENOID_METABOLIC_PROCESS	GO_TERPENOID_METABOLIC_PROCESS	109	0.455582	1.4036	0.0200693	0.811958	0.8101	2180	tags=22%, list=12%, signal=19%	CYP2C8/ADH4/CYP2C9/GPC3/CYP3A7/RLBP1/ADH6/STAR/RDH5/UGT1A3/RDH12/APOM/ADH7/APOA2/CYP1A1/ALDH8A1/ABCA4/CYP2E1/ALDH1A2/AKR1B15/SCPEP1/DHRS3/RBP3/RBP1
GO_CYTOKINE_RECEPTOR_BINDING	GO_CYTOKINE_RECEPTOR_BINDING	240	0.389076	1.32654	0.0202426	0.811958	0.8101	2951	tags=27%, list=16%, signal=23%	LEFTY1/IL34/IL1F10/CCL3/IL12RB1/IFNB1/CXCL13/IL36A/IL36RN/TNFSF15/CXCL14/CCL27/CX3CL1/DEFB1/CCL2/IL36G/TLR9/TNFSF10/CNTF/NTRK1/TNFSF11/IFNW1/CD40LG/DEFB109B/IFNA2/TNFSF8/CCL3L3/CCL7/PPBP/IFNA17/CCL26/BMP7/RASL11B/TNF/ECM1/IFNE/CD70/CXCL6/IL23A/GDF1/IL7/BMP3/BAMBI/CXCL8/GDF5/TNFSF12/IL15/LEFTY2/MSTN/PYCARD/NODAL/CFLAR/TNFSF9/CXCL16/LRG1/CASP3/JAK2/SMAD7/MYD88/XCL1/CKLF/CNIH4/JAK1/CCL20
GO_PROTEIN_HETEROOLIGOMERIZATION	GO_PROTEIN_HETEROOLIGOMERIZATION	105	0.449995	1.37851	0.020477	0.811958	0.8101	2070	tags=20%, list=11%, signal=18%	CHRNA2/H3C4/CLDN3/H3C12/CHRNB2/H4C8/H3C2/RIPK3/H4C5/KRT1/H4C4/GRIN1/IKZF1/COL1A2/H4C14/H4C15/CNGB1/TMEM120A/BIRC3/MAGI2/SYT1
GO_RAGE_RECEPTOR_BINDING	GO_RAGE_RECEPTOR_BINDING	11	0.759884	1.53595	0.0205601	0.811958	0.8101	1100	tags=55%, list=6%, signal=51%	S100A8/S100A7/S100A4/S100A12/FPR1/S100A9
GO_METENCEPHALON_DEVELOPMENT	GO_METENCEPHALON_DEVELOPMENT	101	-0.450624	-1.42874	0.0207075	0.811958	0.8101	3705	tags=35%, list=20%, signal=28%	PTPN11/CRKL/FZD4/CDK5R2/KAT2A/WNT7A/CNTN1/PPARGC1A/NANOS1/PTPRS/AGTPBP1/DLL1/ATIC/CPLANE1/GART/GLI2/OTX1/FOXC1/LHX1/MYO16/SSTR2/GBX2/ABAT/WNT1/SEZ6/PROX1/NEUROD2/DAB1/GLI1/KCNC1/GBX1/KNDC1/LHX5/FOXP2/CEND1
GO_REGULATION_OF_HEART_RATE	GO_REGULATION_OF_HEART_RATE	88	-0.466314	-1.44449	0.0208496	0.811958	0.8101	2529	tags=31%, list=14%, signal=27%	ADM/PKP2/SREBF1/KCND3/KCNQ1/PDE4D/TRPV1/ANK2/TRPM4/CAMK2D/KCNE2/SEMA3A/DMD/NPFF/SLC8A1/DRD2/HRC/SCN2B/CACNA1C/CACNA1D/SCN3B/KCNJ2/NPPA/OXT/KCNE4/KCNH2/SPX
GO_AMINOPEPTIDASE_ACTIVITY	GO_AMINOPEPTIDASE_ACTIVITY	47	-0.543971	-1.5252	0.0211192	0.811958	0.8101	1865	tags=26%, list=10%, signal=23%	MMP17/LAP3/LNPEP/MMP14/MMP16/ACE/F11/TRHDE/ACE2/DPEP1/FAP/LVRN
GO_BEHAVIORAL_RESPONSE_TO_ETHANOL	GO_BEHAVIORAL_RESPONSE_TO_ETHANOL	10	-0.804676	-1.61533	0.0211336	0.811958	0.8101	2444	tags=50%, list=13%, signal=43%	UNC79/DRD4/DRD2/DBH/OPRM1
GO_NEGATIVE_REGULATION_OF_MULTI_ORGANISM_PROCESS	GO_NEGATIVE_REGULATION_OF_MULTI_ORGANISM_PROCESS	205	0.389102	1.2957	0.0212732	0.811958	0.8101	2171	tags=17%, list=12%, signal=15%	GPR149/PTGDR2/CCL3/TRIM10/IFNB1/CD96/LILRA2/DHX58/A2M/MMP12/NLRC3/HLA-G/PRKN/OASL/IFIT1/FCN1/IFNA2/SPINK13/ASTL/BTBD17/SIGLEC11/OTOP1/BST2/ISG20/OAS1/ARG2/TNF/DCST1/SLPI/NR1H2/HLA-F/MX1/RNASEL/HAVCR2/IFITM2
GO_RENAL_SODIUM_EXCRETION	GO_RENAL_SODIUM_EXCRETION	20	-0.656592	-1.52901	0.0214862	0.811958	0.8101	1335	tags=35%, list=7%, signal=32%	DRD2/AVP/EDNRB/ATP6V1B1/CORIN/OXT/SPX
GO_REGULATION_OF_CELLULAR_COMPONENT_SIZE	GO_REGULATION_OF_CELLULAR_COMPONENT_SIZE	352	-0.352588	-1.26345	0.0215449	0.811958	0.8101	2659	tags=18%, list=15%, signal=16%	SLIT2/CYFIP1/SEMA4F/PREX1/SEMA5A/KANK1/AP1AR/CARMIL2/CORO1A/NAA80/SEMA3B/SLC9A3R1/MSN/FN1/CSF3/TMSB4X/CDHR5/ICAM1/ELN/MAP3K13/SEMA3C/F2RL1/SEMA7A/SEMA3E/SEMA3A/ACTR3B/NEFL/COTL1/XK/PRR16/MYADM/PAK3/NRCAM/KANK4/SEMA6A/SEMA3G/NCKAP1L/CAPZA3/ACTN2/TRPV2/TRPC5/PFN3/RILP/ADD2/AQP4/NKX6-1/RYK/IL7R/WAS/DRAXIN/SEMA3D/WNT3A/NGF/LPAR3/UCN/DEPTOR/GMFG/CTNNA2/TENM1/SLC26A5/RET/LMOD3/CCL24/CNTN2/ARHGAP40
GO_POSITIVE_REGULATION_OF_INTERLEUKIN_10_PRODUCTION	GO_POSITIVE_REGULATION_OF_INTERLEUKIN_10_PRODUCTION	34	0.589417	1.4983	0.021549	0.811958	0.8101	3073	tags=44%, list=17%, signal=37%	CLEC7A/TLR9/LGALS9B/CD40LG/HGF/CD28/SASH3/IRF4/CD34/IL23A/NOD2/PYCARD/LGALS9/XCL1/IL20RB
GO_SEGMENT_SPECIFICATION	GO_SEGMENT_SPECIFICATION	15	0.722505	1.56404	0.0217219	0.811958	0.8101	2055	tags=27%, list=11%, signal=24%	MEOX2/MEOX1/OSR1/HOXA2
GO_BICARBONATE_TRANSMEMBRANE_TRANSPORTER_ACTIVITY	GO_BICARBONATE_TRANSMEMBRANE_TRANSPORTER_ACTIVITY	19	-0.688308	-1.58726	0.0219362	0.811958	0.8101	3554	tags=58%, list=20%, signal=47%	SLC4A11/SLC4A4/SLC4A7/SLC26A10/SLC26A4/SLC26A3/SLC4A1/SLC4A9/SLC26A5/SLC26A7/CFTR
GO_COLLAGEN_TRIMER	GO_COLLAGEN_TRIMER	78	0.484413	1.42022	0.0221588	0.811958	0.8101	1425	tags=27%, list=8%, signal=25%	COL3A1/COL15A1/COL28A1/COL14A1/COLEC11/LUM/COL6A3/GLDN/COL21A1/MARCO/C1QTNF2/SFTPD/COL24A1/C1QTNF3/C1QL3/FCN1/ADIPOQ/COL1A2/COL9A1/COLEC10/C1QL1
GO_RESPONSE_TO_TOXIC_SUBSTANCE	GO_RESPONSE_TO_TOXIC_SUBSTANCE	484	0.345957	1.24448	0.0224155	0.811958	0.8101	2510	tags=18%, list=14%, signal=16%	GPX7/CYBB/S100A8/ADH4/CHRNA2/CCL3/MT1E/GPX3/MT1B/CHRND/CYP2F1/MAP1LC3A/CLDN3/DRD5/ADH6/STAR/BGLAP/HBA2/CHRNB2/SOD3/MB/HPCA/LPO/DRD1/CD14/SMPD3/KDR/RDH12/DUOX2/NOS3/APOM/PRKN/OPRD1/NTRK1/ALOX5AP/GNAT3/RIPK3/CHRNA6/LOXHD1/TPO/GPX5/PXDNL/S100A9/ADH7/HGF/ACTC1/ADIPOQ/GLYAT/GRIN1/HP/TRPM2/BMP7/PPP1R1B/TNF/NR4A2/CYP1A1/CD36/LYPD1/LTC4S/CLDN18/KCNJ11/IL18RAP/TXNDC2/CNR1/CYP2E1/SCN1B/TH/SLC15A2/KLF4/HTR3…
GO_ACETYLCHOLINE_RECEPTOR_BINDING	GO_ACETYLCHOLINE_RECEPTOR_BINDING	12	0.73832	1.52658	0.0224701	0.811958	0.8101	2692	tags=58%, list=15%, signal=50%	NRXN1/RIC3/RAPSN/PSCA/LYPD1/LYNX1/JAK2
GO_NEGATIVE_REGULATION_OF_CELL_MATRIX_ADHESION	GO_NEGATIVE_REGULATION_OF_CELL_MATRIX_ADHESION	38	-0.573837	-1.52205	0.0225918	0.811958	0.8101	1918	tags=21%, list=11%, signal=19%	THBS1/SEMA3E/SERPINE1/POSTN/DLC1/ARHGAP6/ACVRL1/PLET1
GO_REGULATION_OF_SIGNALING_RECEPTOR_ACTIVITY	GO_REGULATION_OF_SIGNALING_RECEPTOR_ACTIVITY	152	-0.40317	-1.32588	0.0226112	0.811958	0.8101	2338	tags=22%, list=13%, signal=19%	NLGN1/PDE4D/SHANK2/SHC1/SHANK1/HOMER1/PHLDA2/P2RY1/SLURP2/LRRC7/DLG2/RELN/NEFL/SERPINE1/WFIKKN2/ACTN2/CACNG8/NPTX1/CACNG2/SLURP1/PCSK9/DKK1/NEURL1/NETO1/MTRNR2L4/SHISA7/DKKL1/OPRM1/CALCR/CLEC12B/ADRA2C/ADRA2B/GREM1
GO_REGULATION_OF_LYMPHOCYTE_CHEMOTAXIS	GO_REGULATION_OF_LYMPHOCYTE_CHEMOTAXIS	25	0.641394	1.56052	0.0227131	0.811958	0.8101	1298	tags=28%, list=7%, signal=26%	CCL3/S100A7/CXCL13/CXCL14/CCL27/CCL2/CCL7
GO_NEGATIVE_REGULATION_OF_CHROMATIN_SILENCING	GO_NEGATIVE_REGULATION_OF_CHROMATIN_SILENCING	18	0.690666	1.5604	0.0227234	0.811958	0.8101	666	tags=17%, list=4%, signal=16%	H1-5/H1-7/H1-8
GO_ACTIVATION_OF_PROTEIN_KINASE_ACTIVITY	GO_ACTIVATION_OF_PROTEIN_KINASE_ACTIVITY	317	-0.349214	-1.24255	0.0228021	0.811958	0.8101	3487	tags=24%, list=19%, signal=20%	AXIN1/GAS6/PDGFB/SYK/P2RX7/F2R/CHRNA7/DGKQ/TGFBR2/EGF/TGFA/ADCY3/RPTOR/ITGB3/ADCY6/NEK4/SPAG9/OXSR1/GADD45A/MAP3K9/CCL5/MAPK8IP3/PRKAR1B/ERCC6/CLSPN/MAP3K21/MAPKAPK3/ACVR2B/ADCY4/C5AR1/FGF1/PAK2/SHC1/TGFB2/RGCC/GADD45B/WNT11/MAP3K14/TLR4/MAP3K13/NOD1/THBS1/NRG1/DRD4/MDFIC/MUC20/PAK3/FGF2/NRK/DRD2/MAPK11/SBK2/CXCL17/PDE6H/IGF1/NCKAP1L/NTF3/BIRC7/LRRK2/CHRNA3/MAP3K20/GPRC5C/CD74/ALK/NGF/LPAR3/UCN/D…
GO_SPINAL_CORD_ASSOCIATION_NEURON_DIFFERENTIATION	GO_SPINAL_CORD_ASSOCIATION_NEURON_DIFFERENTIATION	12	-0.751735	-1.57394	0.0229337	0.811958	0.8101	1957	tags=50%, list=11%, signal=45%	MDGA1/LHX1/LHX3/WNT1/WNT3A/LHX5
GO_REGULATION_OF_AXON_GUIDANCE	GO_REGULATION_OF_AXON_GUIDANCE	42	-0.551791	-1.50324	0.0229531	0.811958	0.8101	2659	tags=36%, list=15%, signal=31%	SEMA3F/SLIT2/SEMA4F/SEMA5A/SEMA3B/SEMA3C/SEMA7A/SEMA3E/SEMA3A/SEMA6A/SEMA3G/RYK/SEMA3D/TBR1/WNT3A
GO_DIVALENT_INORGANIC_CATION_HOMEOSTASIS	GO_DIVALENT_INORGANIC_CATION_HOMEOSTASIS	462	0.34644	1.23885	0.0232103	0.811958	0.8101	2586	tags=22%, list=14%, signal=19%	GRIK2/CXCR5/S100A8/P2RY4/CCR4/CCR10/CALB2/CCL3/CD40/PTGER1/MT1E/GPR18/C3AR1/MT1B/CXCL13/PLA2G1B/DRD5/FAM20A/RYR3/GALR2/HCRTR1/DRD1/GPR4/ADCY8/CX3CL1/NPSR1/RIC3/CXCR6/CASQ2/PRKN/S1PR4/KISS1/SLC24A2/TRPV5/RYR2/TRPM8/SYPL2/CASQ1/TNFSF11/HTR2A/JSRP1/FPR1/S100A9/PLCZ1/FPR3/PRKCB/SGCD/XCR1/HCRTR2/GRIN1/CCL7/EDN2/CAV3/GLP1R/MTNR1B/ELANE/TRPM2/CXCR4/AVPR1B/TNNI3/SAA1/GPR35/CHRNA10/SLC24A4/CCR6/PDE6A/CD36…
GO_MULTICELLULAR_ORGANISMAL_RESPONSE_TO_STRESS	GO_MULTICELLULAR_ORGANISMAL_RESPONSE_TO_STRESS	69	-0.48115	-1.44146	0.0233348	0.811958	0.8101	1944	tags=28%, list=11%, signal=25%	HTR2C/THBS1/DRD4/GJA1/RELN/SLC6A2/SCN9A/NPAS2/NEUROD2/EDNRB/GABRA5/MORC1/DBH/UCN/GJA4/RET/TACR1/KIAA0319/ASIC4
GO_HEART_PROCESS	GO_HEART_PROCESS	268	-0.359341	-1.25727	0.0235098	0.811958	0.8101	2461	tags=21%, list=14%, signal=19%	PKP2/ATP1B2/SREBF1/KCND3/KCNQ1/PDE4D/ASPH/TGFB2/TRPV1/ANK2/TRPM4/KCNIP3/CAMK2D/KCNE2/FLNA/SEMA3A/DMD/NPFF/FXYD1/GJA1/TNNT2/SLC8A1/CLIC2/KCNIP4/ACE/CACNA1S/DRD2/ADRA1B/HRC/ATP2B3/SGCZ/MYL3/SCN2B/CACNG8/CACNA1C/DES/MYL4/CACNG2/SCN1A/CACNA1D/UCN/KCNK3/KCNJ12/SCN3B/ACE2/KCNJ2/CORIN/NPPA/OXT/KCNE4/KCNK15/ATP2B2/GATA4/CACNG1/KCNH2/SPX/MYL2
GO_TRANSFORMING_GROWTH_FACTOR_BETA_BINDING	GO_TRANSFORMING_GROWTH_FACTOR_BETA_BINDING	22	-0.62982	-1.49347	0.0237144	0.811958	0.8101	3717	tags=55%, list=20%, signal=43%	HYAL2/NRROS/TGFBR2/ITGAV/CD109/THBS1/CD93/VASN/WFIKKN2/TGFBR3/LRRC32/ACVRL1
GO_CELL_CELL_ADHESION_VIA_PLASMA_MEMBRANE_ADHESION_MOLECULES	GO_CELL_CELL_ADHESION_VIA_PLASMA_MEMBRANE_ADHESION_MOLECULES	256	-0.368883	-1.2893	0.0237183	0.811958	0.8101	1913	tags=21%, list=11%, signal=19%	PCDH11Y/PCDHGB1/PCDHB3/NTNG1/PCDH9/PCDHGC4/GPC4/PCDH7/MYOT/CDH2/MMP24/IL1RN/NTNG2/CD177/MYADM/CLDN17/CLDN2/PCDHB6/CLSTN2/CNTN4/LGALS7B/CRB1/JAML/PTPRD/PCDHB15/CLDN20/LRRC4/DAB1/CDH6/PCDHB5/CDH12/CDHR3/CDH15/CEACAM8/ROBO4/PCDHGA5/PCDHGA12/TENM1/PCDHAC1/CDHR1/PCDHA11/PCDHGA7/RET/PCDHGB4/ADGRL3/CNTN2/CDH18/SPARCL1/PCDHA10/PCDH10/CEACAM6/SELP/CADM1/IGSF11
GO_CELLULAR_RESPONSE_TO_TOXIC_SUBSTANCE	GO_CELLULAR_RESPONSE_TO_TOXIC_SUBSTANCE	225	0.388016	1.30967	0.0238764	0.811958	0.8101	2758	tags=21%, list=15%, signal=18%	GPX7/CYBB/ADH4/GPX3/MAP1LC3A/HBA2/SOD3/LPO/SMPD3/KDR/RDH12/DUOX2/NOS3/APOM/PRKN/OPRD1/NTRK1/ALOX5AP/RIPK3/LOXHD1/TPO/GPX5/PXDNL/S100A9/HGF/HP/TRPM2/BMP7/TNF/CD36/LTC4S/KCNJ11/IL18RAP/TXNDC2/TH/KLF4/IPCEF1/TP53INP1/ADIRF/RNF112/MGST2/PDGFD/B2M/TNFAIP3/MAP3K5/UGT1A1/LCN2/NFE2L2
GO_SPERM_CAPACITATION	GO_SPERM_CAPACITATION	26	-0.620561	-1.53876	0.0239568	0.811958	0.8101	1216	tags=23%, list=7%, signal=22%	SLC26A3/SEMG2/CATSPER4/PAEP/CFTR/CATSPER3
GO_SENSORY_PERCEPTION_OF_PAIN	GO_SENSORY_PERCEPTION_OF_PAIN	92	-0.458585	-1.43093	0.0239937	0.811958	0.8101	2320	tags=32%, list=13%, signal=28%	PTAFR/MGLL/TRPV1/PTGS2/MRGPRX2/ITGA2/MC1R/OPRL1/P2RY1/NPFF/CNR2/DLG2/MMP24/SCN9A/LXN/PHF24/KCNK4/EDNRB/SCN1A/OPRK1/SCN11A/EPHB1/SCN3B/IAPP/TMEM100/OXT/OPRM1/ADRA2C/SPX
GO_PRO_B_CELL_DIFFERENTIATION	GO_PRO_B_CELL_DIFFERENTIATION	11	-0.747188	-1.53849	0.0240167	0.811958	0.8101	3412	tags=36%, list=19%, signal=30%	PRKDC/FLCN/SOS1/FLT3
GO_SODIUM_ION_TRANSPORT	GO_SODIUM_ION_TRANSPORT	205	-0.373794	-1.28678	0.024021	0.811958	0.8101	2494	tags=23%, list=14%, signal=20%	NEDD4/WNK2/PKP2/ATP1B2/KLHL3/SLC9A3R1/SLC6A15/SLC24A1/TRPM4/SLC9A2/CAMK2D/SCNN1D/DRD4/DMD/FXYD1/SLC8A1/STOM/SCN9A/WNK4/DRD2/HCN1/NKAIN4/SCNN1B/SLC17A8/PKD2L1/SCN2B/SLC24A3/SLC17A2/SLC10A1/SCN7A/SLC38A11/SCN1A/PCSK9/ATP6V1B1/SCN11A/SCN3A/NETO1/SLC24A5/SCN3B/SLC5A1/CATSPER4/SLC5A5/SLC34A2/SLC13A4/SLC10A6/ASIC4/CATSPER3
GO_LAMININ_BINDING	GO_LAMININ_BINDING	28	-0.621227	-1.5619	0.0242111	0.811958	0.8101	3516	tags=54%, list=19%, signal=43%	PLEKHA2/ACHE/LGALS1/SLIT2/GPC1/ITGA3/TINAGL1/ITGA2/AGRN/THBS1/SSC5D/CTSS/ITGA9/SHH/LRRC15
GO_PROSTATE_GLAND_GROWTH	GO_PROSTATE_GLAND_GROWTH	11	-0.74632	-1.53671	0.0243227	0.811958	0.8101	423	tags=55%, list=2%, signal=53%	PSAP/PLAG1/ESR1/SOX9/PSAPL1/SHH
GO_PROTEOGLYCAN_BINDING	GO_PROTEOGLYCAN_BINDING	35	-0.58071	-1.51892	0.0243817	0.811958	0.8101	3281	tags=46%, list=18%, signal=38%	HPSE/PTPRS/SLIT2/SEMA5A/FN1/LPL/ITGA2/AGRN/THBS1/CHRD/ADA2/CTSS/FGF20/COL2A1/COL5A1/COL5A3
GO_CELL_DIFFERENTIATION_IN_HINDBRAIN	GO_CELL_DIFFERENTIATION_IN_HINDBRAIN	17	-0.706508	-1.58379	0.0246727	0.811958	0.8101	1957	tags=53%, list=11%, signal=47%	GATA2/NOG/WNT7A/AGTPBP1/LHX1/PROX1/KNDC1/LHX5/CEND1
GO_NEUTROPHIL_MIGRATION	GO_NEUTROPHIL_MIGRATION	102	0.449317	1.37633	0.024843	0.811958	0.8101	1804	tags=24%, list=10%, signal=21%	IL1F10/S100A8/CCL3/C3AR1/PRTN3/CXCL13/PLA2G1B/IL36A/IL36RN/CX3CL1/CCL2/S100A12/IL36G/BST1/JAM3/S100A9/CCL3L3/CCL7/EDN2/PPBP/CCL26/SAA1/CXCL6/IL23A
GO_RESPIRASOME	GO_RESPIRASOME	82	0.461508	1.36956	0.0249345	0.811958	0.8101	5245	tags=41%, list=29%, signal=30%	UQCRHL/NDUFA4L2/NDUFB3/COX8A/NDUFA2/SURF1/NDUFA4/C15orf48/NDUFB1/HIGD1A/HIGD2A/NDUFA3/NDUFC2/NDUFB11/STMP1/COX6A1/OXA1L/COX7A2/NDUFB2/NDUFA6/NDUFA13/NDUFB4/COX4I1/NDUFS4/COA3/UQCRQ/NNT/UQCR11/COX7B/NDUFB8/COX6B1/FOXRED1/COX7A2L/NDUFA1
GO_NEGATIVE_REGULATION_OF_LEUKOCYTE_DEGRANULATION	GO_NEGATIVE_REGULATION_OF_LEUKOCYTE_DEGRANULATION	11	0.753967	1.52399	0.0249346	0.811958	0.8101	3808	tags=55%, list=21%, signal=43%	IL13RA2/HLA-F/LGALS9/CEACAM1/HMOX1/ABR
GO_SKIN_DEVELOPMENT	GO_SKIN_DEVELOPMENT	340	0.356824	1.25038	0.0250219	0.811958	0.8101	2813	tags=22%, list=16%, signal=19%	KRT31/COL3A1/LIPN/FOXN1/CERS3/KRTAP3-2/KRT13/TGM3/SPINK6/S100A7/KRTAP4-1/KRT35/KRTAP19-1/KRT79/DKK4/KLK13/DSG1/KRT6C/KRT81/TCHH/KRT15/KRT77/KRTAP4-6/KRTAP1-5/KRTAP1-4/KRTAP4-5/KRTAP5-6/KRT1/KRT72/TGM5/KRT39/KRTAP4-11/SPRR4/KRTAP1-1/KRT20/COL1A2/KRTAP13-2/DSC1/KRTAP3-3/TNF/SOX21/ATP8A2/GRHL1/CASP14/PI3/SPRR2A/KRT32/MSX2/CSTA/ARRDC3/OVOL1/CNFN/EDAR/KRTAP5-1/AQP3/DSC2/RYR1/POU3F1/KRT38/KRT4/KRT2/CTS…
GO_CELLULAR_RESPONSE_TO_ALDEHYDE	GO_CELLULAR_RESPONSE_TO_ALDEHYDE	10	0.804625	1.58228	0.0250812	0.811958	0.8101	799	tags=20%, list=4%, signal=19%	ADH4/RDH12
GO_NEGATIVE_REGULATION_OF_CELL_SUBSTRATE_JUNCTION_ORGANIZATION	GO_NEGATIVE_REGULATION_OF_CELL_SUBSTRATE_JUNCTION_ORGANIZATION	18	-0.674194	-1.52736	0.0251987	0.811958	0.8101	1918	tags=28%, list=11%, signal=25%	MMP14/THBS1/DLC1/ARHGAP6/ACVRL1
GO_RESPONSE_TO_PAIN	GO_RESPONSE_TO_PAIN	28	-0.618685	-1.55551	0.0255468	0.817122	0.815252	2222	tags=39%, list=12%, signal=35%	TRPV1/THBS1/RELN/SLC6A2/SCN9A/EDNRB/DBH/UCN/GJA4/RET/TACR1
GO_REGULATION_OF_ALCOHOL_BIOSYNTHETIC_PROCESS	GO_REGULATION_OF_ALCOHOL_BIOSYNTHETIC_PROCESS	70	-0.486792	-1.45739	0.025604	0.817122	0.815252	3830	tags=47%, list=21%, signal=37%	IL1B/MVD/ELOVL6/KPNB1/P2RY6/SC5D/IDI1/DGKQ/NFYA/MBTPS2/HMGCR/CYP27B1/FDFT1/SEC14L2/CYP51A1/ACACB/LSS/DHCR7/MVK/ERLIN1/ACACA/SREBF1/PTAFR/CLCN2/FGF1/HMGCS1/SCD/SQLE/FASN/P2RY1/GFI1/BMP5/BMP6
GO_RESPONSE_TO_CHEMOKINE	GO_RESPONSE_TO_CHEMOKINE	81	0.469284	1.38708	0.0260975	0.828907	0.82701	1689	tags=21%, list=9%, signal=19%	CXCR5/CCR4/CCR10/CCL3/CXCL13/CX3CL1/CXCR6/CCL2/XCR1/CCL3L3/CCL7/PPBP/CCL26/CXCR4/GPR35/CCR6/CXCL6
GO_CEREBELLAR_CORTEX_FORMATION	GO_CEREBELLAR_CORTEX_FORMATION	20	-0.649327	-1.51209	0.0262609	0.82937	0.827472	2997	tags=45%, list=17%, signal=38%	PTPN11/WNT7A/AGTPBP1/DLL1/LHX1/PROX1/KNDC1/LHX5/CEND1
GO_CATION_CHANNEL_COMPLEX	GO_CATION_CHANNEL_COMPLEX	205	-0.371423	-1.27861	0.0266004	0.82937	0.827472	2375	tags=28%, list=13%, signal=25%	KCND3/KCNMB4/KCNQ1/NLGN1/KCNS3/PDE4D/SHANK1/KCNS1/TRPM4/KCNG1/KCNIP3/KCNE2/KCNG3/KCNA7/KCNMB1/DLG2/KCNIP4/KCNV2/SCN9A/KCNQ4/KCNQ5/CACNA1S/HCN1/LRRC38/KCNA6/KCNQ3/SCNN1B/GRIK3/GRIK4/PKD2L1/SCN2B/KCNK4/CACNG8/CACNA1C/TRPC5/SCN7A/CACNG2/SCN1A/GRIN3B/CACNA1D/SCN11A/SCN3A/KCNC1/SCN3B/CATSPERG/SHISA7/KCNJ2/CATSPER4/KCNN1/KCNE4/TRPC6/CATSPERB/TRPC4/KCNJ1/CACNG1/KCNH2/UNC80/CATSPER3
GO_REGULATION_OF_CATION_TRANSMEMBRANE_TRANSPORT	GO_REGULATION_OF_CATION_TRANSMEMBRANE_TRANSPORT	310	-0.346708	-1.23183	0.0268568	0.82937	0.827472	2596	tags=25%, list=14%, signal=21%	EHD3/CRACR2A/THY1/NEDD4/WNK2/CBARP/GNB5/ATP1B2/CORO1A/STIMATE/KCNQ1/NLGN1/PDE4D/SHANK2/SLC9A3R1/SHANK1/KCNS1/ANK2/TMSB4X/KCNG1/KCNIP3/CAMK2D/HOMER1/OPRL1/KCNE2/FLNA/ALG10B/PSEN2/DRD4/KCNMB1/DMD/FXYD1/CXCL11/JPH3/LRRC7/DLG2/SLC8A1/JPH1/CLIC2/KCNIP4/RELN/NEFL/CTSS/METTL21C/STOM/WNK4/DRD2/RGN/HRC/LRRC38/F2RL3/ACTN2/SCN2B/CACNG8/CACNA1C/STRIT1/CXCL9/CACNG2/PCSK9/CACNA1D/PLCG2/TMC2/NOX5/KCNC1/NETO1/SC…
GO_COTRANSLATIONAL_PROTEIN_TARGETING_TO_MEMBRANE	GO_COTRANSLATIONAL_PROTEIN_TARGETING_TO_MEMBRANE	99	0.4454	1.34617	0.0269067	0.82937	0.827472	6620	tags=61%, list=36%, signal=39%	RPS25/ARL6IP1/RPL34/RPS27/RPL37A/RPS11/RPS20/RPS29/SRP14/RPL36A/RPL30/RPS15A/RPL26/SSR2/SRPRA/RPS17/RPL38/RPL10/RPL21/RPL37/RPL13A/RPL23/RPLP1/UBA52/RPL39/RPS26/RPL27A/RPL31/RPLP2/RPSA/RPL19/RPL22/RPL18A/RPS21/RPS9/RPS15/RPS24/RPS23/RPL15/RPL29/RPS3A/RPL18/RPL35/RPS16/RPS14/RPL7A/RPL41/RPS10/RPS4X/RPS28/RPL17/RPL36/RPL23A/RPL7/RPS8/RPS18/RPL14/TRAM1/RPS3/RPS7
GO_POTASSIUM_ION_LEAK_CHANNEL_ACTIVITY	GO_POTASSIUM_ION_LEAK_CHANNEL_ACTIVITY	13	-0.724733	-1.55368	0.0269413	0.82937	0.827472	1026	tags=38%, list=6%, signal=36%	KCNK4/KCNK3/KCNK5/KCNK15/KCNK13
GO_RRNA_METABOLIC_PROCESS	GO_RRNA_METABOLIC_PROCESS	216	-0.370481	-1.28203	0.026981	0.82937	0.827472	5362	tags=45%, list=30%, signal=32%	DDX47/PES1/MAPT/IMP4/RPS2/RIOK1/MPHOSPH6/ZCCHC4/ERCC2/PA2G4/SUV39H1/RRP15/NAT10/NOL9/METTL16/BYSL/NOL8/DCAF13/WBP11/XRN1/WDR75/XRN2/FAM207A/SRFBP1/EXOSC7/NHP2/DKC1/MTREX/UTP15/NOL10/UTP18/RRP7A/RRP1/TENT4B/EXOSC9/RSL1D1/RRP1B/RPF2/TSR1/EXOSC5/UTP4/WDR18/DIMT1/MRTO4/DDX54/LAS1L/UTP6/DDX21/TFB2M/WDR46/RRP8/WDR12/PELP1/WDR36/ESF1/MRM1/ZNHIT6/EXOSC2/NOLC1/HEATR1/DDX10/GEMIN4/RIOK2/MDN1/METTL15/PWP2/D…
GO_NEUROPEPTIDE_RECEPTOR_ACTIVITY	GO_NEUROPEPTIDE_RECEPTOR_ACTIVITY	39	0.564687	1.47533	0.0271648	0.82937	0.827472	1264	tags=33%, list=7%, signal=31%	NMBR/NPFFR1/GRPR/SSTR5/TACR2/GALR2/SSTR3/NPSR1/PROKR1/GPR143/NPFFR2/SORCS1/HCRTR2
GO_NEGATIVE_REGULATION_OF_IMMUNE_RESPONSE	GO_NEGATIVE_REGULATION_OF_IMMUNE_RESPONSE	140	0.414146	1.3192	0.0274371	0.82937	0.827472	1963	tags=18%, list=11%, signal=16%	COL3A1/ENPP3/CD160/C4BPA/IFNB1/CD96/INPP5D/DHX58/A2M/MMP12/NLRC3/HLA-G/IL13RA2/ANGPT1/JAK3/IFNA2/APOA2/OTOP1/BST2/ARG2/TNF/DCST1/NR1H2/HLA-F/TNFRSF14
GO_TETRAPYRROLE_BINDING	GO_TETRAPYRROLE_BINDING	132	0.436105	1.38185	0.0276176	0.82937	0.827472	2325	tags=27%, list=13%, signal=23%	CYBB/NGB/CYP2C8/CYP4F12/CYP4X1/CYP2C9/CYP2F1/CYP3A7/HBA2/MB/LPO/CYP4F3/TCN1/DUOX2/NOS3/CYP46A1/LOXHD1/CYP3A43/TPO/PXDNL/CYP2A7/ADGB/CYP21A2/NOX4/CYP1A1/FLVCR2/TCN2/IDO1/CYP2E1/CYB561D2/CBS/CYP4F8/STEAP4/GUCY1A1/CYP2W1
GO_CELL_FATE_COMMITMENT	GO_CELL_FATE_COMMITMENT	233	-0.375495	-1.30107	0.0276485	0.82937	0.827472	2122	tags=17%, list=12%, signal=15%	SFRP1/WNT11/SFRP2/SIX1/CYP26B1/NRG1/SATB2/NR2F2/FOXA2/TRIM15/LHX3/SOX18/FGF2/WNT1/PROX1/FGF8/RAG2/IHH/NKX6-2/TBX20/NKX6-1/DKK1/IL6/TBR1/WNT3A/EVX1/TBX21/GBX1/SOX5/WNT6/DHH/EYA1/TBX15/DLL4/SHH/SPN/GLIS1/PDPN/MYL2
GO_T_CELL_HOMEOSTASIS	GO_T_CELL_HOMEOSTASIS	36	0.570217	1.46225	0.0277607	0.82937	0.827472	2836	tags=28%, list=16%, signal=23%	FOXN1/SLC46A2/RIPK3/JAK3/TSC22D3/SPNS2/CASP3/LGALS9/CCNB2/BCL2L11
GO_ACTININ_BINDING	GO_ACTININ_BINDING	35	-0.570117	-1.49121	0.0280306	0.82937	0.827472	1874	tags=31%, list=10%, signal=28%	PDLIM2/PRICKLE4/MYOT/MYOM3/PKD2L1/CACNA1C/TRPC5/CACNA1D/MYOM2/LDB3/TRPC6
GO_INTERFERON_GAMMA_PRODUCTION	GO_INTERFERON_GAMMA_PRODUCTION	100	0.460247	1.3933	0.0282622	0.82937	0.827472	2366	tags=27%, list=13%, signal=24%	TLR8/CD226/CD160/IL12RB1/CD96/CLEC7A/IL36RN/TLR7/AVPR2/CD14/RASGRP1/TLR9/LGALS9B/PTPN22/RIPK3/ITK/HLA-DPB1/CD3E/SASH3/TNF/IL18RAP/IL23A/TLR3/HAVCR2/PDCD1LG2/SLC11A1/PYCARD
GO_DETECTION_OF_ABIOTIC_STIMULUS	GO_DETECTION_OF_ABIOTIC_STIMULUS	128	0.426214	1.34796	0.0282777	0.82937	0.827472	1791	tags=27%, list=10%, signal=24%	PDE6C/AIPL1/GNGT2/LHFPL5/PDC/GRK7/PKD2L2/TULP1/GRM6/ANO3/TRPM3/GRK1/PLEKHB1/TCAP/NR2E3/NTRK1/TRPM8/HTR2A/GPR88/NPFFR2/KIT/CAV3/GPR52/CXCR4/OTOP1/CHRNA10/SEMA5B/PDE6A/PKDREJ/GUCY2D/ADGRV1/ATP8A2/ABCA4/CNGB1
GO_IMMUNE_RESPONSE_TO_TUMOR_CELL	GO_IMMUNE_RESPONSE_TO_TUMOR_CELL	16	0.709146	1.56272	0.0283155	0.82937	0.827472	225	tags=19%, list=1%, signal=19%	CRTAM/CD226/CD160
GO_DEVELOPMENTAL_MATURATION	GO_DEVELOPMENTAL_MATURATION	263	-0.3564	-1.24513	0.0284254	0.82937	0.827472	1995	tags=16%, list=11%, signal=14%	AGRN/MAP3K13/SYBU/POU2F2/LGI4/RFLNB/RELN/SOX18/NEFL/FARP2/BCAN/NRCAM/DMC1/ACTL6B/PGR/WNT1/SLC26A3/SEZ6/IGF1/IHH/NEUROD2/EDNRB/SEMG2/PTPRN/LRRK2/KLF2/NKX6-1/NEURL1/UNC13A/TRIM58/ZDHHC15/CATSPER4/PAEP/RET/CFTR/ACVRL1/CNTN2/UNC13C/CEND1/GREM1/BHLHA15/CATSPER3
GO_SULFUR_COMPOUND_TRANSPORT	GO_SULFUR_COMPOUND_TRANSPORT	43	-0.560278	-1.53887	0.0284418	0.82937	0.827472	1745	tags=30%, list=10%, signal=27%	SLC26A10/SLC9A3R1/SLC44A4/SLC7A11/SLC26A4/GJA1/ABCG2/SLC26A3/SLC19A3/SLC26A5/SLC26A7/SLC13A4/SLC6A1
GO_REGULATION_OF_RESPONSE_TO_FOOD	GO_REGULATION_OF_RESPONSE_TO_FOOD	13	-0.722492	-1.54887	0.0284464	0.82937	0.827472	1691	tags=31%, list=9%, signal=28%	NPFF/UCN/OPRM1/SPX
GO_L_TYPE_VOLTAGE_GATED_CALCIUM_CHANNEL_COMPLEX	GO_L_TYPE_VOLTAGE_GATED_CALCIUM_CHANNEL_COMPLEX	12	-0.739715	-1.54877	0.0284746	0.82937	0.827472	1379	tags=50%, list=8%, signal=46%	CACNB2/CACNA1S/CACNG8/CACNA1C/CACNA1D/CACNG1
GO_BENZENE_CONTAINING_COMPOUND_METABOLIC_PROCESS	GO_BENZENE_CONTAINING_COMPOUND_METABOLIC_PROCESS	24	0.637299	1.53279	0.0290193	0.839311	0.83739	2672	tags=42%, list=15%, signal=36%	STAR/ACSM1/KMO/HAAO/ALDH8A1/IDO1/CYP2E1/TH/GSTM4/UGT1A1
GO_ACTIVATION_OF_PROTEIN_KINASE_B_ACTIVITY	GO_ACTIVATION_OF_PROTEIN_KINASE_B_ACTIVITY	29	-0.595693	-1.51814	0.0292279	0.839311	0.83739	2290	tags=24%, list=13%, signal=21%	FGF1/NRG1/IGF1/NTF3/DYNAP/ADRA2C/ADRA2B
GO_INTERLEUKIN_6_PRODUCTION	GO_INTERLEUKIN_6_PRODUCTION	134	0.423287	1.33898	0.0293976	0.839311	0.83739	2132	tags=22%, list=12%, signal=20%	TLR8/IL1F10/CD200/TMEM106A/SCIMP/TLR1/IL36A/LILRA2/INPP5D/CLEC7A/IL36RN/NLRC3/SIGLEC16/TLR7/CX3CL1/IL36G/TLR9/LGALS9B/C1QTNF3/PTPN22/MMP8/HGF/TNF/CD36/ZBTB20/IL18RAP/NOD2/TLR3/SELENOK/HAVCR2
GO_SPINAL_CORD_MOTOR_NEURON_DIFFERENTIATION	GO_SPINAL_CORD_MOTOR_NEURON_DIFFERENTIATION	31	-0.593723	-1.52738	0.0296866	0.839311	0.83739	2574	tags=26%, list=14%, signal=22%	PTCH1/GLI2/LHX3/NKX6-2/TBX20/NKX6-1/GBX1/SHH
GO_FILOPODIUM_ASSEMBLY	GO_FILOPODIUM_ASSEMBLY	61	-0.478235	-1.41727	0.0296943	0.839311	0.83739	3092	tags=26%, list=17%, signal=22%	FSCN1/FXR1/FGD2/NLGN1/SPATA13/RIPOR2/AGRN/GPM6A/ARHGAP44/DOCK11/ESPN/NEURL1/PLPPR5/TENM1/PPP1R16B/TTYH1
GO_INTERFERON_GAMMA_SECRETION	GO_INTERFERON_GAMMA_SECRETION	16	0.706018	1.55583	0.0297297	0.839311	0.83739	960	tags=25%, list=5%, signal=24%	CD160/IL36RN/RASGRP1/PTPN22
GO_NEUROPEPTIDE_BINDING	GO_NEUROPEPTIDE_BINDING	18	0.680814	1.53814	0.0297858	0.839311	0.83739	1420	tags=44%, list=8%, signal=41%	GPR149/PTGDR2/GRPR/SSTR5/GALR2/SSTR3/OPRD1/GPR1
GO_CARDIAC_MUSCLE_TISSUE_DEVELOPMENT	GO_CARDIAC_MUSCLE_TISSUE_DEVELOPMENT	198	-0.374472	-1.27961	0.0298226	0.839311	0.83739	2461	tags=19%, list=14%, signal=17%	PKP2/LRP2/PTCD2/TGFB2/PDGFRB/DIPK2A/FOXC1/ZFPM2/NRG1/NEBL/GJA1/TNNT2/SLC8A1/MYOM3/FGF2/MAPK11/IGF1/PROX1/FGF8/SGCZ/MYL3/ACTN2/BMP5/FGF20/ANKRD1/TGFBR3/FOXH1/TBX20/DKK1/GLI1/WNT3A/MYOM2/NPPA/DLL4/PDGFRA/GATA4/GREM1/MYL2
GO_PROTON_TRANSMEMBRANE_TRANSPORT	GO_PROTON_TRANSMEMBRANE_TRANSPORT	140	0.409458	1.30426	0.0304536	0.847711	0.845771	3568	tags=26%, list=20%, signal=21%	ATP6V0A4/OTOP2/SLC9B1/SLC15A3/SLC2A12/ATP6V0D2/ATP5MGL/SLC9C1/OTOP1/SLC9A9/SLC9A4/ATP2A3/SLC36A1/ATP6V0E1/NDUFA4L2/HVCN1/SLC15A2/UCP2/UCP3/ATP6V0E2/COX8A/OTOP3/COX6C/SURF1/NDUFA4/SLC9A5/SLC11A2/C15orf48/ATP6V1G1/SLC17A7/ATP6V1C2/ATP5F1E/ATP6V0B/COX6A1/ATP6V1D/COX7A2/ATPSCKMT
GO_NEGATIVE_REGULATION_OF_CELL_PROJECTION_ORGANIZATION	GO_NEGATIVE_REGULATION_OF_CELL_PROJECTION_ORGANIZATION	172	-0.376046	-1.2604	0.0305008	0.847711	0.845771	2659	tags=21%, list=15%, signal=18%	SLIT2/SEMA4F/THY1/TBC1D30/SEMA5A/KANK1/SEMA3B/NLGN1/ITGA3/PRAG1/SEMA3C/SEMA7A/KLK8/SEMA3E/SEMA3A/ARHGAP44/MAK/DENND5A/GFI1/SEMA6A/SEMA3G/SPOCK1/OSTN/TLX2/TRPC5/VIM/LRRK2/DKK1/RYK/DRAXIN/DAB1/SEMA3D/WNT3A/RTN4RL1/TRPC6/KIAA0319
GO_GROWTH_HORMONE_RECEPTOR_SIGNALING_PATHWAY_VIA_JAK_STAT	GO_GROWTH_HORMONE_RECEPTOR_SIGNALING_PATHWAY_VIA_JAK_STAT	11	0.743961	1.50376	0.0307729	0.847711	0.845771	3639	tags=45%, list=20%, signal=36%	PRLR/JAK3/GHR/JAK2/STAT3
GO_RESPONSE_TO_TYPE_I_INTERFERON	GO_RESPONSE_TO_TYPE_I_INTERFERON	87	0.474465	1.40696	0.0308623	0.847711	0.845771	3070	tags=30%, list=17%, signal=25%	IFNB1/MMP12/HLA-G/OASL/IFIT1/IFI6/IFNA2/IFNA17/IRF4/BST2/ISG20/GBP2/OAS1/IFI35/DCST1/HLA-F/IRF9/MX1/RNASEL/IFITM2/MX2/IFNAR2/MYD88/WNT5A/JAK1/IFIT3
GO_RESPONSE_TO_HISTAMINE	GO_RESPONSE_TO_HISTAMINE	10	-0.785683	-1.57721	0.0308641	0.847711	0.845771	1785	tags=50%, list=10%, signal=45%	DIAPH1/DRD4/GABRG2/DRD2/GABRB1
GO_NOREPINEPHRINE_SECRETION	GO_NOREPINEPHRINE_SECRETION	15	-0.700634	-1.54729	0.0308836	0.847711	0.845771	1768	tags=40%, list=10%, signal=36%	STX1A/P2RY1/FFAR3/OXT/ADRA2C/ADRA2B
GO_ISOPRENOID_METABOLIC_PROCESS	GO_ISOPRENOID_METABOLIC_PROCESS	127	0.426238	1.34697	0.0310774	0.849533	0.847589	2180	tags=20%, list=12%, signal=17%	CYP2C8/ADH4/CYP2C9/GPC3/CYP3A7/RLBP1/ADH6/STAR/RDH5/UGT1A3/RDH12/APOM/ADH7/APOA2/CYP1A1/ALDH8A1/ABCA4/CYP2E1/TH/ALDH1A2/AKR1B15/SCPEP1/DHRS3/RBP3/RBP1
GO_SENSORY_PERCEPTION_OF_LIGHT_STIMULUS	GO_SENSORY_PERCEPTION_OF_LIGHT_STIMULUS	196	0.384046	1.27518	0.0313223	0.851372	0.849424	1865	tags=21%, list=10%, signal=19%	PDE6C/AIPL1/PPEF2/PDC/RPGRIP1/GRK7/TULP1/RLBP1/RDH5/PCDH15/GRM8/CHRNB2/GRM6/LUM/GRK1/EYA4/CRYBB3/RDH12/GPR143/NR2E3/SLC24A2/LCTL/PCARE/CLRN1/CLDN19/CPLX4/CRYBA1/TULP2/USH2A/MIP/ROM1/SEMA5B/CNGB3/NR2E1/PDE6A/LRIT3/GUCY2D/ADGRV1/ATP8A2/ABCA4/CNGB1/TH
GO_WALKING_BEHAVIOR	GO_WALKING_BEHAVIOR	28	-0.606132	-1.52395	0.0315578	0.851372	0.849424	1335	tags=21%, list=7%, signal=20%	DRD2/SCN1A/DAB1/GBX1/CNTN2/CEND1
GO_RESPONSE_TO_FOOD	GO_RESPONSE_TO_FOOD	30	-0.590738	-1.51514	0.0320824	0.851372	0.849424	2400	tags=37%, list=13%, signal=32%	HSD11B2/SREBF1/CPS1/NPFF/GHRH/MPO/UCN/CLPSL1/OXT/OPRM1/SPX
GO_ANATOMICAL_STRUCTURE_REGRESSION	GO_ANATOMICAL_STRUCTURE_REGRESSION	10	-0.779924	-1.56565	0.0320864	0.851372	0.849424	2555	tags=50%, list=14%, signal=43%	GLI2/SPI1/LEF1/AMH/GLI1
GO_SPECIFICATION_OF_ANIMAL_ORGAN_IDENTITY	GO_SPECIFICATION_OF_ANIMAL_ORGAN_IDENTITY	33	-0.57306	-1.49729	0.0323875	0.851372	0.849424	2434	tags=30%, list=13%, signal=26%	LRP2/FGF1/SIX1/HOXC11/FGF8/FOXH1/DKK1/TBR1/WNT3A/AXIN2
GO_SULFUR_COMPOUND_TRANSMEMBRANE_TRANSPORTER_ACTIVITY	GO_SULFUR_COMPOUND_TRANSMEMBRANE_TRANSPORTER_ACTIVITY	34	-0.561755	-1.47039	0.0325731	0.851372	0.849424	1745	tags=29%, list=10%, signal=27%	SLC44A4/SLC7A11/SLC26A4/GJA1/ABCG2/SLC26A3/SLC19A3/SLC26A5/SLC26A7/SLC13A4
GO_REGULATION_OF_MUSCLE_ORGAN_DEVELOPMENT	GO_REGULATION_OF_MUSCLE_ORGAN_DEVELOPMENT	128	-0.415242	-1.34823	0.0326562	0.851372	0.849424	2322	tags=19%, list=13%, signal=16%	GPC1/AKIRIN1/LEF1/ZFPM2/SIX1/CYP26B1/NRG1/GJA1/FGF2/MAPK11/IGF1/FGF8/FGF20/TGFBR3/TBX20/DKK1/GLI1/RBM24/WNT3A/EPHB1/SHH/LMOD3/MEGF10/GREM1
GO_OXALATE_TRANSMEMBRANE_TRANSPORTER_ACTIVITY	GO_OXALATE_TRANSMEMBRANE_TRANSPORTER_ACTIVITY	10	-0.776623	-1.55902	0.0326975	0.851372	0.849424	2541	tags=50%, list=14%, signal=43%	SLC26A10/SLC26A4/SLC26A3/SLC26A5/SLC26A7
GO_CEREBELLAR_CORTEX_DEVELOPMENT	GO_CEREBELLAR_CORTEX_DEVELOPMENT	45	-0.53565	-1.49092	0.0327972	0.851372	0.849424	1213	tags=24%, list=7%, signal=23%	AGTPBP1/DLL1/GLI2/LHX1/SEZ6/PROX1/NEUROD2/GLI1/KNDC1/LHX5/CEND1
GO_EPITHELIAL_CELL_PROLIFERATION_INVOLVED_IN_LUNG_MORPHOGENESIS	GO_EPITHELIAL_CELL_PROLIFERATION_INVOLVED_IN_LUNG_MORPHOGENESIS	11	-0.731974	-1.50717	0.0328981	0.851372	0.849424	197	tags=18%, list=1%, signal=18%	SOX9/FOXP2
GO_REGULATION_OF_COLLAGEN_METABOLIC_PROCESS	GO_REGULATION_OF_COLLAGEN_METABOLIC_PROCESS	39	-0.566237	-1.50079	0.0329271	0.851372	0.849424	3403	tags=38%, list=19%, signal=31%	TGFB1/F2R/PPARG/CCN2/MFAP4/RGCC/PDGFRB/ITGA2/CREB3L1/IHH/VIM/CYGB/IL6/UCN/FAP
GO_CELL_CELL_RECOGNITION	GO_CELL_CELL_RECOGNITION	61	-0.474435	-1.406	0.0329395	0.851372	0.849424	1477	tags=20%, list=8%, signal=18%	ADAM21/PCDHB6/SPACA3/ZAN/DOCK8/EPHB1/ZP4/CATSPERG/CATSPER4/PAEP/CATSPERB/CATSPER3
GO_NEGATIVE_REGULATION_OF_RECEPTOR_INTERNALIZATION	GO_NEGATIVE_REGULATION_OF_RECEPTOR_INTERNALIZATION	13	-0.71341	-1.5294	0.0329736	0.851372	0.849424	52	tags=15%, list=0%, signal=15%	ANKRD13B/LRRTM2
GO_INTERFERON_GAMMA_BIOSYNTHETIC_PROCESS	GO_INTERFERON_GAMMA_BIOSYNTHETIC_PROCESS	15	0.701489	1.51855	0.0332498	0.851372	0.849424	765	tags=27%, list=4%, signal=26%	TLR8/CLEC7A/TLR7/TLR9
GO_AMINE_TRANSPORT	GO_AMINE_TRANSPORT	82	-0.443915	-1.36559	0.0333028	0.851372	0.849424	1785	tags=22%, list=10%, signal=20%	DRD4/P2RY1/SYT2/ABAT/DRD2/SLC18A1/AVP/FFAR3/SYT10/FGF20/CHRNA3/ACE2/SYT5/OXT/SYT13/ADRA2C/ADRA2B/SLC6A1
GO_GOLGI_LUMEN	GO_GOLGI_LUMEN	82	-0.443551	-1.36447	0.0333028	0.851372	0.849424	2556	tags=34%, list=14%, signal=29%	HS3ST1/GOLIM4/GPC1/ACAN/CSPG5/AGRN/MMP16/PCSK5/GPC4/PROZ/MUC20/BCAN/SDC2/DEFB103A/WNT1/GPC5/MUC19/MUC21/PRELP/OGN/WNT3A/NGF/MUC6/MUC2/WNT6/MUC13/MUC5B/MUC5AC
GO_DETERMINATION_OF_HEART_LEFT_RIGHT_ASYMMETRY	GO_DETERMINATION_OF_HEART_LEFT_RIGHT_ASYMMETRY	63	-0.47967	-1.42155	0.0333382	0.851372	0.849424	3518	tags=30%, list=19%, signal=24%	RNF207/DNAAF1/TGFBR2/MIB1/DLL1/CCDC39/MICAL2/DNAH11/SOX18/FGF8/MMP21/IHH/FOXH1/TBX20/TBR1/WNT3A/TBX21/SHH/GATA4
GO_CELLULAR_RESPONSE_TO_EXOGENOUS_DSRNA	GO_CELLULAR_RESPONSE_TO_EXOGENOUS_DSRNA	17	0.69419	1.55729	0.0334422	0.851372	0.849424	2143	tags=35%, list=12%, signal=31%	IFNB1/IFIT1/STING1/TLR3/ZCCHC3/COLEC12
GO_NEGATIVE_REGULATION_OF_PROTEIN_OLIGOMERIZATION	GO_NEGATIVE_REGULATION_OF_PROTEIN_OLIGOMERIZATION	12	-0.733719	-1.53622	0.0337199	0.855177	0.85322	829	tags=25%, list=5%, signal=24%	PEX5/TMC8/ALB
GO_INTERLEUKIN_8_BIOSYNTHETIC_PROCESS	GO_INTERLEUKIN_8_BIOSYNTHETIC_PROCESS	17	0.692872	1.55434	0.0340139	0.859365	0.857399	1970	tags=47%, list=11%, signal=42%	TLR8/CLEC7A/TLR7/TLR9/APOA2/ELANE/TNF/KLF4
GO_SPERMATID_DIFFERENTIATION	GO_SPERMATID_DIFFERENTIATION	138	-0.411493	-1.34313	0.0345665	0.86663	0.864647	1431	tags=14%, list=8%, signal=13%	TSSK6/DMC1/SLC26A3/PIWIL1/CAPZA3/SEMG2/KLHL10/NEURL1/SYCP3/DHH/CATSPER4/CFAP43/PAEP/FAM9B/CFTR/MEI1/ACRBP/CATSPER3/NUP210L
GO_CARDIAC_VENTRICLE_MORPHOGENESIS	GO_CARDIAC_VENTRICLE_MORPHOGENESIS	65	-0.48371	-1.43992	0.0346195	0.86663	0.864647	2483	tags=29%, list=14%, signal=25%	HEY1/PKP2/LRP2/PTCD2/TGFB2/FOXC1/ZFPM2/SFRP2/SEMA3C/NRG1/TNNT2/PROX1/MYL3/TGFBR3/FOXH1/TBX20/DLL4/GATA4/MYL2
GO_NEGATIVE_REGULATION_OF_TRANSPORT	GO_NEGATIVE_REGULATION_OF_TRANSPORT	443	-0.326766	-1.19851	0.0347486	0.86663	0.864647	2664	tags=20%, list=15%, signal=18%	SLC35F6/LMAN1/CYFIP1/INSIG1/CYP51A1/IL1R2/DERL3/CD33/NEDD4/WNK2/SYT11/CBARP/GNB5/SREBF1/CORO1A/ITGAV/IL27RA/TNFRSF4/SLC9A3R1/FN1/RGCC/PROM2/TMSB4X/TBC1D4/SERPINB1/SFRP1/TNFRSF21/PTGS2/ICAM1/PRKG2/CAMK2D/THBS1/F2RL1/LIF/OPRL1/MPV17L/KCNE2/SSC5D/NRG1/DRD4/P2RY1/MDFIC/NPFF/MCTP1/GJA1/GPM6B/TRIM15/ABAT/CLIC2/BOK/STXBP6/PKDCC/ENPP1/WNK4/PTGER4/DRD2/BEST3/OSTN/FAM3D/ACTN2/USP17L2/OSM/CYP4F2/ABCG5/NLRP3…
GO_VOLTAGE_GATED_CALCIUM_CHANNEL_COMPLEX	GO_VOLTAGE_GATED_CALCIUM_CHANNEL_COMPLEX	42	-0.5318	-1.44878	0.0348488	0.86663	0.864647	1379	tags=24%, list=8%, signal=22%	CACNA1S/CACNG8/CACNA1C/CACNG2/CACNA1D/CATSPERG/CATSPER4/CATSPERB/CACNG1/CATSPER3
GO_POSITIVE_REGULATION_OF_ENDOTHELIAL_CELL_DIFFERENTIATION	GO_POSITIVE_REGULATION_OF_ENDOTHELIAL_CELL_DIFFERENTIATION	17	-0.691106	-1.54926	0.03506	0.86663	0.864647	389	tags=24%, list=2%, signal=23%	ATOH8/BMP6/TMEM100/ACVRL1
GO_PROTON_TRANSPORTING_V_TYPE_ATPASE_V0_DOMAIN	GO_PROTON_TRANSPORTING_V_TYPE_ATPASE_V0_DOMAIN	10	0.789612	1.55276	0.035081	0.86663	0.864647	3287	tags=50%, list=18%, signal=41%	ATP6V0A4/ATP6V0D2/ATP6V0E1/ATP6V0E2/ATP6V0B
GO_TRANSFORMING_GROWTH_FACTOR_BETA_ACTIVATED_RECEPTOR_ACTIVITY	GO_TRANSFORMING_GROWTH_FACTOR_BETA_ACTIVATED_RECEPTOR_ACTIVITY	11	-0.729761	-1.50261	0.0353577	0.867923	0.865937	841	tags=36%, list=5%, signal=35%	TGFBR2/TGFBR3/BMPR1B/ACVRL1
GO_VENTRAL_SPINAL_CORD_INTERNEURON_DIFFERENTIATION	GO_VENTRAL_SPINAL_CORD_INTERNEURON_DIFFERENTIATION	13	-0.711324	-1.52493	0.0353936	0.867923	0.865937	2555	tags=46%, list=14%, signal=40%	GLI2/LHX3/NKX6-2/NKX6-1/EVX1/DLL4
GO_STABILIZATION_OF_MEMBRANE_POTENTIAL	GO_STABILIZATION_OF_MEMBRANE_POTENTIAL	14	-0.7208	-1.56073	0.0360463	0.876947	0.87494	1026	tags=36%, list=6%, signal=34%	KCNK4/KCNK3/KCNK5/KCNK15/KCNK13
GO_CEREBELLAR_CORTEX_MORPHOGENESIS	GO_CEREBELLAR_CORTEX_MORPHOGENESIS	29	-0.581956	-1.48313	0.0361763	0.876947	0.87494	2997	tags=31%, list=17%, signal=26%	AGTPBP1/DLL1/GLI2/LHX1/PROX1/GLI1/KNDC1/LHX5/CEND1
GO_GENITALIA_DEVELOPMENT	GO_GENITALIA_DEVELOPMENT	44	-0.520149	-1.43793	0.0362794	0.876947	0.87494	2902	tags=27%, list=16%, signal=23%	LGR4/AXL/PKD1/DHCR24/LRP2/LHX1/FGF8/BMP5/KLHL10/BMP6/SHH/PDGFRA
GO_CALCIUM_ION_TRANSMEMBRANE_TRANSPORT	GO_CALCIUM_ION_TRANSMEMBRANE_TRANSPORT	309	-0.342024	-1.21509	0.0366781	0.876947	0.87494	2436	tags=22%, list=13%, signal=20%	CBARP/GNB5/CORO1A/STIMATE/ITGAV/TRPV6/PDE4D/PLCD4/TRPV1/PLCH1/ANK2/OPA1/MICU3/SLC24A1/TRPM4/CAMK2D/HTR2C/OPRL1/KCNE2/GPM6A/PSEN2/DRD4/DMD/CXCL11/JPH3/SLC8A1/JPH1/CLIC2/PLCL1/FAM155B/METTL21C/PLCB2/CACNA1S/FGF2/DRD2/RGN/CHRNA9/HRC/ATP2B3/F2RL3/PKD2L1/SLC24A3/TRPV2/CACNG8/CACNA1C/TRPC5/STRIT1/CXCL9/CACNG2/GRIN3B/CACNA1D/PLCG2/TMC2/WNT3A/MCOLN2/PDE2A/SLC24A5/TMC1/CATSPER4/PLCB4/NPPA/OPRM1/CALCR/TRPC…
GO_NEURON_PROJECTION_EXTENSION_INVOLVED_IN_NEURON_PROJECTION_GUIDANCE	GO_NEURON_PROJECTION_EXTENSION_INVOLVED_IN_NEURON_PROJECTION_GUIDANCE	36	-0.560786	-1.47909	0.0366781	0.876947	0.87494	2659	tags=42%, list=15%, signal=36%	SEMA3F/SLIT2/SEMA4F/SEMA5A/SEMA3B/NRP2/SEMA3C/SEMA7A/SEMA3E/SEMA3A/SEMA6A/SEMA3G/RYK/SEMA3D/WNT3A
GO_POSITIVE_REGULATION_OF_INTERFERON_BETA_PRODUCTION	GO_POSITIVE_REGULATION_OF_INTERFERON_BETA_PRODUCTION	30	0.590502	1.48728	0.0367696	0.876947	0.87494	2314	tags=20%, list=13%, signal=17%	TLR8/TLR7/TLR9/ZBTB20/TLR3/HMGB2
GO_ZINC_ION_HOMEOSTASIS	GO_ZINC_ION_HOMEOSTASIS	30	0.590699	1.48777	0.0367696	0.876947	0.87494	2516	tags=27%, list=14%, signal=23%	S100A8/MT1E/MT1B/PRKN/S100A9/SLC30A2/SLC39A5/SLC30A3
GO_CEREBELLAR_GRANULAR_LAYER_DEVELOPMENT	GO_CEREBELLAR_GRANULAR_LAYER_DEVELOPMENT	12	-0.725511	-1.51903	0.0368134	0.876947	0.87494	1167	tags=33%, list=6%, signal=31%	WNT7A/PROX1/KNDC1/CEND1
GO_COCHLEA_DEVELOPMENT	GO_COCHLEA_DEVELOPMENT	46	-0.541055	-1.51001	0.0372628	0.884493	0.882469	2555	tags=28%, list=14%, signal=24%	GLI2/MYO3B/ZEB1/OPA1/SIX1/MCM2/ADAM10/SLC17A8/GABRA5/KCNK3/FRZB/SLC26A5/EYA1
GO_HEART_MORPHOGENESIS	GO_HEART_MORPHOGENESIS	241	-0.359412	-1.24949	0.0375024	0.885879	0.883851	2659	tags=23%, list=15%, signal=20%	SLIT2/S1PR1/MICAL2/PTCH1/CCN1/NEDD4/HEY1/PKP2/LRP2/PTCD2/SOS1/DNAH11/ADAMTS1/TEK/NRP2/TGFB2/FOXC1/WNT11/ZFPM2/SFRP2/ELN/SIX1/SEMA3C/HAS2/RBM15/NRG1/TNNT2/SOX18/MYOM3/MESP2/PROX1/FGF8/MYL3/IHH/BMP5/ANKRD1/TGFBR3/FOXH1/TBX20/COL2A1/DKK1/DLC1/TBR1/COL5A1/WNT3A/TBX21/AXIN2/MYOM2/EYA1/TMEM100/DLL4/SHH/ACVRL1/GATA4/MYL2
GO_CARDIOBLAST_DIFFERENTIATION	GO_CARDIOBLAST_DIFFERENTIATION	17	-0.68445	-1.53434	0.0375868	0.885879	0.883851	2230	tags=29%, list=12%, signal=26%	TGFB2/NRG1/WNT3A/GATA4/GREM1
GO_COPPER_ION_BINDING	GO_COPPER_ION_BINDING	55	-0.512951	-1.48812	0.0378251	0.887407	0.885377	1741	tags=16%, list=10%, signal=15%	LOXL2/F5/AOC2/PRND/SNCB/DBH/ALB/SNAI3/S100A5
GO_POSITIVE_REGULATION_OF_EPITHELIAL_CELL_PROLIFERATION	GO_POSITIVE_REGULATION_OF_EPITHELIAL_CELL_PROLIFERATION	179	-0.385409	-1.30069	0.0379224	0.887407	0.885377	3275	tags=24%, list=18%, signal=20%	FGFR1/TGFA/OSR2/MYC/RPTOR/APLN/ITGB3/VEGFC/LAMB1/AREG/CCL5/SEMA5A/C5AR1/FGF1/TEK/NRP2/SFRP1/TLR4/CYP7B1/HAS2/FGFBP1/NR4A3/VEGFD/FGF2/IGF1/PROX1/IHH/JAML/BMP5/PTPRN/FOXE3/PRKD1/WNT3A/EYA1/CCND1/BMP6/PPP1R16B/SHH/CCL24/FOXP2/ACVRL1/C5AR2/SCG2
GO_MUSCLE_CELL_FATE_COMMITMENT	GO_MUSCLE_CELL_FATE_COMMITMENT	12	-0.724399	-1.5167	0.0380508	0.887407	0.885377	774	tags=25%, list=4%, signal=24%	DKK1/WNT3A/MYL2
GO_IMMUNOLOGICAL_MEMORY_PROCESS	GO_IMMUNOLOGICAL_MEMORY_PROCESS	13	0.726505	1.50914	0.0384054	0.889922	0.887885	1963	tags=31%, list=11%, signal=27%	CD160/IL12RB1/IL23A/TNFRSF14
GO_CCR_CHEMOKINE_RECEPTOR_BINDING	GO_CCR_CHEMOKINE_RECEPTOR_BINDING	26	0.60014	1.4686	0.0384865	0.889922	0.887885	1366	tags=38%, list=8%, signal=36%	CCL3/CXCL13/CCL27/CX3CL1/DEFB1/CCL2/DEFB109B/CCL3L3/CCL7/CCL26
GO_EXCITATORY_SYNAPSE	GO_EXCITATORY_SYNAPSE	47	-0.522109	-1.46391	0.0385588	0.889922	0.887885	2639	tags=38%, list=15%, signal=33%	CYFIP1/SYT11/SYP/NLGN1/P2RX6/SHANK1/ITGA3/SRPX2/SLC17A8/LRRC4/NETO1/ELFN1/CTNNA2/SHISA7/PLCB4/UNC13C/LRRTM2/IGSF11
GO_FATTY_ACYL_COA_METABOLIC_PROCESS	GO_FATTY_ACYL_COA_METABOLIC_PROCESS	40	-0.529727	-1.41243	0.0390292	0.894619	0.892572	3293	tags=40%, list=18%, signal=33%	ELOVL6/HSD17B12/HACD1/ACSL5/ACSL3/FAR1/ACOT7/HTD2/GCDH/ACACA/SCD/ELOVL7/FASN/THEM5/ACSBG2/ACSBG1
GO_CHLORIDE_TRANSPORT	GO_CHLORIDE_TRANSPORT	101	-0.432892	-1.37252	0.0390386	0.894619	0.892572	2320	tags=29%, list=13%, signal=25%	PTAFR/CLCN2/BSND/CLCA4/APOL1/PRKG2/SLC26A4/FXYD1/CLIC2/GABRG2/BEST4/WNK4/CLIC3/CLDN17/BEST3/GABRG3/SLC26A3/ABCB1/GABRB1/GABRD/CLCNKB/GABRA5/SLC4A1/TTYH2/BEST2/SLC26A5/SLC26A7/CFTR/TTYH1
GO_INNATE_IMMUNE_RESPONSE_ACTIVATING_CELL_SURFACE_RECEPTOR_SIGNALING_PATHWAY	GO_INNATE_IMMUNE_RESPONSE_ACTIVATING_CELL_SURFACE_RECEPTOR_SIGNALING_PATHWAY	106	-0.417224	-1.32464	0.0396838	0.894619	0.892572	2307	tags=14%, list=13%, signal=12%	CD209/PAK2/PSMD2/KLRC4-KLRK1/MUC20/PAK3/MUC19/MUC21/CARD9/PLCG2/MUC6/MUC2/MUC13/MUC5B/MUC5AC
GO_NEGATIVE_REGULATION_OF_GLUCONEOGENESIS	GO_NEGATIVE_REGULATION_OF_GLUCONEOGENESIS	17	0.687012	1.54119	0.0397304	0.894619	0.892572	2010	tags=29%, list=11%, signal=26%	C1QTNF12/SIK1/C1QTNF3/ADIPOQ/FAM3C
GO_BRANCHING_INVOLVED_IN_BLOOD_VESSEL_MORPHOGENESIS	GO_BRANCHING_INVOLVED_IN_BLOOD_VESSEL_MORPHOGENESIS	32	-0.573551	-1.48273	0.039847	0.894619	0.892572	2217	tags=34%, list=12%, signal=30%	LEF1/SFRP2/RBM15/SEMA3E/GBX2/EDNRA/FGF8/IHH/TBX20/DLL4/SHH
GO_NARROW_PORE_CHANNEL_ACTIVITY	GO_NARROW_PORE_CHANNEL_ACTIVITY	16	-0.67954	-1.51752	0.039901	0.894619	0.892572	1026	tags=31%, list=6%, signal=30%	KCNK4/KCNK3/KCNK5/KCNK15/KCNK13
GO_SNORNA_METABOLIC_PROCESS	GO_SNORNA_METABOLIC_PROCESS	16	-0.678518	-1.51524	0.039901	0.894619	0.892572	4517	tags=56%, list=25%, signal=42%	DKC1/TENT4B/PARN/EXOSC5/EXOSC2/NOLC1/NUDT16/RNF113B/FBLL1
GO_PROTON_TRANSPORTING_TWO_SECTOR_ATPASE_COMPLEX_PROTON_TRANSPORTING_DOMAIN	GO_PROTON_TRANSPORTING_TWO_SECTOR_ATPASE_COMPLEX_PROTON_TRANSPORTING_DOMAIN	21	0.64919	1.51298	0.0401111	0.894619	0.892572	2202	tags=24%, list=12%, signal=21%	ATP6V0A4/ATP6V0D2/ATP5MGL/ATP6V0E1/ATP6V0E2
GO_POSITIVE_REGULATION_OF_STRIATED_MUSCLE_CELL_DIFFERENTIATION	GO_POSITIVE_REGULATION_OF_STRIATED_MUSCLE_CELL_DIFFERENTIATION	52	-0.496155	-1.42462	0.0402828	0.894619	0.892572	3585	tags=37%, list=20%, signal=29%	KAT2A/TGFB1/MYLK3/MMP14/NFATC2/NIBAN2/IL4R/RIPOR2/CYP26B1/NRG1/IGF1/PROX1/CXCL9/RBM24/WNT3A/GDF15/SHH/LMOD3/GREM1
GO_REGULATION_OF_RESPONSE_TO_EXTRACELLULAR_STIMULUS	GO_REGULATION_OF_RESPONSE_TO_EXTRACELLULAR_STIMULUS	19	-0.660131	-1.52229	0.0402828	0.894619	0.892572	1691	tags=26%, list=9%, signal=24%	CYP27B1/NPFF/UCN/OPRM1/SPX
GO_90S_PRERIBOSOME	GO_90S_PRERIBOSOME	30	-0.584323	-1.49869	0.0404266	0.894619	0.892572	5429	tags=73%, list=30%, signal=51%	WDR37/PES1/IMP4/FAM207A/SRFBP1/UTP18/RRP7A/RSL1D1/UTP4/UTP6/WDR12/WDR36/HEATR1/PWP2/MPHOSPH10/WDR3/TBL3/NOP14/NOC2L/UTP20/BOP1/NOL6
GO_REGULATION_OF_PLATELET_ACTIVATION	GO_REGULATION_OF_PLATELET_ACTIVATION	32	-0.570635	-1.47519	0.0405167	0.894619	0.892572	2157	tags=22%, list=12%, signal=19%	THBD/SH2B3/TLR4/ABAT/PDGFRA/PDPN/SELP
GO_MEGAKARYOCYTE_DIFFERENTIATION	GO_MEGAKARYOCYTE_DIFFERENTIATION	95	0.452577	1.35329	0.0406108	0.894619	0.892572	4006	tags=34%, list=22%, signal=26%	MPIG6B/H3C4/H3C13/H3C12/H4C8/GATA1/H3C2/H4C5/H4C4/KIT/GP1BA/PIP4K2A/H4C14/H4C15/NFE2/ITGA2B/CDKN2B/HMGB2/MEF2C/LOX/CBFB/ZFPM1/PRKCQ/ZNF385A/H3-3A/H3C10/TNRC6A/TAL1/CIB1/KMT2E/KMT2C/TNRC6C
GO_POSITIVE_REGULATION_OF_LYMPHOCYTE_CHEMOTAXIS	GO_POSITIVE_REGULATION_OF_LYMPHOCYTE_CHEMOTAXIS	19	0.671384	1.53755	0.0407188	0.894619	0.892572	1298	tags=32%, list=7%, signal=29%	CCL3/S100A7/CXCL13/CXCL14/CCL27/CCL7
GO_DIPEPTIDASE_ACTIVITY	GO_DIPEPTIDASE_ACTIVITY	13	-0.707173	-1.51603	0.0408386	0.894619	0.892572	1515	tags=31%, list=8%, signal=28%	PM20D2/ACE/DPEP1/CPQ
GO_EPITHELIAL_CELL_PROLIFERATION	GO_EPITHELIAL_CELL_PROLIFERATION	371	-0.333365	-1.20147	0.0409084	0.894619	0.892572	3225	tags=23%, list=18%, signal=20%	CCN3/PPARG/TGFA/UHRF1/SPARC/OSR2/WDR77/MYC/RPTOR/APLN/ITGB3/SFN/VEGFC/MMP14/RIDA/LAMB1/LGR4/MAGED1/AREG/NR1D1/CCL5/PTCH1/SEMA5A/XDH/EPHA2/C5AR1/FGF1/CD109/TEK/NRP2/TGFB2/RGCC/SERPINB1/SFRP1/TLR4/SFRP2/SIX1/CYP7B1/FMC1/THBS1/HAS2/KLK8/FGFBP1/NR2F2/LOXL2/COL8A1/NR4A3/GJA1/SCARB1/VEGFD/FGF2/RGN/PGR/IGF1/PROX1/NUPR1/FABP7/IHH/EDNRB/JAML/BMP5/LGR5/SLURP1/PTPRN/FOXE3/TGFBR3/EPPK1/NKX6-1/PRKD1/SDR16C5/G…
GO_REFLEX	GO_REFLEX	17	-0.679761	-1.52383	0.0413769	0.901909	0.899845	2237	tags=35%, list=12%, signal=31%	SHANK1/NR4A3/CACNG2/TMC2/TMC1/FOXP2
GO_AMINOGLYCAN_METABOLIC_PROCESS	GO_AMINOGLYCAN_METABOLIC_PROCESS	163	-0.387204	-1.29042	0.0415342	0.902388	0.900323	3717	tags=30%, list=20%, signal=24%	HYAL2/CD44/B3GNT5/CHSY1/NDST1/PDGFB/TGFB1/B4GALT6/B3GNT7/DSEL/HPSE/EGF/B3GNT2/B4GALT7/CHST11/HS3ST1/B3GNT3/CTBS/GPC1/ACAN/PDGFRB/FOXC1/CEMIP2/SPOCK2/CHST7/CSPG5/AGRN/HAS2/HAS3/GPC4/B3GAT2/CHST13/BCAN/FGF2/SDC2/GPC5/CHIT1/EGFLAM/ITIH4/PRELP/OGN/CHSY3/B3GNT8/CHST2/PGLYRP1/GAL3ST3/CHST5/LYG2/ITIH5
GO_STEROID_BIOSYNTHETIC_PROCESS	GO_STEROID_BIOSYNTHETIC_PROCESS	178	-0.380391	-1.28061	0.0417442	0.904005	0.901937	3504	tags=32%, list=19%, signal=26%	SC5D/IDI1/PPARGC1A/TFCP2L1/HSD17B12/DGKQ/CYP11A1/NFYA/CYB5R2/MBTPS2/HMGCR/CYP27B1/FDFT1/HSD11B2/NR1D1/DHRS11/SEC14L2/INSIG1/CYP51A1/ACACB/LSS/DHCR24/ADM/DHCR7/MVK/ERLIN1/ACACA/SREBF1/CLCN2/FGF1/HSD3B1/MSMO1/HMGCS1/STARD4/SCD/PRKAA2/CYP7B1/CYP26B1/SQLE/FDX1/FASN/FGFR4/NPC1L1/SCARB1/GFI1/PROX1/BMP5/AKR1D1/FGF19/ACOX2/NR0B1/DKKL1/DHH/BMP6/CH25H/CFTR/MALRD1
GO_POSITIVE_REGULATION_OF_MUSCLE_TISSUE_DEVELOPMENT	GO_POSITIVE_REGULATION_OF_MUSCLE_TISSUE_DEVELOPMENT	64	-0.468246	-1.39351	0.0421625	0.910109	0.908026	3585	tags=33%, list=20%, signal=26%	KAT2A/PPARGC1A/TGFB1/FGFR1/DLL1/HMGCR/NIBAN2/GPC1/ZFPM2/CYP26B1/NRG1/FGF2/IGF1/TGFBR3/TBX20/GLI1/RBM24/WNT3A/SHH/LMOD3/GREM1
GO_SPINAL_CORD_MOTOR_NEURON_CELL_FATE_SPECIFICATION	GO_SPINAL_CORD_MOTOR_NEURON_CELL_FATE_SPECIFICATION	12	-0.719061	-1.50553	0.0423816	0.911889	0.909802	2555	tags=33%, list=14%, signal=29%	GLI2/LHX3/NKX6-2/NKX6-1
GO_CHLORIDE_CHANNEL_COMPLEX	GO_CHLORIDE_CHANNEL_COMPLEX	44	-0.508403	-1.40546	0.0428161	0.914395	0.912303	1570	tags=34%, list=9%, signal=31%	CLIC2/GABRG2/BEST4/CLIC3/CLDN17/BEST3/GABRG3/GABRB1/GABRD/CLCNKB/GABRA5/TTYH2/BEST2/CFTR/TTYH1
GO_IONOTROPIC_GLUTAMATE_RECEPTOR_BINDING	GO_IONOTROPIC_GLUTAMATE_RECEPTOR_BINDING	26	-0.587502	-1.45678	0.0429094	0.914395	0.912303	2494	tags=31%, list=14%, signal=27%	NEDD4/SHANK2/SHANK1/DRD2/CACNG2/NETO1/SHISA7/IGSF11
GO_MATURATION_OF_5_8S_RRNA	GO_MATURATION_OF_5_8S_RRNA	26	-0.584937	-1.45042	0.0429094	0.914395	0.912303	5325	tags=62%, list=29%, signal=44%	PES1/MPHOSPH6/NOL9/EXOSC7/MTREX/EXOSC9/LAS1L/WDR12/EXOSC2/RRS1/NOP14/RCL1/ERI1/UTP20/BOP1/URB1
GO_NEGATIVE_REGULATION_OF_CELL_SUBSTRATE_ADHESION	GO_NEGATIVE_REGULATION_OF_CELL_SUBSTRATE_ADHESION	62	-0.45681	-1.35456	0.0431917	0.91748	0.91538	3109	tags=26%, list=17%, signal=21%	ADAM15/LGALS1/MMP14/MELTF/KANK1/AP1AR/THBS1/SEMA3E/SERPINE1/SPOCK1/WNT1/POSTN/DLC1/ARHGAP6/ACVRL1/PLET1
GO_EXTRACELLULAR_MATRIX	GO_EXTRACELLULAR_MATRIX	486	-0.321145	-1.18441	0.0436148	0.92178	0.919671	2388	tags=24%, list=13%, signal=22%	RELL2/SEMA3B/HMCN2/MFAP4/AHSG/IMPG1/GPC1/FGF1/ADAMTS1/ACAN/FN1/TGFB2/NID2/SMOC2/SERPINB1/SFRP1/EFEMP1/WNT11/SPOCK2/FRAS1/ANGPTL2/FGFBP3/TINAGL1/ICAM1/IGFALS/SFRP2/ELN/AGRN/THBS1/SEMA7A/SERPINA1/CCBE1/MMP16/SSC5D/ADAMTS13/HRNR/AMTN/FBLN2/LOXL2/VASN/COL8A1/TGM2/OLFML2A/LAMB4/GPC4/RELN/CTSS/TFPI2/CDH2/LAMC2/MMP24/SERPINE1/FBN2/COL4A4/TMEFF2/ANGPTL6/BCAN/TNXB/ECM2/MMP25/SRPX2/LAMA4/SDC2/GPC5/TINAG/AD…
GO_DICARBOXYLIC_ACID_TRANSMEMBRANE_TRANSPORTER_ACTIVITY	GO_DICARBOXYLIC_ACID_TRANSMEMBRANE_TRANSPORTER_ACTIVITY	35	-0.551271	-1.44192	0.0436705	0.92178	0.919671	1727	tags=31%, list=10%, signal=28%	SLC25A32/SLC1A2/SLC26A10/SLC7A11/SLC25A21/SLC26A4/SLC26A3/SLC17A8/SLC26A5/SLC26A7/SLC13A4
GO_NEGATIVE_REGULATION_OF_CELL_GROWTH_INVOLVED_IN_CARDIAC_MUSCLE_CELL_DEVELOPMENT	GO_NEGATIVE_REGULATION_OF_CELL_GROWTH_INVOLVED_IN_CARDIAC_MUSCLE_CELL_DEVELOPMENT	10	0.779438	1.53275	0.0439247	0.92422	0.922106	3119	tags=50%, list=17%, signal=41%	CAV3/RGS2/PPARA/PI16/PAK1
GO_CARDIAC_CONDUCTION	GO_CARDIAC_CONDUCTION	135	-0.403826	-1.31837	0.0443161	0.929524	0.927397	2461	tags=27%, list=14%, signal=23%	PKP2/ATP1B2/KCND3/KCNQ1/PDE4D/ASPH/ANK2/TRPM4/KCNIP3/CAMK2D/KCNE2/FLNA/FXYD1/GJA1/SLC8A1/KCNIP4/CACNA1S/HRC/ATP2B3/SCN2B/CACNG8/CACNA1C/CACNG2/CACNA1D/KCNK3/KCNJ12/SCN3B/ACE2/KCNJ2/CORIN/NPPA/KCNE4/KCNK15/ATP2B2/CACNG1/KCNH2
GO_RESPONSE_TO_PROGESTERONE	GO_RESPONSE_TO_PROGESTERONE	45	-0.521811	-1.4524	0.044487	0.930183	0.928054	1092	tags=22%, list=6%, signal=21%	SREBF1/TGFB2/THBS1/GABRB1/ACOD1/CATSPERG/CATSPER4/OXT/CATSPERB/CATSPER3
GO_NEGATIVE_REGULATION_OF_CARTILAGE_DEVELOPMENT	GO_NEGATIVE_REGULATION_OF_CARTILAGE_DEVELOPMENT	26	-0.584657	-1.44973	0.0448747	0.933992	0.931855	2555	tags=31%, list=14%, signal=26%	GLI2/EFEMP1/WNT11/RFLNB/ADAMTS12/FRZB/CCN4/GREM1
GO_ROOF_OF_MOUTH_DEVELOPMENT	GO_ROOF_OF_MOUTH_DEVELOPMENT	87	-0.443222	-1.36923	0.0450082	0.933992	0.931855	2729	tags=26%, list=15%, signal=23%	ALX4/NPRL3/CPLANE1/INSIG1/ACVR2B/SOS1/ASPH/TGFB2/LEF1/WNT11/FRAS1/SATB2/PKDCC/MMP25/WFIKKN2/MSC/TGFBR3/COL2A1/WNT3A/LRRC32/VAX1/SHH/PDGFRA
GO_CELLULAR_CARBOHYDRATE_BIOSYNTHETIC_PROCESS	GO_CELLULAR_CARBOHYDRATE_BIOSYNTHETIC_PROCESS	76	-0.441081	-1.34381	0.0452967	0.933992	0.931855	3651	tags=28%, list=20%, signal=22%	B3GNT5/NDST1/SLC2A1/B3GNT7/IMPA1/PPP1CB/B3GNT2/NR1D1/B3GNT3/HAS2/GYG1/HAS3/PPP1R3C/ENPP1/NHLRC1/IGF1/GYS2/FBP2/PCK1/B3GNT8/PHKG1
GO_REGULATION_OF_RECEPTOR_INTERNALIZATION	GO_REGULATION_OF_RECEPTOR_INTERNALIZATION	52	-0.489512	-1.40555	0.0453577	0.933992	0.931855	1785	tags=17%, list=10%, signal=16%	DRD4/DRD2/NTF3/PCSK9/DKK1/PLCG2/WNT3A/LRRTM2/GREM1
GO_RESPONSE_TO_FATTY_ACID	GO_RESPONSE_TO_FATTY_ACID	81	-0.442025	-1.35988	0.0454911	0.933992	0.931855	3608	tags=36%, list=20%, signal=29%	CLDN1/P2RY6/PPARGC1A/PPARG/ADCY6/CCN2/CAT/PDK4/ACACA/SREBF1/PTAFR/FFAR1/LPL/SFRP1/PTGS2/SCD/PDX1/PRKAA2/CPS1/GIPR/AKR1C2/PTGFR/PTGER4/FFAR3/KCNK4/TGFBR3/OXT/GLDC/AANAT
GO_NEGATIVE_REGULATION_OF_IMMUNE_SYSTEM_PROCESS	GO_NEGATIVE_REGULATION_OF_IMMUNE_SYSTEM_PROCESS	433	0.338118	1.2081	0.0456942	0.933992	0.931855	2869	tags=23%, list=16%, signal=20%	COL3A1/CD200/ENPP3/CCL3/CD160/GPR18/C4BPA/IFNB1/CD96/TNFAIP8L2/LILRA2/INPP5D/LAG3/DHX58/A2M/MMP12/FGR/NLRC3/H4C8/HLA-G/CX3CL1/RUNX3/CD14/IL13RA2/CCL2/TLR9/SFTPD/ADGRF5/LGALS9B/ID2/ANGPT1/PTPN22/GPNMB/H4C5/JAK3/TSPAN32/FCRL3/PLA2G2A/DTX1/CD80/IFNA2/ADIPOQ/MNDA/MIXL1/H4C4/APOA2/IRF4/OTOP1/BST2/LY96/SOCS1/ARG2/TNF/BTK/GPER1/CLDN18/DCST1/H4C14/H4C15/IDO1/CNR1/TICAM2/NR1H2/HLA-F/LRRC17/TNFRSF14/TLR3/S…
GO_NEGATIVE_REGULATION_OF_AXON_EXTENSION	GO_NEGATIVE_REGULATION_OF_AXON_EXTENSION	40	-0.522336	-1.39272	0.0464954	0.933992	0.931855	3128	tags=38%, list=17%, signal=31%	PTPRS/SEMA3F/SEMA4F/SEMA5A/SEMA3B/SEMA3C/SEMA7A/SEMA3E/SEMA3A/SEMA6A/SEMA3G/RYK/DRAXIN/SEMA3D/WNT3A
GO_REGULATION_OF_RESPONSE_TO_BIOTIC_STIMULUS	GO_REGULATION_OF_RESPONSE_TO_BIOTIC_STIMULUS	479	0.334192	1.20241	0.0465173	0.933992	0.931855	2143	tags=16%, list=12%, signal=14%	TLR8/CRTAM/S100A8/SLC46A2/CD226/CD160/SCIMP/TLR1/IL12RB1/NCR3/IFNB1/CD96/LILRA2/LAG3/DHX58/A2M/MMP12/FGR/CLEC7A/NLRC3/TLR10/SIGLEC16/TLR7/HLA-G/CX3CL1/MARCO/CD14/TNIP3/RASGRP1/TLR9/LRRC19/GBP5/SFTPD/CLEC4A/IFIT1/MUC12/PTPN22/FCN1/PIK3R6/TSPAN32/S100A9/FCRL3/MNDA/ITGAM/SIGLEC11/IRF4/OTOP1/LY96/SOCS1/ARG2/CD36/BTK/CXCL6/DCST1/IL18RAP/IL23A/S100A1/NLRC4/TICAM2/NR1H2/HLA-F/MUC4/STING1/TRIL/PSMB9/NOD2…
GO_GLYCOSAMINOGLYCAN_BINDING	GO_GLYCOSAMINOGLYCAN_BINDING	212	-0.36536	-1.26359	0.0465817	0.933992	0.931855	2290	tags=24%, list=13%, signal=21%	FGF1/ADAMTS1/ACAN/FN1/NRP2/LAYN/SMOC2/LPL/SFRP1/SPOCK2/FGFBP3/AGRN/NOD1/THBS1/CHRD/PCOLCE2/FGFBP1/FGFR4/CXCL11/ADA2/LAMC2/LGR6/BCAN/TNXB/ECM2/FGF2/RSPO4/LRTM2/LXN/REG1B/EGFLAM/POSTN/MPO/F11/NLRP3/TGFBR3/PRELP/COL5A1/SUSD5/LPA/TENM1/COL13A1/IMPG2/RTN4RL1/STAB1/PGLYRP1/SHH/HAPLN2/CCN4/SELP/COL5A3
GO_CATECHOLAMINE_SECRETION	GO_CATECHOLAMINE_SECRETION	49	-0.49644	-1.40073	0.0466368	0.933992	0.931855	1768	tags=24%, list=10%, signal=22%	P2RY1/SYT2/ABAT/DRD2/FFAR3/SYT10/FGF20/SYT5/OXT/SYT13/ADRA2C/ADRA2B
GO_CHONDROCYTE_DEVELOPMENT_INVOLVED_IN_ENDOCHONDRAL_BONE_MORPHOGENESIS	GO_CHONDROCYTE_DEVELOPMENT_INVOLVED_IN_ENDOCHONDRAL_BONE_MORPHOGENESIS	21	0.631504	1.47176	0.0466418	0.933992	0.931855	1624	tags=29%, list=9%, signal=26%	COL14A1/COL6A3/MATN1/SMPD3/MATN4/MATN2
GO_INTERLEUKIN_10_PRODUCTION	GO_INTERLEUKIN_10_PRODUCTION	52	0.528496	1.44835	0.0473485	0.933992	0.931855	3073	tags=37%, list=17%, signal=30%	CLEC7A/TLR9/LGALS9B/JAK3/MMP8/CD40LG/HGF/CD28/SASH3/IRF4/CD34/IL23A/IDO1/NOD2/PDCD1LG2/PYCARD/LGALS9/XCL1/IL20RB
GO_CHEMOKINE_ACTIVITY	GO_CHEMOKINE_ACTIVITY	37	0.554423	1.42636	0.047619	0.933992	0.931855	2951	tags=43%, list=16%, signal=36%	CCL3/CXCL13/CXCL14/CCL27/CX3CL1/CCL2/CCL3L3/CCL7/PPBP/CCL26/CXCL6/CXCL8/CXCL16/XCL1/CKLF/CCL20
GO_REACTIVE_OXYGEN_SPECIES_BIOSYNTHETIC_PROCESS	GO_REACTIVE_OXYGEN_SPECIES_BIOSYNTHETIC_PROCESS	102	0.433943	1.32924	0.0477064	0.933992	0.931855	2527	tags=23%, list=14%, signal=20%	ABCD2/CYBB/SLC30A10/DUOXA2/CLEC7A/DUOX2/NOS3/DUOXA1/MMP8/GRIN1/ARG2/TNF/NOX4/CYP1A1/CD36/CD34/ADGRB1/KLF4/ACP5/CTNS/TLR6/CFLAR/DDAH2
GO_CHEMOKINE_RECEPTOR_BINDING	GO_CHEMOKINE_RECEPTOR_BINDING	49	0.533088	1.4471	0.0480591	0.933992	0.931855	3121	tags=41%, list=17%, signal=34%	CCL3/CXCL13/CXCL14/CCL27/CX3CL1/DEFB1/CCL2/DEFB109B/CCL3L3/CCL7/PPBP/CCL26/CXCL6/CXCL8/CXCL16/XCL1/CKLF/CNIH4/CCL20/S100A14
GO_ACETYLCHOLINE_RECEPTOR_ACTIVITY	GO_ACETYLCHOLINE_RECEPTOR_ACTIVITY	21	0.623808	1.45382	0.0485075	0.933992	0.931855	986	tags=24%, list=5%, signal=23%	CHRM1/CHRNA2/CHRND/CHRNB2/CHRNA6
GO_POSITIVE_REGULATION_OF_CELL_CYCLE_G1_S_PHASE_TRANSITION	GO_POSITIVE_REGULATION_OF_CELL_CYCLE_G1_S_PHASE_TRANSITION	43	-0.530557	-1.45723	0.0485734	0.933992	0.931855	2389	tags=35%, list=13%, signal=30%	RDX/CUL4B/EGFR/HYAL1/PAGR1/RPTOR/EIF4G1/LSM11/ADAMTS1/RGCC/CDC6/GLI1/TERT/CCND1/NANOGP8
GO_REGULATION_OF_ANATOMICAL_STRUCTURE_SIZE	GO_REGULATION_OF_ANATOMICAL_STRUCTURE_SIZE	470	-0.322841	-1.18708	0.048733	0.933992	0.931855	2659	tags=19%, list=15%, signal=17%	SLIT2/ADRA1D/CYFIP1/SEMA4F/PREX1/GRIP2/ADM/SEMA5A/KANK1/AP1AR/CARMIL2/CORO1A/NAA80/SEMA3B/KCNMB4/PTAFR/SLC9A3R1/MSN/FN1/CSF3/TMSB4X/FOXC1/PTGS2/CDHR5/TRPM4/ICAM1/ELN/CPS1/MAP3K13/SEMA3C/F2RL1/SEMA7A/SEMA3E/SEMA3A/P2RY1/KCNMB1/GJA1/SLC8A1/ACTR3B/NEFL/EDNRA/COTL1/XK/ACE/PRR16/MYADM/PAK3/NRCAM/KANK4/SEMA6A/SEMA3G/ADRA1B/P2RX1/AVP/NCKAP1L/CAPZA3/ACTN2/TRPV2/EDNRB/TRPC5/PFN3/RILP/ADD2/LRRK2/AQP4/NKX6-…
GO_CHROMATIN_ORGANIZATION_INVOLVED_IN_REGULATION_OF_TRANSCRIPTION	GO_CHROMATIN_ORGANIZATION_INVOLVED_IN_REGULATION_OF_TRANSCRIPTION	112	0.423486	1.31383	0.0487805	0.933992	0.931855	1721	tags=12%, list=9%, signal=11%	H3C4/H3C13/H1-5/H3C12/H1-7/H4C8/H1-8/H3C2/H4C5/H4C4/MBD3L1/H4C14/H4C15
GO_PLATELET_DEGRANULATION	GO_PLATELET_DEGRANULATION	120	-0.407767	-1.31224	0.0488052	0.933992	0.931855	3483	tags=33%, list=19%, signal=27%	STXBP1/GAS6/PDGFB/SYK/TGFB1/EGF/TTN/SPARC/ITGB3/VEGFC/PCYOX1L/TMX3/F8/QSOX1/ABCC4/AHSG/CD109/FN1/TGFB2/ACTN1/TMSB4X/THBS1/SERPINA1/FLNA/F5/PCDH7/CFD/SERPINE1/VEGFD/IGF1/P2RX1/ACTN2/CTSW/MMRN1/SELENOP/ITIH4/A1BG/ALB/ISLR/SELP
GO_PEPTIDE_ANTIGEN_BINDING	GO_PEPTIDE_ANTIGEN_BINDING	17	0.670213	1.50351	0.0488768	0.933992	0.931855	1873	tags=41%, list=10%, signal=37%	HLA-DRB1/HLA-G/HLA-DQB1/SLC7A9/HLA-DPB1/HLA-DRA/HLA-F
GO_NEGATIVE_REGULATION_OF_CYTOKINE_PRODUCTION_INVOLVED_IN_IMMUNE_RESPONSE	GO_NEGATIVE_REGULATION_OF_CYTOKINE_PRODUCTION_INVOLVED_IN_IMMUNE_RESPONSE	25	0.609998	1.48413	0.0489308	0.933992	0.931855	1873	tags=36%, list=10%, signal=32%	IFNB1/CD96/ANGPT1/JAK3/IFNA2/APOA2/BST2/TNF/HLA-F
GO_CELLULAR_RESPONSE_TO_VASCULAR_ENDOTHELIAL_GROWTH_FACTOR_STIMULUS	GO_CELLULAR_RESPONSE_TO_VASCULAR_ENDOTHELIAL_GROWTH_FACTOR_STIMULUS	53	-0.497368	-1.4288	0.0489425	0.933992	0.931855	2445	tags=32%, list=13%, signal=28%	PTP4A3/VEGFC/DLL1/XDH/NRP2/PDGFRB/SMOC2/FOXC1/CCBE1/VEGFD/SEMA6A/ADAMTS12/PRKD1/FLT1/DLL4/PDGFRA/FLT3
GO_POSITIVE_REGULATION_OF_LYMPHOCYTE_MIGRATION	GO_POSITIVE_REGULATION_OF_LYMPHOCYTE_MIGRATION	35	0.555325	1.42376	0.0490018	0.933992	0.931855	2951	tags=43%, list=16%, signal=36%	CCL3/S100A7/CXCL13/ITGA4/CXCL14/CCL27/JAM2/CCL7/TNFRSF14/SELENOK/PYCARD/TMEM102/WNT5A/XCL1/CCL20
GO_NEGATIVE_REGULATION_OF_ENDOTHELIAL_CELL_PROLIFERATION	GO_NEGATIVE_REGULATION_OF_ENDOTHELIAL_CELL_PROLIFERATION	35	-0.545338	-1.4264	0.0490043	0.933992	0.931855	2445	tags=26%, list=13%, signal=22%	XDH/RGCC/THBS1/NR2F2/GJA1/FLT1/DLL4/ACVRL1/SCG2
GO_PEPTIDOGLYCAN_BINDING	GO_PEPTIDOGLYCAN_BINDING	13	-0.696351	-1.49283	0.0493087	0.933992	0.931855	1945	tags=31%, list=11%, signal=27%	NOD1/REG1B/NLRP3/PGLYRP1
GO_DNA_DEPENDENT_ATPASE_ACTIVITY	GO_DNA_DEPENDENT_ATPASE_ACTIVITY	107	-0.411217	-1.306	0.0494688	0.933992	0.931855	5333	tags=45%, list=29%, signal=32%	RAD54L2/RAD50/MCM8/ERCC6L/CHD1L/SMARCA4/ERCC2/MCM7/CDC45/TWNK/RUVBL1/MCM5/RFC5/BRIP1/CDK7/IGHMBP2/XRCC2/G3BP1/HFM1/MCM4/GINS4/NBN/RFC2/MSH2/GTF2H3/RECQL4/SUPV3L1/MSH3/HLTF/GTF2H1/GTF2H2/DDX11/MSH6/GINS1/RAD54L/DSCC1/DNA2/ERCC6/RFC4/CHTF18/MCM6/RAD54B/BLM/DQX1/MCM2/ZRANB3/HELB/DMC1
GO_POSITIVE_REGULATION_OF_SIGNALING_RECEPTOR_ACTIVITY	GO_POSITIVE_REGULATION_OF_SIGNALING_RECEPTOR_ACTIVITY	31	-0.568741	-1.46311	0.0495536	0.933992	0.931855	1558	tags=19%, list=9%, signal=18%	RELN/CACNG2/NEURL1/ADRA2C/ADRA2B/GREM1
GO_INTERLEUKIN_2_BIOSYNTHETIC_PROCESS	GO_INTERLEUKIN_2_BIOSYNTHETIC_PROCESS	23	0.616316	1.47009	0.0498369	0.933992	0.931855	1378	tags=30%, list=8%, signal=28%	LAG3/CLEC7A/SFTPD/CD80/CD28/CD3E/IRF4

## Sheet: 5637 KEGG
KEGG enrichment pathways between S100A5 knocking down and overexpression in 5637 cell line
ID	Description	setSize	enrichmentScore	NES	pvalue	p.adjust	qvalues	rank	leading_edge	core_enrichment
KEGG_NEUROACTIVE_LIGAND_RECEPTOR_INTERACTION	KEGG_NEUROACTIVE_LIGAND_RECEPTOR_INTERACTION	229	0.458486	1.5473	0.000259433	0.0479951	0.0464249	2489	tags=29%, list=14%, signal=26%	NMBR/GABRP/GRIK2/NPFFR1/P2RY4/GRPR/SSTR5/CHRM1/CHRNA2/TSHB/PTGER1/P2RY14/TACR2/TAAR1/C3AR1/CHRND/DRD5/GRM8/CHRNB2/GALR2/HCRTR1/SSTR3/GRM6/AVPR2/DRD1/P2RY13/PRLR/S1PR4/GRM2/OPRD1/TRHR/CHRNA6/GRM7/HTR2A/FPR1/FPR3/NPFFR2/UTS2R/HCRTR2/HRH2/GRIN1/GLP2R/GLP1R/MTNR1B/TAAR8/ADRA2A/AVPR1B/GPR35/CHRNA10/GRIA4/CALCRL/GRM1/CRHR2/CNR1/HTR2B/APLNR/MAS1/GRIN2D/GPR156/NMUR2/HTR7/GHR/HTR6/P2RX3/HRH3/GRM3/SSTR4
KEGG_SYSTEMIC_LUPUS_ERYTHEMATOSUS	KEGG_SYSTEMIC_LUPUS_ERYTHEMATOSUS	119	0.50978	1.59635	0.00163231	0.150989	0.146049	2161	tags=34%, list=12%, signal=30%	CD40/H2BC4/H3C4/H3C13/ACTN3/HLA-DRB1/H2AC7/H3C12/C4B/H4C8/HLA-DQB1/H2BC15/H2AC17/H3C2/H2BC17/H4C5/C6/CD40LG/CD80/H2AC13/H2BC10/CD28/H2BC14/HLA-DPB1/H4C4/HLA-DRA/H2BC6/ELANE/C8G/TNF/H4C14/H4C15/C1S/H2AB2/H2AB3/H2AC8/C1R/H2AC20/H2AC6/FCGR2A
KEGG_CHEMOKINE_SIGNALING_PATHWAY	KEGG_CHEMOKINE_SIGNALING_PATHWAY	171	0.451933	1.47001	0.00339792	0.186661	0.180554	2857	tags=23%, list=16%, signal=20%	CXCR5/GNGT2/CCR4/CCR10/CCL3/GRK7/CXCL13/FGR/GRK1/ADCY8/CXCL14/CCL27/CX3CL1/CXCR6/CCL2/DOCK2/JAK3/PRKCB/ITK/XCR1/ELMO1/CCL3L3/CCL7/PPBP/CCL26/CXCR4/CCR6/CXCL6/ADCY5/CXCL8/NFKBIA/GRK4/VAV3/CXCR2/CXCL16/PIK3R3/GNG2/JAK2/XCL1/GNB3
KEGG_RIBOSOME	KEGG_RIBOSOME	86	0.515833	1.5495	0.00403591	0.186661	0.180554	6620	tags=67%, list=36%, signal=43%	RPS27L/RPS25/FAU/RPL34/RPS27/RPL37A/RPS11/RPL36AL/RPS20/RPS29/RPL36A/RPL30/RPS15A/RPL26/RPS17/RPL38/RPL10/RPL21/RPL37/RPL13A/RPL23/RPLP1/UBA52/RPL39/RPS26/RPL27A/RPL31/RPLP2/RPSA/RPL19/RPL22/RPL18A/RPS21/RPS9/RPL26L1/RPS15/RPS24/RPS23/RPL15/RPL29/RPS3A/RPL18/RPL35/RPS16/RPL7A/RPL41/RPS10/RPS4X/RPS28/RPL17/RPL36/RPL23A/RPL7/RPS8/RPS18/RPL14/RPS3/RPS7
KEGG_PATHWAYS_IN_CANCER	KEGG_PATHWAYS_IN_CANCER	316	-0.379672	-1.3463	0.0078081	0.2889	0.279448	3655	tags=23%, list=20%, signal=19%	PRKCA/LAMA5/MITF/CBLC/WNT7A/TRAF5/MSH3/AXIN1/PDGFB/TGFB1/SLC2A1/FGFR1/FGF5/TGFBR2/EGF/PPARG/TGFA/HSP90B1/MYC/DVL1/MSH6/VEGFC/LAMB1/KITLG/PTCH1/LAMA3/GLI2/ITGAV/SOS1/HHIP/FGF17/SPI1/FGF1/FGF22/FN1/TGFB2/LEF1/PDGFRB/ITGA3/PTGS2/WNT11/ITGA2/LAMB4/LAMC2/COL4A4/NOS2/CSF1R/VEGFD/FGF2/LAMA4/CCNA1/WNT1/IGF1/FGF8/FGF20/FZD8/GLI1/IL6/PLCG2/WNT3A/FGF19/AXIN2/CTNNA2/WNT6/CCND1/FGF18/MMP1/RET/SHH/PDGFRA/CSF2R…
KEGG_INTESTINAL_IMMUNE_NETWORK_FOR_IGA_PRODUCTION	KEGG_INTESTINAL_IMMUNE_NETWORK_FOR_IGA_PRODUCTION	40	0.595086	1.58164	0.0118256	0.348528	0.337125	1395	tags=30%, list=8%, signal=28%	CCR10/CD40/HLA-DRB1/ITGA4/CCL27/HLA-DQB1/CD40LG/CD80/CD28/HLA-DPB1/HLA-DRA/CXCR4
KEGG_OLFACTORY_TRANSDUCTION	KEGG_OLFACTORY_TRANSDUCTION	124	0.457715	1.4381	0.013948	0.348528	0.337125	1894	tags=23%, list=10%, signal=21%	OR2B6/OR12D3/PDC/OR1L8/OR11A1/OR2AE1/OR2A2/OR1J4/OR2AG2/OR52N2/OR1F1/OR10A3/OR51I1/OR1B1/OR2W1/OR2A5/OR5K1/OR1G1/OR2K2/OR52N4/OR13J1/OR5B12/CLCA2/GUCY2D/OR2H2/OR1J2/CNGB1/CAMK2B/CNGA4
KEGG_TOLL_LIKE_RECEPTOR_SIGNALING_PATHWAY	KEGG_TOLL_LIKE_RECEPTOR_SIGNALING_PATHWAY	92	0.483302	1.46887	0.0150715	0.348528	0.337125	2795	tags=25%, list=15%, signal=21%	TLR8/CCL3/CD40/TLR1/IFNB1/TLR7/CD14/TLR9/CD80/IFNA2/SPP1/IFNA17/LY96/TNF/TICAM2/TLR3/CXCL8/NFKBIA/MAP2K6/TLR6/PIK3R3/IFNAR2/MYD88
KEGG_AUTOIMMUNE_THYROID_DISEASE	KEGG_AUTOIMMUNE_THYROID_DISEASE	34	0.600289	1.56033	0.0171847	0.353242	0.341685	2136	tags=44%, list=12%, signal=39%	CD40/TSHB/HLA-DRB1/HLA-G/HLA-DQB1/TPO/CD40LG/CD80/IFNA2/CD28/HLA-DPB1/HLA-DRA/IFNA17/HLA-F/HLA-B
KEGG_ASTHMA	KEGG_ASTHMA	20	0.663201	1.54209	0.0257092	0.47562	0.460059	1564	tags=35%, list=9%, signal=32%	CD40/HLA-DRB1/HLA-DQB1/CD40LG/HLA-DPB1/HLA-DRA/TNF
KEGG_HEDGEHOG_SIGNALING_PATHWAY	KEGG_HEDGEHOG_SIGNALING_PATHWAY	54	-0.527143	-1.46006	0.0391794	0.546891	0.528998	2574	tags=26%, list=14%, signal=22%	PTCH1/GLI2/LRP2/HHIP/WNT11/WNT1/IHH/BMP5/GLI1/WNT3A/WNT6/DHH/BMP6/SHH
KEGG_CYTOKINE_CYTOKINE_RECEPTOR_INTERACTION	KEGG_CYTOKINE_CYTOKINE_RECEPTOR_INTERACTION	230	0.373922	1.26416	0.0393454	0.546891	0.528998	2308	tags=27%, list=13%, signal=24%	CXCR5/CCR4/CCR10/FLT4/CCL3/CD40/IL12RB1/IFNB1/CXCL13/TNFSF15/CXCL14/CCL27/CX3CL1/PRLR/CXCR6/CCL2/TNFRSF11B/KDR/IL9R/TNFSF10/CNTF/IL19/TNFSF11/IFNW1/TPO/CD40LG/IFNL2/HGF/IFNA2/XCR1/TNFSF8/CCL3L3/CCL7/KIT/PPBP/IFNA17/CCL26/CXCR4/EDA2R/BMP7/TNF/CCR6/IFNE/CD70/CXCL6/TNFRSF18/IL20RA/TNFRSF10C/IL18RAP/IL23A/IL11RA/TNFRSF6B/IL7/TNFRSF14/CXCL8/EDAR/GDF5/BMPR2/TNFSF12/GHR/IL15/IL10RB
KEGG_RETINOL_METABOLISM	KEGG_RETINOL_METABOLISM	57	0.502062	1.42536	0.0416998	0.546891	0.528998	1580	tags=28%, list=9%, signal=26%	CYP2C8/ADH4/UGT2A3/CYP2C9/CYP3A7/ADH6/RDH5/UGT1A5/UGT1A3/UGT2B10/RDH12/CYP3A43/ADH7/CYP2A7/UGT2B17/CYP1A1
KEGG_ALLOGRAFT_REJECTION	KEGG_ALLOGRAFT_REJECTION	28	0.601155	1.51107	0.0436679	0.546891	0.528998	2136	tags=43%, list=12%, signal=38%	CD40/HLA-DRB1/HLA-G/HLA-DQB1/CD40LG/CD80/CD28/HLA-DPB1/HLA-DRA/TNF/HLA-F/HLA-B
KEGG_OXIDATIVE_PHOSPHORYLATION	KEGG_OXIDATIVE_PHOSPHORYLATION	112	0.42087	1.31333	0.0492893	0.546891	0.528998	4594	tags=32%, list=25%, signal=24%	ATP6V0A4/UQCRHL/ATP6V0D2/ATP4B/ATP6V0E1/NDUFA4L2/NDUFB3/ATP6V0E2/COX8A/NDUFA2/COX6C/NDUFA4/ATP6V1G1/NDUFB1/ATP6V1C2/ATP5F1E/NDUFA3/ATP6V0B/NDUFC2/COX6A1/ATP6V1D/COX7A2/NDUFB2/LHPP/NDUFA6/NDUFB4/COX4I1/NDUFS4/COX17/UQCRQ/UQCR11/COX5B/ATP6V1H/ATP5MC2/COX7B/NDUFB8
